# Supplementary material for: Monoallelic TYROBP deletion is a novel risk factor for Alzheimer’s disease
Source: Mol Neurodegener. 2025 Apr 29;20:50. doi: 10.1186/s13024-025-00830-3 (PMC12038944; doi:10.1186/s13024-025-00830-3)
Supplement: Supplementary file 2 — Additional file 2 [file 13024_2025_830_MOESM2_ESM.xls]

## Sheet: Table S1
## Differentially expressed genes
# Comparison: MDMI vs monocyte
# Treatment: untreated
# Covariate: donor
gene_id	gene_name	gene_type	baseMean	log2FoldChange	lfcSE	pvalue	padj
ENSG00000130203.10	APOE	protein_coding	45134.7	10.5453	0.268827	0	0
ENSG00000113140.11	SPARC	protein_coding	9430.97	8.02783	0.202154	0	0
ENSG00000204103.4	MAFB	protein_coding	13678.5	-4.6306	0.143879	7.67888e-229	4.37159e-225
ENSG00000068831.19	RASGRP2	protein_coding	2495.76	-6.75336	0.217629	1.06799e-214	4.56007e-211
ENSG00000260314.3	MRC1	protein_coding	13609.3	10.2622	0.341427	2.6753e-211	9.13831e-208
ENSG00000136235.17	GPNMB	protein_coding	14363.6	8.656	0.304213	2.30281e-190	6.55495e-187
ENSG00000157827.20	FMNL2	protein_coding	1676.09	6.21317	0.214528	1.04933e-186	2.56021e-183
ENSG00000244242.2	IFITM10	protein_coding	1066.04	-5.76904	0.208239	2.56196e-171	5.46946e-168
ENSG00000138413.14	IDH1	protein_coding	1920.64	4.82654	0.175789	4.91668e-168	9.33022e-165
ENSG00000081320.11	STK17B	protein_coding	5237.94	-4.92723	0.182003	3.32761e-164	5.68323e-161
ENSG00000133048.13	CHI3L1	protein_coding	22774.3	10.9511	0.425023	1.72361e-163	2.67614e-160
ENSG00000271614.1	ATP2B1-AS1	lncRNA	2785.1	-9.02752	0.33923	1.89473e-163	2.69668e-160
ENSG00000125740.14	FOSB	protein_coding	27284.3	-11.1764	0.443127	1.23036e-161	1.6164e-158
ENSG00000099194.6	SCD	protein_coding	10993.5	6.08802	0.230895	2.63619e-158	3.21596e-155
ENSG00000175445.17	LPL	protein_coding	5272.31	10.1515	0.390834	8.24272e-154	9.38516e-151
ENSG00000136286.16	MYO1G	protein_coding	9164.72	-7.57224	0.296781	1.06431e-153	1.13608e-150
ENSG00000216490.4	IFI30	protein_coding	954.294	-4.66293	0.178137	1.13108e-152	1.13634e-149
ENSG00000179094.16	PER1	protein_coding	6309.63	-4.28186	0.164771	7.70922e-151	7.31477e-148
ENSG00000038427.16	VCAN	protein_coding	4838.77	-7.85061	0.310962	1.59537e-149	1.43407e-146
ENSG00000128383.13	APOBEC3A	protein_coding	2847.77	-6.67444	0.263449	5.77108e-148	4.92821e-145
ENSG00000138758.12	SEPTIN11	protein_coding	1281.5	5.1929	0.203238	3.1357e-146	2.55022e-143
ENSG00000153234.15	NR4A2	protein_coding	2040.9	-7.36018	0.293528	2.82831e-144	2.19567e-141
ENSG00000158473.8	CD1D	protein_coding	1385.43	-7.2431	0.296166	6.72092e-138	4.99072e-135
ENSG00000137801.11	THBS1	protein_coding	13159	-13.4342	0.554962	1.08165e-134	7.6973e-132
ENSG00000130208.10	APOC1	protein_coding	2229.41	9.43111	0.387034	4.10025e-134	2.80113e-131
ENSG00000162711.18	NLRP3	protein_coding	6622.71	-7.14081	0.308958	1.81215e-127	1.19037e-124
ENSG00000099250.18	NRP1	protein_coding	2497.78	6.74837	0.288689	1.24728e-126	7.88972e-124
ENSG00000175899.15	A2M	protein_coding	5023.12	10.0199	0.443455	1.95317e-124	1.19137e-121
ENSG00000167173.19	C15orf39	protein_coding	4915.58	-4.15345	0.182491	6.33417e-117	3.73039e-114
ENSG00000197506.8	SLC28A3	protein_coding	2259.56	9.08783	0.405301	2.28079e-116	1.29845e-113
ENSG00000166949.17	SMAD3	protein_coding	2734.16	-7.20493	0.331107	2.19588e-114	1.20979e-111
ENSG00000116133.13	DHCR24	protein_coding	2511.08	8.01618	0.366514	3.43679e-113	1.83428e-110
ENSG00000157514.17	TSC22D3	protein_coding	9345.87	-5.53751	0.251246	9.21112e-113	4.76717e-110
ENSG00000100644.17	HIF1A	protein_coding	13209.5	-4.50728	0.203989	3.222e-111	1.61849e-108
ENSG00000082014.17	SMARCD3	protein_coding	1262.39	-4.22839	0.192364	3.46951e-109	1.69302e-106
ENSG00000136541.15	ERMN	protein_coding	446.105	-5.38331	0.245648	2.50305e-108	1.18749e-105
ENSG00000163220.11	S100A9	protein_coding	38752.3	-6.57485	0.310856	6.96043e-108	3.2129e-105
ENSG00000131401.11	NAPSB	transcribed_unprocessed_pseudogene	1148.37	-10.3542	0.470147	4.19707e-107	1.88636e-104
ENSG00000102962.5	CCL22	protein_coding	3663.4	8.248	0.384436	4.98864e-107	2.18464e-104
ENSG00000131188.12	PRR7	protein_coding	893.113	-6.57298	0.30752	1.69864e-106	7.25275e-104
ENSG00000184205.14	TSPYL2	protein_coding	2233.74	-5.09148	0.237604	1.37685e-105	5.73544e-103
ENSG00000143384.14	MCL1	protein_coding	30781.8	-3.91131	0.181973	1.16848e-104	4.75154e-102
ENSG00000100889.12	PCK2	protein_coding	1639.09	4.54591	0.213604	5.37829e-103	2.13618e-100
ENSG00000105656.13	ELL	protein_coding	2089.08	-3.50997	0.165064	3.81297e-102	1.48004e-99
ENSG00000146070.17	PLA2G7	protein_coding	3460.23	5.35339	0.256882	1.99072e-101	7.55545e-99
ENSG00000144802.11	NFKBIZ	protein_coding	8229.77	-5.27518	0.253684	1.00647e-100	3.73684e-98
ENSG00000095970.17	TREM2	protein_coding	1529.8	9.37966	0.444425	1.09097e-100	3.94246e-98
ENSG00000179361.18	ARID3B	protein_coding	1147.29	-3.60042	0.170348	1.10802e-100	3.94246e-98
ENSG00000188404.10	SELL	protein_coding	2092.29	-9.35556	0.468178	1.781e-100	6.20768e-98
ENSG00000123358.20	NR4A1	protein_coding	912.086	-6.62854	0.321379	1.98099e-99	6.76666e-97
ENSG00000122729.19	ACO1	protein_coding	1229.57	5.28666	0.254992	2.88092e-99	9.64769e-97
ENSG00000073756.13	PTGS2	protein_coding	1790.85	-6.78541	0.332485	8.94087e-99	2.93656e-96
ENSG00000103855.18	CD276	protein_coding	2732.14	9.88142	0.490627	5.1737e-98	1.6672e-95
ENSG00000127528.6	KLF2	protein_coding	6663.62	-8.34636	0.434919	2.07129e-96	6.55101e-94
ENSG00000140332.17	TLE3	protein_coding	11977.3	-4.47177	0.21967	2.18977e-95	6.79984e-93
ENSG00000074181.9	NOTCH3	protein_coding	459.757	6.03354	0.294285	2.84094e-95	8.66436e-93
ENSG00000148180.21	GSN	protein_coding	17180.4	4.51473	0.222606	9.17361e-95	2.7487e-92
ENSG00000100985.7	MMP9	protein_coding	18232.6	6.40747	0.324771	1.03748e-94	3.05503e-92
ENSG00000198246.9	SLC29A3	protein_coding	990.251	4.02803	0.199013	5.20805e-93	1.5076e-90
ENSG00000122378.14	PRXL2A	protein_coding	1200.94	6.81906	0.345749	1.55048e-92	4.41343e-90
ENSG00000173762.8	CD7	protein_coding	679.044	-9.33066	0.46147	1.68142e-92	4.7077e-90
ENSG00000054967.13	RELT	protein_coding	6271.41	-4.07291	0.202488	1.83003e-92	5.04115e-90
ENSG00000196405.13	EVL	protein_coding	4844.41	3.45915	0.171506	4.36693e-92	1.18385e-89
ENSG00000173744.18	AGFG1	protein_coding	5030.67	-2.96665	0.147533	3.14566e-91	8.39448e-89
ENSG00000075391.17	RASAL2	protein_coding	936.286	5.55217	0.280722	3.2631e-91	8.57393e-89
ENSG00000083896.13	YTHDC1	protein_coding	2624.28	-2.95999	0.147828	1.09247e-90	2.82702e-88
ENSG00000121966.7	CXCR4	protein_coding	6018.76	-4.34572	0.219411	1.58864e-90	4.04962e-88
ENSG00000106546.14	AHR	protein_coding	6461.55	-4.45083	0.224887	2.98456e-90	7.49607e-88
ENSG00000178789.9	CD300LB	protein_coding	1806.34	-8.01573	0.427365	5.66609e-90	1.40248e-87
ENSG00000187688.15	TRPV2	protein_coding	2471.91	3.31849	0.1666	6.89373e-90	1.68197e-87
ENSG00000113369.9	ARRDC3	protein_coding	3194.49	-4.0896	0.20651	7.47117e-90	1.79719e-87
ENSG00000170525.21	PFKFB3	protein_coding	9320.18	-4.45211	0.226085	1.05852e-89	2.51089e-87
ENSG00000064012.22	CASP8	protein_coding	2194.59	-2.96935	0.148844	1.17927e-89	2.75902e-87
ENSG00000133063.16	CHIT1	protein_coding	12268.6	9.44097	0.521561	1.30007e-89	3.00053e-87
ENSG00000131979.20	GCH1	protein_coding	1079.92	-5.25254	0.268035	2.83797e-89	6.46262e-87
ENSG00000151650.8	VENTX	protein_coding	728.423	-6.18925	0.319193	3.87444e-89	8.70679e-87
ENSG00000153094.24	BCL2L11	protein_coding	1068.53	-4.16574	0.21163	5.45624e-89	1.21022e-86
ENSG00000107798.18	LIPA	protein_coding	29024	4.81032	0.246752	8.53135e-89	1.86804e-86
ENSG00000021355.13	SERPINB1	protein_coding	3173.69	-3.1775	0.160489	1.32114e-88	2.85618e-86
ENSG00000125538.12	IL1B	protein_coding	13315.7	-6.10036	0.320648	3.13817e-88	6.6996e-86
ENSG00000143546.10	S100A8	protein_coding	15619.1	-8.1088	0.450522	7.74476e-88	1.633e-85
ENSG00000260997.1	RP4-647J21.1	lncRNA	743.622	-8.85054	0.455946	7.96931e-88	1.65648e-85
ENSG00000117450.15	PRDX1	protein_coding	4451.03	4.23185	0.216658	8.05012e-88	1.65648e-85
ENSG00000177374.13	HIC1	protein_coding	1003.13	-8.08178	0.426717	8.15469e-88	1.65802e-85
ENSG00000005884.18	ITGA3	protein_coding	2277.36	9.58516	0.501709	1.10495e-87	2.22017e-85
ENSG00000090861.17	AARS1	protein_coding	1426.84	5.55274	0.287986	1.40544e-87	2.7911e-85
ENSG00000130827.6	PLXNA3	protein_coding	990.618	3.2852	0.16714	1.59099e-87	3.12327e-85
ENSG00000131669.10	NINJ1	protein_coding	7529.29	-3.19226	0.162451	2.77079e-87	5.37753e-85
ENSG00000236700.6	LINC01010	lncRNA	1804.32	6.62775	0.351525	9.50657e-87	1.8243e-84
ENSG00000099860.9	GADD45B	protein_coding	3651.14	-5.52803	0.291088	1.13462e-86	2.15314e-84
ENSG00000144655.15	CSRNP1	protein_coding	4730.15	-4.98688	0.260325	2.81433e-86	5.28197e-84
ENSG00000160213.9	CSTB	protein_coding	16578.8	3.90927	0.202295	6.224e-86	1.15543e-83
ENSG00000137642.13	SORL1	protein_coding	1372.2	-5.20642	0.27276	1.07069e-85	1.96628e-83
ENSG00000137331.12	IER3	protein_coding	2931.73	-3.99627	0.207208	1.64111e-85	2.98177e-83
ENSG00000084774.14	CAD	protein_coding	455.082	3.87048	0.199441	3.73609e-85	6.71671e-83
ENSG00000182487.12	NCF1B	transcribed_unprocessed_pseudogene	813.237	-5.01966	0.263328	1.16256e-84	2.06826e-82
ENSG00000100918.13	REC8	protein_coding	1865.17	-5.03592	0.265815	1.87517e-84	3.30165e-82
ENSG00000008083.14	JARID2	protein_coding	5946.84	-4.23917	0.221877	2.84443e-84	4.95715e-82
ENSG00000128016.7	ZFP36	protein_coding	15491.8	-5.0936	0.27036	4.67905e-84	8.07207e-82
ENSG00000115902.11	SLC1A4	protein_coding	1725.47	4.1316	0.2168	1.79427e-83	3.06443e-81
ENSG00000198945.8	L3MBTL3	protein_coding	402.674	-3.561	0.185525	2.60795e-83	4.41001e-81
ENSG00000118257.17	NRP2	protein_coding	1703.72	4.36145	0.229881	3.25301e-83	5.44688e-81
ENSG00000010278.15	CD9	protein_coding	6187.35	4.26063	0.225222	7.7252e-83	1.28096e-80
ENSG00000196668.4	LINC00173	lncRNA	222.141	-4.71461	0.246497	9.14599e-83	1.50197e-80
ENSG00000105339.11	DENND3	protein_coding	3693.28	-3.40247	0.178563	2.35327e-82	3.82776e-80
ENSG00000174307.7	PHLDA3	protein_coding	2361.81	10.1615	0.55688	4.87875e-82	7.86078e-80
ENSG00000116741.8	RGS2	protein_coding	8957.53	-5.72256	0.313767	4.00175e-81	6.38746e-79
ENSG00000128595.17	CALU	protein_coding	2264.21	3.54215	0.188474	2.22268e-80	3.51491e-78
ENSG00000173334.4	TRIB1	protein_coding	5449.62	-4.13138	0.222512	2.87931e-80	4.51153e-78
ENSG00000180448.11	ARHGAP45	protein_coding	8830.71	-3.72747	0.199759	6.2659e-80	9.72866e-78
ENSG00000143819.13	EPHX1	protein_coding	1225.31	3.31907	0.177138	1.05e-79	1.61558e-77
ENSG00000102034.17	ELF4	protein_coding	3539.81	-2.91816	0.15567	1.26935e-79	1.93564e-77
ENSG00000075426.12	FOSL2	protein_coding	11224.6	-3.90889	0.210443	1.2871e-79	1.94535e-77
ENSG00000134602.16	STK26	protein_coding	438.792	-3.45755	0.18455	1.45796e-79	2.18425e-77
ENSG00000090924.15	PLEKHG2	protein_coding	2816.77	-5.4012	0.296566	1.73739e-79	2.58025e-77
ENSG00000213694.6	S1PR3	protein_coding	398.264	-7.81962	0.418245	1.80672e-79	2.66008e-77
ENSG00000241163.8	LINC00877	lncRNA	522.46	-5.66599	0.308464	3.01733e-79	4.40453e-77
ENSG00000105835.13	NAMPT	protein_coding	21572	-4.62668	0.252406	4.15384e-79	6.01215e-77
ENSG00000014641.21	MDH1	protein_coding	1956.5	3.68582	0.198913	9.20322e-79	1.32086e-76
ENSG00000169184.6	MN1	protein_coding	447.086	-6.42627	0.352562	1.07238e-78	1.52626e-76
ENSG00000148926.10	ADM	protein_coding	1237.08	-4.71242	0.258546	4.05491e-78	5.72345e-76
ENSG00000063169.11	BICRA	protein_coding	821.585	-2.86545	0.154292	5.51079e-78	7.71465e-76
ENSG00000118242.16	MREG	protein_coding	1361.56	6.9318	0.392633	5.9435e-78	8.25276e-76
ENSG00000116237.16	ICMT	protein_coding	670.702	3.90268	0.211869	1.27926e-77	1.76197e-75
ENSG00000184588.18	PDE4B	protein_coding	1252.77	-5.60189	0.3119	1.38827e-77	1.89681e-75
ENSG00000052749.14	RRP12	protein_coding	4891.74	-3.49362	0.19031	3.06808e-77	4.15871e-75
ENSG00000280138.1	RP11-463O12.5	TEC	563.407	-4.85379	0.266367	3.23758e-77	4.35391e-75
ENSG00000198742.10	SMURF1	protein_coding	1805.26	-2.96926	0.160981	3.38103e-77	4.5113e-75
ENSG00000196684.12	HSH2D	protein_coding	640.207	-7.47178	0.422425	7.37835e-77	9.76859e-75
ENSG00000161791.14	FMNL3	protein_coding	1186.3	3.77653	0.206488	8.00445e-77	1.0516e-74
ENSG00000092621.13	PHGDH	protein_coding	405.248	5.87283	0.321343	1.44134e-76	1.87914e-74
ENSG00000167874.7	TMEM88	protein_coding	406.896	-4.41288	0.243357	1.8059e-75	2.33659e-73
ENSG00000164120.14	HPGD	protein_coding	1236.39	7.43952	0.427182	2.00499e-75	2.57468e-73
ENSG00000172081.14	MOB3A	protein_coding	6056.07	-2.98807	0.164319	2.91061e-75	3.70972e-73
ENSG00000144597.14	EAF1	protein_coding	3909.75	-3.53919	0.195829	4.71637e-75	5.96673e-73
ENSG00000105928.16	GSDME	protein_coding	422.978	5.36875	0.299243	1.29928e-74	1.63164e-72
ENSG00000143891.17	GALM	protein_coding	491.297	5.0862	0.283573	1.75394e-74	2.18654e-72
ENSG00000221869.5	CEBPD	protein_coding	8356.42	-5.54536	0.318642	2.32411e-74	2.87634e-72
ENSG00000060982.15	BCAT1	protein_coding	2482.35	4.16179	0.232953	2.47991e-74	3.04707e-72
ENSG00000168994.14	PXDC1	protein_coding	563.901	4.19783	0.23454	7.3724e-74	8.9938e-72
ENSG00000111269.3	CREBL2	protein_coding	1082.04	3.51723	0.196193	1.17576e-73	1.42417e-71
ENSG00000092068.20	SLC7A8	protein_coding	1224.66	8.13968	0.475149	1.30212e-73	1.56612e-71
ENSG00000110848.8	CD69	protein_coding	346.965	-5.93893	0.335451	2.09051e-73	2.49677e-71
ENSG00000278918.1	CTD-2267D19.1	TEC	196.444	-4.16417	0.232267	4.67057e-73	5.53949e-71
ENSG00000103196.12	CRISPLD2	protein_coding	501.753	-6.47398	0.373956	5.7612e-73	6.7859e-71
ENSG00000125384.7	PTGER2	protein_coding	2330.87	-6.07073	0.35554	1.63771e-72	1.91579e-70
ENSG00000088538.13	DOCK3	protein_coding	1177.71	8.4042	0.492909	1.87404e-72	2.17733e-70
ENSG00000269220.1	LINC00528	lncRNA	312.229	-6.24752	0.353913	2.00449e-72	2.31315e-70
ENSG00000107742.13	SPOCK2	protein_coding	307.817	-5.3101	0.299176	2.58482e-72	2.96283e-70
ENSG00000077044.11	DGKD	protein_coding	2099.5	-3.93962	0.223867	5.18314e-72	5.90152e-70
ENSG00000082781.12	ITGB5	protein_coding	1331.74	5.74615	0.334198	6.78265e-72	7.67158e-70
ENSG00000104814.13	MAP4K1	protein_coding	259.47	-5.45792	0.309456	8.17789e-72	9.18882e-70
ENSG00000160796.18	NBEAL2	protein_coding	6558.96	-3.78772	0.216153	8.85729e-72	9.88717e-70
ENSG00000161835.11	TAMALIN	protein_coding	2448.29	-5.26025	0.306058	8.91842e-72	9.89076e-70
ENSG00000110047.18	EHD1	protein_coding	6660.4	-3.43301	0.194677	1.21707e-71	1.34106e-69
ENSG00000070961.16	ATP2B1	protein_coding	7421.2	-4.08305	0.234075	3.01482e-71	3.30065e-69
ENSG00000160908.15	ZNF394	protein_coding	1703.08	-3.07669	0.174354	4.08644e-71	4.44537e-69
ENSG00000107968.10	MAP3K8	protein_coding	2912.32	-4.73271	0.27459	8.33759e-71	9.01252e-69
ENSG00000153922.11	CHD1	protein_coding	2776.13	-3.61121	0.206773	1.03451e-70	1.11122e-68
ENSG00000198722.14	UNC13B	protein_coding	378.873	5.94451	0.343133	1.35221e-70	1.4434e-68
ENSG00000225889.9	AC074289.1	lncRNA	423.435	-4.46502	0.257041	3.96555e-70	4.20669e-68
ENSG00000119801.13	YPEL5	protein_coding	5405.92	-2.81801	0.160744	4.47214e-70	4.7148e-68
ENSG00000260708.1	CTA-29F11.1	lncRNA	213.296	-4.62656	0.265158	5.46654e-70	5.72779e-68
ENSG00000168264.11	IRF2BP2	protein_coding	6906.59	-3.10802	0.1785	2.82155e-69	2.93837e-67
ENSG00000130653.16	PNPLA7	protein_coding	400.249	3.77573	0.216984	3.05624e-69	3.16349e-67
ENSG00000143786.8	CNIH3	protein_coding	449.393	5.62218	0.329151	5.87799e-69	6.0476e-67
ENSG00000031081.11	ARHGAP31	protein_coding	1598.01	3.83231	0.222632	6.10304e-69	6.24154e-67
ENSG00000179388.9	EGR3	protein_coding	470.443	-7.91434	0.474119	7.07448e-69	7.19197e-67
ENSG00000115339.14	GALNT3	protein_coding	285.506	-5.13851	0.299138	1.08795e-68	1.09948e-66
ENSG00000130513.6	GDF15	protein_coding	1035.21	4.27675	0.249626	1.45861e-68	1.46539e-66
ENSG00000143369.15	ECM1	protein_coding	700.134	5.22142	0.307808	1.65276e-68	1.65073e-66
ENSG00000231721.7	LINC-PINT	lncRNA	569.124	-5.10804	0.300414	1.92764e-68	1.91408e-66
ENSG00000274213.1	RP11-670E13.6	lncRNA	348.109	-5.19359	0.304256	2.18456e-68	2.15665e-66
ENSG00000110092.4	CCND1	protein_coding	768.204	5.61549	0.33294	2.23395e-68	2.19274e-66
ENSG00000130066.17	SAT1	protein_coding	27369.4	-3.22174	0.187285	4.0338e-68	3.93676e-66
ENSG00000142875.19	PRKACB	protein_coding	829.317	3.88262	0.227359	1.13355e-67	1.09999e-65
ENSG00000121671.12	CRY2	protein_coding	1365.77	-2.75798	0.15999	1.37084e-67	1.32274e-65
ENSG00000176438.13	SYNE3	protein_coding	1318.35	-2.57011	0.149211	2.66027e-67	2.55252e-65
ENSG00000103319.12	EEF2K	protein_coding	473.597	3.54302	0.207203	3.30183e-67	3.15039e-65
ENSG00000147454.14	SLC25A37	protein_coding	2502.61	-4.30428	0.255198	3.94367e-67	3.74189e-65
ENSG00000235859.5	AC006978.6	processed_pseudogene	480.703	-4.072	0.2399	6.57263e-67	6.20188e-65
ENSG00000069399.15	BCL3	protein_coding	3615.77	-3.53728	0.208522	8.01229e-67	7.51879e-65
ENSG00000196305.19	IARS1	protein_coding	2022.61	4.61346	0.276767	3.1423e-66	2.93264e-64
ENSG00000188290.11	HES4	protein_coding	768.718	-4.53737	0.270416	3.36172e-66	3.12037e-64
ENSG00000126759.14	CFP	protein_coding	634.808	-8.88156	0.541266	8.72091e-66	8.05105e-64
ENSG00000187116.14	LILRA5	protein_coding	1831.19	-5.95649	0.368839	1.10558e-65	1.01517e-63
ENSG00000276550.4	HERC2P2	transcribed_unprocessed_pseudogene	1148.75	4.72567	0.285529	1.30936e-65	1.19586e-63
ENSG00000105223.20	PLD3	protein_coding	21282	3.09287	0.183212	1.44988e-65	1.31715e-63
ENSG00000078804.13	TP53INP2	protein_coding	2009.78	-3.44493	0.205474	2.9041e-65	2.62429e-63
ENSG00000123095.6	BHLHE41	protein_coding	1156.61	7.61886	0.477788	6.80707e-65	6.11884e-63
ENSG00000280407.3	RP13-516M14.8	TEC	182.308	-4.64104	0.276513	7.7808e-65	6.95751e-63
ENSG00000066697.15	MSANTD3	protein_coding	511.753	3.32282	0.198372	1.74994e-64	1.55663e-62
ENSG00000161944.16	ASGR2	protein_coding	908.952	-8.93838	0.579778	3.8422e-64	3.40005e-62
ENSG00000042286.15	AIFM2	protein_coding	460.391	4.48009	0.271264	9.47913e-64	8.34505e-62
ENSG00000184014.9	DENND5A	protein_coding	4980.04	-2.99411	0.179928	1.07252e-63	9.39365e-62
ENSG00000025434.19	NR1H3	protein_coding	6226.1	7.00869	0.459518	1.36398e-63	1.18854e-61
ENSG00000163221.9	S100A12	protein_coding	2000.96	-13.2581	0.856585	1.87325e-63	1.62402e-61
ENSG00000160285.15	LSS	protein_coding	1147.08	2.97296	0.178884	3.60336e-63	3.10817e-61
ENSG00000186469.8	GNG2	protein_coding	1180.77	-4.99222	0.310248	3.76058e-63	3.22748e-61
ENSG00000120053.12	GOT1	protein_coding	279.023	3.6418	0.220226	1.16467e-62	9.94569e-61
ENSG00000142102.16	PGGHG	protein_coding	1156.36	-4.65638	0.28929	2.12709e-62	1.80739e-60
ENSG00000171051.9	FPR1	protein_coding	2181.88	-5.48695	0.349328	4.02493e-62	3.40306e-60
ENSG00000109787.13	KLF3	protein_coding	2851.74	-3.93627	0.243238	8.10919e-62	6.8225e-60
ENSG00000116337.20	AMPD2	protein_coding	4412.09	-3.57385	0.220126	1.10983e-61	9.29159e-60
ENSG00000110046.13	ATG2A	protein_coding	2606.58	-3.16836	0.194311	1.50835e-61	1.25664e-59
ENSG00000132510.11	KDM6B	protein_coding	7931.15	-3.29641	0.202949	2.28715e-61	1.89622e-59
ENSG00000117569.19	PTBP2	protein_coding	636.539	-3.5214	0.216641	2.54991e-61	2.10386e-59
ENSG00000178127.13	NDUFV2	protein_coding	199.534	-5.17611	0.319379	2.69265e-61	2.21095e-59
ENSG00000159640.17	ACE	protein_coding	630.176	6.23741	0.393869	3.06049e-61	2.50096e-59
ENSG00000157870.17	PRXL2B	protein_coding	1108.85	4.03946	0.252083	7.96018e-61	6.4739e-59
ENSG00000005379.17	TSPOAP1	protein_coding	712.941	-5.35614	0.341879	8.59131e-61	6.95407e-59
ENSG00000196743.9	GM2A	protein_coding	19704.1	3.79512	0.236537	9.54168e-61	7.68691e-59
ENSG00000157483.9	MYO1E	protein_coding	1433.86	4.56294	0.287704	1.45327e-60	1.16527e-58
ENSG00000148344.11	PTGES	protein_coding	589.9	-6.58521	0.419531	1.88035e-60	1.50068e-58
ENSG00000138439.12	FAM117B	protein_coding	313.366	-3.40358	0.210412	3.32909e-60	2.64454e-58
ENSG00000106853.20	PTGR1	protein_coding	354.618	6.65559	0.41576	5.03095e-60	3.97794e-58
ENSG00000065833.9	ME1	protein_coding	674.233	5.71098	0.366336	7.20517e-60	5.67083e-58
ENSG00000179862.7	CITED4	protein_coding	314.319	-3.59462	0.223511	1.00323e-59	7.85974e-58
ENSG00000116005.12	PCYOX1	protein_coding	394.702	3.78381	0.235727	1.04831e-59	8.17542e-58
ENSG00000075275.18	CELSR1	protein_coding	581.05	4.60592	0.291578	1.23757e-59	9.6075e-58
ENSG00000104859.15	CLASRP	protein_coding	2500.73	-2.44753	0.151745	1.27175e-59	9.82815e-58
ENSG00000136826.15	KLF4	protein_coding	10815.6	-5.26138	0.341738	1.86567e-59	1.43531e-57
ENSG00000163788.14	SNRK	protein_coding	1027.62	-2.59616	0.161533	2.79907e-59	2.14374e-57
ENSG00000162777.17	DENND2D	protein_coding	748.81	3.12363	0.195166	3.97339e-59	3.02953e-57
ENSG00000197694.18	SPTAN1	protein_coding	5282.65	3.35054	0.211743	1.87462e-58	1.42296e-56
ENSG00000147324.11	MFHAS1	protein_coding	1276.65	3.71984	0.236347	2.15926e-58	1.63177e-56
ENSG00000136052.10	SLC41A2	protein_coding	375.195	4.92606	0.315168	3.85088e-58	2.89732e-56
ENSG00000095015.6	MAP3K1	protein_coding	2734.13	-4.22879	0.272608	6.06778e-58	4.54525e-56
ENSG00000181631.7	P2RY13	protein_coding	431.382	-3.55159	0.225128	7.61627e-58	5.68028e-56
ENSG00000173338.13	KCNK7	protein_coding	269.238	-6.98827	0.444267	8.30744e-58	6.16881e-56
ENSG00000169252.6	ADRB2	protein_coding	336.957	-4.68681	0.300396	8.89075e-58	6.57338e-56
ENSG00000083799.18	CYLD	protein_coding	2826.39	-2.31992	0.146197	1.0496e-57	7.72679e-56
ENSG00000161526.15	SAP30BP	protein_coding	2865.08	-2.43602	0.153923	1.86988e-57	1.37063e-55
ENSG00000155158.20	TTC39B	protein_coding	799.567	4.04124	0.258964	2.41724e-57	1.76428e-55
ENSG00000165312.7	OTUD1	protein_coding	2973.81	-2.97552	0.189193	2.61949e-57	1.90376e-55
ENSG00000133835.18	HSD17B4	protein_coding	1424.94	4.27103	0.276739	2.92546e-57	2.11711e-55
ENSG00000131435.13	PDLIM4	protein_coding	505.882	5.24	0.341555	4.5685e-57	3.29221e-55
ENSG00000176658.17	MYO1D	protein_coding	673.45	7.9372	0.529593	5.21366e-57	3.74135e-55
ENSG00000198900.7	TOP1	protein_coding	3016.57	-2.52371	0.160201	5.27717e-57	3.77108e-55
ENSG00000132359.15	RAP1GAP2	protein_coding	1605.42	-3.45118	0.221717	6.87398e-57	4.8917e-55
ENSG00000118785.15	SPP1	protein_coding	11642.5	11.5723	0.834488	7.13434e-57	5.05441e-55
ENSG00000170017.12	ALCAM	protein_coding	2419.64	3.63877	0.23414	7.16181e-57	5.05441e-55
ENSG00000129355.7	CDKN2D	protein_coding	1380.44	-6.49044	0.445672	7.37905e-57	5.18629e-55
ENSG00000132475.10	H3-3B	protein_coding	21616.2	-2.86839	0.183097	7.6022e-57	5.32123e-55
ENSG00000157227.14	MMP14	protein_coding	3371.71	4.7119	0.310425	1.00771e-56	7.02479e-55
ENSG00000158062.20	UBXN11	protein_coding	6312.44	-2.88465	0.184771	1.2384e-56	8.59784e-55
ENSG00000047249.18	ATP6V1H	protein_coding	1631.97	2.41161	0.15459	2.59292e-56	1.79289e-54
ENSG00000106089.12	STX1A	protein_coding	1388.95	-6.12197	0.420172	2.63966e-56	1.81786e-54
ENSG00000165914.15	TTC7B	protein_coding	438.283	4.19411	0.272557	4.84096e-56	3.32043e-54
ENSG00000134824.14	FADS2	protein_coding	1524.23	5.7602	0.392918	7.42909e-56	5.07526e-54
ENSG00000115165.10	CYTIP	protein_coding	3025.44	-2.77196	0.178444	8.63806e-56	5.87767e-54
ENSG00000163421.9	PROK2	protein_coding	317.659	-7.55214	0.500015	9.94662e-56	6.7412e-54
ENSG00000164548.11	TRA2A	protein_coding	2212.9	-2.42103	0.155361	1.01159e-55	6.82336e-54
ENSG00000169764.16	UGP2	protein_coding	1042.72	3.43074	0.222678	1.01477e-55	6.82336e-54
ENSG00000123213.23	NLN	protein_coding	696.747	3.86543	0.251843	1.18055e-55	7.90689e-54
ENSG00000157557.13	ETS2	protein_coding	2860.38	-3.66275	0.239721	1.99659e-55	1.33202e-53
ENSG00000177106.16	EPS8L2	protein_coding	312.011	5.38373	0.351454	2.12796e-55	1.41414e-53
ENSG00000125249.7	RAP2A	protein_coding	1416.34	4.12329	0.271643	2.32679e-55	1.54028e-53
ENSG00000197329.12	PELI1	protein_coding	3184.94	-3.8807	0.255312	2.97537e-55	1.96202e-53
ENSG00000099377.14	HSD3B7	protein_coding	832.9	5.16538	0.346606	3.00494e-55	1.9739e-53
ENSG00000146457.16	WTAP	protein_coding	3946.92	-2.62353	0.169556	3.11545e-55	2.03865e-53
ENSG00000186431.19	FCAR	protein_coding	2799.32	-6.16659	0.431919	3.49701e-55	2.2796e-53
ENSG00000166228.9	PCBD1	protein_coding	533.704	2.81519	0.182475	3.81103e-55	2.47485e-53
ENSG00000105287.13	PRKD2	protein_coding	1051.4	-3.07963	0.200092	4.66209e-55	3.01606e-53
ENSG00000157978.12	LDLRAP1	protein_coding	1019.08	3.58106	0.234302	4.98669e-55	3.21388e-53
ENSG00000052802.13	MSMO1	protein_coding	781.665	3.20084	0.20887	1.07986e-54	6.93345e-53
ENSG00000153071.15	DAB2	protein_coding	3922.13	5.97074	0.419512	1.41854e-54	9.07388e-53
ENSG00000119421.7	NDUFA8	protein_coding	360.388	3.33829	0.217645	1.88097e-54	1.1987e-52
ENSG00000079313.15	REXO1	protein_coding	1593.15	-2.3507	0.15292	3.02943e-54	1.92341e-52
ENSG00000108932.12	SLC16A6	protein_coding	1177.13	-3.97459	0.26402	3.30111e-54	2.08814e-52
ENSG00000119865.9	CNRIP1	protein_coding	175.911	4.87057	0.318107	3.8066e-54	2.399e-52
ENSG00000268903.1	RP11-34P13.15	processed_pseudogene	1068.07	-6.04008	0.413244	4.44373e-54	2.79024e-52
ENSG00000104081.14	BMF	protein_coding	1524.63	-3.74018	0.249406	4.63953e-54	2.90251e-52
ENSG00000153936.17	HS2ST1	protein_coding	457.637	3.46958	0.228683	8.4836e-54	5.28801e-52
ENSG00000143842.15	SOX13	protein_coding	248.941	4.99211	0.332139	1.15379e-53	7.16568e-52
ENSG00000204020.6	LIPN	protein_coding	237.564	-7.25268	0.479763	1.17071e-53	7.2444e-52
ENSG00000184922.14	FMNL1	protein_coding	15490.5	-3.62798	0.241827	1.84026e-53	1.13465e-51
ENSG00000069482.7	GAL	protein_coding	540.072	8.84585	0.587782	2.8233e-53	1.7345e-51
ENSG00000150907.10	FOXO1	protein_coding	742.33	-3.65414	0.244008	4.45288e-53	2.72583e-51
ENSG00000153914.16	SREK1	protein_coding	3013.28	-2.48237	0.163541	4.49577e-53	2.74226e-51
ENSG00000135114.13	OASL	protein_coding	894.62	-4.09276	0.277075	4.60527e-53	2.79905e-51
ENSG00000039560.14	RAI14	protein_coding	468.539	7.41036	0.497864	5.22615e-53	3.16516e-51
ENSG00000164715.6	LMTK2	protein_coding	1135.82	-3.31254	0.220332	5.49431e-53	3.31581e-51
ENSG00000099219.14	ERMP1	protein_coding	293.422	3.22694	0.213475	6.50203e-53	3.91015e-51
ENSG00000101216.11	GMEB2	protein_coding	1211.64	-2.54136	0.168415	7.6444e-53	4.58101e-51
ENSG00000166681.14	BEX3	protein_coding	435.069	5.32532	0.362387	7.96341e-53	4.75549e-51
ENSG00000054793.14	ATP9A	protein_coding	389.303	5.62245	0.38198	8.32844e-53	4.95615e-51
ENSG00000166068.13	SPRED1	protein_coding	1423.78	4.80737	0.330623	1.07224e-52	6.35861e-51
ENSG00000100304.13	TTLL12	protein_coding	752.928	2.96881	0.196837	1.21712e-52	7.19278e-51
ENSG00000085063.17	CD59	protein_coding	1944.17	4.44245	0.30365	1.22523e-52	7.21578e-51
ENSG00000085265.11	FCN1	protein_coding	26868.7	-6.61785	0.490111	1.39428e-52	8.18311e-51
ENSG00000116962.15	NID1	protein_coding	231.573	-3.73083	0.249025	1.92223e-52	1.12431e-50
ENSG00000086062.13	B4GALT1	protein_coding	5400.96	-2.45498	0.163196	3.13564e-52	1.82777e-50
ENSG00000106346.11	USP42	protein_coding	600.322	-2.68034	0.178207	3.44144e-52	1.9992e-50
ENSG00000130775.16	THEMIS2	protein_coding	8886.65	-3.00976	0.201982	5.05718e-52	2.92785e-50
ENSG00000265972.6	TXNIP	protein_coding	18304	-3.27935	0.221234	6.14597e-52	3.54619e-50
ENSG00000149257.16	SERPINH1	protein_coding	204.224	4.29829	0.288533	6.36021e-52	3.65744e-50
ENSG00000064115.11	TM7SF3	protein_coding	752.796	3.18479	0.213841	6.62918e-52	3.79932e-50
ENSG00000168904.15	LRRC28	protein_coding	1011.39	3.92065	0.266783	7.45907e-52	4.26065e-50
ENSG00000116096.6	SPR	protein_coding	415.539	4.52936	0.308779	8.51525e-52	4.84773e-50
ENSG00000181191.12	PJA1	protein_coding	238.832	3.14393	0.209908	8.86286e-52	5.02886e-50
ENSG00000174837.15	ADGRE1	protein_coding	354.993	-5.6611	0.396197	1.1794e-51	6.66983e-50
ENSG00000151135.10	TMEM263	protein_coding	284.456	3.79904	0.255885	1.28451e-51	7.24031e-50
ENSG00000106066.15	CPVL	protein_coding	3754.58	-2.94687	0.198441	1.42175e-51	7.98752e-50
ENSG00000181019.13	NQO1	protein_coding	246.514	6.33347	0.429622	1.67213e-51	9.3634e-50
ENSG00000165490.13	DDIAS	protein_coding	396.032	6.19674	0.433443	1.7296e-51	9.65357e-50
ENSG00000131759.18	RARA	protein_coding	5291.31	-2.88291	0.194194	1.85861e-51	1.03398e-49
ENSG00000055732.13	MCOLN3	protein_coding	426.955	7.76293	0.533884	2.05587e-51	1.14001e-49
ENSG00000100714.17	MTHFD1	protein_coding	603.748	3.85701	0.262777	2.51596e-51	1.39062e-49
ENSG00000075618.18	FSCN1	protein_coding	2512.62	3.10702	0.210656	4.40102e-51	2.42468e-49
ENSG00000105281.12	SLC1A5	protein_coding	1894.96	3.23927	0.220209	4.64327e-51	2.54992e-49
ENSG00000232956.9	SNHG15	lncRNA	1335.5	-3.99633	0.277263	5.91233e-51	3.23643e-49
ENSG00000146376.11	ARHGAP18	protein_coding	1038.44	4.78409	0.334633	6.69801e-51	3.6548e-49
ENSG00000107554.17	DNMBP	protein_coding	670.324	-4.21483	0.29127	6.8495e-51	3.72556e-49
ENSG00000116560.11	SFPQ	protein_coding	8033.42	-2.31828	0.156112	7.0207e-51	3.80655e-49
ENSG00000115107.20	STEAP3	protein_coding	500.211	3.36863	0.228636	7.1129e-51	3.84434e-49
ENSG00000143373.18	ZNF687	protein_coding	1178.35	-2.51097	0.169225	9.93856e-51	5.3546e-49
ENSG00000174579.4	MSL2	protein_coding	902.193	-2.31505	0.156051	1.15138e-50	6.18376e-49
ENSG00000175592.9	FOSL1	protein_coding	697.399	-3.3862	0.23056	1.22152e-50	6.5399e-49
ENSG00000139626.16	ITGB7	protein_coding	136.262	-4.78999	0.32556	1.82685e-50	9.75024e-49
ENSG00000137166.17	FOXP4	protein_coding	1045.06	-3.48452	0.239021	2.04988e-50	1.09065e-48
ENSG00000106009.16	BRAT1	protein_coding	2783.29	-2.70545	0.183915	2.34559e-50	1.24411e-48
ENSG00000165879.9	FRAT1	protein_coding	425.422	-3.70499	0.253987	2.38764e-50	1.26249e-48
ENSG00000188157.15	AGRN	protein_coding	2505.37	3.37552	0.232029	2.5796e-50	1.35978e-48
ENSG00000174705.13	SH3PXD2B	protein_coding	758.565	5.98264	0.425968	3.02961e-50	1.59208e-48
ENSG00000273837.1	LLNLR-470E3.1	lncRNA	297.988	-4.06888	0.280653	3.71245e-50	1.94494e-48
ENSG00000135678.12	CPM	protein_coding	1889.59	3.21378	0.2208	5.18262e-50	2.70685e-48
ENSG00000259590.1	LINC02244	lncRNA	943.364	15.4786	3.34866	6.7931e-50	3.53718e-48
ENSG00000261220.2	ST3GAL1-DT	lncRNA	181.93	-3.86048	0.264609	7.22763e-50	3.752e-48
ENSG00000171307.19	ZDHHC16	protein_coding	268.321	3.51311	0.240799	1.08969e-49	5.63965e-48
ENSG00000198055.11	GRK6	protein_coding	3731.33	-2.07911	0.141602	1.4474e-49	7.46834e-48
ENSG00000104974.12	LILRA1	protein_coding	624.677	-4.83857	0.344901	1.57465e-49	8.10043e-48
ENSG00000139946.10	PELI2	protein_coding	647.297	-4.52642	0.320612	1.82278e-49	9.34873e-48
ENSG00000077782.22	FGFR1	protein_coding	1255.79	3.4652	0.240528	1.91107e-49	9.77221e-48
ENSG00000166452.12	AKIP1	protein_coding	286.099	3.57161	0.245823	1.94644e-49	9.92338e-48
ENSG00000109572.14	CLCN3	protein_coding	531.245	3.25835	0.224642	2.11205e-49	1.07356e-47
ENSG00000085998.14	POMGNT1	protein_coding	362.508	3.38898	0.23347	2.14313e-49	1.08613e-47
ENSG00000103313.13	MEFV	protein_coding	662.585	-4.83455	0.34488	2.68102e-49	1.35471e-47
ENSG00000123349.15	PFDN5	protein_coding	605.991	-2.969	0.204422	2.7823e-49	1.40174e-47
ENSG00000139974.16	SLC38A6	protein_coding	762.289	4.56401	0.323127	2.79124e-49	1.40211e-47
ENSG00000165006.14	UBAP1	protein_coding	3155.88	-2.34121	0.160594	3.38753e-49	1.69664e-47
ENSG00000140691.18	ARMC5	protein_coding	606.866	-2.35695	0.161182	4.04721e-49	2.02112e-47
ENSG00000134758.14	RNF138	protein_coding	1207.84	-3.13854	0.217529	4.65179e-49	2.31626e-47
ENSG00000125772.14	GPCPD1	protein_coding	8123.9	-2.9781	0.206399	5.26228e-49	2.61263e-47
ENSG00000162889.11	MAPKAPK2	protein_coding	7682.37	-2.70247	0.186648	6.1026e-49	3.02105e-47
ENSG00000229124.7	VIM-AS1	lncRNA	614.125	-3.86671	0.271738	7.26978e-49	3.58845e-47
ENSG00000179918.19	SEPHS2	protein_coding	2397.12	3.02801	0.210301	8.31618e-49	4.09314e-47
ENSG00000267655.1	CTD-2286N8.2	lncRNA	131.874	-4.27063	0.295718	9.28548e-49	4.55709e-47
ENSG00000119408.17	NEK6	protein_coding	2662.66	2.93197	0.203284	1.07969e-48	5.28367e-47
ENSG00000157540.22	DYRK1A	protein_coding	1998.88	-2.39554	0.165664	1.42489e-48	6.95304e-47
ENSG00000112294.14	ALDH5A1	protein_coding	318.923	6.917	0.492289	1.66022e-48	8.0783e-47
ENSG00000114315.4	HES1	protein_coding	590.535	-7.5528	0.585581	2.15378e-48	1.04501e-46
ENSG00000185222.10	TCEAL9	protein_coding	371.665	4.88462	0.349491	3.96513e-48	1.91843e-46
ENSG00000270681.1	RP11-372K14.2	lncRNA	175.685	-7.64113	0.531814	5.68977e-48	2.74507e-46
ENSG00000103043.15	VAC14	protein_coding	1772.97	2.8032	0.195781	5.86144e-48	2.81993e-46
ENSG00000141574.8	SECTM1	protein_coding	2043.19	-5.48009	0.409638	5.90037e-48	2.83069e-46
ENSG00000138796.18	HADH	protein_coding	325.331	3.49668	0.244904	6.11494e-48	2.92541e-46
ENSG00000144677.15	CTDSPL	protein_coding	363.975	4.48534	0.319413	8.63512e-48	4.11953e-46
ENSG00000139318.8	DUSP6	protein_coding	8902.84	-4.31307	0.311259	9.19857e-48	4.37611e-46
ENSG00000120925.16	RNF170	protein_coding	247.949	4.10385	0.289486	1.04569e-47	4.96092e-46
ENSG00000133706.19	LARS1	protein_coding	721.202	3.89166	0.277044	1.20654e-47	5.70816e-46
ENSG00000128918.15	ALDH1A2	protein_coding	1225.61	6.24237	0.477872	1.27695e-47	6.02459e-46
ENSG00000140090.18	SLC24A4	protein_coding	636.522	-4.12892	0.295909	1.28731e-47	6.05676e-46
ENSG00000272379.1	RP1-257A7.5	lncRNA	833.228	-4.16695	0.299556	1.31154e-47	6.15378e-46
ENSG00000183283.16	DAZAP2	protein_coding	12212.6	-2.51032	0.175629	1.3669e-47	6.39595e-46
ENSG00000174791.11	RIN1	protein_coding	1162.93	-3.51534	0.249687	1.74584e-47	8.14677e-46
ENSG00000028137.19	TNFRSF1B	protein_coding	11722.3	-3.20133	0.226665	1.85384e-47	8.62719e-46
ENSG00000055609.21	KMT2C	protein_coding	2754.82	-2.44486	0.17124	2.75222e-47	1.27731e-45
ENSG00000135069.14	PSAT1	protein_coding	763.8	15.1612	3.31484	3.11242e-47	1.44057e-45
ENSG00000180747.15	SMG1P3	transcribed_unprocessed_pseudogene	197.7	-3.78345	0.267209	3.26436e-47	1.50681e-45
ENSG00000123689.6	G0S2	protein_coding	10830.2	-6.43591	0.507865	4.07376e-47	1.87536e-45
ENSG00000135929.9	CYP27A1	protein_coding	5717.14	2.73767	0.19339	5.72325e-47	2.62762e-45
ENSG00000120805.14	ARL1	protein_coding	713.979	2.83438	0.200043	6.20047e-47	2.83908e-45
ENSG00000183621.15	ZNF438	protein_coding	452.526	3.15636	0.223463	6.69379e-47	3.05677e-45
ENSG00000122223.13	CD244	protein_coding	198.843	-7.63668	0.554648	7.0408e-47	3.20666e-45
ENSG00000197879.17	MYO1C	protein_coding	1445.06	2.80801	0.198711	8.32114e-47	3.7797e-45
ENSG00000224596.8	ZMIZ1-AS1	lncRNA	686.444	5.44006	0.401773	9.11941e-47	4.13131e-45
ENSG00000048740.18	CELF2	protein_coding	2748.41	-2.06019	0.144994	9.53956e-47	4.31021e-45
ENSG00000169385.3	RNASE2	protein_coding	159.595	-6.81232	0.484882	1.1141e-46	5.02049e-45
ENSG00000160961.12	ZNF333	protein_coding	560.242	-2.34847	0.165612	1.54688e-46	6.9524e-45
ENSG00000133195.11	SLC39A11	protein_coding	1006.77	2.91777	0.207352	1.56045e-46	6.99499e-45
ENSG00000110651.12	CD81	protein_coding	6507.85	2.61795	0.185657	1.68999e-46	7.55586e-45
ENSG00000105639.20	JAK3	protein_coding	715.123	-3.69121	0.265778	1.69672e-46	7.56615e-45
ENSG00000171766.17	GATM	protein_coding	165.178	4.98248	0.354611	1.92212e-46	8.54893e-45
ENSG00000130595.19	TNNT3	protein_coding	371.777	-5.79177	0.434842	2.25161e-46	9.98837e-45
ENSG00000122862.5	SRGN	protein_coding	23343.2	-3.78764	0.274889	2.37302e-46	1.04997e-44
ENSG00000115204.15	MPV17	protein_coding	875.716	2.6541	0.188504	3.09246e-46	1.36476e-44
ENSG00000173575.22	CHD2	protein_coding	4418.5	-2.65242	0.188686	3.30359e-46	1.45418e-44
ENSG00000007944.15	MYLIP	protein_coding	1298.34	-3.93304	0.285977	3.39483e-46	1.49049e-44
ENSG00000151474.23	FRMD4A	protein_coding	312.906	7.33138	0.535048	4.76237e-46	2.08555e-44
ENSG00000136628.18	EPRS1	protein_coding	1233.16	3.59963	0.260908	5.79927e-46	2.53314e-44
ENSG00000186522.15	SEPTIN10	protein_coding	460.6	3.49069	0.251304	6.02327e-46	2.62427e-44
ENSG00000107957.16	SH3PXD2A	protein_coding	523.948	4.3013	0.31501	8.80206e-46	3.8252e-44
ENSG00000130204.13	TOMM40	protein_coding	1978.02	2.97363	0.213834	9.83513e-46	4.26331e-44
ENSG00000272888.7	CHASERR	lncRNA	3438.41	-3.53192	0.257032	1.07623e-45	4.65338e-44
ENSG00000115523.17	GNLY	protein_coding	384.943	-7.50577	0.547599	1.10133e-45	4.74992e-44
ENSG00000204592.9	HLA-E	protein_coding	30933.8	-2.45827	0.175808	1.13686e-45	4.89078e-44
ENSG00000165233.18	CARD19	protein_coding	3525.65	-2.71921	0.195088	1.14355e-45	4.9072e-44
ENSG00000100906.11	NFKBIA	protein_coding	19584.2	-3.81256	0.279189	1.67373e-45	7.16434e-44
ENSG00000112406.5	HECA	protein_coding	2799.65	-2.26189	0.161809	1.92236e-45	8.20801e-44
ENSG00000137491.15	SLCO2B1	protein_coding	4391.63	10.9674	0.886729	1.93211e-45	8.22907e-44
ENSG00000156011.17	PSD3	protein_coding	280.436	7.17696	0.524668	1.96361e-45	8.34241e-44
ENSG00000110841.14	PPFIBP1	protein_coding	319.999	7.36687	0.539665	2.69685e-45	1.14291e-43
ENSG00000185215.11	TNFAIP2	protein_coding	22588.1	-2.3592	0.169236	2.71664e-45	1.14845e-43
ENSG00000059728.11	MXD1	protein_coding	2628.78	-2.20667	0.157931	2.80064e-45	1.18104e-43
ENSG00000197632.9	SERPINB2	protein_coding	518.825	-8.97342	0.670879	3.06934e-45	1.29116e-43
ENSG00000143164.15	DCAF6	protein_coding	612.061	2.62475	0.18877	3.57836e-45	1.50159e-43
ENSG00000105321.14	CCDC9	protein_coding	2047.31	-3.02725	0.219408	3.84421e-45	1.6092e-43
ENSG00000118308.15	IRAG2	protein_coding	792.378	-2.84711	0.205358	3.98681e-45	1.66481e-43
ENSG00000170323.9	FABP4	protein_coding	1312.75	13.3428	1.38659	4.03541e-45	1.68099e-43
ENSG00000197818.12	SLC9A8	protein_coding	1487.11	-2.62459	0.189192	4.58114e-45	1.90368e-43
ENSG00000113448.19	PDE4D	protein_coding	297.995	-4.29852	0.316342	5.27673e-45	2.18418e-43
ENSG00000187098.17	MITF	protein_coding	924.57	4.18243	0.310605	5.28172e-45	2.18418e-43
ENSG00000143776.19	CDC42BPA	protein_coding	140.251	4.53066	0.32711	5.62103e-45	2.31888e-43
ENSG00000008056.14	SYN1	protein_coding	167.209	-6.6815	0.490787	8.6257e-45	3.54984e-43
ENSG00000119185.13	ITGB1BP1	protein_coding	1369.55	2.51909	0.182032	1.16684e-44	4.79051e-43
ENSG00000072786.13	STK10	protein_coding	6565.8	-2.48669	0.179866	1.19059e-44	4.8763e-43
ENSG00000247556.6	OIP5-AS1	lncRNA	1478.89	2.8288	0.205951	1.4567e-44	5.95192e-43
ENSG00000091106.19	NLRC4	protein_coding	447.972	2.9678	0.215593	1.53761e-44	6.26748e-43
ENSG00000063241.8	ISOC2	protein_coding	561.593	3.55738	0.261216	1.63537e-44	6.6501e-43
ENSG00000204815.10	ODAD4	protein_coding	122.143	-5.78813	0.421616	1.74506e-44	7.07932e-43
ENSG00000106367.15	AP1S1	protein_coding	646.723	3.57827	0.263636	2.18186e-44	8.83034e-43
ENSG00000138801.9	PAPSS1	protein_coding	1966.91	2.20291	0.159263	2.24169e-44	9.051e-43
ENSG00000076716.9	GPC4	protein_coding	3165.03	5.92756	0.471786	2.56232e-44	1.03212e-42
ENSG00000118263.15	KLF7	protein_coding	631.8	-2.81661	0.205252	2.85097e-44	1.14569e-42
ENSG00000250644.3	RP11-295K3.1	protein_coding	242.83	-5.00305	0.374841	3.00606e-44	1.20517e-42
ENSG00000163545.11	NUAK2	protein_coding	466.353	-3.29814	0.24139	3.36083e-44	1.34425e-42
ENSG00000159228.13	CBR1	protein_coding	423.105	3.66067	0.270399	4.1419e-44	1.65279e-42
ENSG00000142634.13	EFHD2	protein_coding	12956.9	-2.05417	0.148772	4.28145e-44	1.70449e-42
ENSG00000099810.21	MTAP	protein_coding	240.186	3.03908	0.221263	4.36859e-44	1.73514e-42
ENSG00000111726.13	CMAS	protein_coding	559.505	2.83229	0.206941	4.43738e-44	1.75837e-42
ENSG00000007384.15	RHBDF1	protein_coding	334.374	5.25898	0.397027	4.52294e-44	1.78813e-42
ENSG00000150938.10	CRIM1	protein_coding	389.88	4.4472	0.331473	4.66105e-44	1.83848e-42
ENSG00000121807.7	CCR2	protein_coding	179.409	-6.41085	0.480757	5.15977e-44	2.0305e-42
ENSG00000178623.12	GPR35	protein_coding	1185.31	-4.38627	0.332461	5.56879e-44	2.18642e-42
ENSG00000158234.12	FAIM	protein_coding	263.461	4.07135	0.30082	5.76942e-44	2.26e-42
ENSG00000108828.16	VAT1	protein_coding	6474.2	2.96357	0.218305	5.83847e-44	2.28181e-42
ENSG00000166313.19	APBB1	protein_coding	153.241	-4.21905	0.310749	6.06582e-44	2.36525e-42
ENSG00000277443.3	MARCKS	protein_coding	10510.8	-2.73531	0.20055	6.24743e-44	2.43052e-42
ENSG00000120129.6	DUSP1	protein_coding	23891.6	-5.33805	0.424213	7.59069e-44	2.9464e-42
ENSG00000115194.11	SLC30A3	protein_coding	561.492	10.4791	0.780918	7.99295e-44	3.0955e-42
ENSG00000119535.18	CSF3R	protein_coding	12745	-3.90989	0.294612	8.424e-44	3.25506e-42
ENSG00000224080.1	UBE2FP1	processed_pseudogene	143.621	-6.07193	0.450045	9.00079e-44	3.47008e-42
ENSG00000197471.12	SPN	protein_coding	3574.47	3.30798	0.245622	1.06503e-43	4.0925e-42
ENSG00000198625.13	MDM4	protein_coding	1948.27	-2.32889	0.170167	1.06632e-43	4.0925e-42
ENSG00000101265.16	RASSF2	protein_coding	4733.73	-3.10915	0.230168	1.19399e-43	4.57221e-42
ENSG00000122644.13	ARL4A	protein_coding	1314.47	-3.31871	0.246616	1.33999e-43	5.11985e-42
ENSG00000006451.8	RALA	protein_coding	1639.27	2.81699	0.207319	1.63517e-43	6.23372e-42
ENSG00000169991.11	IFFO2	protein_coding	1497.9	-3.85803	0.290621	1.72117e-43	6.54695e-42
ENSG00000273749.5	CYFIP1	protein_coding	2225.93	2.69484	0.198061	1.84328e-43	6.99588e-42
ENSG00000213085.10	CFAP45	protein_coding	126.43	-6.67089	0.489684	1.8769e-43	7.10766e-42
ENSG00000239569.3	KMT2E-AS1	lncRNA	209.868	-4.4351	0.331477	1.88508e-43	7.12287e-42
ENSG00000267519.6	MIR23AHG	lncRNA	18468.8	-5.41884	0.435741	1.92112e-43	7.24302e-42
ENSG00000197629.6	MPEG1	protein_coding	6013.31	-4.44556	0.34152	2.0243e-43	7.6152e-42
ENSG00000100979.15	PLTP	protein_coding	842.391	5.14519	0.399482	2.08223e-43	7.81593e-42
ENSG00000101544.9	ADNP2	protein_coding	919.052	-2.38755	0.175031	2.16677e-43	8.11542e-42
ENSG00000080603.17	SRCAP	protein_coding	260.69	-2.70515	0.198245	2.19275e-43	8.19474e-42
ENSG00000171853.16	TRAPPC12	protein_coding	441.631	2.37159	0.173726	2.3455e-43	8.74645e-42
ENSG00000177989.14	ODF3B	protein_coding	4146.29	-3.81602	0.288412	2.57852e-43	9.59445e-42
ENSG00000119862.13	LGALSL	protein_coding	222.766	5.27927	0.39628	3.47324e-43	1.28955e-41
ENSG00000197798.9	FAM118B	protein_coding	150.163	3.68924	0.272154	4.30859e-43	1.59623e-41
ENSG00000072401.15	UBE2D1	protein_coding	1663.91	-2.33209	0.17179	4.68858e-43	1.73325e-41
ENSG00000118689.15	FOXO3	protein_coding	2779.62	-2.68734	0.200114	4.93195e-43	1.81928e-41
ENSG00000003436.16	TFPI	protein_coding	235.414	6.25675	0.472616	5.13489e-43	1.89006e-41
ENSG00000162734.13	PEA15	protein_coding	5287.13	2.11816	0.155733	5.35483e-43	1.96678e-41
ENSG00000160013.9	PTGIR	protein_coding	517.579	-4.23582	0.32354	7.09722e-43	2.60115e-41
ENSG00000255587.9	RAB44	protein_coding	205.905	-6.85709	0.528956	7.21376e-43	2.6382e-41
ENSG00000174939.11	ASPHD1	protein_coding	541.031	9.59763	0.707148	7.49751e-43	2.73611e-41
ENSG00000128594.8	LRRC4	protein_coding	144.22	-5.83024	0.438291	8.66197e-43	3.15432e-41
ENSG00000273559.5	CWC25	protein_coding	1695.33	-2.92904	0.218485	9.28146e-43	3.37272e-41
ENSG00000059804.16	SLC2A3	protein_coding	12124.4	-3.69529	0.280826	9.35943e-43	3.39383e-41
ENSG00000180113.16	TDRD6	protein_coding	582.309	5.78859	0.454355	9.51093e-43	3.44146e-41
ENSG00000106829.20	TLE4	protein_coding	2025.67	-3.50169	0.264536	9.89502e-43	3.57288e-41
ENSG00000100284.22	TOM1	protein_coding	7247.67	-2.83291	0.211307	1.07281e-42	3.8655e-41
ENSG00000138100.14	TRIM54	protein_coding	525.705	14.6201	3.2839	1.14111e-42	4.10294e-41
ENSG00000215861.6	WI2-1896O14.1	transcribed_unprocessed_pseudogene	301.587	4.50181	0.341135	1.1454e-42	4.10971e-41
ENSG00000058668.15	ATP2B4	protein_coding	1264.79	4.06807	0.3113	1.22822e-42	4.39765e-41
ENSG00000105127.10	AKAP8	protein_coding	1352.77	-1.93849	0.143098	1.45375e-42	5.19428e-41
ENSG00000151490.15	PTPRO	protein_coding	630.272	3.64827	0.275442	1.58863e-42	5.66434e-41
ENSG00000271869.1	DCTN6-DT	lncRNA	164.977	-5.60402	0.425149	1.59254e-42	5.66645e-41
ENSG00000159335.18	PTMS	protein_coding	1855.21	3.24901	0.244777	1.78287e-42	6.33049e-41
ENSG00000079215.15	SLC1A3	protein_coding	958.501	5.67839	0.448544	2.31149e-42	8.19045e-41
ENSG00000088682.14	COQ9	protein_coding	337.217	2.68318	0.199481	2.39293e-42	8.46147e-41
ENSG00000153130.18	SCOC	protein_coding	403.503	2.45374	0.182193	3.06791e-42	1.08258e-40
ENSG00000162813.18	BPNT1	protein_coding	262.977	5.0051	0.384439	3.67839e-42	1.29532e-40
ENSG00000007264.15	MATK	protein_coding	2626.55	5.09985	0.409219	4.46778e-42	1.57007e-40
ENSG00000171219.9	CDC42BPG	protein_coding	119.39	-5.57388	0.4238	4.55793e-42	1.59846e-40
ENSG00000165672.7	PRDX3	protein_coding	1477.27	2.87203	0.215922	5.13829e-42	1.7983e-40
ENSG00000107317.13	PTGDS	protein_coding	415.318	5.53641	0.433899	5.95464e-42	2.07974e-40
ENSG00000135838.14	NPL	protein_coding	2058.68	2.57216	0.192978	7.43871e-42	2.59277e-40
ENSG00000109814.12	UGDH	protein_coding	306.558	4.43613	0.340753	7.79455e-42	2.71127e-40
ENSG00000107738.20	VSIR	protein_coding	12392.6	-3.927	0.304338	8.27503e-42	2.87255e-40
ENSG00000203709.12	MIR29B2CHG	lncRNA	448.649	-2.80453	0.210901	1.13452e-41	3.93033e-40
ENSG00000132199.20	ENOSF1	protein_coding	452.768	3.5194	0.267903	1.16147e-41	4.01554e-40
ENSG00000185201.17	IFITM2	protein_coding	1964.22	-3.95074	0.306256	1.25245e-41	4.32132e-40
ENSG00000100364.19	KIAA0930	protein_coding	9647.35	3.03353	0.229722	1.25696e-41	4.32816e-40
ENSG00000135446.17	CDK4	protein_coding	344.181	3.08603	0.232768	1.28322e-41	4.40967e-40
ENSG00000137700.18	SLC37A4	protein_coding	188.223	4.60608	0.350702	1.34819e-41	4.62366e-40
ENSG00000006704.11	GTF2IRD1	protein_coding	108.701	4.65886	0.349246	1.38584e-41	4.74324e-40
ENSG00000137819.14	PAQR5	protein_coding	506.088	9.37099	0.722266	1.45901e-41	4.98368e-40
ENSG00000139289.14	PHLDA1	protein_coding	2653.74	-3.16644	0.24145	1.605e-41	5.47141e-40
ENSG00000073969.18	NSF	protein_coding	556.185	2.65068	0.199667	1.74027e-41	5.92072e-40
ENSG00000102879.16	CORO1A	protein_coding	6520.1	-4.08382	0.319438	1.80986e-41	6.14524e-40
ENSG00000160741.17	CRTC2	protein_coding	2344.67	-2.28893	0.171863	1.86147e-41	6.30796e-40
ENSG00000169436.17	COL22A1	protein_coding	462.551	14.5414	3.2922	2.42157e-41	8.18972e-40
ENSG00000165264.11	NDUFB6	protein_coding	381.327	2.80244	0.211533	2.51136e-41	8.47659e-40
ENSG00000100804.19	PSMB5	protein_coding	771.258	3.36018	0.257248	2.57058e-41	8.65937e-40
ENSG00000076248.11	UNG	protein_coding	279.284	5.39588	0.424391	3.28408e-41	1.10411e-39
ENSG00000116016.14	EPAS1	protein_coding	1526.58	4.2687	0.336189	4.53834e-41	1.5228e-39
ENSG00000138760.11	SCARB2	protein_coding	3053.26	2.75786	0.209992	5.22709e-41	1.75046e-39
ENSG00000140479.18	PCSK6	protein_coding	114.145	5.52235	0.416563	5.46199e-41	1.82554e-39
ENSG00000197208.6	SLC22A4	protein_coding	320.115	-3.64216	0.280545	5.74882e-41	1.91766e-39
ENSG00000103051.20	COG4	protein_coding	559.176	2.29687	0.173349	5.89089e-41	1.96122e-39
ENSG00000211899.10	IGHM	IG_C_gene	133.503	-5.17097	0.394713	6.13723e-41	2.03925e-39
ENSG00000183578.8	TNFAIP8L3	protein_coding	193.317	6.57869	0.503715	6.82781e-41	2.26431e-39
ENSG00000169715.15	MT1E	protein_coding	389.407	4.71671	0.372344	8.55559e-41	2.8318e-39
ENSG00000101194.18	SLC17A9	protein_coding	1849.04	3.56144	0.278209	8.60543e-41	2.84279e-39
ENSG00000131187.10	F12	protein_coding	132.466	-4.59332	0.353736	1.06226e-40	3.50237e-39
ENSG00000119522.16	DENND1A	protein_coding	1267.06	-2.51044	0.190955	1.08055e-40	3.55581e-39
ENSG00000182149.21	IST1	protein_coding	4579.09	-1.93175	0.146069	1.14607e-40	3.76418e-39
ENSG00000141682.12	PMAIP1	protein_coding	592.146	-4.0592	0.319631	1.17023e-40	3.83614e-39
ENSG00000076662.10	ICAM3	protein_coding	266.325	-4.74723	0.374743	1.35827e-40	4.44405e-39
ENSG00000139641.13	ESYT1	protein_coding	2482.54	2.38826	0.181857	1.43767e-40	4.69484e-39
ENSG00000119906.13	SLF2	protein_coding	602.173	2.30805	0.175219	1.47467e-40	4.80647e-39
ENSG00000134575.13	ACP2	protein_coding	1495.16	3.52231	0.273832	1.58018e-40	5.14057e-39
ENSG00000235531.11	MSC-AS1	lncRNA	178.664	5.93763	0.456805	1.72167e-40	5.5902e-39
ENSG00000120063.10	GNA13	protein_coding	6183.27	-2.01249	0.152699	1.73321e-40	5.61697e-39
ENSG00000170638.10	TRABD	protein_coding	6208.55	-3.11278	0.240461	1.78568e-40	5.77605e-39
ENSG00000164104.12	HMGB2	protein_coding	1450.02	-2.90484	0.223538	1.82254e-40	5.88414e-39
ENSG00000266709.1	RP11-214O1.2	lncRNA	91.0902	-5.27229	0.40397	2.0476e-40	6.5983e-39
ENSG00000071242.12	RPS6KA2	protein_coding	616.466	3.94489	0.309376	2.16362e-40	6.95905e-39
ENSG00000112773.16	TENT5A	protein_coding	1212.87	-2.37888	0.181532	2.20781e-40	7.08781e-39
ENSG00000145354.12	CISD2	protein_coding	385.118	2.52283	0.192329	2.48776e-40	7.97158e-39
ENSG00000152749.8	GPR180	protein_coding	176.546	3.78929	0.291611	3.16808e-40	1.01325e-38
ENSG00000141506.15	PIK3R5	protein_coding	7586.96	-2.6045	0.200057	3.42551e-40	1.09354e-38
ENSG00000130363.13	RSPH3	protein_coding	311.412	3.17194	0.244352	4.04991e-40	1.29046e-38
ENSG00000109501.15	WFS1	protein_coding	404.681	5.12886	0.416403	5.14032e-40	1.63485e-38
ENSG00000106635.8	BCL7B	protein_coding	2357.31	-2.5704	0.197544	5.21794e-40	1.65645e-38
ENSG00000081177.18	EXD2	protein_coding	208.979	3.92581	0.304793	5.59399e-40	1.77254e-38
ENSG00000148426.13	PROSER2	protein_coding	119.003	-4.31198	0.334485	6.23001e-40	1.97041e-38
ENSG00000149084.13	HSD17B12	protein_coding	461.316	3.35435	0.261341	6.68359e-40	2.10996e-38
ENSG00000153207.16	AHCTF1	protein_coding	1970.69	-2.85999	0.221523	6.81528e-40	2.14757e-38
ENSG00000196839.13	ADA	protein_coding	487.72	-4.14252	0.328926	7.53504e-40	2.37e-38
ENSG00000203865.11	ATP1A1-AS1	lncRNA	252.324	-3.36515	0.260999	7.5843e-40	2.38111e-38
ENSG00000196233.14	LCOR	protein_coding	1321.62	-2.01437	0.154086	7.73293e-40	2.42332e-38
ENSG00000165030.4	NFIL3	protein_coding	1571.88	-3.44256	0.269555	8.95922e-40	2.80246e-38
ENSG00000285410.1	GABPB1-IT1	lncRNA	421.671	-2.84721	0.220324	1.04821e-39	3.27282e-38
ENSG00000173482.17	PTPRM	protein_coding	401.241	5.98722	0.497533	1.14308e-39	3.56252e-38
ENSG00000171049.9	FPR2	protein_coding	219.585	-5.29659	0.424205	1.16381e-39	3.62053e-38
ENSG00000265666.1	RARA-AS1	lncRNA	193.765	-3.99093	0.313332	1.31555e-39	4.08514e-38
ENSG00000131051.24	RBM39	protein_coding	8676.78	-2.30173	0.177579	1.48494e-39	4.60279e-38
ENSG00000179152.20	TCAIM	protein_coding	348.28	3.31062	0.258667	1.70239e-39	5.26723e-38
ENSG00000184992.13	BRI3BP	protein_coding	244.219	3.12817	0.242287	1.90099e-39	5.87107e-38
ENSG00000114999.8	TTL	protein_coding	1154.08	2.30004	0.177527	2.00985e-39	6.19608e-38
ENSG00000079432.9	CIC	protein_coding	3384.18	-2.10702	0.162433	2.18255e-39	6.70765e-38
ENSG00000109743.11	BST1	protein_coding	755.807	-2.7431	0.213375	2.18365e-39	6.70765e-38
ENSG00000145730.21	PAM	protein_coding	669.585	3.94972	0.315099	2.24731e-39	6.8908e-38
ENSG00000083642.19	PDS5B	protein_coding	635.911	-2.27568	0.175506	2.41216e-39	7.38302e-38
ENSG00000283839.1	RP11-363K21.1	lncRNA	315.779	-3.74814	0.295863	2.69454e-39	8.23258e-38
ENSG00000166033.13	HTRA1	protein_coding	388.77	4.05615	0.321493	3.08963e-39	9.42283e-38
ENSG00000015171.20	ZMYND11	protein_coding	455.442	2.95798	0.230942	3.38234e-39	1.02972e-37
ENSG00000196715.7	VKORC1L1	protein_coding	641.858	5.40641	0.447112	3.77274e-39	1.14652e-37
ENSG00000136490.9	LIMD2	protein_coding	4598.24	-2.65666	0.207379	4.02564e-39	1.22121e-37
ENSG00000100982.12	PCIF1	protein_coding	1327.02	-2.22663	0.172491	4.04988e-39	1.22638e-37
ENSG00000127084.19	FGD3	protein_coding	1454.92	-2.31415	0.179391	4.2083e-39	1.2721e-37
ENSG00000111802.14	TDP2	protein_coding	2129.89	2.57438	0.200586	4.33735e-39	1.30879e-37
ENSG00000087053.20	MTMR2	protein_coding	409.791	2.47056	0.191523	4.40945e-39	1.3282e-37
ENSG00000038945.15	MSR1	protein_coding	5112.98	4.60154	0.379992	4.857e-39	1.46043e-37
ENSG00000178104.19	PDE4DIP	protein_coding	1648.98	3.3944	0.269626	5.08893e-39	1.52749e-37
ENSG00000132017.10	DCAF15	protein_coding	2047.74	-2.74762	0.215492	5.6513e-39	1.69331e-37
ENSG00000166128.13	RAB8B	protein_coding	2182	-2.2705	0.176588	6.62796e-39	1.98247e-37
ENSG00000167291.16	TBC1D16	protein_coding	389.567	3.61691	0.286811	6.85455e-39	2.04666e-37
ENSG00000138768.15	USO1	protein_coding	1005.81	3.11745	0.246134	7.02966e-39	2.09528e-37
ENSG00000205534.6	SMG1P2	transcribed_unprocessed_pseudogene	211.772	-4.38199	0.34963	7.19029e-39	2.13943e-37
ENSG00000132646.11	PCNA	protein_coding	447.228	2.95532	0.231655	8.02532e-39	2.38373e-37
ENSG00000040531.16	CTNS	protein_coding	854.977	3.2923	0.260633	8.19014e-39	2.42846e-37
ENSG00000073060.17	SCARB1	protein_coding	1022.25	3.4482	0.274383	8.98259e-39	2.65882e-37
ENSG00000137507.11	LRRC32	protein_coding	180.204	-6.42384	0.517604	9.94306e-39	2.93802e-37
ENSG00000273253.2	RP3-402G11.26	lncRNA	155.425	-4.55327	0.362109	1.01677e-38	2.99921e-37
ENSG00000213639.10	PPP1CB	protein_coding	4841.11	-1.93269	0.150073	1.0213e-38	3.00737e-37
ENSG00000117298.16	ECE1	protein_coding	2675.19	-2.71412	0.213231	1.03973e-38	3.05639e-37
ENSG00000117408.11	IPO13	protein_coding	426.165	2.92477	0.229635	1.06122e-38	3.11419e-37
ENSG00000173812.11	EIF1	protein_coding	26810	-2.39026	0.186963	1.10782e-38	3.24535e-37
ENSG00000061938.21	TNK2	protein_coding	3640.39	-2.16195	0.169411	1.15172e-38	3.36818e-37
ENSG00000114812.13	VIPR1	protein_coding	141.288	-5.42103	0.435469	1.16831e-38	3.41087e-37
ENSG00000089818.18	NECAP1	protein_coding	1319.23	-2.23672	0.17457	1.32028e-38	3.84797e-37
ENSG00000235173.7	HGH1	protein_coding	273.128	3.19716	0.251561	1.38325e-38	4.02461e-37
ENSG00000178718.7	RPP25	protein_coding	277.152	4.51132	0.36539	1.56207e-38	4.53718e-37
ENSG00000006062.18	MAP3K14	protein_coding	1089.16	-2.26635	0.177085	1.59951e-38	4.63803e-37
ENSG00000124882.4	EREG	protein_coding	2772.76	-5.29542	0.452086	1.63231e-38	4.72513e-37
ENSG00000136854.24	STXBP1	protein_coding	295.091	3.69404	0.294036	1.65893e-38	4.79406e-37
ENSG00000119242.9	CCDC92	protein_coding	580.929	2.45131	0.192196	1.73113e-38	4.99425e-37
ENSG00000107954.10	NEURL1	protein_coding	193.837	-5.11718	0.414778	1.77975e-38	5.11764e-37
ENSG00000111052.8	LIN7A	protein_coding	175.857	-3.96782	0.31644	1.77989e-38	5.11764e-37
ENSG00000175130.7	MARCKSL1	protein_coding	2988	-5.11358	0.435183	1.90075e-38	5.45595e-37
ENSG00000162894.12	FCMR	protein_coding	253.806	3.92624	0.311868	2.01174e-38	5.76484e-37
ENSG00000182885.17	ADGRG3	protein_coding	209.495	-13.8981	3.37542	2.34621e-38	6.71204e-37
ENSG00000266714.9	MYO15B	protein_coding	3728.23	-2.33187	0.183072	2.36212e-38	6.74626e-37
ENSG00000167123.19	CERCAM	protein_coding	286.618	5.10402	0.418802	2.47077e-38	7.04479e-37
ENSG00000198876.13	DCAF12	protein_coding	499.758	2.63308	0.20696	2.61032e-38	7.43029e-37
ENSG00000155090.15	KLF10	protein_coding	3579.46	-3.47281	0.279868	2.79169e-38	7.93332e-37
ENSG00000138834.14	MAPK8IP3	protein_coding	3747.96	-2.24769	0.176157	2.94667e-38	8.35984e-37
ENSG00000164691.18	TAGAP	protein_coding	1841.43	-4.22808	0.347807	3.15444e-38	8.92945e-37
ENSG00000275342.5	PRAG1	protein_coding	578.126	4.96087	0.41558	3.15791e-38	8.92945e-37
ENSG00000115919.15	KYNU	protein_coding	1984.11	2.342	0.184082	3.21419e-38	9.07357e-37
ENSG00000243679.1	RP11-274B21.3	processed_pseudogene	1096.13	-2.70704	0.213783	3.36701e-38	9.48931e-37
ENSG00000226137.5	BAIAP2-DT	lncRNA	395.218	2.97699	0.235634	3.57119e-38	1.00482e-36
ENSG00000184221.13	OLIG1	protein_coding	685.839	-5.98952	0.524664	3.6205e-38	1.01702e-36
ENSG00000188060.8	RAB42	protein_coding	254.074	7.44754	0.60329	3.80713e-38	1.06768e-36
ENSG00000187474.5	FPR3	protein_coding	1931.08	6.09977	0.541986	4.03397e-38	1.12944e-36
ENSG00000167470.13	MIDN	protein_coding	5548.29	-3.04994	0.243664	4.10028e-38	1.14613e-36
ENSG00000233392.5	UICLM	lncRNA	279.903	-5.25361	0.436995	4.7912e-38	1.33707e-36
ENSG00000135074.16	ADAM19	protein_coding	336.436	-6.63927	0.581316	5.6177e-38	1.56517e-36
ENSG00000172794.20	RAB37	protein_coding	235.934	-5.43398	0.447054	5.76725e-38	1.60421e-36
ENSG00000122257.20	RBBP6	protein_coding	2133.87	-2.62228	0.207992	6.28798e-38	1.74622e-36
ENSG00000125166.13	GOT2	protein_coding	626.003	3.063	0.24439	6.58059e-38	1.82451e-36
ENSG00000151948.12	GLT1D1	protein_coding	565.223	-4.42382	0.365837	6.76287e-38	1.87201e-36
ENSG00000276517.1	AL133243.2	lncRNA	88.4437	-5.06816	0.403688	7.2233e-38	1.99622e-36
ENSG00000164687.11	FABP5	protein_coding	3763.32	3.09763	0.248518	7.79468e-38	2.15065e-36
ENSG00000008394.13	MGST1	protein_coding	1780.93	3.50658	0.284335	8.00599e-38	2.20539e-36
ENSG00000165178.9	NCF1C	unprocessed_pseudogene	1769.64	-4.46467	0.373944	8.12838e-38	2.2355e-36
ENSG00000070808.17	CAMK2A	protein_coding	284.918	-10.2987	0.863219	8.25513e-38	2.26671e-36
ENSG00000053372.5	MRTO4	protein_coding	676.794	2.99768	0.239777	8.5438e-38	2.34221e-36
ENSG00000259760.1	RP11-20G13.2	lncRNA	517.342	11.128	1.01493	9.82873e-38	2.69014e-36
ENSG00000037042.9	TUBG2	protein_coding	141.883	3.35264	0.265502	1.04541e-37	2.85674e-36
ENSG00000135269.18	TES	protein_coding	1541.72	-2.5033	0.198864	1.12572e-37	3.07128e-36
ENSG00000268758.7	ADGRE4P	transcribed_unprocessed_pseudogene	235.347	5.42171	0.448192	1.22083e-37	3.32545e-36
ENSG00000273015.2	RP11-352M15.2	lncRNA	265.539	-2.65164	0.210367	1.30626e-37	3.55249e-36
ENSG00000159314.11	ARHGAP27	protein_coding	2968.04	-2.70737	0.216204	1.31547e-37	3.57184e-36
ENSG00000108846.16	ABCC3	protein_coding	2284.67	3.88788	0.320166	1.74494e-37	4.73046e-36
ENSG00000109670.16	FBXW7	protein_coding	812.576	-2.42124	0.192761	1.8387e-37	4.97673e-36
ENSG00000076864.20	RAP1GAP	protein_coding	251.589	6.15564	0.514181	1.96223e-37	5.30269e-36
ENSG00000088367.23	EPB41L1	protein_coding	320.995	9.00786	0.707002	2.04476e-37	5.51699e-36
ENSG00000120162.10	MOB3B	protein_coding	613.974	3.48759	0.282983	2.1018e-37	5.66193e-36
ENSG00000150764.14	DIXDC1	protein_coding	128.372	3.49068	0.277602	2.20756e-37	5.93746e-36
ENSG00000163877.11	SNIP1	protein_coding	902.995	-2.66654	0.212764	2.26018e-37	6.06942e-36
ENSG00000109062.12	SLC9A3R1	protein_coding	2339.72	-3.15909	0.255244	2.32713e-37	6.23941e-36
ENSG00000142798.20	HSPG2	protein_coding	141.967	4.52438	0.363699	2.35818e-37	6.31274e-36
ENSG00000105429.13	MEGF8	protein_coding	429.654	2.57946	0.205575	2.53293e-37	6.76993e-36
ENSG00000156711.17	MAPK13	protein_coding	2416.1	2.67417	0.214359	2.77415e-37	7.40309e-36
ENSG00000196562.14	SULF2	protein_coding	2470.4	-3.347	0.272993	2.85353e-37	7.60304e-36
ENSG00000173614.14	NMNAT1	protein_coding	190.292	3.9123	0.315127	2.89303e-37	7.69628e-36
ENSG00000100425.18	BRD1	protein_coding	1708.52	-2.45822	0.196392	3.05282e-37	8.09769e-36
ENSG00000071243.16	ING3	protein_coding	593.68	-2.8641	0.229358	3.05341e-37	8.09769e-36
ENSG00000286646.1	RP11-549D23.1	lncRNA	1028.14	5.03099	0.431797	3.08709e-37	8.17434e-36
ENSG00000101596.16	SMCHD1	protein_coding	1502.38	-2.35371	0.187591	3.2679e-37	8.6397e-36
ENSG00000155368.17	DBI	protein_coding	3138.55	2.18911	0.174221	3.28044e-37	8.65945e-36
ENSG00000198959.12	TGM2	protein_coding	2201.9	2.97115	0.239905	3.36156e-37	8.85988e-36
ENSG00000164935.6	DCSTAMP	protein_coding	2496.32	8.75356	0.821201	3.91931e-37	1.0314e-35
ENSG00000115677.18	HDLBP	protein_coding	4989.82	2.01984	0.160721	4.54977e-37	1.19547e-35
ENSG00000167112.10	TRUB2	protein_coding	245.465	2.8521	0.228435	4.88474e-37	1.28151e-35
ENSG00000112118.20	MCM3	protein_coding	197.147	2.99783	0.239698	4.92562e-37	1.29026e-35
ENSG00000184319.16	RPL23AP82	transcribed_unprocessed_pseudogene	134.523	4.28117	0.34534	5.17664e-37	1.35393e-35
ENSG00000186063.13	AIDA	protein_coding	424.227	3.47577	0.283296	5.30487e-37	1.38535e-35
ENSG00000079308.20	TNS1	protein_coding	1558.29	2.52358	0.202422	5.35889e-37	1.39732e-35
ENSG00000171914.16	TLN2	protein_coding	130.254	4.85497	0.392066	5.75747e-37	1.49896e-35
ENSG00000007923.16	DNAJC11	protein_coding	337.231	2.70038	0.216993	5.80115e-37	1.50804e-35
ENSG00000276023.5	DUSP14	protein_coding	378.422	3.37105	0.273775	6.20015e-37	1.60931e-35
ENSG00000164187.7	LMBRD2	protein_coding	155.929	3.1541	0.253398	7.8032e-37	2.02232e-35
ENSG00000001084.13	GCLC	protein_coding	1919.93	2.7372	0.221177	8.46231e-37	2.18981e-35
ENSG00000074695.6	LMAN1	protein_coding	612.368	2.47383	0.198532	8.492e-37	2.19417e-35
ENSG00000177169.10	ULK1	protein_coding	4343.8	-2.61754	0.211314	8.6849e-37	2.23982e-35
ENSG00000172037.14	LAMB2	protein_coding	653.273	2.7406	0.220948	8.69489e-37	2.23982e-35
ENSG00000100599.16	RIN3	protein_coding	4490.48	-2.34454	0.188467	9.10862e-37	2.34286e-35
ENSG00000168036.18	CTNNB1	protein_coding	8854.31	-2.3813	0.191627	9.66661e-37	2.48265e-35
ENSG00000166839.17	ANKDD1A	protein_coding	785.815	-2.81856	0.228282	1.0864e-36	2.78599e-35
ENSG00000074696.13	HACD3	protein_coding	385.026	3.44047	0.281402	1.10009e-36	2.81684e-35
ENSG00000182670.13	TTC3	protein_coding	2374.45	2.30694	0.185091	1.11021e-36	2.83852e-35
ENSG00000197380.11	DACT3	protein_coding	110.78	-3.88158	0.315143	1.25637e-36	3.20741e-35
ENSG00000152784.16	PRDM8	protein_coding	158.695	-4.46132	0.36426	1.29496e-36	3.30098e-35
ENSG00000103253.19	HAGHL	protein_coding	515.949	3.9114	0.323949	1.30529e-36	3.32236e-35
ENSG00000130558.20	OLFM1	protein_coding	213.45	-3.629	0.296339	1.4424e-36	3.66587e-35
ENSG00000133639.6	BTG1	protein_coding	8240.62	-2.86859	0.233817	1.53319e-36	3.89084e-35
ENSG00000079337.16	RAPGEF3	protein_coding	257.486	5.75877	0.496307	1.79793e-36	4.5559e-35
ENSG00000079335.20	CDC14A	protein_coding	201.936	-3.22439	0.262122	1.90433e-36	4.81838e-35
ENSG00000166484.20	MAPK7	protein_coding	1306.48	-2.48548	0.200603	2.22022e-36	5.60933e-35
ENSG00000198121.14	LPAR1	protein_coding	179.707	3.20489	0.259577	2.23874e-36	5.64778e-35
ENSG00000228323.2	MYADM-AS1	lncRNA	201.306	-7.04466	0.588715	2.27569e-36	5.73253e-35
ENSG00000254087.8	LYN	protein_coding	6148.35	-2.1453	0.173091	2.4415e-36	6.14114e-35
ENSG00000152270.9	PDE3B	protein_coding	721.55	2.94786	0.240829	2.75796e-36	6.92693e-35
ENSG00000243742.5	RPLP0P2	transcribed_processed_pseudogene	324.002	8.05797	0.678826	2.93867e-36	7.36997e-35
ENSG00000106211.10	HSPB1	protein_coding	2105.39	3.85972	0.323668	3.14252e-36	7.86967e-35
ENSG00000168066.21	SF1	protein_coding	8867.15	-2.11041	0.170441	3.44172e-36	8.60631e-35
ENSG00000013441.16	CLK1	protein_coding	4443.37	-2.32568	0.188627	3.65878e-36	9.13571e-35
ENSG00000064652.11	SNX24	protein_coding	276.265	3.76541	0.311514	3.89271e-36	9.70563e-35
ENSG00000228526.7	MIR34AHG	lncRNA	437.081	4.46739	0.380354	4.07598e-36	1.01478e-34
ENSG00000172113.10	NME6	protein_coding	273.589	2.95938	0.241135	4.21202e-36	1.04712e-34
ENSG00000239305.7	RNF103	protein_coding	715.555	-2.43885	0.198248	5.29573e-36	1.31462e-34
ENSG00000087074.8	PPP1R15A	protein_coding	17120.8	-3.88508	0.328759	6.61957e-36	1.64087e-34
ENSG00000165527.7	ARF6	protein_coding	8192.66	-2.14831	0.174658	6.68264e-36	1.6541e-34
ENSG00000101421.4	CHMP4B	protein_coding	5953.36	-1.77098	0.142822	7.22122e-36	1.78482e-34
ENSG00000196586.16	MYO6	protein_coding	209.635	6.80007	0.576355	7.30595e-36	1.80316e-34
ENSG00000129757.15	CDKN1C	protein_coding	731.976	-4.34728	0.372543	7.39736e-36	1.82308e-34
ENSG00000189068.11	VSTM1	protein_coding	216.741	-8.7292	0.768398	7.80916e-36	1.9218e-34
ENSG00000203797.12	DDO	protein_coding	247.122	3.58846	0.295387	8.48486e-36	2.08508e-34
ENSG00000105248.16	YJU2	protein_coding	767.22	-2.34438	0.190944	8.98277e-36	2.20426e-34
ENSG00000128165.9	ADM2	protein_coding	145.904	6.10521	0.500814	9.35084e-36	2.29129e-34
ENSG00000261222.3	CTD-2006K23.1	lncRNA	182.392	-6.56277	0.56755	1.02135e-35	2.49908e-34
ENSG00000001461.17	NIPAL3	protein_coding	194.919	2.6112	0.212194	1.04136e-35	2.5444e-34
ENSG00000101445.10	PPP1R16B	protein_coding	306.775	-4.99169	0.433391	1.07474e-35	2.62221e-34
ENSG00000157510.14	AFAP1L1	protein_coding	269.095	13.4389	3.19919	1.09922e-35	2.67812e-34
ENSG00000164244.21	PRRC1	protein_coding	661.255	2.3333	0.189748	1.11142e-35	2.70399e-34
ENSG00000238057.10	ZEB2-AS1	lncRNA	168.264	-4.8648	0.412497	1.11499e-35	2.7088e-34
ENSG00000123989.14	CHPF	protein_coding	273.639	6.55841	0.572288	1.14325e-35	2.77352e-34
ENSG00000213903.9	LTB4R	protein_coding	938.192	-2.95613	0.244161	1.17096e-35	2.83672e-34
ENSG00000144867.13	SRPRB	protein_coding	469.641	2.41889	0.197237	1.27806e-35	3.09178e-34
ENSG00000155307.19	SAMSN1	protein_coding	1851.76	-4.21961	0.364057	1.3753e-35	3.3223e-34
ENSG00000116791.14	CRYZ	protein_coding	111.392	3.87949	0.317053	1.37909e-35	3.32677e-34
ENSG00000112304.11	ACOT13	protein_coding	471.788	4.36123	0.372403	1.40024e-35	3.37302e-34
ENSG00000117448.14	AKR1A1	protein_coding	3047.73	2.40427	0.196972	1.51671e-35	3.64844e-34
ENSG00000186594.14	MIR22HG	lncRNA	2176.84	-2.70028	0.222631	1.5228e-35	3.65793e-34
ENSG00000154099.18	DNAAF1	protein_coding	127.226	-6.9946	0.587484	1.53445e-35	3.68074e-34
ENSG00000230590.11	FTX	lncRNA	449.774	2.48316	0.202932	1.56106e-35	3.73933e-34
ENSG00000117266.16	CDK18	protein_coding	466.79	3.41958	0.285351	1.67927e-35	4.01683e-34
ENSG00000134571.11	MYBPC3	protein_coding	300.947	-3.19792	0.264785	1.75514e-35	4.19246e-34
ENSG00000278535.5	DHRS11	protein_coding	260.579	4.15621	0.349899	1.91007e-35	4.55616e-34
ENSG00000174370.11	C11orf45	protein_coding	383.445	6.45931	0.581316	1.9622e-35	4.67397e-34
ENSG00000136205.17	TNS3	protein_coding	2773.3	2.67086	0.220297	1.96636e-35	4.67736e-34
ENSG00000121039.10	RDH10	protein_coding	255.337	2.99628	0.246438	2.05925e-35	4.89151e-34
ENSG00000147894.17	C9orf72	protein_coding	1392.17	-2.36298	0.193869	2.16474e-35	5.13495e-34
ENSG00000173020.11	GRK2	protein_coding	16019.1	-2.85246	0.237213	2.18456e-35	5.17477e-34
ENSG00000145495.16	MARCHF6	protein_coding	3346.1	-1.64801	0.133884	2.28468e-35	5.40444e-34
ENSG00000184163.3	C1QTNF12	protein_coding	100.746	-5.29822	0.439977	2.31719e-35	5.47375e-34
ENSG00000243660.11	ZNF487	protein_coding	156.769	-3.43862	0.284429	2.52294e-35	5.95157e-34
ENSG00000273356.1	LINC02019	lncRNA	164.318	-3.82026	0.318044	2.52645e-35	5.95163e-34
ENSG00000184489.13	PTP4A3	protein_coding	138.82	-4.40382	0.364792	2.63144e-35	6.1904e-34
ENSG00000205358.4	MT1H	protein_coding	360.423	10.4695	1.03623	3.47804e-35	8.17077e-34
ENSG00000110324.11	IL10RA	protein_coding	10001.7	-2.76037	0.229566	3.91342e-35	9.18094e-34
ENSG00000107551.21	RASSF4	protein_coding	4781.38	3.1598	0.26504	4.1422e-35	9.70434e-34
ENSG00000162490.7	DRAXIN	protein_coding	128.231	5.05285	0.419009	4.1871e-35	9.7961e-34
ENSG00000179115.11	FARSA	protein_coding	898.837	3.06305	0.255964	4.25127e-35	9.93262e-34
ENSG00000025156.13	HSF2	protein_coding	263.657	-2.95112	0.244251	4.36781e-35	1.0191e-33
ENSG00000091409.16	ITGA6	protein_coding	306.48	4.26553	0.364559	4.54804e-35	1.0597e-33
ENSG00000090615.15	GOLGA3	protein_coding	1580.16	2.12841	0.174907	4.87576e-35	1.13451e-33
ENSG00000130522.6	JUND	protein_coding	24886	-3.27971	0.276659	5.09768e-35	1.18454e-33
ENSG00000171658.8	NMRAL2P	transcribed_unprocessed_pseudogene	150.031	5.3122	0.450378	5.18442e-35	1.20305e-33
ENSG00000076924.12	XAB2	protein_coding	2499.97	-2.42355	0.200385	5.27656e-35	1.22277e-33
ENSG00000084733.11	RAB10	protein_coding	2208.55	2.0994	0.172457	5.35539e-35	1.23936e-33
ENSG00000082996.20	RNF13	protein_coding	1968.83	2.80957	0.235584	5.57701e-35	1.2889e-33
ENSG00000033327.13	GAB2	protein_coding	3765.95	-2.41868	0.199733	5.70846e-35	1.3175e-33
ENSG00000275210.1	AC008984.2	lncRNA	178.499	-7.24626	0.642102	6.12732e-35	1.41226e-33
ENSG00000173848.19	NET1	protein_coding	324.582	-3.78099	0.321644	6.3397e-35	1.45924e-33
ENSG00000060491.17	OGFR	protein_coding	5405.35	-2.2194	0.183184	6.57023e-35	1.51027e-33
ENSG00000139291.14	TMEM19	protein_coding	317.938	3.00448	0.249892	7.65859e-35	1.75808e-33
ENSG00000159131.17	GART	protein_coding	340.949	2.48715	0.205354	7.67567e-35	1.75963e-33
ENSG00000251442.6	LINC01094	lncRNA	185.246	3.23899	0.268938	8.50799e-35	1.94783e-33
ENSG00000214194.9	SMIM30	protein_coding	457.311	3.66742	0.310986	8.98821e-35	2.05502e-33
ENSG00000166123.14	GPT2	protein_coding	266.936	2.75692	0.228179	9.06778e-35	2.07044e-33
ENSG00000161267.12	BDH1	protein_coding	162.178	4.35722	0.367432	9.5465e-35	2.17683e-33
ENSG00000139428.12	MMAB	protein_coding	248.336	2.50908	0.207196	1.05838e-34	2.41015e-33
ENSG00000004478.8	FKBP4	protein_coding	691.19	2.92501	0.24476	1.08531e-34	2.46817e-33
ENSG00000131242.18	RAB11FIP4	protein_coding	1506.59	-2.42729	0.201633	1.12002e-34	2.54374e-33
ENSG00000197021.9	EOLA2	protein_coding	686.555	-2.03077	0.16748	1.16828e-34	2.6498e-33
ENSG00000164733.22	CTSB	protein_coding	101420	3.18717	0.269907	1.19707e-34	2.7115e-33
ENSG00000070495.15	JMJD6	protein_coding	1470.88	-2.65066	0.220878	1.32164e-34	2.98972e-33
ENSG00000027001.10	MIPEP	protein_coding	166.833	4.38393	0.372665	1.56182e-34	3.52836e-33
ENSG00000231811.3	RP3-527G5.1	lncRNA	354.372	11.3712	1.34413	1.61064e-34	3.63288e-33
ENSG00000169756.16	LIMS1	protein_coding	3044.41	2.16863	0.179842	1.61234e-34	3.63288e-33
ENSG00000099985.4	OSM	protein_coding	842.779	-5.08908	0.462857	1.62625e-34	3.65938e-33
ENSG00000167851.15	CD300A	protein_coding	705.268	-3.91747	0.338919	1.7347e-34	3.89828e-33
ENSG00000110079.19	MS4A4A	protein_coding	767.217	3.68477	0.31583	1.76715e-34	3.966e-33
ENSG00000134107.5	BHLHE40	protein_coding	6322.35	-2.34253	0.195098	2.03122e-34	4.55266e-33
ENSG00000197763.20	TXNRD3	protein_coding	130.608	6.66781	0.564549	2.07484e-34	4.64433e-33
ENSG00000020633.19	RUNX3	protein_coding	3206.61	-2.99667	0.253129	2.16071e-34	4.8302e-33
ENSG00000152315.5	KCNK13	protein_coding	248.017	3.96881	0.338367	2.17316e-34	4.85009e-33
ENSG00000136250.12	AOAH	protein_coding	1712.79	-2.78565	0.2344	2.17528e-34	4.85009e-33
ENSG00000145476.16	CYP4V2	protein_coding	368.531	3.23507	0.272387	2.27385e-34	5.06325e-33
ENSG00000117000.9	RLF	protein_coding	984.53	-2.69268	0.225948	2.46985e-34	5.49253e-33
ENSG00000176490.5	DIRAS1	protein_coding	265.438	6.18408	0.567098	2.51364e-34	5.58264e-33
ENSG00000119711.13	ALDH6A1	protein_coding	130.244	3.22757	0.269088	2.5368e-34	5.62675e-33
ENSG00000180185.11	FAHD1	protein_coding	357.651	3.20673	0.270805	2.63093e-34	5.82797e-33
ENSG00000239445.6	ST3GAL6-AS1	lncRNA	203.138	4.42054	0.380374	2.83417e-34	6.27004e-33
ENSG00000150760.13	DOCK1	protein_coding	237.387	5.1954	0.453329	3.11927e-34	6.89186e-33
ENSG00000214174.8	AMZ2P1	transcribed_unprocessed_pseudogene	254.07	-3.05297	0.257141	3.17e-34	6.99488e-33
ENSG00000185619.18	PCGF3	protein_coding	1356.96	-1.81724	0.150619	3.45053e-34	7.60407e-33
ENSG00000164048.14	ZNF589	protein_coding	636.828	2.29335	0.191322	3.47445e-34	7.64691e-33
ENSG00000136404.16	TM6SF1	protein_coding	313.705	4.35856	0.377032	3.52846e-34	7.7499e-33
ENSG00000125347.15	IRF1	protein_coding	5808.21	-3.89032	0.338955	3.53031e-34	7.7499e-33
ENSG00000100154.14	TTC28	protein_coding	146.889	5.37278	0.458088	3.66999e-34	8.04618e-33
ENSG00000169155.10	ZBTB43	protein_coding	2081.76	-2.733	0.230514	3.81687e-34	8.35749e-33
ENSG00000113749.7	HRH2	protein_coding	717.042	-3.72477	0.322237	3.98002e-34	8.70356e-33
ENSG00000279088.1	RP11-574K11.24	TEC	229.468	-2.33509	0.194442	4.21989e-34	9.21631e-33
ENSG00000076053.12	RBM7	protein_coding	514.628	-2.04841	0.170488	4.32501e-34	9.43383e-33
ENSG00000130038.10	CRACR2A	protein_coding	149.929	-3.06548	0.257279	4.41484e-34	9.61748e-33
ENSG00000133606.11	MKRN1	protein_coding	3754.69	-2.20387	0.184232	4.47085e-34	9.7271e-33
ENSG00000166145.15	SPINT1	protein_coding	1031.96	3.27515	0.280295	4.7331e-34	1.02846e-32
ENSG00000137976.8	DNASE2B	protein_coding	212.155	13.1381	3.18079	4.81909e-34	1.04581e-32
ENSG00000120705.13	ETF1	protein_coding	4292.45	-1.81983	0.151338	5.31197e-34	1.15131e-32
ENSG00000084073.10	ZMPSTE24	protein_coding	660.196	2.31314	0.193778	5.77019e-34	1.24904e-32
ENSG00000055483.19	USP36	protein_coding	2354.49	-1.99904	0.166407	6.2524e-34	1.35171e-32
ENSG00000173599.15	PC	protein_coding	415.136	3.28777	0.280857	6.31979e-34	1.36455e-32
ENSG00000101782.15	RIOK3	protein_coding	3727.66	-2.12639	0.17777	6.52803e-34	1.40773e-32
ENSG00000086289.12	EPDR1	protein_coding	252.5	8.16043	0.692205	6.95035e-34	1.49691e-32
ENSG00000128567.17	PODXL	protein_coding	252.073	5.17999	0.45863	7.58096e-34	1.63067e-32
ENSG00000145287.11	PLAC8	protein_coding	241.834	-4.79217	0.424504	7.90113e-34	1.6974e-32
ENSG00000179456.10	ZBTB18	protein_coding	1182.27	-2.88895	0.24653	8.04898e-34	1.72699e-32
ENSG00000104267.10	CA2	protein_coding	1084.19	2.88638	0.24525	8.09402e-34	1.73448e-32
ENSG00000167196.14	FBXO22	protein_coding	236.308	3.0603	0.258592	8.17335e-34	1.74928e-32
ENSG00000066056.14	TIE1	protein_coding	299.962	7.71132	0.692624	8.54402e-34	1.82632e-32
ENSG00000188554.15	NBR1	protein_coding	1027.45	2.21445	0.185964	1.02552e-33	2.18936e-32
ENSG00000148300.12	REXO4	protein_coding	310.159	2.13195	0.178186	1.03715e-33	2.21142e-32
ENSG00000112039.5	FANCE	protein_coding	299.715	4.60236	0.40378	1.1068e-33	2.35699e-32
ENSG00000188886.4	ASTL	protein_coding	176.989	-5.10096	0.451857	1.12858e-33	2.40037e-32
ENSG00000185347.18	TEDC1	protein_coding	815.48	-2.96697	0.253534	1.34106e-33	2.84876e-32
ENSG00000169418.10	NPR1	protein_coding	209.159	13.2173	3.17206	1.70721e-33	3.62205e-32
ENSG00000143554.14	SLC27A3	protein_coding	2757.12	2.47044	0.209427	1.73016e-33	3.66618e-32
ENSG00000134247.10	PTGFRN	protein_coding	342.957	4.38725	0.387837	1.82458e-33	3.86146e-32
ENSG00000111843.14	TMEM14C	protein_coding	1138.86	2.40196	0.203008	1.89925e-33	4.01452e-32
ENSG00000132326.12	PER2	protein_coding	1129.73	-3.29167	0.284696	1.91609e-33	4.04511e-32
ENSG00000136451.9	VEZF1	protein_coding	1026.83	-2.01173	0.169203	1.95218e-33	4.11621e-32
ENSG00000129351.17	ILF3	protein_coding	5764.5	-1.69618	0.14221	2.03275e-33	4.28081e-32
ENSG00000071205.12	ARHGAP10	protein_coding	497.405	3.06126	0.262483	2.28224e-33	4.80029e-32
ENSG00000161813.22	LARP4	protein_coding	471.792	2.2599	0.190849	2.35621e-33	4.94978e-32
ENSG00000138777.20	PPA2	protein_coding	794.834	2.00346	0.168603	2.3995e-33	5.03453e-32
ENSG00000072840.13	EVC	protein_coding	270.604	6.12596	0.561582	2.42659e-33	5.08512e-32
ENSG00000167114.13	SLC27A4	protein_coding	399.904	3.72727	0.325249	2.53324e-33	5.3021e-32
ENSG00000147955.18	SIGMAR1	protein_coding	431.349	2.69735	0.229408	2.58299e-33	5.39963e-32
ENSG00000073711.11	PPP2R3A	protein_coding	227.273	5.39599	0.479155	2.97377e-33	6.20893e-32
ENSG00000090372.15	STRN4	protein_coding	3229.23	-2.07324	0.175572	2.9807e-33	6.2158e-32
ENSG00000128268.12	MGAT3	protein_coding	198.756	5.61668	0.49316	3.00648e-33	6.2619e-32
ENSG00000165533.19	TTC8	protein_coding	173.72	3.11452	0.265245	3.09075e-33	6.42959e-32
ENSG00000145675.15	PIK3R1	protein_coding	1563.25	-2.65588	0.22712	3.90553e-33	8.11466e-32
ENSG00000141447.18	OSBPL1A	protein_coding	543.728	3.41422	0.297118	3.93052e-33	8.15667e-32
ENSG00000094916.16	CBX5	protein_coding	537.949	2.12099	0.179314	3.93878e-33	8.16389e-32
ENSG00000106948.17	AKNA	protein_coding	2755.13	-2.33013	0.198441	4.24874e-33	8.79566e-32
ENSG00000183508.5	TENT5C	protein_coding	77.3544	-5.53097	0.470849	4.65563e-33	9.62633e-32
ENSG00000029153.14	ARNTL2	protein_coding	304.394	3.69394	0.322767	4.84347e-33	1.00026e-31
ENSG00000169429.11	CXCL8	protein_coding	22136.9	-5.49248	0.533072	4.99971e-33	1.03128e-31
ENSG00000154518.10	ATP5MC3	protein_coding	1762.6	1.85527	0.157263	5.04815e-33	1.04002e-31
ENSG00000142156.16	COL6A1	protein_coding	2039.16	9.40339	0.916738	5.07926e-33	1.04516e-31
ENSG00000262246.6	CORO7	protein_coding	2943.34	-3.77538	0.335102	5.43387e-33	1.11679e-31
ENSG00000174871.11	CNIH2	protein_coding	112.213	-6.11383	0.535645	5.52298e-33	1.13374e-31
ENSG00000156535.15	CD109	protein_coding	777.232	2.95735	0.255048	5.56757e-33	1.14152e-31
ENSG00000173120.15	KDM2A	protein_coding	3774.47	-1.73782	0.14685	5.60482e-33	1.14778e-31
ENSG00000197965.12	MPZL1	protein_coding	530.881	1.91966	0.162177	5.74748e-33	1.17558e-31
ENSG00000172667.11	ZMAT3	protein_coding	764.145	3.23761	0.281541	5.82889e-33	1.19081e-31
ENSG00000156860.16	FBRS	protein_coding	4833.45	-2.05227	0.174415	5.98825e-33	1.2219e-31
ENSG00000115364.14	MRPL19	protein_coding	236.309	2.88575	0.247112	6.30902e-33	1.28582e-31
ENSG00000224032.7	EPB41L4A-AS1	lncRNA	522.036	-2.63254	0.225394	6.41737e-33	1.30634e-31
ENSG00000103423.14	DNAJA3	protein_coding	348.804	3.23875	0.280551	6.55834e-33	1.33345e-31
ENSG00000100650.16	SRSF5	protein_coding	10170.1	-2.1577	0.183818	6.59015e-33	1.33833e-31
ENSG00000215440.12	NPEPL1	protein_coding	1051.97	-2.29359	0.195591	6.81629e-33	1.38261e-31
ENSG00000273188.1	RP3-402G11.25	lncRNA	156.734	-3.79263	0.330013	6.90896e-33	1.39974e-31
ENSG00000042445.14	RETSAT	protein_coding	441.243	2.8427	0.24476	7.03249e-33	1.42308e-31
ENSG00000188994.13	ZNF292	protein_coding	824.153	-2.49881	0.214029	7.06396e-33	1.42776e-31
ENSG00000139112.11	GABARAPL1	protein_coding	5215.83	-2.24913	0.19211	7.4661e-33	1.50666e-31
ENSG00000063854.13	HAGH	protein_coding	765.188	2.4106	0.205938	7.47201e-33	1.50666e-31
ENSG00000005339.15	CREBBP	protein_coding	2604.89	-2.19721	0.188365	7.74073e-33	1.55901e-31
ENSG00000169554.22	ZEB2	protein_coding	8107.51	-2.16185	0.184398	7.84836e-33	1.57882e-31
ENSG00000120738.8	EGR1	protein_coding	2409.63	-5.17754	0.490653	8.71884e-33	1.75187e-31
ENSG00000182944.18	EWSR1	protein_coding	6716.04	-1.73557	0.146668	9.02239e-33	1.81073e-31
ENSG00000230487.8	PSMG3-AS1	lncRNA	117.119	3.51134	0.301059	1.03849e-32	2.08174e-31
ENSG00000232931.6	LINC00342	lncRNA	233.174	2.94583	0.253115	1.08473e-32	2.17187e-31
ENSG00000159063.14	ALG8	protein_coding	282.589	2.75249	0.23629	1.09646e-32	2.1928e-31
ENSG00000105520.10	PLPPR2	protein_coding	1342.61	-2.31099	0.198025	1.16686e-32	2.33086e-31
ENSG00000185070.12	FLRT2	protein_coding	274.44	9.29171	0.807073	1.18159e-32	2.35751e-31
ENSG00000235016.1	SEMA3F-AS1	lncRNA	282.904	-4.19877	0.375116	1.19373e-32	2.37896e-31
ENSG00000261888.1	AC144831.1	lncRNA	285.507	-3.86875	0.341661	1.19888e-32	2.38645e-31
ENSG00000143252.16	SDHC	protein_coding	938.149	2.34193	0.200716	1.20151e-32	2.38889e-31
ENSG00000166130.15	IKBIP	protein_coding	249.638	3.60273	0.31522	1.24958e-32	2.48157e-31
ENSG00000067704.10	IARS2	protein_coding	849.617	2.82039	0.244309	1.31145e-32	2.60143e-31
ENSG00000165209.19	STRBP	protein_coding	151.483	3.70772	0.321792	1.42411e-32	2.82163e-31
ENSG00000197894.12	ADH5	protein_coding	887.875	2.35991	0.20259	1.48909e-32	2.94694e-31
ENSG00000198160.15	MIER1	protein_coding	1230.89	-2.17068	0.185934	1.51387e-32	2.99251e-31
ENSG00000111181.13	SLC6A12	protein_coding	277.07	3.71175	0.327023	1.62269e-32	3.20393e-31
ENSG00000186260.17	MRTFB	protein_coding	152.224	3.3934	0.292975	1.70254e-32	3.35771e-31
ENSG00000139970.17	RTN1	protein_coding	823.344	3.37269	0.297443	1.81401e-32	3.57341e-31
ENSG00000175893.12	ZDHHC21	protein_coding	272.347	2.74692	0.236601	1.86223e-32	3.66417e-31
ENSG00000132688.11	NES	protein_coding	355.349	9.95308	0.90374	1.87514e-32	3.68534e-31
ENSG00000167207.14	NOD2	protein_coding	1552.78	-4.49438	0.417242	1.96755e-32	3.8625e-31
ENSG00000178537.10	SLC25A20	protein_coding	241.908	2.64687	0.227581	2.03882e-32	3.99782e-31
ENSG00000102575.13	ACP5	protein_coding	14301	3.93677	0.357109	2.09382e-32	4.10095e-31
ENSG00000186281.12	GPAT2	protein_coding	175.51	5.09536	0.452046	2.15105e-32	4.20752e-31
ENSG00000123427.17	EEF1AKMT3	protein_coding	187.064	3.27008	0.282879	2.15315e-32	4.20752e-31
ENSG00000059691.12	GATB	protein_coding	243.653	3.21454	0.279234	2.19738e-32	4.28903e-31
ENSG00000088256.9	GNA11	protein_coding	423.206	3.47521	0.305383	2.42452e-32	4.72699e-31
ENSG00000162664.17	ZNF326	protein_coding	817.983	-1.87844	0.160625	2.42888e-32	4.73009e-31
ENSG00000114316.13	USP4	protein_coding	2607.05	-1.75381	0.150071	2.69696e-32	5.24618e-31
ENSG00000215271.9	HOMEZ	protein_coding	182.036	3.50585	0.305695	2.93557e-32	5.70383e-31
ENSG00000162775.17	RBM15	protein_coding	403.707	-2.02439	0.173551	2.94753e-32	5.72055e-31
ENSG00000171316.12	CHD7	protein_coding	462.246	-2.54426	0.219459	3.05818e-32	5.92856e-31
ENSG00000157224.16	CLDN12	protein_coding	163.443	4.74098	0.418805	3.12928e-32	6.0571e-31
ENSG00000160781.17	PAQR6	protein_coding	166.986	-3.05462	0.265107	3.13158e-32	6.0571e-31
ENSG00000196187.12	TMEM63A	protein_coding	1484.11	2.30289	0.198692	3.14931e-32	6.0845e-31
ENSG00000151014.6	NOCT	protein_coding	329.248	-3.48751	0.30777	3.15812e-32	6.09464e-31
ENSG00000036672.16	USP2	protein_coding	467.314	4.62154	0.425269	3.50544e-32	6.75727e-31
ENSG00000125744.12	RTN2	protein_coding	261.84	3.03171	0.263837	3.57047e-32	6.87486e-31
ENSG00000196975.16	ANXA4	protein_coding	1096.61	3.43335	0.305366	3.59966e-32	6.92327e-31
ENSG00000138668.19	HNRNPD	protein_coding	4313.39	-1.82913	0.156848	3.61132e-32	6.93788e-31
ENSG00000211445.12	GPX3	protein_coding	2075.8	3.67523	0.329429	3.62057e-32	6.94351e-31
ENSG00000113712.19	CSNK1A1	protein_coding	2271.57	-1.60171	0.137208	3.62238e-32	6.94351e-31
ENSG00000198417.7	MT1F	protein_coding	286.803	3.55235	0.313558	3.77255e-32	7.22326e-31
ENSG00000145014.18	TMEM44	protein_coding	174.472	3.54737	0.310648	3.80071e-32	7.26901e-31
ENSG00000183688.4	RFLNB	protein_coding	2387.38	-4.34613	0.40132	3.80593e-32	7.27086e-31
ENSG00000142207.7	URB1	protein_coding	157.962	2.73749	0.236013	3.94497e-32	7.52807e-31
ENSG00000139173.10	TMEM117	protein_coding	122.811	4.51397	0.396544	3.99261e-32	7.61047e-31
ENSG00000131462.9	TUBG1	protein_coding	278.485	3.43491	0.301733	4.08214e-32	7.77245e-31
ENSG00000173933.21	RBM4	protein_coding	362.531	-2.28811	0.197187	4.12245e-32	7.84047e-31
ENSG00000188419.14	CHM	protein_coding	254.865	4.26645	0.381182	4.25395e-32	8.08155e-31
ENSG00000103356.18	EARS2	protein_coding	208.545	3.92608	0.348635	4.47696e-32	8.49579e-31
ENSG00000288156.1	AC104530.1	lncRNA	178.117	-3.07222	0.267683	4.48542e-32	8.50238e-31
ENSG00000224597.10	SVIL-AS1	transcribed_unprocessed_pseudogene	226.889	2.46397	0.212354	4.58564e-32	8.68273e-31
ENSG00000165476.14	REEP3	protein_coding	562.659	3.22393	0.28541	5.09995e-32	9.64584e-31
ENSG00000272449.2	RP3-395M20.12	lncRNA	193.341	-3.22883	0.282516	5.11285e-32	9.65956e-31
ENSG00000077458.13	FAM76B	protein_coding	620.829	-2.20821	0.190777	5.15709e-32	9.73237e-31
ENSG00000147130.14	ZMYM3	protein_coding	447.558	2.46869	0.213955	5.55775e-32	1.04769e-30
ENSG00000173846.13	PLK3	protein_coding	4488.11	-3.15717	0.279999	5.66172e-32	1.06611e-30
ENSG00000010404.18	IDS	protein_coding	733.363	-1.99966	0.17226	5.6989e-32	1.07193e-30
ENSG00000187775.17	DNAH17	protein_coding	213.429	-2.69566	0.233938	5.8212e-32	1.09373e-30
ENSG00000070785.17	EIF2B3	protein_coding	175.329	2.77277	0.240267	5.83181e-32	1.09452e-30
ENSG00000154310.17	TNIK	protein_coding	271.089	3.61117	0.319695	6.10496e-32	1.14453e-30
ENSG00000023892.11	DEF6	protein_coding	1156.83	-2.64202	0.230745	6.12708e-32	1.14742e-30
ENSG00000105374.10	NKG7	protein_coding	188.285	-8.45233	0.761078	6.66308e-32	1.24643e-30
ENSG00000255274.9	SMIM35	protein_coding	75.8357	-5.97413	0.529619	6.84386e-32	1.27884e-30
ENSG00000119471.15	HSDL2	protein_coding	295.667	2.90333	0.253692	6.93104e-32	1.29372e-30
ENSG00000176046.9	NUPR1	protein_coding	140.883	6.52939	0.575144	6.95034e-32	1.2959e-30
ENSG00000183779.7	ZNF703	protein_coding	1811.99	-3.03183	0.268244	7.18632e-32	1.33844e-30
ENSG00000214402.7	LCNL1	protein_coding	130.294	5.96247	0.522769	7.3638e-32	1.37e-30
ENSG00000097021.20	ACOT7	protein_coding	622.045	4.13778	0.378649	7.86016e-32	1.46076e-30
ENSG00000230438.7	SERPINB9P1	lncRNA	133.73	-4.53747	0.405143	8.43564e-32	1.566e-30
ENSG00000159792.10	PSKH1	protein_coding	361.981	2.36944	0.205568	8.48734e-32	1.57389e-30
ENSG00000197548.12	ATG7	protein_coding	918.194	2.17004	0.188445	9.82558e-32	1.82008e-30
ENSG00000169504.15	CLIC4	protein_coding	2840.75	2.34993	0.205053	1.00945e-31	1.86662e-30
ENSG00000132334.17	PTPRE	protein_coding	10297	-1.95755	0.16957	1.00987e-31	1.86662e-30
ENSG00000163069.13	SGCB	protein_coding	260.999	5.70962	0.532077	1.01695e-31	1.87768e-30
ENSG00000183696.14	UPP1	protein_coding	11508.3	-2.6688	0.235113	1.08262e-31	1.99677e-30
ENSG00000159445.13	THEM4	protein_coding	220.001	3.11483	0.273452	1.11794e-31	2.05969e-30
ENSG00000128731.18	HERC2	protein_coding	543.38	2.47655	0.21615	1.21165e-31	2.22993e-30
ENSG00000160888.7	IER2	protein_coding	4400.65	-3.97454	0.366085	1.26081e-31	2.31791e-30
ENSG00000185515.15	BRCC3	protein_coding	334.411	2.35763	0.205201	1.32021e-31	2.42296e-30
ENSG00000157168.20	NRG1	protein_coding	151.161	-9.32868	0.8875	1.32079e-31	2.42296e-30
ENSG00000112195.9	TREML2	protein_coding	134.581	-6.03247	0.555137	1.44293e-31	2.64418e-30
ENSG00000138434.17	ITPRID2	protein_coding	2790.18	-1.68905	0.146138	1.47259e-31	2.69565e-30
ENSG00000131844.17	MCCC2	protein_coding	350.86	2.441	0.212972	1.47939e-31	2.7024e-30
ENSG00000162438.12	CTRC	protein_coding	79.821	-5.85049	0.511263	1.47945e-31	2.7024e-30
ENSG00000239557.1	PPP2R5CP	processed_pseudogene	86.3861	-5.89995	0.520175	1.50227e-31	2.74116e-30
ENSG00000169570.10	DTWD2	protein_coding	155.287	5.44137	0.491562	1.50889e-31	2.7503e-30
ENSG00000134769.23	DTNA	protein_coding	144.962	3.69247	0.325427	1.52773e-31	2.78102e-30
ENSG00000144681.11	STAC	protein_coding	935.476	9.98313	0.936756	1.529e-31	2.78102e-30
ENSG00000143815.15	LBR	protein_coding	1979.02	-2.95906	0.262989	1.79809e-31	3.26697e-30
ENSG00000279133.1	RP11-342K2.1	TEC	65.0981	-4.21917	0.370259	1.84547e-31	3.3495e-30
ENSG00000171608.16	PIK3CD	protein_coding	2604.56	-2.17005	0.190062	1.87763e-31	3.40425e-30
ENSG00000275993.3	SIK1B	protein_coding	531.179	-4.43886	0.413132	2.02649e-31	3.67024e-30
ENSG00000274021.1	RP11-823E8.3	lncRNA	114.653	-4.17727	0.373534	2.17082e-31	3.92749e-30
ENSG00000110871.15	COQ5	protein_coding	217.271	2.84451	0.249678	2.21208e-31	3.9979e-30
ENSG00000102349.18	KLF8	protein_coding	226.302	6.73535	0.642877	2.23756e-31	4.03968e-30
ENSG00000223949.8	ROR1-AS1	lncRNA	164.751	12.6836	3.13444	2.32816e-31	4.1988e-30
ENSG00000085733.16	CTTN	protein_coding	985.422	9.19593	0.905346	2.60008e-31	4.68426e-30
ENSG00000170632.14	ARMC10	protein_coding	427.794	2.94953	0.261692	2.61712e-31	4.70999e-30
ENSG00000272886.6	DCP1A	protein_coding	933.523	-1.94975	0.16991	2.69918e-31	4.85255e-30
ENSG00000179222.18	MAGED1	protein_coding	420.437	3.19826	0.285316	2.71812e-31	4.88147e-30
ENSG00000116396.15	KCNC4	protein_coding	195.234	2.94007	0.258738	2.85902e-31	5.12911e-30
ENSG00000115648.14	MLPH	protein_coding	162.183	12.7132	3.13216	2.90789e-31	5.20602e-30
ENSG00000087263.17	OGFOD1	protein_coding	250.844	2.99626	0.265104	2.90798e-31	5.20602e-30
ENSG00000248333.9	CDK11B	protein_coding	1488.96	-1.92848	0.168163	2.97857e-31	5.32477e-30
ENSG00000204444.11	APOM	protein_coding	69.956	-3.73392	0.328011	2.98055e-31	5.32477e-30
ENSG00000006715.16	VPS41	protein_coding	738.505	2.46854	0.217317	3.18375e-31	5.68185e-30
ENSG00000131408.15	NR1H2	protein_coding	4001.41	-1.63876	0.142453	3.29816e-31	5.87988e-30
ENSG00000108528.14	SLC25A11	protein_coding	957.56	1.9321	0.168472	3.39259e-31	6.04192e-30
ENSG00000161509.14	GRIN2C	protein_coding	185.536	-5.16031	0.477581	3.78197e-31	6.72836e-30
ENSG00000245680.11	ZNF585B	protein_coding	88.6404	4.34709	0.383175	4.02006e-31	7.14449e-30
ENSG00000112394.17	SLC16A10	protein_coding	327.193	5.65767	0.544932	4.11844e-31	7.31173e-30
ENSG00000162591.16	MEGF6	protein_coding	816.391	2.46821	0.217565	4.12996e-31	7.32456e-30
ENSG00000162924.15	REL	protein_coding	868.317	-3.00019	0.268471	4.3174e-31	7.64905e-30
ENSG00000144959.11	NCEH1	protein_coding	1877.58	3.29294	0.298071	4.54571e-31	8.0452e-30
ENSG00000136111.14	TBC1D4	protein_coding	354.816	3.28711	0.294554	4.70426e-31	8.31719e-30
ENSG00000187118.14	CMC1	protein_coding	185.691	2.37354	0.208269	5.42527e-31	9.58203e-30
ENSG00000244486.9	SCARF2	protein_coding	331.255	-4.95193	0.471736	5.81044e-31	1.02517e-29
ENSG00000123240.17	OPTN	protein_coding	1037.46	3.74264	0.344016	5.83242e-31	1.02799e-29
ENSG00000162444.12	RBP7	protein_coding	505.436	-4.68007	0.444942	6.2012e-31	1.09186e-29
ENSG00000106049.9	HIBADH	protein_coding	305.363	3.74681	0.340992	7.06882e-31	1.24334e-29
ENSG00000118961.15	LDAH	protein_coding	122.592	5.46154	0.493046	7.09243e-31	1.24621e-29
ENSG00000145819.18	ARHGAP26	protein_coding	1778.63	-2.10448	0.185511	7.46423e-31	1.31019e-29
ENSG00000141569.12	TRIM65	protein_coding	657.233	2.12871	0.187786	8.14767e-31	1.42869e-29
ENSG00000077380.16	DYNC1I2	protein_coding	670.039	2.64203	0.235258	8.59444e-31	1.50548e-29
ENSG00000119514.7	GALNT12	protein_coding	210.74	5.61666	0.525817	8.67012e-31	1.51718e-29
ENSG00000154277.13	UCHL1	protein_coding	1209.59	8.40576	0.831558	8.73904e-31	1.52768e-29
ENSG00000121152.10	NCAPH	protein_coding	1265.16	8.42943	0.84607	9.72321e-31	1.69798e-29
ENSG00000114784.4	EIF1B	protein_coding	1531.01	-2.11683	0.18707	9.95625e-31	1.7369e-29
ENSG00000064666.15	CNN2	protein_coding	2899.96	-2.746	0.246467	1.08652e-30	1.89354e-29
ENSG00000152229.18	PSTPIP2	protein_coding	1155.72	-2.6411	0.236211	1.1575e-30	2.01518e-29
ENSG00000185024.17	BRF1	protein_coding	990.876	-2.05064	0.181161	1.23676e-30	2.15098e-29
ENSG00000160271.16	RALGDS	protein_coding	1348.4	-2.27998	0.202512	1.31463e-30	2.28408e-29
ENSG00000275202.1	RP11-156K23.3	lncRNA	119.485	-3.00275	0.26729	1.52551e-30	2.64778e-29
ENSG00000073849.16	ST6GAL1	protein_coding	365.901	2.61106	0.232897	1.55564e-30	2.69734e-29
ENSG00000159713.11	TPPP3	protein_coding	142.332	-10.7057	1.35035	1.58804e-30	2.75073e-29
ENSG00000087206.17	UIMC1	protein_coding	773.959	-2.26267	0.201002	1.65039e-30	2.85583e-29
ENSG00000162650.17	ATXN7L2	protein_coding	243.103	-2.51505	0.223185	1.67287e-30	2.89179e-29
ENSG00000220008.3	LINGO3	protein_coding	144.463	-3.11396	0.278303	1.7006e-30	2.93675e-29
ENSG00000239911.2	PRKAG2-AS1	lncRNA	305.878	-2.82613	0.25365	1.71304e-30	2.95525e-29
ENSG00000169508.7	GPR183	protein_coding	3574.45	-4.70081	0.457287	1.78892e-30	3.08304e-29
ENSG00000156671.15	SAMD8	protein_coding	996.016	-2.0441	0.181057	1.80492e-30	3.10749e-29
ENSG00000105373.19	NOP53	protein_coding	7583.75	-2.25163	0.200912	1.81462e-30	3.12103e-29
ENSG00000102189.17	EEA1	protein_coding	306.502	3.34992	0.304385	1.86399e-30	3.20273e-29
ENSG00000073150.14	PANX2	protein_coding	348.27	-2.65621	0.237289	1.92082e-30	3.29705e-29
ENSG00000005483.21	KMT2E	protein_coding	1953.58	-1.82492	0.161233	1.98331e-30	3.40091e-29
ENSG00000110315.7	RNF141	protein_coding	827.763	-2.07663	0.184246	2.0524e-30	3.51584e-29
ENSG00000215788.11	TNFRSF25	protein_coding	60.3871	-4.75982	0.422961	2.31722e-30	3.96551e-29
ENSG00000170113.16	NIPA1	protein_coding	188.084	3.71776	0.337629	2.34871e-30	4.01537e-29
ENSG00000115232.14	ITGA4	protein_coding	427.492	-2.44989	0.218697	2.35925e-30	4.02936e-29
ENSG00000100024.15	UPB1	protein_coding	131.958	-8.86388	0.77448	2.4464e-30	4.17403e-29
ENSG00000197536.11	IRF1-AS1	lncRNA	197.629	-2.84594	0.254968	2.49183e-30	4.2473e-29
ENSG00000135094.11	SDS	protein_coding	303.449	-3.28548	0.297554	2.72274e-30	4.63626e-29
ENSG00000274536.7	MIR223HG	lncRNA	313.21	-6.48538	0.672633	2.77446e-30	4.71963e-29
ENSG00000185499.16	MUC1	protein_coding	124.883	-5.3887	0.504046	2.96918e-30	5.04584e-29
ENSG00000100767.17	PAPLN	protein_coding	512.284	3.03698	0.275732	3.10235e-30	5.26691e-29
ENSG00000183309.12	ZNF623	protein_coding	184.909	2.83583	0.254161	3.44992e-30	5.85116e-29
ENSG00000141034.10	GID4	protein_coding	176.91	2.88336	0.258529	3.4589e-30	5.86058e-29
ENSG00000168938.6	PPIC	protein_coding	210.992	10.6385	1.34872	3.61508e-30	6.11912e-29
ENSG00000078269.15	SYNJ2	protein_coding	597.576	-2.8013	0.253601	3.78672e-30	6.4033e-29
ENSG00000182568.17	SATB1	protein_coding	583.99	-2.71756	0.245551	3.99676e-30	6.7518e-29
ENSG00000165983.15	PTER	protein_coding	248.724	2.88183	0.259538	4.09993e-30	6.91923e-29
ENSG00000070214.16	SLC44A1	protein_coding	991.285	2.52302	0.227131	4.1444e-30	6.98739e-29
ENSG00000214787.10	MS4A4E	protein_coding	198.692	-6.37866	0.646044	4.55069e-30	7.66481e-29
ENSG00000164758.7	MED30	protein_coding	216.537	-2.91275	0.263	4.59905e-30	7.73863e-29
ENSG00000173546.7	CSPG4	protein_coding	233.837	6.90079	0.675736	4.74104e-30	7.96972e-29
ENSG00000251022.6	THAP9-AS1	lncRNA	1122.58	-3.06917	0.280994	4.76979e-30	8.01015e-29
ENSG00000051596.10	THOC3	protein_coding	178.553	2.81473	0.252688	4.78983e-30	8.03591e-29
ENSG00000179151.13	EDC3	protein_coding	232.487	3.46243	0.317068	4.84587e-30	8.12195e-29
ENSG00000138621.12	PPCDC	protein_coding	907.477	-3.04222	0.277856	4.90674e-30	8.2159e-29
ENSG00000171067.11	C11orf24	protein_coding	390.722	2.44229	0.219043	4.96895e-30	8.31192e-29
ENSG00000010818.10	HIVEP2	protein_coding	168.136	-3.47611	0.316415	5.04833e-30	8.43644e-29
ENSG00000170891.11	CYTL1	protein_coding	250.578	6.86635	0.669237	5.43095e-30	9.06698e-29
ENSG00000114473.14	IQCG	protein_coding	128.556	3.67731	0.33294	5.59082e-30	9.32477e-29
ENSG00000161265.15	U2AF1L4	protein_coding	393.404	-2.57809	0.232559	6.12544e-30	1.02065e-28
ENSG00000196141.14	SPATS2L	protein_coding	387.174	3.54541	0.328003	6.19121e-30	1.0306e-28
ENSG00000106683.15	LIMK1	protein_coding	2816.04	2.61339	0.237132	6.89852e-30	1.14722e-28
ENSG00000115085.14	ZAP70	protein_coding	136.417	-3.80727	0.346469	7.30267e-30	1.21325e-28
ENSG00000116678.20	LEPR	protein_coding	128.014	3.80335	0.346415	7.37909e-30	1.22476e-28
ENSG00000116604.18	MEF2D	protein_coding	5905.77	-2.72913	0.24939	7.72129e-30	1.28031e-28
ENSG00000088808.18	PPP1R13B	protein_coding	214.493	3.55861	0.327129	7.78628e-30	1.28983e-28
ENSG00000183741.12	CBX6	protein_coding	6649.27	-2.21199	0.199241	7.85937e-30	1.30068e-28
ENSG00000147889.18	CDKN2A	protein_coding	349.813	5.47793	0.53789	8.20226e-30	1.35611e-28
ENSG00000150636.17	CCDC102B	protein_coding	103.777	5.83167	0.528966	8.68101e-30	1.43388e-28
ENSG00000168758.11	SEMA4C	protein_coding	171.109	-4.58878	0.434376	8.88531e-30	1.46621e-28
ENSG00000155287.11	SLC25A28	protein_coding	1317	-2.60541	0.237032	9.65571e-30	1.59179e-28
ENSG00000175216.15	CKAP5	protein_coding	456.413	2.41474	0.218159	1.03139e-29	1.69866e-28
ENSG00000101150.18	TPD52L2	protein_coding	7171.51	-1.94637	0.174578	1.04811e-29	1.72454e-28
ENSG00000130193.8	THEM6	protein_coding	163.762	2.91898	0.263897	1.08038e-29	1.77591e-28
ENSG00000101928.13	MOSPD1	protein_coding	353.815	3.0668	0.281245	1.11309e-29	1.82793e-28
ENSG00000151136.15	BTBD11	protein_coding	119.388	-4.08442	0.379569	1.1254e-29	1.84637e-28
ENSG00000120616.16	EPC1	protein_coding	1206.69	-2.9247	0.268889	1.18249e-29	1.93817e-28
ENSG00000170542.6	SERPINB9	protein_coding	2001.5	-4.87025	0.49242	1.24086e-29	2.03189e-28
ENSG00000187726.9	DNAJB13	protein_coding	70.388	-4.09153	0.371642	1.32873e-29	2.1737e-28
ENSG00000141750.7	STAC2	protein_coding	109.42	6.75078	0.608867	1.33267e-29	2.17806e-28
ENSG00000186111.11	PIP5K1C	protein_coding	1425.72	2.35821	0.21375	1.37374e-29	2.24303e-28
ENSG00000171236.10	LRG1	protein_coding	333.841	-5.23217	0.525402	1.44895e-29	2.36357e-28
ENSG00000260805.2	RP11-61J19.5	lncRNA	114.019	-5.00588	0.473085	1.52124e-29	2.47913e-28
ENSG00000070444.15	MNT	protein_coding	1375.78	-2.12246	0.192044	1.57731e-29	2.56794e-28
ENSG00000147526.20	TACC1	protein_coding	3500.11	-1.81497	0.163102	1.57875e-29	2.56794e-28
ENSG00000261455.1	LINC01003	lncRNA	178.696	-2.40529	0.216828	1.64503e-29	2.67321e-28
ENSG00000135049.16	AGTPBP1	protein_coding	1350.79	-2.2152	0.200642	1.65057e-29	2.67967e-28
ENSG00000111358.14	GTF2H3	protein_coding	347.006	2.62558	0.238887	1.65841e-29	2.68984e-28
ENSG00000138375.13	SMARCAL1	protein_coding	186.575	3.41709	0.314421	1.67153e-29	2.70855e-28
ENSG00000167994.13	RAB3IL1	protein_coding	177.097	7.07572	0.681491	1.75882e-29	2.84729e-28
ENSG00000101017.14	CD40	protein_coding	965.458	3.31366	0.308909	1.94907e-29	3.15229e-28
ENSG00000133773.12	CCDC59	protein_coding	644.224	-2.38131	0.217133	1.9862e-29	3.2093e-28
ENSG00000047849.22	MAP4	protein_coding	2028.03	2.57645	0.235988	2.31223e-29	3.73257e-28
ENSG00000088992.18	TESC	protein_coding	588.216	-4.71944	0.468446	2.33687e-29	3.76879e-28
ENSG00000124574.15	ABCC10	protein_coding	443.93	2.10339	0.190108	2.52428e-29	4.06718e-28
ENSG00000105643.11	ARRDC2	protein_coding	2184.94	-1.85964	0.167668	2.65589e-29	4.27521e-28
ENSG00000170881.5	RNF139	protein_coding	1145.37	-1.84564	0.166602	2.71432e-29	4.36515e-28
ENSG00000156232.7	WHAMM	protein_coding	810.291	-1.97438	0.178615	2.96698e-29	4.76699e-28
ENSG00000106351.13	AGFG2	protein_coding	92.2242	4.20969	0.386486	2.99986e-29	4.81528e-28
ENSG00000163602.11	RYBP	protein_coding	1706.7	-2.10419	0.191129	3.0048e-29	4.81868e-28
ENSG00000160570.14	DEDD2	protein_coding	2479.97	-2.1844	0.198678	3.02799e-29	4.85131e-28
ENSG00000006459.11	KDM7A	protein_coding	1826.98	-2.34077	0.214251	3.34252e-29	5.35022e-28
ENSG00000205269.6	TMEM170B	protein_coding	2188.07	-2.66767	0.245482	3.45472e-29	5.52465e-28
ENSG00000170873.19	MTSS1	protein_coding	928.333	-3.53972	0.335825	3.70789e-29	5.92395e-28
ENSG00000181444.13	ZNF467	protein_coding	1285.35	-3.3329	0.313864	3.79815e-29	6.06249e-28
ENSG00000177173.5	NAP1L4P1	processed_pseudogene	65.0822	-5.7379	0.529417	3.82404e-29	6.09812e-28
ENSG00000122642.11	FKBP9	protein_coding	182.432	3.7666	0.351127	3.83714e-29	6.1133e-28
ENSG00000124126.14	PREX1	protein_coding	3918.83	-2.4793	0.227357	3.92022e-29	6.23984e-28
ENSG00000124813.23	RUNX2	protein_coding	173.685	-3.37046	0.312738	4.14818e-29	6.59654e-28
ENSG00000131943.19	C19orf12	protein_coding	370.159	2.36053	0.215353	4.40575e-29	6.99962e-28
ENSG00000061676.15	NCKAP1	protein_coding	140.113	5.62696	0.5318	4.54319e-29	7.21126e-28
ENSG00000174684.7	B4GAT1	protein_coding	117.501	5.50414	0.517656	4.6569e-29	7.38488e-28
ENSG00000089169.15	RPH3A	protein_coding	118.187	-10.475	1.35296	4.91483e-29	7.78667e-28
ENSG00000156787.17	TBC1D31	protein_coding	85.8984	3.63436	0.332113	5.15646e-29	8.16193e-28
ENSG00000081041.9	CXCL2	protein_coding	3195.14	-4.92015	0.502835	5.23545e-29	8.27928e-28
ENSG00000130150.12	MOSPD2	protein_coding	385.297	2.9058	0.268815	5.34981e-29	8.45231e-28
ENSG00000108405.4	P2RX1	protein_coding	2108.44	-2.50483	0.23104	5.57564e-29	8.80096e-28
ENSG00000196510.14	ANAPC7	protein_coding	652.751	2.2106	0.201788	5.61449e-29	8.8541e-28
ENSG00000125648.15	SLC25A23	protein_coding	210.565	5.86234	0.581945	5.74978e-29	9.05908e-28
ENSG00000149485.19	FADS1	protein_coding	1244.08	3.02626	0.283032	6.27636e-29	9.87962e-28
ENSG00000054267.22	ARID4B	protein_coding	956.142	-1.95819	0.178013	6.28377e-29	9.88218e-28
ENSG00000165272.16	AQP3	protein_coding	429.093	4.8772	0.489136	6.31351e-29	9.91982e-28
ENSG00000163975.12	MELTF	protein_coding	389.048	-2.86105	0.265174	6.33324e-29	9.94168e-28
ENSG00000204301.6	NOTCH4	protein_coding	77.7129	-3.17464	0.290616	6.69352e-29	1.04976e-27
ENSG00000198408.14	OGA	protein_coding	3493.4	-1.98047	0.180882	6.83195e-29	1.07049e-27
ENSG00000116809.12	ZBTB17	protein_coding	2051.18	-2.59817	0.240876	7.03079e-29	1.10063e-27
ENSG00000135842.17	NIBAN1	protein_coding	1582.99	3.19177	0.301244	7.53314e-29	1.17819e-27
ENSG00000029363.17	BCLAF1	protein_coding	3532.77	-2.34343	0.215386	7.65846e-29	1.1967e-27
ENSG00000050438.17	SLC4A8	protein_coding	317.797	2.83542	0.262869	8.52779e-29	1.33132e-27
ENSG00000135862.6	LAMC1	protein_coding	266.418	3.08287	0.285811	8.84195e-29	1.3791e-27
ENSG00000125730.17	C3	protein_coding	702.828	3.30484	0.312639	8.85968e-29	1.38061e-27
ENSG00000183484.12	GPR132	protein_coding	1073.42	-4.2242	0.418127	9.41702e-29	1.46612e-27
ENSG00000204681.11	GABBR1	protein_coding	1135.72	-2.63487	0.244561	9.45188e-29	1.47021e-27
ENSG00000087076.9	HSD17B14	protein_coding	216.48	9.89293	1.03427	9.47283e-29	1.47212e-27
ENSG00000113575.10	PPP2CA	protein_coding	3185.99	-1.62297	0.147677	9.97885e-29	1.54935e-27
ENSG00000173898.15	SPTBN2	protein_coding	158.91	5.83779	0.570925	1.03919e-28	1.61203e-27
ENSG00000088543.15	C3orf18	protein_coding	138.532	5.43315	0.521739	1.09424e-28	1.69587e-27
ENSG00000100234.12	TIMP3	protein_coding	1080.74	11.6779	1.26756	1.12599e-28	1.74205e-27
ENSG00000101413.12	RPRD1B	protein_coding	1514	-2.36004	0.217917	1.12608e-28	1.74205e-27
ENSG00000219481.10	NBPF1	protein_coding	201.882	4.0763	0.386822	1.14171e-28	1.76464e-27
ENSG00000204305.15	AGER	protein_coding	569.449	-3.25687	0.3076	1.15049e-28	1.7766e-27
ENSG00000171659.15	GPR34	protein_coding	285.443	5.22212	0.52807	1.17297e-28	1.80968e-27
ENSG00000004766.17	VPS50	protein_coding	266.835	2.58691	0.238666	1.17719e-28	1.81456e-27
ENSG00000249138.1	SLED1	transcribed_processed_pseudogene	117.526	-10.4482	1.3614	1.18673e-28	1.8276e-27
ENSG00000196914.9	ARHGEF12	protein_coding	223.877	3.31487	0.311355	1.33512e-28	2.05428e-27
ENSG00000015475.19	BID	protein_coding	2481.99	-2.13407	0.196497	1.39784e-28	2.14885e-27
ENSG00000226380.9	AC058791.1	lncRNA	86.3173	-4.30562	0.40748	1.44484e-28	2.2191e-27
ENSG00000171988.19	JMJD1C	protein_coding	2728.76	-2.9311	0.276054	1.45083e-28	2.2263e-27
ENSG00000123892.12	RAB38	protein_coding	114.9	3.80102	0.354678	1.5354e-28	2.35397e-27
ENSG00000162419.13	GMEB1	protein_coding	507.141	-1.95847	0.179563	1.66868e-28	2.556e-27
ENSG00000236438.7	FAM157A	transcribed_unprocessed_pseudogene	67.0131	-4.31275	0.400862	1.69371e-28	2.59201e-27
ENSG00000080819.9	CPOX	protein_coding	292.63	2.9307	0.273535	1.70092e-28	2.60071e-27
ENSG00000134470.21	IL15RA	protein_coding	203.884	-3.49421	0.33096	1.78494e-28	2.72675e-27
ENSG00000101004.15	NINL	protein_coding	122.975	5.03678	0.47725	1.85001e-28	2.82362e-27
ENSG00000140044.13	JDP2	protein_coding	2027.47	-2.92783	0.276375	1.89941e-28	2.89643e-27
ENSG00000184260.6	H2AC20	protein_coding	69.757	-5.10253	0.473772	1.97327e-28	3.00638e-27
ENSG00000087842.11	PIR	protein_coding	144.302	10.0959	1.33395	2.01579e-28	3.06843e-27
ENSG00000165195.16	PIGA	protein_coding	708.026	-2.74844	0.25724	2.05223e-28	3.12111e-27
ENSG00000136807.14	CDK9	protein_coding	2352.7	-1.64063	0.150232	2.19738e-28	3.33888e-27
ENSG00000198130.16	HIBCH	protein_coding	126.246	3.02521	0.280368	2.29595e-28	3.484e-27
ENSG00000143653.10	SCCPDH	protein_coding	696.97	2.3697	0.219596	2.29696e-28	3.484e-27
ENSG00000124532.15	MRS2	protein_coding	380.654	3.43106	0.326912	2.40221e-28	3.64041e-27
ENSG00000144711.16	IQSEC1	protein_coding	8884.95	-1.71674	0.157882	2.43207e-28	3.68238e-27
ENSG00000273137.1	RP3-402G11.28	lncRNA	133.391	-2.90646	0.270096	2.47948e-28	3.75085e-27
ENSG00000167363.14	FN3K	protein_coding	92.4537	4.36397	0.408271	2.53726e-28	3.83485e-27
ENSG00000130312.7	MRPL34	protein_coding	469.129	2.78569	0.2615	2.57756e-28	3.89233e-27
ENSG00000164327.13	RICTOR	protein_coding	1049.38	-2.17259	0.201221	2.78131e-28	4.19432e-27
ENSG00000267121.6	FMNL1-DT	lncRNA	2005.05	2.61756	0.24547	2.78246e-28	4.19432e-27
ENSG00000184500.16	PROS1	protein_coding	148.144	5.81045	0.571417	2.89663e-28	4.36258e-27
ENSG00000102119.12	EMD	protein_coding	1583.88	-2.05313	0.188612	2.94242e-28	4.42764e-27
ENSG00000103510.20	KAT8	protein_coding	1515.1	-1.709	0.156451	2.95213e-28	4.43834e-27
ENSG00000229473.2	RGS17P1	processed_pseudogene	85.2188	-6.4251	0.612463	2.98676e-28	4.48645e-27
ENSG00000240143.1	RP4-753P9.3	lncRNA	60.6036	-3.6571	0.338945	2.99477e-28	4.49452e-27
ENSG00000229644.6	NAMPTP1	processed_pseudogene	57.7302	-4.67834	0.434633	3.01252e-28	4.5172e-27
ENSG00000188001.10	TPRG1	protein_coding	86.9252	5.29062	0.494373	3.31107e-28	4.9605e-27
ENSG00000105397.14	TYK2	protein_coding	4887.2	-1.59353	0.146341	3.34458e-28	5.00632e-27
ENSG00000173548.9	SNX33	protein_coding	242.773	2.383	0.220794	3.36665e-28	5.03495e-27
ENSG00000103168.17	TAF1C	protein_coding	1436.57	-1.90207	0.175545	3.52557e-28	5.26799e-27
ENSG00000108669.16	CYTH1	protein_coding	7703.02	-1.73747	0.160069	3.77915e-28	5.64197e-27
ENSG00000146733.14	PSPH	protein_coding	238.214	3.03071	0.285006	3.97913e-28	5.93534e-27
ENSG00000269981.1	RP11-34P13.16	processed_pseudogene	380.745	-5.03411	0.515229	4.23124e-28	6.30588e-27
ENSG00000128512.23	DOCK4	protein_coding	633.308	2.99598	0.284668	4.86187e-28	7.23939e-27
ENSG00000133103.17	COG6	protein_coding	198.808	5.62376	0.565974	4.8691e-28	7.24385e-27
ENSG00000128815.19	WDFY4	protein_coding	1303.67	2.48731	0.23331	4.9132e-28	7.30309e-27
ENSG00000110917.8	MLEC	protein_coding	1796.17	2.17075	0.202084	5.00485e-28	7.43285e-27
ENSG00000107937.19	GTPBP4	protein_coding	1230.82	-1.76349	0.162868	5.15578e-28	7.64411e-27
ENSG00000248360.7	LINC00504	lncRNA	186.523	8.5098	0.794894	5.15605e-28	7.64411e-27
ENSG00000082641.16	NFE2L1	protein_coding	2306.14	2.24124	0.208549	5.21317e-28	7.7221e-27
ENSG00000124256.15	ZBP1	protein_coding	108.628	-4.78317	0.468401	5.37193e-28	7.95036e-27
ENSG00000215717.7	TMEM167B	protein_coding	1951.94	-1.85724	0.172004	5.45002e-28	8.05896e-27
ENSG00000124731.13	TREM1	protein_coding	4867.87	-7.19266	0.777639	5.5762e-28	8.2384e-27
ENSG00000168439.17	STIP1	protein_coding	2154.5	2.10823	0.195845	5.64226e-28	8.3288e-27
ENSG00000231507.2	LINC01353	lncRNA	72.8338	-3.97176	0.374656	5.64965e-28	8.3325e-27
ENSG00000137806.10	NDUFAF1	protein_coding	231.59	2.88119	0.270586	5.73031e-28	8.44418e-27
ENSG00000168874.13	ATOH8	protein_coding	120.246	-9.01179	0.899178	5.90264e-28	8.69061e-27
ENSG00000166165.13	CKB	protein_coding	655.388	-3.91179	0.38521	6.30239e-28	9.27119e-27
ENSG00000117054.15	ACADM	protein_coding	459.533	4.08312	0.404019	6.71917e-28	9.87579e-27
ENSG00000125703.15	ATG4C	protein_coding	154.697	4.22319	0.410178	6.8186e-28	1.00133e-26
ENSG00000164136.17	IL15	protein_coding	532.704	-2.62678	0.247735	7.2349e-28	1.06155e-26
ENSG00000152689.18	RASGRP3	protein_coding	481.437	3.04181	0.290376	7.38461e-28	1.08259e-26
ENSG00000149639.15	SOGA1	protein_coding	714.836	1.95375	0.181528	7.61155e-28	1.1149e-26
ENSG00000170779.11	CDCA4	protein_coding	350.535	-2.13352	0.198533	7.61845e-28	1.11496e-26
ENSG00000105122.13	RASAL3	protein_coding	980.998	-3.72251	0.366952	7.80804e-28	1.14172e-26
ENSG00000230844.3	ZNF674-AS1	lncRNA	174.891	-3.54205	0.340659	8.52451e-28	1.24542e-26
ENSG00000124713.6	GNMT	protein_coding	105.766	-4.093	0.392703	9.14358e-28	1.33413e-26
ENSG00000119812.19	FAM98A	protein_coding	379.529	2.44289	0.229354	9.14727e-28	1.33413e-26
ENSG00000258469.1	CHMP4BP1	processed_pseudogene	146.519	-5.5326	0.550116	9.23226e-28	1.34537e-26
ENSG00000130640.15	TUBGCP2	protein_coding	3957.45	-1.77744	0.165194	9.39653e-28	1.36814e-26
ENSG00000135604.10	STX11	protein_coding	4183.8	-2.96711	0.284723	9.4721e-28	1.37797e-26
ENSG00000279861.1	RP11-43N16.4	TEC	208.102	-2.83189	0.267035	9.67319e-28	1.40603e-26
ENSG00000103018.17	CYB5B	protein_coding	535.36	2.9359	0.279955	9.82695e-28	1.42716e-26
ENSG00000198954.9	KIFBP	protein_coding	288.533	2.29833	0.21486	1.0171e-27	1.47588e-26
ENSG00000185305.11	ARL15	protein_coding	238.059	3.0202	0.286916	1.02601e-27	1.48755e-26
ENSG00000171714.13	ANO5	protein_coding	246.382	4.32754	0.428493	1.04505e-27	1.51386e-26
ENSG00000120306.11	CYSTM1	protein_coding	872.301	2.39082	0.22491	1.05435e-27	1.52604e-26
ENSG00000113273.17	ARSB	protein_coding	886.352	1.77642	0.16507	1.05788e-27	1.52985e-26
ENSG00000135452.10	TSPAN31	protein_coding	234.715	2.09657	0.194952	1.0619e-27	1.53436e-26
ENSG00000162065.14	TBC1D24	protein_coding	236.738	2.86949	0.271633	1.09097e-27	1.57503e-26
ENSG00000218565.2	RP11-12A2.1	processed_pseudogene	89.6643	-5.39951	0.522581	1.13348e-27	1.63503e-26
ENSG00000119125.17	GDA	protein_coding	116.571	11.9725	3.04565	1.166e-27	1.68051e-26
ENSG00000163660.12	CCNL1	protein_coding	8629.98	-2.81585	0.269223	1.16789e-27	1.68182e-26
ENSG00000164920.9	OSR2	protein_coding	80.5218	-12.296	3.19353	1.18354e-27	1.70292e-26
ENSG00000167085.13	PHB	protein_coding	495.444	2.51008	0.236204	1.24787e-27	1.79397e-26
ENSG00000140859.16	KIFC3	protein_coding	933.816	2.90381	0.277788	1.2952e-27	1.859e-26
ENSG00000143153.13	ATP1B1	protein_coding	1414.2	2.11341	0.198131	1.29528e-27	1.859e-26
ENSG00000168061.17	SAC3D1	protein_coding	137.46	4.2703	0.415457	1.34156e-27	1.9238e-26
ENSG00000135778.12	NTPCR	protein_coding	198.168	2.30787	0.215834	1.40837e-27	2.01791e-26
ENSG00000100372.15	SLC25A17	protein_coding	122.754	2.62361	0.245681	1.44147e-27	2.06362e-26
ENSG00000184863.11	RBM33	protein_coding	1849.67	-1.73778	0.161941	1.46828e-27	2.10024e-26
ENSG00000276900.1	RP11-467L13.7	lncRNA	125.897	-3.98154	0.387342	1.5289e-27	2.18512e-26
ENSG00000158828.8	PINK1	protein_coding	484.863	2.34332	0.220728	1.55551e-27	2.22129e-26
ENSG00000214944.10	ARHGEF28	protein_coding	142.97	10.1062	1.3462	1.58673e-27	2.26397e-26
ENSG00000197381.17	ADARB1	protein_coding	354.762	2.56141	0.242229	1.66308e-27	2.37092e-26
ENSG00000102547.19	CAB39L	protein_coding	247.294	4.3759	0.430195	1.7312e-27	2.46599e-26
ENSG00000166922.8	SCG5	protein_coding	101.12	6.25156	0.582036	1.74616e-27	2.48522e-26
ENSG00000177732.9	SOX12	protein_coding	281.576	2.05902	0.192828	1.77489e-27	2.52401e-26
ENSG00000120949.15	TNFRSF8	protein_coding	89.613	-4.6591	0.454404	1.78039e-27	2.52973e-26
ENSG00000124216.4	SNAI1	protein_coding	433.892	-4.79841	0.49553	1.94405e-27	2.75997e-26
ENSG00000100321.15	SYNGR1	protein_coding	740.546	1.97559	0.185174	2.03409e-27	2.8854e-26
ENSG00000198513.14	ATL1	protein_coding	83.2373	4.7977	0.458655	2.04596e-27	2.89983e-26
ENSG00000213918.11	DNASE1	protein_coding	110.967	3.61679	0.344997	2.17197e-27	3.07588e-26
ENSG00000163214.21	DHX57	protein_coding	523.328	-2.20968	0.208152	2.1792e-27	3.08356e-26
ENSG00000185608.9	MRPL40	protein_coding	313.578	1.88081	0.175806	2.26302e-27	3.19952e-26
ENSG00000248323.7	LUCAT1	lncRNA	2602.52	-3.77037	0.377143	2.28963e-27	3.23446e-26
ENSG00000104856.14	RELB	protein_coding	2698.11	-2.18706	0.206491	2.34066e-27	3.30381e-26
ENSG00000123136.15	DDX39A	protein_coding	3130.57	-2.45899	0.234176	2.4036e-27	3.38985e-26
ENSG00000180921.7	FAM83H	protein_coding	275.753	2.68797	0.25538	2.54356e-27	3.58428e-26
ENSG00000198721.13	ECI2	protein_coding	170.538	3.05686	0.291341	2.54638e-27	3.58529e-26
ENSG00000106992.19	AK1	protein_coding	121.932	2.76799	0.260774	2.71555e-27	3.82034e-26
ENSG00000252061.1	RNU6-415P	snRNA	148.841	-9.89296	1.0617	2.78955e-27	3.92121e-26
ENSG00000100181.22	TPTEP1	transcribed_unprocessed_pseudogene	167.907	3.78042	0.368435	2.84098e-27	3.99022e-26
ENSG00000177628.16	GBA	protein_coding	921.654	2.78984	0.268919	2.93929e-27	4.12491e-26
ENSG00000104824.18	HNRNPL	protein_coding	4243.84	-1.6387	0.152786	2.97165e-27	4.1669e-26
ENSG00000159267.17	HLCS	protein_coding	134.303	2.68995	0.253761	3.07898e-27	4.31386e-26
ENSG00000113845.10	TIMMDC1	protein_coding	495.709	2.51197	0.240396	3.45984e-27	4.8435e-26
ENSG00000112511.18	PHF1	protein_coding	2046.64	-1.76982	0.16621	3.89723e-27	5.45133e-26
ENSG00000167588.13	GPD1	protein_coding	1025.39	9.10011	0.994893	4.00162e-27	5.59277e-26
ENSG00000166816.15	LDHD	protein_coding	203.104	2.87271	0.275044	4.17862e-27	5.83538e-26
ENSG00000115548.17	KDM3A	protein_coding	2008.27	-2.18819	0.207593	4.2668e-27	5.95365e-26
ENSG00000089902.10	RCOR1	protein_coding	1863.41	-1.75642	0.165303	4.2906e-27	5.98198e-26
ENSG00000100034.14	PPM1F	protein_coding	2636.73	-2.07271	0.196487	4.7467e-27	6.61247e-26
ENSG00000102780.17	DGKH	protein_coding	328.717	3.97865	0.394992	5.09506e-27	7.09198e-26
ENSG00000072210.19	ALDH3A2	protein_coding	1423.81	2.74646	0.265799	5.70543e-27	7.9351e-26
ENSG00000050393.11	MCUR1	protein_coding	509.381	2.29942	0.219011	5.90131e-27	8.20085e-26
ENSG00000181744.9	DIPK2A	protein_coding	824.892	-2.6074	0.251002	6.32009e-27	8.77568e-26
ENSG00000143353.12	LYPLAL1	protein_coding	240.41	2.03645	0.192513	7.17577e-27	9.95572e-26
ENSG00000224051.7	CPTP	protein_coding	323.38	3.23577	0.316247	7.23592e-27	1.0031e-25
ENSG00000188191.15	PRKAR1B	protein_coding	197.078	2.89824	0.279029	7.82973e-27	1.08454e-25
ENSG00000131876.17	SNRPA1	protein_coding	972.434	-1.86055	0.176403	7.84833e-27	1.08624e-25
ENSG00000198435.4	NRARP	protein_coding	214.884	-5.06757	0.528604	8.47696e-27	1.17229e-25
ENSG00000111077.18	TNS2	protein_coding	280.968	3.12084	0.303264	8.7262e-27	1.20578e-25
ENSG00000105552.15	BCAT2	protein_coding	271.033	2.20304	0.209275	8.98785e-27	1.24093e-25
ENSG00000042493.16	CAPG	protein_coding	11801.7	2.30412	0.221181	9.14123e-27	1.26109e-25
ENSG00000152520.14	PAN3	protein_coding	1206.51	-1.85467	0.17556	9.42592e-27	1.29932e-25
ENSG00000197872.11	CYRIA	protein_coding	1931.8	-2.29076	0.22037	9.54052e-27	1.31405e-25
ENSG00000203485.14	INF2	protein_coding	2321.26	2.04505	0.195056	1.0179e-26	1.40087e-25
ENSG00000160410.15	SHKBP1	protein_coding	5540.06	-2.25845	0.217025	1.06402e-26	1.46316e-25
ENSG00000184371.14	CSF1	protein_coding	6554.88	3.41285	0.341867	1.06542e-26	1.4639e-25
ENSG00000179855.9	GIPC3	protein_coding	106.827	6.42401	0.620005	1.10173e-26	1.51257e-25
ENSG00000085982.14	USP40	protein_coding	399.475	2.05644	0.195837	1.17245e-26	1.60838e-25
ENSG00000188042.8	ARL4C	protein_coding	4919.48	-4.31933	0.453566	1.22161e-26	1.67338e-25
ENSG00000026297.17	RNASET2	protein_coding	3376.34	-2.05491	0.197124	1.2218e-26	1.67338e-25
ENSG00000099797.15	TECR	protein_coding	1645.31	2.30795	0.221896	1.28203e-26	1.75448e-25
ENSG00000162522.11	KIAA1522	protein_coding	568.896	2.69095	0.261318	1.28561e-26	1.75796e-25
ENSG00000204525.17	HLA-C	protein_coding	52840.2	-1.76485	0.167952	1.33795e-26	1.82806e-25
ENSG00000087095.13	NLK	protein_coding	309.524	2.71203	0.261996	1.35889e-26	1.8552e-25
ENSG00000266094.8	RASSF5	protein_coding	4649.24	-2.02557	0.193912	1.38188e-26	1.88507e-25
ENSG00000128039.13	SRD5A3	protein_coding	99.086	4.15285	0.4073	1.44842e-26	1.97427e-25
ENSG00000125977.7	EIF2S2	protein_coding	1334.13	1.7164	0.163254	1.61104e-26	2.19418e-25
ENSG00000186407.7	CD300E	protein_coding	8056.75	-7.12532	0.805497	1.63128e-26	2.21997e-25
ENSG00000165650.12	PDZD8	protein_coding	610.556	-2.02773	0.194	1.66876e-26	2.26917e-25
ENSG00000138468.16	SENP7	protein_coding	336.788	-2.4108	0.231541	1.81729e-26	2.46918e-25
ENSG00000122641.11	INHBA	protein_coding	643.823	4.77608	0.50104	1.84615e-26	2.50639e-25
ENSG00000066583.12	ISOC1	protein_coding	294.661	2.34734	0.225686	1.85439e-26	2.51558e-25
ENSG00000136603.14	SKIL	protein_coding	1478.72	-2.37834	0.230048	1.9245e-26	2.60861e-25
ENSG00000164904.18	ALDH7A1	protein_coding	122.062	5.52067	0.559522	2.03868e-26	2.76119e-25
ENSG00000123066.9	MED13L	protein_coding	2868.03	-2.63289	0.257266	2.06961e-26	2.80086e-25
ENSG00000152413.15	HOMER1	protein_coding	124.297	5.39191	0.54508	2.08735e-26	2.82263e-25
ENSG00000188321.14	ZNF559	protein_coding	69.6982	3.49691	0.335747	2.16273e-26	2.92225e-25
ENSG00000136689.19	IL1RN	protein_coding	16310.8	2.39883	0.232729	2.16721e-26	2.92599e-25
ENSG00000230715.3	RP11-274B21.4	processed_pseudogene	435.733	-2.11331	0.202922	2.23866e-26	3.02007e-25
ENSG00000279491.1	RP11-810P12.7	TEC	256.608	-3.60951	0.361218	2.3495e-26	3.16709e-25
ENSG00000272211.1	RP11-347P5.1	lncRNA	89.4104	-7.04898	0.694506	2.48982e-26	3.3536e-25
ENSG00000140391.15	TSPAN3	protein_coding	1979.65	1.73509	0.165898	2.72474e-26	3.66713e-25
ENSG00000178726.7	THBD	protein_coding	1656.15	-4.31022	0.456271	2.86839e-26	3.85742e-25
ENSG00000167703.15	SLC43A2	protein_coding	9509.94	-2.90974	0.288218	2.91179e-26	3.9127e-25
ENSG00000197540.8	GZMM	protein_coding	70.995	-7.14436	0.699454	2.96729e-26	3.98415e-25
ENSG00000126945.9	HNRNPH2	protein_coding	1662	-1.56227	0.14904	3.02629e-26	4.06018e-25
ENSG00000182621.18	PLCB1	protein_coding	117.913	-3.27525	0.320352	3.11428e-26	4.17495e-25
ENSG00000048140.18	TSPAN17	protein_coding	1977.26	2.22516	0.215643	3.322e-26	4.44992e-25
ENSG00000087266.17	SH3BP2	protein_coding	9159.65	-1.75653	0.16854	3.39666e-26	4.54636e-25
ENSG00000109103.12	UNC119	protein_coding	1559.57	-1.9167	0.184918	3.57279e-26	4.77836e-25
ENSG00000272195.1	RP11-156E8.1	lncRNA	130.771	-5.71274	0.608251	3.66733e-26	4.90097e-25
ENSG00000231113.2	RP3-475N16.1	lncRNA	217.888	-2.62621	0.254767	3.69187e-26	4.9299e-25
ENSG00000141068.14	KSR1	protein_coding	628.183	-1.95429	0.188154	3.70619e-26	4.94516e-25
ENSG00000136518.17	ACTL6A	protein_coding	164.648	2.61478	0.253245	3.71974e-26	4.95937e-25
ENSG00000099139.14	PCSK5	protein_coding	736.25	2.323	0.225535	3.98258e-26	5.30566e-25
ENSG00000275895.7	U2AF1L5	protein_coding	285.032	-2.92947	0.28805	4.07625e-26	5.42621e-25
ENSG00000091831.24	ESR1	protein_coding	72.0252	5.96968	0.578375	4.22425e-26	5.61884e-25
ENSG00000158006.14	PAFAH2	protein_coding	341.263	2.20091	0.212724	4.25525e-26	5.65567e-25
ENSG00000279602.1	CTD-3014M21.1	TEC	113.244	-6.67127	0.653442	4.51889e-26	6.00134e-25
ENSG00000105352.10	CEACAM4	protein_coding	45.9354	-4.52945	0.437963	4.52235e-26	6.00134e-25
ENSG00000095585.17	BLNK	protein_coding	108.951	5.41096	0.537583	4.77936e-26	6.33747e-25
ENSG00000283787.2	PRR33	protein_coding	1608.79	-2.61724	0.257684	5.20594e-26	6.89777e-25
ENSG00000126821.8	SGPP1	protein_coding	474.864	2.56161	0.250978	5.24162e-26	6.93966e-25
ENSG00000124466.9	LYPD3	protein_coding	94.4168	-3.25276	0.318892	5.46637e-26	7.23162e-25
ENSG00000274677.1	RP11-505K9.5	lncRNA	49.2461	-6.11782	0.589944	5.62125e-26	7.43075e-25
ENSG00000107882.12	SUFU	protein_coding	498.687	2.39307	0.233428	5.75778e-26	7.60535e-25
ENSG00000137103.20	TMEM8B	protein_coding	108.574	-4.82454	0.49692	5.78756e-26	7.63877e-25
ENSG00000118200.14	CAMSAP2	protein_coding	328.365	2.95626	0.292274	5.95448e-26	7.85302e-25
ENSG00000136824.19	SMC2	protein_coding	93.5567	3.47271	0.340008	6.2028e-26	8.17419e-25
ENSG00000173511.10	VEGFB	protein_coding	1212.6	2.80197	0.277272	6.34869e-26	8.36e-25
ENSG00000160991.17	ORAI2	protein_coding	1363.89	-1.85119	0.178981	6.84006e-26	9.00011e-25
ENSG00000185187.13	SIGIRR	protein_coding	1176.58	-2.42307	0.237702	6.96181e-26	9.15326e-25
ENSG00000126368.6	NR1D1	protein_coding	455.186	-3.71844	0.381462	7.02512e-26	9.22939e-25
ENSG00000090530.10	P3H2	protein_coding	144.74	7.77678	0.834293	7.16556e-26	9.40665e-25
ENSG00000183735.11	TBK1	protein_coding	1133.72	-2.02918	0.197005	7.25448e-26	9.51608e-25
ENSG00000234919.1	LINC01827	lncRNA	114.39	9.67953	1.33357	7.67454e-26	1.00594e-24
ENSG00000205517.13	RGL3	protein_coding	118.022	5.92229	0.605111	7.71624e-26	1.01063e-24
ENSG00000154814.14	OXNAD1	protein_coding	122.863	2.73936	0.266899	7.80736e-26	1.02178e-24
ENSG00000135063.20	FAM189A2	protein_coding	84.3269	11.6483	3.02322	7.9902e-26	1.04438e-24
ENSG00000132383.12	RPA1	protein_coding	512.26	1.77998	0.171741	7.99258e-26	1.04438e-24
ENSG00000196352.16	CD55	protein_coding	2257.56	-2.938	0.294352	7.99845e-26	1.04438e-24
ENSG00000123600.21	METTL8	protein_coding	168.996	2.49178	0.242637	8.07896e-26	1.05409e-24
ENSG00000184232.9	OAF	protein_coding	916.518	-2.95516	0.295822	8.79375e-26	1.14648e-24
ENSG00000115317.12	HTRA2	protein_coding	159.1	2.26027	0.219015	8.86514e-26	1.1549e-24
ENSG00000111913.20	RIPOR2	protein_coding	295.795	-4.5429	0.483908	9.32773e-26	1.21424e-24
ENSG00000180530.11	NRIP1	protein_coding	1208.2	-2.74535	0.273229	9.4694e-26	1.23174e-24
ENSG00000179886.6	TIGD5	protein_coding	116.877	2.85252	0.278403	9.66982e-26	1.25686e-24
ENSG00000143493.13	INTS7	protein_coding	115.678	4.27757	0.432094	1.00644e-25	1.30715e-24
ENSG00000157107.14	FCHO2	protein_coding	838.155	2.8404	0.283895	1.05891e-25	1.37425e-24
ENSG00000161277.11	THAP8	protein_coding	82.1526	4.97918	0.498593	1.0698e-25	1.38679e-24
ENSG00000016864.19	GLT8D1	protein_coding	293.711	2.20407	0.21457	1.07019e-25	1.38679e-24
ENSG00000163093.12	BBS5	protein_coding	96.7096	4.02392	0.401387	1.09495e-25	1.41779e-24
ENSG00000078081.8	LAMP3	protein_coding	198.436	5.59692	0.60219	1.13961e-25	1.4745e-24
ENSG00000110237.5	ARHGEF17	protein_coding	361.68	4.0421	0.420659	1.20145e-25	1.55333e-24
ENSG00000175857.9	GAPT	protein_coding	125.368	-4.53323	0.468186	1.25156e-25	1.6169e-24
ENSG00000104695.13	PPP2CB	protein_coding	689.229	1.83244	0.177863	1.25834e-25	1.62443e-24
ENSG00000170270.5	GON7	protein_coding	222.669	3.20659	0.320605	1.2701e-25	1.63837e-24
ENSG00000115009.13	CCL20	protein_coding	68.0604	-5.24518	0.51712	1.33008e-25	1.71445e-24
ENSG00000175274.19	TP53I11	protein_coding	1495.74	1.91719	0.186771	1.3569e-25	1.7477e-24
ENSG00000174851.16	YIF1A	protein_coding	720.643	2.66578	0.264772	1.3758e-25	1.77071e-24
ENSG00000118655.7	DCLRE1B	protein_coding	288.677	2.23731	0.218956	1.48855e-25	1.91438e-24
ENSG00000149294.17	NCAM1	protein_coding	125.041	4.84208	0.492313	1.50534e-25	1.93451e-24
ENSG00000050405.13	LIMA1	protein_coding	169.345	7.28162	0.789119	1.56524e-25	2.00998e-24
ENSG00000142512.15	SIGLEC10	protein_coding	582.396	-2.74402	0.273787	1.60888e-25	2.06446e-24
ENSG00000286062.1	RP11-305P14.2	lncRNA	80.1991	11.5716	3.02629	1.61086e-25	2.06546e-24
ENSG00000008128.23	CDK11A	protein_coding	251.658	-2.24496	0.219556	1.63454e-25	2.09425e-24
ENSG00000215256.4	DHRS4-AS1	lncRNA	109.531	3.23256	0.319909	1.64524e-25	2.10638e-24
ENSG00000084764.12	MAPRE3	protein_coding	346.925	2.51712	0.248306	1.71957e-25	2.19989e-24
ENSG00000155265.11	GOLGA7B	protein_coding	601.761	8.11137	0.896827	1.72873e-25	2.20995e-24
ENSG00000134910.14	STT3A	protein_coding	977.655	2.95002	0.297469	1.77455e-25	2.26684e-24
ENSG00000185621.11	LMLN	protein_coding	126.488	3.26868	0.325257	1.96888e-25	2.51319e-24
ENSG00000101019.22	UQCC1	protein_coding	369.338	2.30222	0.226586	2.055e-25	2.62116e-24
ENSG00000143320.9	CRABP2	protein_coding	868.173	3.32951	0.340816	2.06467e-25	2.63153e-24
ENSG00000246334.2	PRR7-AS1	lncRNA	83.5201	-4.034	0.407526	2.10552e-25	2.68093e-24
ENSG00000138829.12	FBN2	protein_coding	152.376	-3.31723	0.334006	2.10657e-25	2.68093e-24
ENSG00000138604.10	GLCE	protein_coding	178.502	2.82022	0.279112	2.16883e-25	2.75811e-24
ENSG00000212978.6	AC016747.3	lncRNA	130.943	4.00357	0.407566	2.21377e-25	2.81317e-24
ENSG00000198142.5	SOWAHC	protein_coding	404.536	2.3465	0.231401	2.23797e-25	2.84181e-24
ENSG00000100320.23	RBFOX2	protein_coding	80.0228	11.5284	3.00503	2.25945e-25	2.86695e-24
ENSG00000100711.14	ZFYVE21	protein_coding	295.248	2.49949	0.247037	2.30135e-25	2.91794e-24
ENSG00000166527.8	CLEC4D	protein_coding	181.903	-2.29505	0.22525	2.39253e-25	3.0313e-24
ENSG00000178803.12	ADORA2A-AS1	lncRNA	104.046	-7.63284	0.783094	2.50844e-25	3.1758e-24
ENSG00000128271.22	ADORA2A	protein_coding	98.265	-6.86535	0.719003	2.52943e-25	3.20001e-24
ENSG00000259687.2	LINC01220	lncRNA	67.9429	-5.12476	0.513772	2.73641e-25	3.45931e-24
ENSG00000188820.13	CALHM6	protein_coding	130.521	-3.52379	0.356013	2.81709e-25	3.55866e-24
ENSG00000175489.10	LRRC25	protein_coding	3677.39	-3.11107	0.317434	2.82556e-25	3.56672e-24
ENSG00000105325.15	FZR1	protein_coding	1814.71	-2.23869	0.220846	2.89969e-25	3.65759e-24
ENSG00000197766.8	CFD	protein_coding	3332.57	-2.51977	0.252455	2.99024e-25	3.76903e-24
ENSG00000104635.15	SLC39A14	protein_coding	111.885	5.01565	0.512494	3.13732e-25	3.95149e-24
ENSG00000143198.13	MGST3	protein_coding	1221.85	2.32037	0.229946	3.16171e-25	3.97928e-24
ENSG00000174885.13	NLRP6	protein_coding	43.9453	-5.05884	0.497341	3.22332e-25	4.05384e-24
ENSG00000134072.11	CAMK1	protein_coding	394.28	2.6369	0.263639	3.24219e-25	4.07457e-24
ENSG00000140374.16	ETFA	protein_coding	936.834	1.84865	0.181401	3.47384e-25	4.36248e-24
ENSG00000100139.14	MICALL1	protein_coding	1318.75	1.81663	0.178221	3.5912e-25	4.50618e-24
ENSG00000114988.12	LMAN2L	protein_coding	155.821	3.39723	0.342531	3.59355e-25	4.50618e-24
ENSG00000229413.2	RP11-274B21.12	processed_pseudogene	157.884	-2.24887	0.221115	3.68281e-25	4.61473e-24
ENSG00000134440.12	NARS1	protein_coding	2164.67	1.89288	0.186237	3.75687e-25	4.70408e-24
ENSG00000117594.10	HSD11B1	protein_coding	763.076	9.94889	1.14485	3.9181e-25	4.90236e-24
ENSG00000184557.4	SOCS3	protein_coding	1958.73	-2.09171	0.206978	3.95335e-25	4.94284e-24
ENSG00000064886.14	CHI3L2	protein_coding	341.579	4.5959	0.496087	4.07046e-25	5.08554e-24
ENSG00000272256.1	RP11-489E7.4	lncRNA	125.503	-7.60273	0.825011	4.41977e-25	5.51793e-24
ENSG00000075223.14	SEMA3C	protein_coding	326.664	3.40456	0.349737	4.54871e-25	5.67301e-24
ENSG00000204099.12	NEU4	protein_coding	618.789	-10.6001	1.2758	4.55064e-25	5.67301e-24
ENSG00000053371.13	AKR7A2	protein_coding	584.366	2.03896	0.201244	4.59357e-25	5.72236e-24
ENSG00000133135.14	RNF128	protein_coding	94.2589	11.8717	3.07129	4.88681e-25	6.08323e-24
ENSG00000107779.14	BMPR1A	protein_coding	64.9554	4.17914	0.415343	4.94222e-25	6.14772e-24
ENSG00000023516.9	AKAP11	protein_coding	309.901	1.93576	0.190508	5.02328e-25	6.244e-24
ENSG00000103202.13	NME4	protein_coding	486.112	2.11078	0.20886	5.17659e-25	6.42989e-24
ENSG00000072832.15	CRMP1	protein_coding	101.35	7.90068	0.781541	5.18247e-25	6.43252e-24
ENSG00000128791.12	TWSG1	protein_coding	430.884	2.30835	0.229412	5.21011e-25	6.46212e-24
ENSG00000166289.6	PLEKHF1	protein_coding	258.035	4.81957	0.524174	5.29017e-25	6.55667e-24
ENSG00000114054.14	PCCB	protein_coding	405.93	2.98008	0.302866	5.67701e-25	7.03101e-24
ENSG00000206053.13	JPT2	protein_coding	344.215	4.70575	0.506811	5.74555e-25	7.11075e-24
ENSG00000107796.13	ACTA2	protein_coding	187.299	5.07436	0.541235	5.84961e-25	7.23429e-24
ENSG00000133678.14	TMEM254	protein_coding	228.159	2.57414	0.257049	6.05322e-25	7.47815e-24
ENSG00000007350.17	TKTL1	protein_coding	74.7827	-7.82656	0.797323	6.05555e-25	7.47815e-24
ENSG00000159674.12	SPON2	protein_coding	463.903	2.38306	0.237795	6.07214e-25	7.48905e-24
ENSG00000204178.11	MACO1	protein_coding	759.711	-1.72086	0.169422	6.07315e-25	7.48905e-24
ENSG00000163964.18	PIGX	protein_coding	336.162	2.31923	0.230756	6.38013e-25	7.86192e-24
ENSG00000106692.15	FKTN	protein_coding	85.5212	3.71541	0.372571	6.58023e-25	8.10265e-24
ENSG00000222808.1	RNU4-47P	snRNA	68.153	-5.38692	0.546707	6.79619e-25	8.36255e-24
ENSG00000198680.6	TUSC1	protein_coding	70.8042	3.52996	0.350817	6.87823e-25	8.45741e-24
ENSG00000162975.5	KCNF1	protein_coding	84.3089	11.5749	3.01025	7.16963e-25	8.80936e-24
ENSG00000116525.14	TRIM62	protein_coding	208.542	-2.45874	0.24559	7.24437e-25	8.8948e-24
ENSG00000232810.4	TNF	protein_coding	1121.56	-2.77383	0.282051	7.27851e-25	8.9303e-24
ENSG00000197713.15	RPE	protein_coding	353.101	3.04695	0.311366	7.83066e-25	9.60085e-24
ENSG00000145241.11	CENPC	protein_coding	542.588	-2.58364	0.260517	7.86277e-25	9.6333e-24
ENSG00000152683.14	SLC30A6	protein_coding	248.762	3.57246	0.368795	8.19746e-25	1.00362e-23
ENSG00000163734.4	CXCL3	protein_coding	832.921	-3.37026	0.349114	8.21284e-25	1.00478e-23
ENSG00000185885.17	IFITM1	protein_coding	254.666	-5.44964	0.620264	8.91936e-25	1.09043e-23
ENSG00000109906.15	ZBTB16	protein_coding	115.081	-7.12237	0.786267	9.21112e-25	1.1253e-23
ENSG00000163710.9	PCOLCE2	protein_coding	96.2278	11.8556	3.06691	9.22222e-25	1.12585e-23
ENSG00000153214.11	TMEM87B	protein_coding	490.531	2.1787	0.217311	9.35922e-25	1.14176e-23
ENSG00000107130.10	NCS1	protein_coding	863.436	2.66381	0.270628	9.9746e-25	1.21596e-23
ENSG00000117305.15	HMGCL	protein_coding	673.659	2.60239	0.263394	1.00662e-24	1.22625e-23
ENSG00000072274.13	TFRC	protein_coding	11299	3.10322	0.321684	1.01002e-24	1.22952e-23
ENSG00000008853.17	RHOBTB2	protein_coding	460.9	2.8114	0.285771	1.02578e-24	1.24782e-23
ENSG00000183876.9	ARSI	protein_coding	449.7	-9.84259	1.10777	1.04855e-24	1.27461e-23
ENSG00000160703.16	NLRX1	protein_coding	371.422	1.83225	0.181292	1.05711e-24	1.2841e-23
ENSG00000178607.17	ERN1	protein_coding	1612.17	-2.10302	0.210218	1.06081e-24	1.28768e-23
ENSG00000069329.18	VPS35	protein_coding	1108.1	1.793	0.177582	1.08939e-24	1.32142e-23
ENSG00000093144.19	ECHDC1	protein_coding	623.297	2.42301	0.24393	1.10698e-24	1.34181e-23
ENSG00000128928.10	IVD	protein_coding	666.72	2.33923	0.235246	1.15805e-24	1.40271e-23
ENSG00000158428.4	CATIP	protein_coding	129.925	-2.92963	0.296035	1.18008e-24	1.4284e-23
ENSG00000084710.14	EFR3B	protein_coding	78.415	11.571	3.01467	1.19754e-24	1.44849e-23
ENSG00000104228.13	TRIM35	protein_coding	289.03	3.93086	0.416424	1.22772e-24	1.48395e-23
ENSG00000104067.17	TJP1	protein_coding	76.8592	11.4401	3.01254	1.29316e-24	1.56195e-23
ENSG00000083544.16	TDRD3	protein_coding	1610.34	4.22851	0.467098	1.3495e-24	1.62885e-23
ENSG00000116754.13	SRSF11	protein_coding	3968.16	-1.56784	0.15495	1.43505e-24	1.73088e-23
ENSG00000183077.15	AFMID	protein_coding	166.97	2.68898	0.270837	1.44279e-24	1.73898e-23
ENSG00000143799.14	PARP1	protein_coding	668.273	1.9183	0.191125	1.47358e-24	1.77485e-23
ENSG00000091483.8	FH	protein_coding	662.153	2.32587	0.234143	1.49544e-24	1.7999e-23
ENSG00000111540.16	RAB5B	protein_coding	1139.57	2.60921	0.265683	1.50664e-24	1.8121e-23
ENSG00000043591.6	ADRB1	protein_coding	46.116	-5.60361	0.564386	1.51692e-24	1.82319e-23
ENSG00000196358.11	NTNG2	protein_coding	149.109	-4.90099	0.542714	1.52195e-24	1.82795e-23
ENSG00000160233.8	LRRC3	protein_coding	136.345	2.60378	0.261028	1.63506e-24	1.96241e-23
ENSG00000116667.15	C1orf21	protein_coding	106.027	4.70664	0.485345	1.77565e-24	2.12966e-23
ENSG00000165934.13	CPSF2	protein_coding	573.172	2.16817	0.217783	1.87558e-24	2.24793e-23
ENSG00000213079.10	SCAF8	protein_coding	825.512	-1.99173	0.19947	1.97145e-24	2.36071e-23
ENSG00000152127.9	MGAT5	protein_coding	816.337	2.08624	0.209247	1.97244e-24	2.36071e-23
ENSG00000196843.17	ARID5A	protein_coding	2569.83	-1.62974	0.161794	2.01294e-24	2.40749e-23
ENSG00000103472.10	RRN3P2	lncRNA	77.5473	-5.20932	0.551386	2.01658e-24	2.41016e-23
ENSG00000176641.11	RNF152	protein_coding	75.0584	-9.03642	1.07014	2.03434e-24	2.42969e-23
ENSG00000126262.5	FFAR2	protein_coding	771.115	-8.99897	1.09164	2.05258e-24	2.44975e-23
ENSG00000114023.15	FAM162A	protein_coding	366.012	2.16819	0.217676	2.15351e-24	2.56842e-23
ENSG00000196782.12	MAML3	protein_coding	204.66	-2.63613	0.26714	2.15748e-24	2.57135e-23
ENSG00000179335.20	CLK3	protein_coding	1498.91	-1.60026	0.159198	2.20849e-24	2.63032e-23
ENSG00000226648.2	PLCG1-AS1	lncRNA	47.6484	-3.95931	0.398792	2.22001e-24	2.6422e-23
ENSG00000181588.17	MEX3D	protein_coding	169.641	2.69749	0.272712	2.23237e-24	2.65506e-23
ENSG00000121769.8	FABP3	protein_coding	880.976	8.28859	0.999289	2.2597e-24	2.6857e-23
ENSG00000133935.7	ERG28	protein_coding	182.493	2.71257	0.274661	2.30046e-24	2.73224e-23
ENSG00000059573.9	ALDH18A1	protein_coding	121.174	3.48801	0.356359	2.34269e-24	2.78046e-23
ENSG00000110031.13	LPXN	protein_coding	1770.95	2.81321	0.290623	2.40528e-24	2.85276e-23
ENSG00000164402.14	SEPTIN8	protein_coding	121.418	2.61394	0.262751	2.43467e-24	2.88562e-23
ENSG00000226321.5	CROCC2	protein_coding	56.3862	-5.52096	0.566621	2.58348e-24	3.05987e-23
ENSG00000189337.17	KAZN	protein_coding	117.676	8.00954	0.829946	2.65153e-24	3.13828e-23
ENSG00000177383.5	MAGEF1	protein_coding	90.3267	3.05004	0.307461	2.68727e-24	3.17838e-23
ENSG00000253320.7	MAILR	lncRNA	647.083	-4.4023	0.489841	2.69284e-24	3.18276e-23
ENSG00000100373.10	UPK3A	protein_coding	71.0367	-8.93662	1.07934	2.73725e-24	3.23302e-23
ENSG00000109854.14	HTATIP2	protein_coding	840.26	1.95937	0.195291	2.78717e-24	3.28971e-23
ENSG00000085662.14	AKR1B1	protein_coding	1067.41	1.67653	0.167125	2.79756e-24	3.2997e-23
ENSG00000170915.9	PAQR8	protein_coding	244.691	3.50379	0.367987	2.89011e-24	3.40651e-23
ENSG00000152642.11	GPD1L	protein_coding	200.77	2.64062	0.267421	2.90777e-24	3.42495e-23
ENSG00000260077.1	RP11-254F7.2	lncRNA	150.731	-2.89272	0.295512	2.96302e-24	3.48763e-23
ENSG00000093134.15	VNN3	protein_coding	147.817	-3.26871	0.338411	3.20337e-24	3.76793e-23
ENSG00000279430.1	RP11-190A12.9	TEC	58.9043	-11.8163	3.17345	3.2672e-24	3.84037e-23
ENSG00000244682.7	FCGR2C	polymorphic_pseudogene	711.519	-3.17376	0.332241	3.27539e-24	3.84734e-23
ENSG00000138442.10	WDR12	protein_coding	190.106	2.40604	0.243063	3.29942e-24	3.8729e-23
ENSG00000111145.8	ELK3	protein_coding	528.329	-2.7026	0.27773	3.30258e-24	3.87395e-23
ENSG00000279159.1	RP3-394A18.1	lncRNA	214.69	-2.57506	0.262211	3.79203e-24	4.44503e-23
ENSG00000117360.13	PRPF3	protein_coding	1487.69	-1.90899	0.192462	3.83415e-24	4.49133e-23
ENSG00000237892.1	KLF7-IT1	lncRNA	67.2083	-7.84288	0.808177	3.9785e-24	4.65721e-23
ENSG00000148483.9	TMEM236	protein_coding	487.723	8.317	0.935546	4.24926e-24	4.97076e-23
ENSG00000274272.1	RP11-44M6.7	lncRNA	277.509	-2.1572	0.217824	4.31934e-24	5.04928e-23
ENSG00000187605.16	TET3	protein_coding	1863.74	-2.04906	0.207496	4.3265e-24	5.0542e-23
ENSG00000167258.15	CDK12	protein_coding	1209.45	-1.70518	0.170867	4.35252e-24	5.08111e-23
ENSG00000172840.7	PDP2	protein_coding	85.5265	6.655	0.69182	4.51212e-24	5.26384e-23
ENSG00000131080.15	EDA2R	protein_coding	78.1584	11.5241	3.02174	4.61649e-24	5.38191e-23
ENSG00000188739.15	RBM34	protein_coding	59.7011	-3.47617	0.353438	4.69273e-24	5.46706e-23
ENSG00000144827.9	ABHD10	protein_coding	435.291	2.4294	0.247869	4.84088e-24	5.63581e-23
ENSG00000197283.18	SYNGAP1	protein_coding	316.255	2.69224	0.276683	5.00469e-24	5.82256e-23
ENSG00000182087.14	TMEM259	protein_coding	6741.24	-1.407	0.140689	5.15647e-24	5.99506e-23
ENSG00000020129.16	NCDN	protein_coding	248.964	3.53027	0.371621	5.35004e-24	6.21588e-23
ENSG00000128641.19	MYO1B	protein_coding	113.429	7.7616	0.799644	5.36446e-24	6.22839e-23
ENSG00000173905.9	GOLIM4	protein_coding	381.151	2.01671	0.203002	5.58898e-24	6.48466e-23
ENSG00000125863.20	MKKS	protein_coding	167.791	3.28431	0.342412	5.91419e-24	6.85733e-23
ENSG00000187555.16	USP7	protein_coding	3072.63	-1.76621	0.178197	5.97726e-24	6.92575e-23
ENSG00000081087.15	OSTM1	protein_coding	724.931	2.74605	0.285716	6.34646e-24	7.34856e-23
ENSG00000212747.5	RTL8B	protein_coding	92.4401	4.71916	0.498352	6.35873e-24	7.35778e-23
ENSG00000174485.16	DENND4A	protein_coding	562.455	-1.8766	0.189626	6.62563e-24	7.66142e-23
ENSG00000137714.3	FDX1	protein_coding	2437.52	2.2175	0.226678	6.70996e-24	7.75369e-23
ENSG00000111602.12	TIMELESS	protein_coding	148.558	3.54074	0.368766	6.82738e-24	7.87892e-23
ENSG00000079257.8	LXN	protein_coding	117.688	3.39239	0.352307	6.82933e-24	7.87892e-23
ENSG00000161800.13	RACGAP1	protein_coding	121.052	3.01904	0.309277	6.83218e-24	7.87892e-23
ENSG00000126003.7	PLAGL2	protein_coding	904.839	-2.16384	0.220584	7.02181e-24	8.09214e-23
ENSG00000285906.2	RP11-622I12.1	lncRNA	104.866	4.2341	0.442563	7.65645e-24	8.81757e-23
ENSG00000143367.16	TUFT1	protein_coding	183.589	-2.01713	0.204068	7.97847e-24	9.18223e-23
ENSG00000273141.1	RP11-820I16.4	lncRNA	79.1104	-6.5133	0.692657	8.0408e-24	9.2459e-23
ENSG00000196511.14	TPK1	protein_coding	368.509	1.9824	0.200079	8.04462e-24	9.2459e-23
ENSG00000015285.11	WAS	protein_coding	2810.95	-2.04798	0.208764	8.11059e-24	9.31545e-23
ENSG00000272512.1	RP11-54O7.17	lncRNA	66.4861	-7.8022	0.811754	8.49979e-24	9.75591e-23
ENSG00000182919.15	C11orf54	protein_coding	170.215	2.37891	0.241948	8.52698e-24	9.78054e-23
ENSG00000169432.18	SCN9A	protein_coding	125.113	7.52186	0.844827	8.62743e-24	9.88912e-23
ENSG00000284669.1	RP11-331G2.8	lncRNA	102.343	-5.73778	0.608641	8.85101e-24	1.01386e-22
ENSG00000134668.12	SPOCD1	protein_coding	751.499	10.4824	1.23596	9.13827e-24	1.04606e-22
ENSG00000135272.12	MDFIC	protein_coding	1272.64	2.05884	0.210303	9.93223e-24	1.13619e-22
ENSG00000246339.6	EXTL3-AS1	lncRNA	60.834	-4.81411	0.500966	1.01546e-23	1.16084e-22
ENSG00000117411.18	B4GALT2	protein_coding	148.519	3.34032	0.349869	1.0215e-23	1.16697e-22
ENSG00000183401.12	CCDC159	protein_coding	768.454	-2.31179	0.23771	1.03887e-23	1.18602e-22
ENSG00000172339.10	ALG14	protein_coding	89.0741	3.80219	0.396352	1.12727e-23	1.28608e-22
ENSG00000212719.13	LINC02693	lncRNA	117.151	4.41019	0.471734	1.1401e-23	1.29986e-22
ENSG00000135486.19	HNRNPA1	protein_coding	12193.8	-1.77147	0.180063	1.14675e-23	1.30656e-22
ENSG00000243646.10	IL10RB	protein_coding	97.9511	-2.37899	0.241965	1.15311e-23	1.31293e-22
ENSG00000158186.13	MRAS	protein_coding	1459.26	2.20915	0.227588	1.16935e-23	1.33053e-22
ENSG00000108179.14	PPIF	protein_coding	11551	-2.31343	0.239045	1.21251e-23	1.37872e-22
ENSG00000141985.9	SH3GL1	protein_coding	1814.75	-1.57212	0.159014	1.2164e-23	1.38223e-22
ENSG00000129038.16	LOXL1	protein_coding	66.7996	-7.80711	0.820693	1.22869e-23	1.39527e-22
ENSG00000138794.10	CASP6	protein_coding	100.461	3.00537	0.308928	1.23519e-23	1.40172e-22
ENSG00000167772.12	ANGPTL4	protein_coding	55.3567	-3.90441	0.399607	1.25318e-23	1.42118e-22
ENSG00000116350.17	SRSF4	protein_coding	2495.12	-1.5284	0.154503	1.25749e-23	1.42512e-22
ENSG00000152465.18	NMT2	protein_coding	276.471	3.22689	0.340499	1.26364e-23	1.43114e-22
ENSG00000142867.14	BCL10	protein_coding	919.412	-1.89992	0.193568	1.27023e-23	1.43766e-22
ENSG00000143079.15	CTTNBP2NL	protein_coding	263.594	2.77167	0.288	1.29208e-23	1.46143e-22
ENSG00000175793.12	SFN	protein_coding	54.4315	-5.63055	0.575469	1.34357e-23	1.51865e-22
ENSG00000270640.1	RP11-373D23.2	lncRNA	69.2403	-7.96818	0.877236	1.35551e-23	1.53113e-22
ENSG00000058335.16	RASGRF1	protein_coding	118.472	6.22673	0.680172	1.36764e-23	1.54381e-22
ENSG00000137834.15	SMAD6	protein_coding	88.2337	-3.5045	0.363398	1.42409e-23	1.60647e-22
ENSG00000162783.11	IER5	protein_coding	5087.66	-1.9981	0.204881	1.46388e-23	1.65027e-22
ENSG00000100167.20	SEPTIN3	protein_coding	86.9296	9.34189	1.33854	1.47421e-23	1.66082e-22
ENSG00000110852.5	CLEC2B	protein_coding	1541.45	-2.15326	0.221546	1.51099e-23	1.70114e-22
ENSG00000104885.18	DOT1L	protein_coding	5023.21	-2.56659	0.268158	1.51779e-23	1.70766e-22
ENSG00000197150.13	ABCB8	protein_coding	622.269	2.279	0.234809	1.52212e-23	1.71141e-22
ENSG00000138641.18	HERC3	protein_coding	63.6726	-4.09043	0.428928	1.57105e-23	1.76526e-22
ENSG00000198734.12	F5	protein_coding	222.426	-5.4742	0.646058	1.58238e-23	1.77682e-22
ENSG00000177733.7	HNRNPA0	protein_coding	3973.12	-1.79959	0.183753	1.67505e-23	1.87964e-22
ENSG00000121310.17	ECHDC2	protein_coding	258.813	2.15	0.220256	1.70502e-23	1.91202e-22
ENSG00000185825.17	BCAP31	protein_coding	7508.63	2.07657	0.213561	1.74205e-23	1.95227e-22
ENSG00000109381.20	ELF2	protein_coding	654.12	-1.81689	0.18531	1.75267e-23	1.96288e-22
ENSG00000166448.15	TMEM130	protein_coding	96.4355	11.799	3.0399	1.81894e-23	2.03576e-22
ENSG00000156253.7	RWDD2B	protein_coding	122.545	3.45609	0.363505	1.85008e-23	2.06926e-22
ENSG00000102265.12	TIMP1	protein_coding	7224.1	-3.79247	0.423601	1.86222e-23	2.08147e-22
ENSG00000124006.15	OBSL1	protein_coding	85.4622	6.22071	0.651867	1.87257e-23	2.09167e-22
ENSG00000104972.16	LILRB1	protein_coding	2168.05	-2.80142	0.29616	1.93364e-23	2.15847e-22
ENSG00000076043.11	REXO2	protein_coding	191.265	2.34045	0.240672	1.97764e-23	2.20615e-22
ENSG00000274210.1	RNVU1-27	snRNA	65.4788	-8.82918	1.12008	1.99682e-23	2.22609e-22
ENSG00000151651.16	ADAM8	protein_coding	6895.65	-3.82334	0.426836	2.06923e-23	2.30531e-22
ENSG00000156273.16	BACH1	protein_coding	4925.42	-2.55233	0.268472	2.07502e-23	2.31025e-22
ENSG00000100554.12	ATP6V1D	protein_coding	1186.63	3.22645	0.347172	2.11734e-23	2.35584e-22
ENSG00000162408.11	NOL9	protein_coding	593.085	-2.26429	0.234115	2.13404e-23	2.37287e-22
ENSG00000203644.3	RP11-332M2.1	lncRNA	246.524	-2.09499	0.214711	2.15666e-23	2.39646e-22
ENSG00000231881.2	RP5-1120P11.3	lncRNA	42.7835	-5.58581	0.570715	2.22131e-23	2.46669e-22
ENSG00000167615.17	LENG8	protein_coding	11643.9	-1.53757	0.155671	2.38923e-23	2.65144e-22
ENSG00000155508.14	CNOT8	protein_coding	1682.55	-2.06834	0.213345	2.43558e-23	2.70113e-22
ENSG00000168275.16	COA6	protein_coding	265.524	2.22559	0.229058	2.46728e-23	2.7345e-22
ENSG00000169045.17	HNRNPH1	protein_coding	10649.2	-1.48526	0.151069	2.4976e-23	2.76632e-22
ENSG00000187764.12	SEMA4D	protein_coding	1695.04	-3.11778	0.336192	2.52983e-23	2.80019e-22
ENSG00000005020.13	SKAP2	protein_coding	795.067	2.51864	0.263212	2.57149e-23	2.84446e-22
ENSG00000147050.17	KDM6A	protein_coding	734.174	-2.10848	0.217682	2.63366e-23	2.91134e-22
ENSG00000125733.18	TRIP10	protein_coding	401.276	1.8439	0.188627	2.64446e-23	2.9214e-22
ENSG00000004660.15	CAMKK1	protein_coding	1426.84	-2.47422	0.258763	2.65151e-23	2.92729e-22
ENSG00000183137.15	CEP57L1	protein_coding	93.9382	3.57641	0.376273	2.76854e-23	3.05451e-22
ENSG00000160404.18	TOR2A	protein_coding	1075.05	-1.76856	0.181361	2.85024e-23	3.14263e-22
ENSG00000143545.10	RAB13	protein_coding	370.867	3.05206	0.324166	2.86736e-23	3.15946e-22
ENSG00000253368.4	TRNP1	protein_coding	91.0082	-5.87303	0.653682	2.88422e-23	3.17599e-22
ENSG00000114573.10	ATP6V1A	protein_coding	2274.28	1.99526	0.205509	2.96775e-23	3.26586e-22
ENSG00000198026.8	ZNF335	protein_coding	1099.47	-1.7529	0.179631	3.04603e-23	3.34985e-22
ENSG00000183549.10	ACSM5	protein_coding	87.466	9.3586	1.34483	3.10328e-23	3.41061e-22
ENSG00000259834.1	RP11-284N8.3	lncRNA	71.786	-2.93447	0.3029	3.11413e-23	3.42033e-22
ENSG00000154640.15	BTG3	protein_coding	409.998	-1.62438	0.165419	3.14094e-23	3.44757e-22
ENSG00000197563.11	PIGN	protein_coding	205.989	2.91232	0.305654	3.19466e-23	3.50428e-22
ENSG00000213463.5	SYNJ2BP	protein_coding	252.657	2.82643	0.296885	3.23138e-23	3.54228e-22
ENSG00000142892.15	PIGK	protein_coding	194.388	2.77034	0.290046	3.29429e-23	3.60892e-22
ENSG00000197114.12	ZGPAT	protein_coding	349.203	-2.10432	0.217403	3.40039e-23	3.72278e-22
ENSG00000246695.8	RASSF8-AS1	lncRNA	90.3353	3.19285	0.332168	3.41624e-23	3.73773e-22
ENSG00000012779.11	ALOX5	protein_coding	2930.02	-2.83427	0.302274	3.44971e-23	3.77194e-22
ENSG00000269951.1	RP11-797A18.6	lncRNA	47.6026	-3.79778	0.392292	3.46159e-23	3.78251e-22
ENSG00000063660.9	GPC1	protein_coding	88.1144	4.12501	0.433957	3.55375e-23	3.88072e-22
ENSG00000135519.8	KCNH3	protein_coding	276.287	-3.4767	0.377933	3.6233e-23	3.95361e-22
ENSG00000163738.19	MTHFD2L	protein_coding	233.132	-2.0248	0.208329	3.62513e-23	3.95361e-22
ENSG00000095002.15	MSH2	protein_coding	95.6939	4.71657	0.508062	3.75638e-23	4.09414e-22
ENSG00000068308.14	OTUD5	protein_coding	1649.03	-1.44948	0.148009	3.81165e-23	4.15174e-22
ENSG00000151715.8	TMEM45B	protein_coding	176.399	3.33608	0.35507	4.03856e-23	4.39609e-22
ENSG00000119707.14	RBM25	protein_coding	3299.34	-1.5037	0.154112	4.49289e-23	4.88752e-22
ENSG00000177469.13	CAVIN1	protein_coding	211.455	2.26937	0.234775	4.6434e-23	5.04803e-22
ENSG00000115170.16	ACVR1	protein_coding	305.291	2.14751	0.22234	4.70279e-23	5.10935e-22
ENSG00000196338.14	NLGN3	protein_coding	128.411	-2.62674	0.273776	4.72941e-23	5.13501e-22
ENSG00000119638.14	NEK9	protein_coding	691.736	1.94988	0.201734	4.75063e-23	5.15476e-22
ENSG00000175104.15	TRAF6	protein_coding	570.915	-1.8259	0.188258	4.98555e-23	5.40623e-22
ENSG00000158485.11	CD1B	protein_coding	123.806	5.38623	0.573342	5.09308e-23	5.51933e-22
ENSG00000188011.5	RTP5	protein_coding	70.9695	-12.0916	3.23873	5.10151e-23	5.52496e-22
ENSG00000184828.10	ZBTB7C	protein_coding	126.923	6.84976	0.762701	5.32383e-23	5.76208e-22
ENSG00000173852.15	DPY19L1	protein_coding	225.741	2.29958	0.239146	5.35284e-23	5.78982e-22
ENSG00000116205.14	TCEANC2	protein_coding	127.891	2.72564	0.284645	5.47592e-23	5.9192e-22
ENSG00000189319.14	FAM53B	protein_coding	1957.01	-1.85481	0.191157	5.48158e-23	5.92156e-22
ENSG00000286864.1	RP11-497D24.1	lncRNA	73.2756	-6.34662	0.689067	5.59178e-23	6.03679e-22
ENSG00000092820.18	EZR	protein_coding	4659.41	-2.29418	0.24072	5.68335e-23	6.13177e-22
ENSG00000116171.19	SCP2	protein_coding	1620.33	1.89327	0.196111	5.82224e-23	6.27766e-22
ENSG00000253669.4	GASAL1	lncRNA	63.2276	-7.91291	0.840467	5.87902e-23	6.33487e-22
ENSG00000120727.13	PAIP2	protein_coding	1059.88	-1.41866	0.145439	5.98418e-23	6.44413e-22
ENSG00000163257.11	DCAF16	protein_coding	616.9	-1.75066	0.180092	6.08149e-23	6.54478e-22
ENSG00000197180.2	CH17-340M24.3	lncRNA	129.028	3.2283	0.342267	6.1579e-23	6.62285e-22
ENSG00000214517.10	PPME1	protein_coding	306.262	2.06515	0.214435	6.45551e-23	6.93855e-22
ENSG00000090971.5	NAT14	protein_coding	196.242	-3.47628	0.37527	6.81445e-23	7.31975e-22
ENSG00000172465.14	TCEAL1	protein_coding	101.621	3.04589	0.320303	7.00201e-23	7.51648e-22
ENSG00000089220.5	PEBP1	protein_coding	2185.13	1.95547	0.203405	7.35083e-23	7.88599e-22
ENSG00000100427.16	MLC1	protein_coding	66.683	-4.96728	0.543767	7.88974e-23	8.45881e-22
ENSG00000105953.15	OGDH	protein_coding	1308.35	1.94259	0.20209	8.05381e-23	8.6293e-22
ENSG00000086015.22	MAST2	protein_coding	558.252	2.45599	0.259345	8.1979e-23	8.77818e-22
ENSG00000069812.11	HES2	protein_coding	100.916	8.54797	1.03346	8.23085e-23	8.80794e-22
ENSG00000197063.11	MAFG	protein_coding	2813.1	-1.63604	0.169053	8.25875e-23	8.82797e-22
ENSG00000187601.5	MAGEH1	protein_coding	69.6894	3.52585	0.369507	8.25991e-23	8.82797e-22
ENSG00000162642.14	C1orf52	protein_coding	567.032	-1.55506	0.160081	8.34596e-23	8.91436e-22
ENSG00000184575.12	XPOT	protein_coding	1478.02	2.55623	0.271917	8.46214e-23	9.0328e-22
ENSG00000276293.5	PIP4K2B	protein_coding	663.753	1.78723	0.184969	8.54597e-23	9.11659e-22
ENSG00000224272.2	AC114730.3	lncRNA	57.4372	-9.40078	1.39979	9.11904e-23	9.72185e-22
ENSG00000240024.5	LINC00888	transcribed_unprocessed_pseudogene	106.376	3.70239	0.395863	9.23603e-23	9.84044e-22
ENSG00000078668.14	VDAC3	protein_coding	996.882	1.56416	0.161487	9.30918e-23	9.91092e-22
ENSG00000166747.13	AP1G1	protein_coding	2688.75	-1.58423	0.163816	9.3138e-23	9.91092e-22
ENSG00000023228.14	NDUFS1	protein_coding	962.463	1.83875	0.191109	9.43939e-23	1.00383e-21
ENSG00000170004.18	CHD3	protein_coding	1953.04	-2.63999	0.282318	9.47447e-23	1.00694e-21
ENSG00000165140.12	FBP1	protein_coding	3238.87	1.63123	0.168871	9.93761e-23	1.0555e-21
ENSG00000261824.7	LINC00662	lncRNA	94.2505	3.01788	0.316393	9.97161e-23	1.05845e-21
ENSG00000160214.13	RRP1	protein_coding	690.236	1.99043	0.207679	1.00913e-22	1.07049e-21
ENSG00000089737.17	DDX24	protein_coding	2178.33	-1.47825	0.15275	1.06353e-22	1.1275e-21
ENSG00000137409.20	MTCH1	protein_coding	6796.34	-1.7322	0.180044	1.07292e-22	1.13675e-21
ENSG00000109472.14	CPE	protein_coding	622.556	11.6333	1.62975	1.07462e-22	1.13784e-21
ENSG00000168710.18	AHCYL1	protein_coding	2021.29	2.793	0.301484	1.08107e-22	1.14397e-21
ENSG00000117682.17	DHDDS	protein_coding	654.284	1.69496	0.175904	1.11427e-22	1.17836e-21
ENSG00000278311.5	GGNBP2	protein_coding	2125.15	-1.68365	0.17494	1.17558e-22	1.24244e-21
ENSG00000119899.13	SLC17A5	protein_coding	982.176	2.05843	0.215562	1.20893e-22	1.27689e-21
ENSG00000178057.15	NDUFAF3	protein_coding	657.23	2.56074	0.273176	1.21353e-22	1.28096e-21
ENSG00000109111.15	SUPT6H	protein_coding	3339.55	-1.58134	0.163756	1.21633e-22	1.28312e-21
ENSG00000089050.16	RBBP9	protein_coding	121.12	2.86045	0.301882	1.21764e-22	1.28371e-21
ENSG00000117899.11	MESD	protein_coding	711.572	2.04312	0.214357	1.25806e-22	1.3255e-21
ENSG00000162231.14	NXF1	protein_coding	6168	-2.1401	0.225555	1.26476e-22	1.33174e-21
ENSG00000107020.10	PLGRKT	protein_coding	231.573	3.28018	0.355116	1.27539e-22	1.34211e-21
ENSG00000159433.12	STARD9	protein_coding	147.841	3.67119	0.39932	1.31598e-22	1.38332e-21
ENSG00000138399.18	FASTKD1	protein_coding	246.542	3.2759	0.355649	1.31617e-22	1.38332e-21
ENSG00000102181.21	CD99L2	protein_coding	595.15	1.61433	0.167376	1.374e-22	1.44321e-21
ENSG00000170145.5	SIK2	protein_coding	375.19	1.8311	0.190637	1.39066e-22	1.45981e-21
ENSG00000088888.18	MAVS	protein_coding	1228.82	2.05471	0.215678	1.40318e-22	1.47204e-21
ENSG00000112367.12	FIG4	protein_coding	618.03	2.61691	0.279749	1.4077e-22	1.47588e-21
ENSG00000146802.13	TMEM168	protein_coding	341.928	1.87573	0.195641	1.41176e-22	1.47923e-21
ENSG00000158517.15	NCF1	protein_coding	1677.68	-3.30053	0.365094	1.44886e-22	1.51717e-21
ENSG00000110811.20	P3H3	protein_coding	73.3266	-3.12775	0.330859	1.4568e-22	1.52455e-21
ENSG00000188542.10	DUSP28	protein_coding	316.282	-1.96518	0.205188	1.46071e-22	1.52771e-21
ENSG00000163435.16	ELF3	protein_coding	65.4004	-6.04174	0.648397	1.48872e-22	1.55605e-21
ENSG00000108946.15	PRKAR1A	protein_coding	2496.13	2.07859	0.218841	1.543e-22	1.61179e-21
ENSG00000228393.4	LINC01004	lncRNA	109.876	-2.98769	0.316801	1.67812e-22	1.75152e-21
ENSG00000257815.7	PRANCR	lncRNA	98.0666	-2.7878	0.294498	1.67881e-22	1.75152e-21
ENSG00000138623.10	SEMA7A	protein_coding	771.96	3.06284	0.334795	1.72649e-22	1.80016e-21
ENSG00000132661.4	NXT1	protein_coding	715.258	-2.85911	0.30978	1.76272e-22	1.83682e-21
ENSG00000122986.14	HVCN1	protein_coding	566.849	2.88776	0.312599	1.77922e-22	1.85217e-21
ENSG00000104691.16	UBXN8	protein_coding	99.7879	2.82761	0.298036	1.77962e-22	1.85217e-21
ENSG00000121390.19	PSPC1	protein_coding	804.392	-1.54334	0.160501	1.83198e-22	1.9055e-21
ENSG00000218809.1	RP1-229K20.5	unprocessed_pseudogene	68.3778	-8.82309	1.09381	1.86731e-22	1.94027e-21
ENSG00000120694.20	HSPH1	protein_coding	1005.84	2.54822	0.27431	1.86767e-22	1.94027e-21
ENSG00000176177.10	ENTHD1	protein_coding	65.7884	11.1353	2.99398	1.95121e-22	2.02582e-21
ENSG00000143622.11	RIT1	protein_coding	2664.78	-1.89273	0.198734	2.0319e-22	2.10831e-21
ENSG00000196199.14	MPHOSPH8	protein_coding	542.216	1.71393	0.178826	2.05752e-22	2.1336e-21
ENSG00000269235.2	ZNF350-AS1	lncRNA	56.8127	-4.18187	0.448994	2.07736e-22	2.15287e-21
ENSG00000124193.16	SRSF6	protein_coding	3701.9	-1.67976	0.175673	2.12795e-22	2.20396e-21
ENSG00000164683.18	HEY1	protein_coding	54.4982	-5.25535	0.560613	2.19909e-22	2.27626e-21
ENSG00000186951.16	PPARA	protein_coding	283.128	2.33749	0.247642	2.22457e-22	2.30123e-21
ENSG00000129493.15	HEATR5A	protein_coding	238.227	3.74996	0.418532	2.40217e-22	2.48345e-21
ENSG00000131558.15	EXOC4	protein_coding	698.289	1.88392	0.197885	2.41845e-22	2.49877e-21
ENSG00000109762.16	SNX25	protein_coding	93.2958	3.13791	0.334066	2.42631e-22	2.50538e-21
ENSG00000102755.12	FLT1	protein_coding	374.765	2.47967	0.264504	2.49234e-22	2.572e-21
ENSG00000124299.15	PEPD	protein_coding	1927.6	1.70588	0.178688	2.53021e-22	2.60951e-21
ENSG00000150977.11	RILPL2	protein_coding	2325.53	-1.54981	0.161877	2.55328e-22	2.63171e-21
ENSG00000266891.1	RP11-692N5.2	processed_pseudogene	51.1575	-6.90474	0.721534	2.65461e-22	2.7345e-21
ENSG00000172845.18	SP3	protein_coding	2198.55	-1.76992	0.186142	2.66605e-22	2.74463e-21
ENSG00000167992.13	VWCE	protein_coding	327.623	4.29339	0.499394	2.66965e-22	2.74668e-21
ENSG00000180720.8	CHRM4	protein_coding	44.3394	-4.41203	0.472389	2.67144e-22	2.74687e-21
ENSG00000156642.17	NPTN	protein_coding	1507.23	1.66908	0.174822	2.67383e-22	2.74768e-21
ENSG00000167986.15	DDB1	protein_coding	2101.48	1.68419	0.176879	2.78909e-22	2.86282e-21
ENSG00000262202.4	RP11-160E2.6	lncRNA	57.7256	-9.41681	1.42752	2.78924e-22	2.86282e-21
ENSG00000198624.13	CCDC69	protein_coding	4269.92	-2.79486	0.304535	2.79284e-22	2.8648e-21
ENSG00000167779.9	IGFBP6	protein_coding	263.583	4.87118	0.574576	2.8423e-22	2.91379e-21
ENSG00000117614.10	SYF2	protein_coding	1473.66	-1.74903	0.183743	2.90133e-22	2.97252e-21
ENSG00000171163.16	ZNF692	protein_coding	283.314	2.39345	0.254864	2.91993e-22	2.98978e-21
ENSG00000198821.11	CD247	protein_coding	84.6675	-3.85716	0.418184	3.0841e-22	3.15598e-21
ENSG00000111412.6	SPRING1	protein_coding	812.675	1.74887	0.183597	3.11824e-22	3.18901e-21
ENSG00000028277.21	POU2F2	protein_coding	1236.32	-2.05982	0.218738	3.14188e-22	3.21126e-21
ENSG00000155629.15	PIK3AP1	protein_coding	3427.85	1.75657	0.184892	3.15764e-22	3.22544e-21
ENSG00000091157.14	WDR7	protein_coding	263.974	1.95259	0.205414	3.16484e-22	3.23086e-21
ENSG00000142655.13	PEX14	protein_coding	494.013	2.04614	0.216193	3.19492e-22	3.25962e-21
ENSG00000126602.11	TRAP1	protein_coding	318.283	2.34094	0.249233	3.21844e-22	3.28166e-21
ENSG00000128654.14	MTX2	protein_coding	200.879	3.47788	0.38301	3.22606e-22	3.28746e-21
ENSG00000131089.17	ARHGEF9	protein_coding	119.476	2.65693	0.282442	3.24857e-22	3.30843e-21
ENSG00000114541.15	FRMD4B	protein_coding	553.234	2.18541	0.232388	3.32981e-22	3.38915e-21
ENSG00000143878.10	RHOB	protein_coding	2480.33	-2.92066	0.321074	3.39296e-22	3.45136e-21
ENSG00000105849.6	POLR1F	protein_coding	587.096	-1.95392	0.206851	3.69108e-22	3.75238e-21
ENSG00000198203.10	SULT1C2	protein_coding	61.3672	11.1764	2.98641	3.70559e-22	3.76489e-21
ENSG00000054277.14	OPN3	protein_coding	168.99	4.0212	0.44588	3.71441e-22	3.7716e-21
ENSG00000010319.7	SEMA3G	protein_coding	67.6396	11.2645	3.0164	3.96562e-22	4.02429e-21
ENSG00000151116.17	UEVLD	protein_coding	282.701	2.12328	0.224901	4.09742e-22	4.15557e-21
ENSG00000231312.7	MAP4K3-DT	lncRNA	248.088	2.54983	0.273587	4.10303e-22	4.15879e-21
ENSG00000175354.20	PTPN2	protein_coding	1263.74	-1.76826	0.186637	4.26988e-22	4.32534e-21
ENSG00000147650.12	LRP12	protein_coding	231.584	3.32002	0.366048	4.37854e-22	4.43279e-21
ENSG00000147853.17	AK3	protein_coding	498.99	2.147	0.228554	4.46929e-22	4.52198e-21
ENSG00000131873.7	CHSY1	protein_coding	1059.86	-1.91138	0.202752	4.52258e-22	4.57318e-21
ENSG00000141551.14	CSNK1D	protein_coding	3620.01	-1.71214	0.18043	4.54746e-22	4.59563e-21
ENSG00000184545.11	DUSP8	protein_coding	320.704	-1.74915	0.184072	4.5635e-22	4.60911e-21
ENSG00000088986.11	DYNLL1	protein_coding	1287.95	3.61636	0.41558	4.80796e-22	4.85314e-21
ENSG00000224614.2	TNK2-AS1	lncRNA	69.5244	-3.55533	0.38427	4.93876e-22	4.98223e-21
ENSG00000149806.11	FAU	protein_coding	8328.09	-2.3747	0.256518	5.07852e-22	5.1202e-21
ENSG00000182022.18	CHST15	protein_coding	1319.2	-2.28527	0.245688	5.08514e-22	5.12384e-21
ENSG00000286608.1	RP11-1109F11.6	lncRNA	45.4773	-6.78019	0.708966	5.08955e-22	5.12526e-21
ENSG00000166881.10	NEMP1	protein_coding	431.107	2.81379	0.307054	5.27048e-22	5.30434e-21
ENSG00000143149.12	ALDH9A1	protein_coding	818.04	1.6634	0.175495	5.39056e-22	5.42199e-21
ENSG00000133321.11	PLAAT4	protein_coding	384.153	-4.2453	0.504755	5.50287e-22	5.53169e-21
ENSG00000120885.22	CLU	protein_coding	946.518	3.72355	0.426431	5.60333e-22	5.62937e-21
ENSG00000075292.19	ZNF638	protein_coding	560.846	1.82262	0.192924	5.64009e-22	5.66297e-21
ENSG00000165685.9	TMEM52B	protein_coding	130.184	-3.22718	0.353834	5.65102e-22	5.67061e-21
ENSG00000167700.9	MFSD3	protein_coding	186.309	3.00308	0.327155	5.67553e-22	5.69186e-21
ENSG00000250041.3	CTD-2003C8.2	lncRNA	85.3831	5.6007	0.613577	5.72287e-22	5.73597e-21
ENSG00000204611.7	ZNF616	protein_coding	97.6486	4.7468	0.533789	5.75332e-22	5.76311e-21
ENSG00000176845.13	METRNL	protein_coding	6999.58	-2.67136	0.292337	5.7667e-22	5.77312e-21
ENSG00000230581.2	ACTG1P14	processed_pseudogene	41.2781	-4.24381	0.45475	6.19782e-22	6.20108e-21
ENSG00000119977.22	TCTN3	protein_coding	261.836	1.88258	0.199219	6.23583e-22	6.23546e-21
ENSG00000010704.19	HFE	protein_coding	169.27	3.45249	0.378399	6.29877e-22	6.29472e-21
ENSG00000114554.12	PLXNA1	protein_coding	1088.54	2.21472	0.237286	6.5182e-22	6.51019e-21
ENSG00000107036.12	RIC1	protein_coding	968.686	-1.69977	0.179899	6.63136e-22	6.61935e-21
ENSG00000253931.1	RP11-909N17.2	lncRNA	118.057	6.12249	0.69391	6.65416e-22	6.63822e-21
ENSG00000273951.1	RP4-620E11.8	lncRNA	53.4974	-7.37408	0.78164	6.74736e-22	6.72728e-21
ENSG00000156709.15	AIFM1	protein_coding	444.77	1.93676	0.205784	6.78638e-22	6.76222e-21
ENSG00000162493.17	PDPN	protein_coding	67.6537	11.3796	3.02682	6.85975e-22	6.83135e-21
ENSG00000159128.15	IFNGR2	protein_coding	5540.23	-2.11749	0.227577	6.87331e-22	6.84087e-21
ENSG00000123146.20	ADGRE5	protein_coding	10742.9	-2.76095	0.304374	6.89226e-22	6.85573e-21
ENSG00000162747.12	FCGR3B	protein_coding	46.5198	-6.24824	0.685197	6.92186e-22	6.88116e-21
ENSG00000169926.11	KLF13	protein_coding	4050.62	-1.94921	0.207935	6.93328e-22	6.88851e-21
ENSG00000163374.20	YY1AP1	protein_coding	1074.59	-1.71413	0.18186	7.24981e-22	7.19881e-21
ENSG00000134057.15	CCNB1	protein_coding	58.2184	4.726	0.505429	7.2986e-22	7.24304e-21
ENSG00000173210.20	ABLIM3	protein_coding	82.8724	5.62368	0.616719	7.3761e-22	7.3157e-21
ENSG00000204590.13	GNL1	protein_coding	1123.81	-1.4476	0.152812	7.79382e-22	7.72552e-21
ENSG00000147439.13	BIN3	protein_coding	709.405	-2.59055	0.282623	8.41566e-22	8.33707e-21
ENSG00000172889.16	EGFL7	protein_coding	234.182	2.99052	0.328434	8.5141e-22	8.4297e-21
ENSG00000273284.1	RP11-888D10.4	lncRNA	53.9273	-3.75163	0.404209	8.61888e-22	8.52849e-21
ENSG00000188352.12	FOCAD	protein_coding	244.023	2.73486	0.297976	8.85801e-22	8.76004e-21
ENSG00000182327.8	GLTPD2	protein_coding	123.231	-2.37305	0.253797	9.00206e-22	8.89735e-21
ENSG00000167491.18	GATAD2A	protein_coding	3480.45	-1.53684	0.162744	9.04041e-22	8.93008e-21
ENSG00000136010.14	ALDH1L2	protein_coding	385.046	8.40444	1.02263	9.04722e-22	8.93165e-21
ENSG00000087157.19	PGS1	protein_coding	1155.9	-1.89369	0.202285	9.05492e-22	8.93409e-21
ENSG00000251322.9	SHANK3	protein_coding	94.4195	3.71213	0.404261	9.07487e-22	8.94859e-21
ENSG00000188811.14	NHLRC3	protein_coding	460.993	2.53303	0.275646	9.24639e-22	9.11247e-21
ENSG00000127954.13	STEAP4	protein_coding	121.63	-4.17526	0.473832	9.40618e-22	9.2646e-21
ENSG00000205937.12	RNPS1	protein_coding	3302.55	-1.86005	0.199599	9.94509e-22	9.78976e-21
ENSG00000163739.5	CXCL1	protein_coding	505.325	-4.78488	0.584883	1.00493e-21	9.88668e-21
ENSG00000170734.12	POLH	protein_coding	247.756	2.69278	0.292918	1.01151e-21	9.94565e-21
ENSG00000263934.5	SNORD3A	snoRNA	69.4038	-5.94006	0.666307	1.04222e-21	1.02417e-20
ENSG00000138744.16	NAAA	protein_coding	1627.08	-1.52858	0.16225	1.05302e-21	1.03419e-20
ENSG00000197857.15	ZNF44	protein_coding	271.676	-2.11604	0.227626	1.06236e-21	1.04276e-20
ENSG00000164062.13	APEH	protein_coding	874.1	1.93759	0.207451	1.1132e-21	1.09203e-20
ENSG00000198723.11	TEX45	protein_coding	40.9511	-11.2241	3.1151	1.11517e-21	1.09334e-20
ENSG00000170871.12	KIAA0232	protein_coding	1450.74	-1.5436	0.163588	1.14333e-21	1.12031e-20
ENSG00000131238.18	PPT1	protein_coding	7180.44	1.28931	0.136369	1.1725e-21	1.14823e-20
ENSG00000177954.14	RPS27	protein_coding	13170	-2.03781	0.219259	1.17663e-21	1.15162e-20
ENSG00000116514.17	RNF19B	protein_coding	2493.47	-2.52552	0.277126	1.17901e-21	1.15328e-20
ENSG00000249852.1	AC145676.2	TEC	53.0128	-5.64851	0.607761	1.18784e-21	1.16125e-20
ENSG00000110435.13	PDHX	protein_coding	277.35	2.87228	0.315823	1.22327e-21	1.1952e-20
ENSG00000078061.14	ARAF	protein_coding	3224.67	-1.97185	0.212137	1.23008e-21	1.20117e-20
ENSG00000130158.14	DOCK6	protein_coding	131.711	2.5094	0.26964	1.24335e-21	1.21344e-20
ENSG00000280046.1	RP11-1099M24.6	TEC	64.7802	-4.73671	0.527401	1.25142e-21	1.22062e-20
ENSG00000125355.16	TMEM255A	protein_coding	123.48	2.87925	0.312222	1.26194e-21	1.23017e-20
ENSG00000152207.8	CYSLTR2	protein_coding	150.323	-4.37728	0.511908	1.27249e-21	1.23976e-20
ENSG00000197483.10	ZNF628	protein_coding	369.443	-1.92867	0.206556	1.4962e-21	1.45688e-20
ENSG00000128000.17	ZNF780B	protein_coding	89.4758	4.15019	0.464118	1.5403e-21	1.49896e-20
ENSG00000186918.14	ZNF395	protein_coding	674.973	-2.54042	0.27884	1.56833e-21	1.52537e-20
ENSG00000139890.10	REM2	protein_coding	123.064	-3.99999	0.457865	1.58887e-21	1.54446e-20
ENSG00000125810.10	CD93	protein_coding	2932.39	-7.20866	0.957727	1.59515e-21	1.54969e-20
ENSG00000254338.1	MAFA-AS1	lncRNA	67.9159	5.69446	0.618299	1.60687e-21	1.56019e-20
ENSG00000103187.8	COTL1	protein_coding	30498.8	-2.77073	0.308223	1.61872e-21	1.5708e-20
ENSG00000166260.13	COX11	protein_coding	177.783	2.39287	0.258753	1.65181e-21	1.602e-20
ENSG00000174080.12	CTSF	protein_coding	250.21	3.07681	0.343078	1.67088e-21	1.61958e-20
ENSG00000142227.11	EMP3	protein_coding	10614	-2.937	0.330199	1.71059e-21	1.65713e-20
ENSG00000168899.5	VAMP5	protein_coding	997.383	-3.94231	0.470281	1.73748e-21	1.68222e-20
ENSG00000148773.14	MKI67	protein_coding	82.9655	4.1171	0.451988	1.7504e-21	1.69377e-20
ENSG00000105341.19	DMAC2	protein_coding	472.053	2.04001	0.220229	1.79688e-21	1.73776e-20
ENSG00000130518.17	IQCN	protein_coding	71.4149	-4.03403	0.453842	1.89048e-21	1.82725e-20
ENSG00000104325.7	DECR1	protein_coding	997.399	1.68477	0.18021	1.96038e-21	1.89374e-20
ENSG00000229153.5	EPHA1-AS1	lncRNA	78.8281	-3.25857	0.35574	2.03307e-21	1.96285e-20
ENSG00000278133.1	RP11-196G11.5	lncRNA	524.011	-1.9396	0.209054	2.0377e-21	1.96621e-20
ENSG00000280254.1	RP11-81A22.4	TEC	212.787	-2.95463	0.326741	2.03929e-21	1.96663e-20
ENSG00000102317.18	RBM3	protein_coding	5750.93	-1.57111	0.168109	2.08124e-21	2.00595e-20
ENSG00000220785.7	MTMR9LP	transcribed_unprocessed_pseudogene	58.2782	3.81823	0.414932	2.08858e-21	2.01189e-20
ENSG00000114021.12	NIT2	protein_coding	328.914	1.70429	0.182302	2.10806e-21	2.02952e-20
ENSG00000136240.10	KDELR2	protein_coding	1493.24	2.16152	0.235723	2.26713e-21	2.18143e-20
ENSG00000237296.9	SMG1P1	transcribed_unprocessed_pseudogene	67.8995	-3.3902	0.369895	2.30854e-21	2.22002e-20
ENSG00000250722.6	SELENOP	protein_coding	63.1593	11.1266	3.03077	2.3381e-21	2.24718e-20
ENSG00000113387.12	SUB1	protein_coding	3725.15	-2.06396	0.224414	2.3638e-21	2.27061e-20
ENSG00000223534.1	HLA-DQB1-AS1	lncRNA	97.4883	-2.47238	0.266637	2.37042e-21	2.27568e-20
ENSG00000088836.14	SLC4A11	protein_coding	80.4108	4.02712	0.447512	2.41036e-21	2.31273e-20
ENSG00000071246.11	VASH1	protein_coding	1750.36	1.69366	0.181994	2.50176e-21	2.39907e-20
ENSG00000119013.10	NDUFB3	protein_coding	399.882	1.95177	0.210725	2.5245e-21	2.41952e-20
ENSG00000133250.14	ZNF414	protein_coding	706.867	-2.41919	0.265906	2.56404e-21	2.45604e-20
ENSG00000184743.13	ATL3	protein_coding	899.528	1.86245	0.201054	2.59541e-21	2.4847e-20
ENSG00000164077.14	MON1A	protein_coding	93.6322	3.29333	0.36233	2.61213e-21	2.49931e-20
ENSG00000198538.11	ZNF28	protein_coding	113.267	3.52856	0.388918	2.62903e-21	2.51406e-20
ENSG00000126883.17	NUP214	protein_coding	1422.33	-1.45775	0.155923	2.67631e-21	2.55784e-20
ENSG00000102096.9	PIM2	protein_coding	396.861	-2.06383	0.223826	2.70219e-21	2.58113e-20
ENSG00000169599.13	NFU1	protein_coding	241.296	1.9496	0.210127	2.84318e-21	2.71429e-20
ENSG00000175265.18	GOLGA8A	protein_coding	467.999	2.27314	0.248096	2.84962e-21	2.71892e-20
ENSG00000165655.17	ZNF503	protein_coding	422.604	-2.88293	0.32293	2.9004e-21	2.76582e-20
ENSG00000189129.14	PLAC9	protein_coding	82.0101	3.04754	0.331729	2.91344e-21	2.77671e-20
ENSG00000184990.13	SIVA1	protein_coding	1348.01	-2.3042	0.253351	2.97727e-21	2.83596e-20
ENSG00000180539.8	C9orf139	lncRNA	191.61	2.45518	0.268406	3.00886e-21	2.86446e-20
ENSG00000170458.14	CD14	protein_coding	7922.17	-3.12805	0.356836	3.11155e-21	2.96056e-20
ENSG00000155097.12	ATP6V1C1	protein_coding	1021.41	3.26048	0.375142	3.18316e-21	3.02701e-20
ENSG00000174839.13	DENND6A	protein_coding	728.23	-1.70066	0.183207	3.20271e-21	3.04391e-20
ENSG00000166928.11	MS4A14	protein_coding	371.352	2.77607	0.309516	3.2733e-21	3.10927e-20
ENSG00000156482.11	RPL30	protein_coding	5357.41	-1.71974	0.185642	3.36819e-21	3.19763e-20
ENSG00000144455.14	SUMF1	protein_coding	831.701	1.69444	0.182692	3.37036e-21	3.19791e-20
ENSG00000011347.10	SYT7	protein_coding	83.8097	7.24004	0.855332	3.37259e-21	3.19825e-20
ENSG00000167034.10	NKX3-1	protein_coding	54.3795	-8.02046	0.904744	3.38498e-21	3.20822e-20
ENSG00000104833.12	TUBB4A	protein_coding	56.3592	10.8391	2.97121	3.42353e-21	3.24295e-20
ENSG00000143179.16	UCK2	protein_coding	164.135	2.02772	0.218946	3.47258e-21	3.2876e-20
ENSG00000119673.15	ACOT2	protein_coding	573.248	2.32751	0.255798	3.69355e-21	3.49486e-20
ENSG00000135870.12	RC3H1	protein_coding	1166.77	-1.88962	0.20541	3.93566e-21	3.72188e-20
ENSG00000260231.2	KDM7A-DT	lncRNA	143.698	-2.19787	0.238785	3.99942e-21	3.78008e-20
ENSG00000140939.14	NOL3	protein_coding	255.741	2.14915	0.234167	4.14239e-21	3.91305e-20
ENSG00000197343.11	ZNF655	protein_coding	1900.43	-1.30003	0.139285	4.17514e-21	3.9418e-20
ENSG00000185436.12	IFNLR1	protein_coding	88.5779	4.51604	0.505802	4.23114e-21	3.99247e-20
ENSG00000165795.24	NDRG2	protein_coding	750.135	3.63894	0.427124	4.24248e-21	4.00095e-20
ENSG00000279086.1	RP11-667F14.1	TEC	51.4565	-4.54724	0.511594	4.2686e-21	4.02337e-20
ENSG00000113648.16	MACROH2A1	protein_coding	8805.84	-1.79258	0.194908	4.42701e-21	4.17038e-20
ENSG00000175183.10	CSRP2	protein_coding	89.7859	8.16088	1.06147	4.48254e-21	4.22036e-20
ENSG00000087586.18	AURKA	protein_coding	106.249	4.39816	0.508386	4.52406e-21	4.2571e-20
ENSG00000048405.10	ZNF800	protein_coding	808.437	-1.85758	0.201521	4.55264e-21	4.28164e-20
ENSG00000140853.16	NLRC5	protein_coding	1771.77	-2.74898	0.309547	4.61204e-21	4.33512e-20
ENSG00000264522.6	OTUD7B	protein_coding	94.9261	4.70287	0.539739	4.64822e-21	4.36672e-20
ENSG00000276853.1	RP11-305O6.4	lncRNA	43.6161	-6.36651	0.696312	4.72363e-21	4.43512e-20
ENSG00000181885.18	CLDN7	protein_coding	169.939	3.1207	0.349627	4.73093e-21	4.43954e-20
ENSG00000105722.10	ERF	protein_coding	1057.36	-1.80955	0.196908	4.86273e-21	4.56071e-20
ENSG00000248092.8	NNT-AS1	lncRNA	73.3095	3.80714	0.425681	5.18225e-21	4.85772e-20
ENSG00000158773.14	USF1	protein_coding	2904.96	-1.82599	0.199549	5.30304e-21	4.96822e-20
ENSG00000172819.17	RARG	protein_coding	248.49	-3.72808	0.43885	5.56777e-21	5.21337e-20
ENSG00000188643.11	S100A16	protein_coding	102.332	4.75023	0.549647	5.61673e-21	5.25633e-20
ENSG00000161558.11	TMEM143	protein_coding	121.589	2.8519	0.315893	5.94791e-21	5.56322e-20
ENSG00000176049.16	JAKMIP2	protein_coding	557.821	11.5744	1.7381	5.96599e-21	5.57708e-20
ENSG00000182718.18	ANXA2	protein_coding	23271.2	1.82834	0.199458	5.9815e-21	5.58851e-20
ENSG00000173715.18	C11orf80	protein_coding	80.6193	3.6613	0.407906	6.19367e-21	5.78358e-20
ENSG00000017797.13	RALBP1	protein_coding	943.566	1.78552	0.194415	6.20348e-21	5.78957e-20
ENSG00000132793.12	LPIN3	protein_coding	48.1104	10.7163	2.93833	6.36766e-21	5.93956e-20
ENSG00000005059.16	MCUB	protein_coding	824.841	-1.88349	0.205757	6.40288e-21	5.96915e-20
ENSG00000137726.17	FXYD6	protein_coding	149.244	-3.18021	0.358309	6.41833e-21	5.98029e-20
ENSG00000088826.18	SMOX	protein_coding	1529.48	-3.35385	0.39153	6.43722e-21	5.99462e-20
ENSG00000163468.15	CCT3	protein_coding	1300.24	1.80048	0.196116	6.50384e-21	6.05335e-20
ENSG00000134265.13	NAPG	protein_coding	730.802	-1.49867	0.162075	6.52682e-21	6.07143e-20
ENSG00000170006.12	TMEM154	protein_coding	197.582	-3.38973	0.388708	6.59581e-21	6.13227e-20
ENSG00000172725.14	CORO1B	protein_coding	2381.49	1.41346	0.152461	6.81126e-21	6.32913e-20
ENSG00000096746.18	HNRNPH3	protein_coding	2481.37	-1.66613	0.181	6.90303e-21	6.41092e-20
ENSG00000179604.10	CDC42EP4	protein_coding	547.111	-2.22775	0.24578	6.94942e-21	6.45049e-20
ENSG00000149929.16	HIRIP3	protein_coding	105.622	3.05905	0.340293	7.00628e-21	6.49974e-20
ENSG00000225783.8	MIAT	lncRNA	60.8357	-4.06129	0.454792	7.2085e-21	6.68371e-20
ENSG00000230910.4	RP3-525N10.2	lncRNA	41.6278	-6.38162	0.692133	7.4691e-21	6.92158e-20
ENSG00000068796.19	KIF2A	protein_coding	509.172	2.44557	0.272233	7.56751e-21	7.00898e-20
ENSG00000173083.16	HPSE	protein_coding	430.618	-3.89813	0.46897	7.60215e-21	7.03724e-20
ENSG00000178573.7	MAF	protein_coding	1033.7	3.20753	0.37164	7.65404e-21	7.08144e-20
ENSG00000263847.1	RP11-143J12.3	lncRNA	71.6572	-4.79077	0.557422	7.76803e-21	7.18301e-20
ENSG00000221823.11	PPP3R1	protein_coding	1335.69	-1.44025	0.155943	7.87422e-21	7.27726e-20
ENSG00000138698.15	RAP1GDS1	protein_coding	560.183	2.09246	0.230161	7.89728e-21	7.29463e-20
ENSG00000146830.11	GIGYF1	protein_coding	3131.5	-1.63226	0.177689	7.93649e-21	7.32688e-20
ENSG00000095370.20	SH2D3C	protein_coding	810.66	-2.33814	0.260363	8.1094e-21	7.48247e-20
ENSG00000120896.14	SORBS3	protein_coding	1482.84	1.89335	0.207578	8.30269e-21	7.65667e-20
ENSG00000186001.14	LRCH3	protein_coding	348.209	1.69138	0.183818	8.35536e-21	7.70109e-20
ENSG00000146247.14	PHIP	protein_coding	1354.6	-1.89945	0.208436	8.56536e-21	7.89039e-20
ENSG00000160049.12	DFFA	protein_coding	291.589	2.11427	0.231747	8.59379e-21	7.91231e-20
ENSG00000175792.12	RUVBL1	protein_coding	156.468	2.31359	0.254349	8.70618e-21	8.01147e-20
ENSG00000105676.14	ARMC6	protein_coding	285.535	1.74048	0.189256	8.97324e-21	8.25277e-20
ENSG00000235655.3	H3P6	processed_pseudogene	816.494	-1.78871	0.195367	9.02721e-21	8.29794e-20
ENSG00000100226.16	GTPBP1	protein_coding	1311.39	-1.84898	0.20261	9.27596e-21	8.51786e-20
ENSG00000100292.18	HMOX1	protein_coding	9061.56	-2.42957	0.272546	9.27644e-21	8.51786e-20
ENSG00000204370.13	SDHD	protein_coding	1000.48	1.56944	0.170093	9.28836e-21	8.52423e-20
ENSG00000105963.15	ADAP1	protein_coding	1910.93	-2.96964	0.341326	9.32628e-21	8.55443e-20
ENSG00000137992.15	DBT	protein_coding	189.825	2.79211	0.312939	9.34326e-21	8.5654e-20
ENSG00000272405.1	RP11-284F21.10	lncRNA	53.0594	10.8124	2.95029	9.43703e-21	8.64673e-20
ENSG00000173991.6	TCAP	protein_coding	88.0603	-4.21195	0.486804	1.05121e-20	9.62663e-20
ENSG00000162929.14	KIAA1841	protein_coding	205.851	2.91599	0.329608	1.05644e-20	9.6693e-20
ENSG00000105509.11	HAS1	protein_coding	54.4403	-9.28963	1.42115	1.06357e-20	9.72936e-20
ENSG00000123545.6	NDUFAF4	protein_coding	153.922	2.74795	0.307114	1.07819e-20	9.85778e-20
ENSG00000171174.15	RBKS	protein_coding	127.627	-3.63855	0.420148	1.11944e-20	1.02295e-19
ENSG00000138678.11	GPAT3	protein_coding	1911.91	2.18884	0.243535	1.14347e-20	1.04435e-19
ENSG00000135525.19	MAP7	protein_coding	126.315	5.51444	0.679068	1.15948e-20	1.0584e-19
ENSG00000165609.13	NUDT5	protein_coding	371.412	2.39511	0.266948	1.17817e-20	1.07489e-19
ENSG00000117480.16	FAAH	protein_coding	287.186	-2.38023	0.265253	1.18595e-20	1.08141e-19
ENSG00000169902.15	TPST1	protein_coding	100.771	-2.34203	0.257818	1.21058e-20	1.10328e-19
ENSG00000230778.2	ANKRD63	protein_coding	63.6364	8.75661	1.33786	1.22363e-20	1.11458e-19
ENSG00000204642.14	HLA-F	protein_coding	2791.68	-2.16086	0.240342	1.22932e-20	1.11917e-19
ENSG00000185088.14	RPS27L	protein_coding	1222.91	1.77564	0.194766	1.24622e-20	1.13394e-19
ENSG00000158714.11	SLAMF8	protein_coding	977.365	6.44242	0.831959	1.25225e-20	1.13883e-19
ENSG00000158270.12	COLEC12	protein_coding	713.094	7.36844	0.945218	1.33998e-20	1.21796e-19
ENSG00000151148.14	UBE3B	protein_coding	500.374	1.86922	0.205487	1.34218e-20	1.21932e-19
ENSG00000134815.19	DHX34	protein_coding	1745.81	-1.58441	0.173328	1.34766e-20	1.22364e-19
ENSG00000136943.12	CTSV	protein_coding	119.891	5.82977	0.690479	1.35863e-20	1.23295e-19
ENSG00000122873.12	CISD1	protein_coding	106.684	2.9518	0.33	1.38066e-20	1.25227e-19
ENSG00000235823.3	OLMALINC	lncRNA	85.1552	3.22034	0.360587	1.38572e-20	1.2562e-19
ENSG00000111328.7	CDK2AP1	protein_coding	748.887	1.59021	0.173549	1.39952e-20	1.26803e-19
ENSG00000092964.18	DPYSL2	protein_coding	1966.78	2.7641	0.315667	1.40808e-20	1.27511e-19
ENSG00000111596.14	CNOT2	protein_coding	1167.83	-1.44896	0.157975	1.42972e-20	1.29402e-19
ENSG00000188906.17	LRRK2	protein_coding	977.645	-2.2208	0.247868	1.43745e-20	1.30033e-19
ENSG00000117154.12	IGSF21	protein_coding	67.6909	11.2633	3.06114	1.4688e-20	1.32798e-19
ENSG00000182557.8	SPNS3	protein_coding	79.2706	-6.10946	0.76455	1.50391e-20	1.35901e-19
ENSG00000240093.1	AC093627.12	lncRNA	53.6914	-7.95586	0.924433	1.55906e-20	1.4081e-19
ENSG00000112282.18	MED23	protein_coding	933.851	-1.84192	0.202931	1.56319e-20	1.41109e-19
ENSG00000213563.7	C8orf82	protein_coding	581.026	1.66268	0.182252	1.57219e-20	1.41846e-19
ENSG00000131042.15	LILRB2	protein_coding	3506.02	-2.89056	0.334688	1.58094e-20	1.4256e-19
ENSG00000129657.16	SEC14L1	protein_coding	2929.41	-1.66659	0.183233	1.58223e-20	1.42601e-19
ENSG00000160953.17	PWWP3A	protein_coding	249.069	2.27913	0.253223	1.58891e-20	1.43128e-19
ENSG00000142178.9	SIK1	protein_coding	169.188	-3.92186	0.442282	1.63934e-20	1.47592e-19
ENSG00000117593.12	DARS2	protein_coding	146.702	3.25227	0.371828	1.65291e-20	1.48736e-19
ENSG00000110536.14	PTPMT1	protein_coding	112.284	2.69498	0.300425	1.71506e-20	1.54247e-19
ENSG00000125812.16	GZF1	protein_coding	878.023	-2.18147	0.243617	1.71976e-20	1.54588e-19
ENSG00000164209.17	SLC25A46	protein_coding	679.718	1.81723	0.200488	1.74625e-20	1.56887e-19
ENSG00000112137.18	PHACTR1	protein_coding	979.583	-3.54367	0.425292	1.77795e-20	1.59651e-19
ENSG00000112715.25	VEGFA	protein_coding	1704.9	-2.71413	0.310984	1.78575e-20	1.60267e-19
ENSG00000133703.13	KRAS	protein_coding	789.618	-1.58787	0.17403	1.79617e-20	1.61117e-19
ENSG00000197046.12	SIGLEC15	protein_coding	179.793	4.06519	0.488243	1.81845e-20	1.63031e-19
ENSG00000111674.9	ENO2	protein_coding	368.667	3.18844	0.37087	1.82472e-20	1.63492e-19
ENSG00000163931.16	TKT	protein_coding	10855.9	-1.70582	0.187929	1.82551e-20	1.63492e-19
ENSG00000198729.5	PPP1R14C	protein_coding	104.556	3.83249	0.443834	1.84096e-20	1.64789e-19
ENSG00000176248.9	ANAPC2	protein_coding	1744.36	-1.66941	0.183293	1.90007e-20	1.69991e-19
ENSG00000167972.14	ABCA3	protein_coding	104.823	3.60491	0.413728	1.93763e-20	1.73261e-19
ENSG00000285106.2	RP11-36B6.2	lncRNA	70.0818	-3.51412	0.398305	1.95979e-20	1.75151e-19
ENSG00000107282.8	APBA1	protein_coding	61.3281	3.72617	0.418041	1.96349e-20	1.75389e-19
ENSG00000164237.9	CMBL	protein_coding	71.8682	7.45756	0.855774	2.1201e-20	1.8928e-19
ENSG00000137225.13	CAPN11	protein_coding	95.6136	6.87244	0.838102	2.13147e-20	1.90196e-19
ENSG00000116353.16	MECR	protein_coding	136.24	2.78027	0.313141	2.20678e-20	1.96813e-19
ENSG00000141994.16	DUS3L	protein_coding	700.424	-1.59889	0.175794	2.20813e-20	1.96829e-19
ENSG00000227560.1	RPS15AP30	processed_pseudogene	35.3279	-10.9765	3.09603	2.20927e-20	1.96829e-19
ENSG00000159374.18	M1AP	protein_coding	96.1086	2.87795	0.32258	2.22484e-20	1.98113e-19
ENSG00000017260.20	ATP2C1	protein_coding	1240.15	1.72928	0.19083	2.25081e-20	2.00321e-19
ENSG00000073614.13	KDM5A	protein_coding	1234.61	-1.59025	0.175082	2.34109e-20	2.08236e-19
ENSG00000225190.11	PLEKHM1	protein_coding	2121.54	-1.63451	0.180205	2.34219e-20	2.08236e-19
ENSG00000138246.17	DNAJC13	protein_coding	613.211	2.25344	0.253022	2.37407e-20	2.10961e-19
ENSG00000197558.13	SSPOP	transcribed_unitary_pseudogene	88.1501	-4.46369	0.534876	2.41323e-20	2.1433e-19
ENSG00000115233.12	PSMD14	protein_coding	632.518	1.58473	0.17432	2.44375e-20	2.16928e-19
ENSG00000182957.16	SPATA13	protein_coding	1798.66	-2.43239	0.276333	2.45321e-20	2.17654e-19
ENSG00000184897.6	H1-10	protein_coding	8984.47	-3.04177	0.356452	2.51466e-20	2.2299e-19
ENSG00000254995.4	STX16-NPEPL1	protein_coding	117.248	-2.69349	0.303141	2.56118e-20	2.26997e-19
ENSG00000138756.19	BMP2K	protein_coding	344.722	2.46759	0.278982	2.6403e-20	2.33889e-19
ENSG00000067334.14	DNTTIP2	protein_coding	1398.39	-1.61486	0.178211	2.66147e-20	2.35642e-19
ENSG00000169519.21	METTL15	protein_coding	77.1231	3.41275	0.386179	2.72155e-20	2.40836e-19
ENSG00000150756.14	ATPSCKMT	protein_coding	86.1009	3.04143	0.342541	2.82433e-20	2.49802e-19
ENSG00000214135.8	AC024560.3	transcribed_unprocessed_pseudogene	289.673	1.61149	0.177368	2.97699e-20	2.63168e-19
ENSG00000135655.16	USP15	protein_coding	3349	-1.99022	0.222823	3.11373e-20	2.75113e-19
ENSG00000262898.3	AC139099.4	lncRNA	38.1878	-6.07583	0.678111	3.15165e-20	2.7832e-19
ENSG00000112419.14	PHACTR2	protein_coding	409.806	1.75371	0.194193	3.20467e-20	2.82855e-19
ENSG00000140545.15	MFGE8	protein_coding	220.986	2.76286	0.31515	3.23979e-20	2.85808e-19
ENSG00000122122.10	SASH3	protein_coding	4424.34	-1.97355	0.221036	3.26239e-20	2.87653e-19
ENSG00000197111.16	PCBP2	protein_coding	4938.88	-1.48584	0.16391	3.27991e-20	2.89049e-19
ENSG00000101280.8	ANGPT4	protein_coding	57.2484	5.20402	0.583663	3.31384e-20	2.91888e-19
ENSG00000160211.19	G6PD	protein_coding	3725.56	1.99404	0.224527	3.32967e-20	2.93131e-19
ENSG00000198431.16	TXNRD1	protein_coding	4247.61	2.28825	0.259511	3.34931e-20	2.94708e-19
ENSG00000256683.7	ZNF350	protein_coding	386.115	-1.84938	0.205184	3.37275e-20	2.96618e-19
ENSG00000101040.19	ZMYND8	protein_coding	358.492	2.22587	0.250071	3.60828e-20	3.17168e-19
ENSG00000110002.16	VWA5A	protein_coding	489.41	3.26838	0.387361	3.62734e-20	3.18679e-19
ENSG00000168175.15	MAPK1IP1L	protein_coding	2058.41	-1.26394	0.138809	3.71451e-20	3.2617e-19
ENSG00000164649.20	CDCA7L	protein_coding	97.7264	4.05918	0.47196	3.94482e-20	3.46215e-19
ENSG00000182950.3	ODF3L1	protein_coding	39.8489	-3.75865	0.424278	3.96658e-20	3.47947e-19
ENSG00000103544.15	VPS35L	protein_coding	530.712	1.88441	0.210217	4.02817e-20	3.53168e-19
ENSG00000091490.11	SEL1L3	protein_coding	606.726	2.65012	0.305088	4.05099e-20	3.54986e-19
ENSG00000163170.12	BOLA3	protein_coding	67.2667	4.52267	0.519409	4.08753e-20	3.58005e-19
ENSG00000176720.6	BOK	protein_coding	84.1501	4.54018	0.538699	4.19132e-20	3.66907e-19
ENSG00000144026.12	ZNF514	protein_coding	154.519	2.54933	0.288262	4.42825e-20	3.8745e-19
ENSG00000109929.10	SC5D	protein_coding	446.985	2.08837	0.234278	4.43288e-20	3.87655e-19
ENSG00000137161.17	CNPY3	protein_coding	4581.54	-2.14426	0.242616	4.49145e-20	3.92577e-19
ENSG00000136485.15	DCAF7	protein_coding	1091.78	2.66788	0.308247	4.4955e-20	3.92729e-19
ENSG00000138119.17	MYOF	protein_coding	1871.39	2.87154	0.335853	4.62825e-20	4.0412e-19
ENSG00000175414.7	ARL10	protein_coding	101.416	4.17032	0.489789	4.65029e-20	4.05837e-19
ENSG00000015676.18	NUDCD3	protein_coding	535.763	1.93369	0.216411	4.65697e-20	4.06212e-19
ENSG00000143624.14	INTS3	protein_coding	677.639	2.52686	0.289927	4.89621e-20	4.26863e-19
ENSG00000113494.17	PRLR	protein_coding	70.2562	-4.88555	0.590745	5.09432e-20	4.43907e-19
ENSG00000163001.12	CFAP36	protein_coding	201.054	2.2146	0.248908	5.13741e-20	4.47434e-19
ENSG00000117091.10	CD48	protein_coding	1653.32	-1.94707	0.218951	5.19601e-20	4.52307e-19
ENSG00000123453.18	SARDH	protein_coding	65.091	4.95153	0.57488	5.26958e-20	4.58478e-19
ENSG00000065357.20	DGKA	protein_coding	949.176	-2.0303	0.228834	5.2743e-20	4.58654e-19
ENSG00000231177.4	LINC00852	lncRNA	63.7134	-4.03242	0.470392	5.3168e-20	4.62115e-19
ENSG00000120437.9	ACAT2	protein_coding	688.805	3.14224	0.372071	5.4025e-20	4.69325e-19
ENSG00000237772.2	LINC02631	lncRNA	43.8409	-5.06407	0.578215	5.57421e-20	4.83996e-19
ENSG00000122952.17	ZWINT	protein_coding	72.8917	4.77785	0.561315	5.69823e-20	4.94513e-19
ENSG00000066336.12	SPI1	protein_coding	25561.2	-1.56345	0.174058	5.71945e-20	4.96102e-19
ENSG00000169116.11	PARM1	protein_coding	82.5173	6.76036	0.791165	5.87511e-20	5.09345e-19
ENSG00000206828.1	RNVU1-30	snRNA	38.2986	-11.0708	3.12883	6.18938e-20	5.36319e-19
ENSG00000186642.16	PDE2A	protein_coding	139.123	-2.14445	0.24056	6.34376e-20	5.49417e-19
ENSG00000158941.16	CCAR2	protein_coding	1990.94	-1.64451	0.183544	6.39241e-20	5.5335e-19
ENSG00000269506.2	RP11-571I18.5	lncRNA	35.3434	-10.9637	3.09377	6.4955e-20	5.61989e-19
ENSG00000104361.10	NIPAL2	protein_coding	302.898	2.32444	0.264223	6.53729e-20	5.65318e-19
ENSG00000136141.15	LRCH1	protein_coding	720.343	2.47924	0.285163	6.60151e-20	5.70583e-19
ENSG00000198715.13	GLMP	protein_coding	537.683	2.08117	0.235217	6.76767e-20	5.84501e-19
ENSG00000104714.14	ERICH1	protein_coding	680.163	-1.58572	0.176603	6.76938e-20	5.84501e-19
ENSG00000138073.14	PREB	protein_coding	837.256	2.25347	0.256902	6.84719e-20	5.9092e-19
ENSG00000196422.11	PPP1R26	protein_coding	327.57	2.38629	0.272222	6.87093e-20	5.9267e-19
ENSG00000153485.6	TMEM251	protein_coding	453.999	2.40579	0.275332	7.1516e-20	6.16568e-19
ENSG00000186188.11	FFAR4	protein_coding	90.5004	3.42543	0.393646	7.20552e-20	6.20903e-19
ENSG00000122025.15	FLT3	protein_coding	33.5845	-5.53801	0.619758	7.4853e-20	6.44687e-19
ENSG00000089820.16	ARHGAP4	protein_coding	7991.77	-2.61616	0.304948	7.82191e-20	6.73339e-19
ENSG00000176945.17	MUC20	protein_coding	142.765	3.0892	0.358038	7.88014e-20	6.7801e-19
ENSG00000155380.13	SLC16A1	protein_coding	432.368	2.48671	0.286108	7.94202e-20	6.8299e-19
ENSG00000160999.10	SH2B2	protein_coding	815.97	-1.91722	0.216617	8.01677e-20	6.88742e-19
ENSG00000008516.18	MMP25	protein_coding	409.343	-2.89154	0.338675	8.01697e-20	6.88742e-19
ENSG00000099954.19	CECR2	protein_coding	59.1421	4.15493	0.475605	8.03469e-20	6.89917e-19
ENSG00000114626.18	ABTB1	protein_coding	1790.79	-1.80608	0.203567	8.23467e-20	7.06733e-19
ENSG00000003147.19	ICA1	protein_coding	134.622	2.64776	0.301878	8.28423e-20	7.10629e-19
ENSG00000082146.13	STRADB	protein_coding	247.441	2.40957	0.274943	8.31372e-20	7.12801e-19
ENSG00000164323.14	CFAP97	protein_coding	182.179	2.18516	0.246857	8.34169e-20	7.14841e-19
ENSG00000261026.1	CTD-3247F14.2	lncRNA	58.4506	-8.40342	1.07588	8.49583e-20	7.27684e-19
ENSG00000146963.18	LUC7L2	protein_coding	933.876	-1.48417	0.165541	8.65855e-20	7.4125e-19
[truncated: 15,084 more rows]
