# Supplementary material for: Monoallelic TYROBP deletion is a novel risk factor for Alzheimer’s disease
Source: Mol Neurodegener. 2025 Apr 29;20:50. doi: 10.1186/s13024-025-00830-3 (PMC12038944; doi:10.1186/s13024-025-00830-3)
Supplement: Supplementary file 3 — Additional file 3 [file 13024_2025_830_MOESM3_ESM.xls]

## Sheet: Table S2
## Differentially expressed genes
# Comparison: carrier (Tdel) vs control (TCV)
# Treatment: untreated
# Covariate: APOE epsilon genotype
gene_id	gene_name	gene_type	baseMean	log2FoldChange	lfcSE	pvalue	padj
ENSG00000172508.10	CARNS1	protein_coding	369.56	4.52924e-05	0.00144292	7.09722e-11	1.20717e-06
ENSG00000204644.10	ZFP57	protein_coding	107.54	-9.09769e-08	0.0014427	1.65708e-10	1.40926e-06
ENSG00000163006.12	CCDC138	protein_coding	16.2009	-4.10135e-06	0.00144269	2.11611e-09	1.19977e-05
ENSG00000049192.15	ADAMTS6	protein_coding	14.9178	-4.34737e-06	0.0014427	5.43e-09	2.30897e-05
ENSG00000280047.1	CTC-463A16.1	TEC	13.3783	-3.88777e-06	0.00144269	9.85142e-09	3.35126e-05
ENSG00000231890.8	DARS1-AS1	lncRNA	14.4425	-2.88744e-06	0.00144269	3.0377e-08	8.61137e-05
ENSG00000185261.15	KIAA0825	protein_coding	13.4801	-2.73757e-06	0.00144269	6.27927e-08	0.000152577
ENSG00000245498.7	RP11-677M14.7	lncRNA	30.3452	-1.95049e-06	0.00144269	1.21009e-07	0.000236848
ENSG00000268947.1	AD000684.2	lncRNA	22.2399	-2.94288e-06	0.00144269	1.25324e-07	0.000236848
ENSG00000285043.3	CTD-2515O10.6	protein_coding	17.2992	-3.44621e-06	0.00144269	1.52381e-07	0.000259185
ENSG00000146574.16	CCZ1B	protein_coding	275.344	-1.7577e-05	0.00144273	1.7291e-07	0.000267365
ENSG00000160973.8	FOXH1	protein_coding	5.8623	-3.25594e-06	0.00144269	1.9935e-07	0.000282562
ENSG00000106336.13	FBXO24	protein_coding	6.94926	-3.20101e-06	0.00144269	3.14194e-07	0.000411087
ENSG00000263916.1	RP11-110H1.4	lncRNA	7.13405	-2.86212e-06	0.00144269	3.44194e-07	0.000418171
ENSG00000245522.2	LINC02709	lncRNA	8.66603	-1.97358e-06	0.00144269	6.08369e-07	0.00068985
ENSG00000120664.11	SPART-AS1	lncRNA	8.11026	-2.36081e-06	0.00144269	1.95614e-06	0.0020795
ENSG00000279765.3	RP11-437B10.1	protein_coding	9.56178	-3.24357e-06	0.00144269	2.70628e-06	0.00270771
ENSG00000288674.1	RP5-1087E8.6	protein_coding	25.5772	-1.76714e-06	0.00144269	2.94059e-06	0.00277869
ENSG00000266445.1	NARF-AS1	lncRNA	6.45933	-2.28932e-06	0.00144269	3.89097e-06	0.00348324
ENSG00000249207.2	RP11-360F5.1	lncRNA	9.67504	-2.03759e-06	0.00144269	5.03984e-06	0.00428613
ENSG00000271913.7	TAGAP-AS1	lncRNA	65.2152	0.901548	0.23034	6.04687e-06	0.00489768
ENSG00000223508.5	RPL23AP53	transcribed_processed_pseudogene	33.4186	1.39396e-05	0.00144271	6.9385e-06	0.0053644
ENSG00000163918.12	RFC4	protein_coding	113.964	-2.28543e-05	0.00144275	8.40132e-06	0.00621296
ENSG00000135519.8	KCNH3	protein_coding	66.3655	1.09902e-05	0.00144269	1.06202e-05	0.00752663
ENSG00000121895.8	TMEM156	protein_coding	16.9249	-5.68656e-06	0.0014427	1.67847e-05	0.0114196
ENSG00000233325.3	MIPEPP3	transcribed_unprocessed_pseudogene	17.42	-7.04967e-07	0.00144269	2.74578e-05	0.0179627
ENSG00000095002.15	MSH2	protein_coding	265.386	-1.71466e-05	0.00144272	3.41131e-05	0.02149
ENSG00000231443.2	AC024937.6	processed_pseudogene	7.1887	-9.99352e-07	0.00144269	4.01864e-05	0.0244118
ENSG00000124659.7	TBCC	protein_coding	407.346	4.08713e-05	0.00144284	5.08303e-05	0.0298128
ENSG00000141298.19	SSH2	protein_coding	803.91	2.73205e-05	0.00144276	5.56352e-05	0.0313779
ENSG00000116874.12	WARS2	protein_coding	123.28	2.61868e-05	0.00144276	5.71883e-05	0.0313779
ENSG00000262879.6	RP11-156P1.3	lncRNA	126.288	-1.26537e-05	0.00144271	7.42118e-05	0.0394459
ENSG00000070669.17	ASNS	protein_coding	33.1048	-5.21521e-06	0.0014427	0.00010308	0.0519678
ENSG00000198648.11	STK39	protein_coding	223.296	-1.01508e-05	0.0014427	0.000103881	0.0519678
ENSG00000128422.17	KRT17	protein_coding	72.2724	2.02547e-06	0.00144269	0.000108876	0.0529108
ENSG00000167555.14	ZNF528	protein_coding	338.538	-2.86883e-05	0.00144276	0.000120172	0.05525
ENSG00000148426.13	PROSER2	protein_coding	13.3866	-1.029e-06	0.00144269	0.000120186	0.05525
ENSG00000287265.1	RP11-328C17.2	lncRNA	10.6717	-1.68121e-06	0.00144269	0.000123929	0.0554715
ENSG00000266967.7	AARSD1	protein_coding	32.216	-7.60876e-06	0.0014427	0.000133325	0.0569053
ENSG00000175449.14	RFESD	protein_coding	8.71101	-1.21725e-06	0.00144269	0.000133824	0.0569053
ENSG00000212541.1	RNU6-510P	snRNA	8.20865	-7.98316e-07	0.00144269	0.000141162	0.0585614
ENSG00000220323.4	H2BC19P	transcribed_unprocessed_pseudogene	24.6179	-7.30329e-06	0.0014427	0.000147289	0.0586193
ENSG00000273340.1	MICE	transcribed_unprocessed_pseudogene	16.0648	-7.93459e-07	0.00144269	0.000148194	0.0586193
ENSG00000250990.1	AC073635.5	lncRNA	7.25308	-1.63949e-06	0.00144269	0.00017768	0.0686856
ENSG00000163673.7	DCLK3	protein_coding	11.5039	-3.57967e-06	0.0014427	0.000192151	0.072051
ENSG00000256525.8	POLG2	protein_coding	235.575	-1.75985e-05	0.00144272	0.000195127	0.072051
ENSG00000237310.2	GS1-124K5.4	lncRNA	30.9183	1.20989e-05	0.00144271	0.000199094	0.072051
ENSG00000167766.19	ZNF83	protein_coding	908.297	-1.79192e-05	0.00144272	0.000210186	0.0730806
ENSG00000158402.21	CDC25C	protein_coding	6.36753	-2.00561e-06	0.00144269	0.000210533	0.0730806
ENSG00000205057.6	CLLU1-AS1	lncRNA	2.45004	-1.23546e-07	0.0014427	0.000215879	0.0734378
ENSG00000183773.16	AIFM3	protein_coding	119.579	-3.64852e-06	0.00144269	0.000253636	0.08459
ENSG00000185480.12	PARPBP	protein_coding	22.9769	-6.10606e-06	0.0014427	0.000312119	0.102093
ENSG00000011295.16	TTC19	protein_coding	561.952	-2.08533e-05	0.00144272	0.000337828	0.108417
ENSG00000263503.1	MAPK8IP1P2	processed_pseudogene	7.96634	4.89586e-07	0.0014427	0.000389619	0.12136
ENSG00000231125.2	AF129075.5	lncRNA	10.3346	-6.03791e-06	0.0014427	0.000392426	0.12136
ENSG00000272908.1	RP11-121A8.1	lncRNA	120.717	-7.08333e-06	0.0014427	0.000404741	0.122132
ENSG00000270427.1	NRBF2P5	processed_pseudogene	7.04275	-9.24727e-07	0.00144269	0.000409285	0.122132
ENSG00000237036.5	ZEB1-AS1	lncRNA	5.2023	-4.21071e-06	0.0014427	0.000427074	0.124547
ENSG00000215529.12	EFCAB8	protein_coding	11.6739	-1.49329e-06	0.00144269	0.000437744	0.124547
ENSG00000004961.15	HCCS	protein_coding	512.405	3.29614e-05	0.00144276	0.000439346	0.124547
ENSG00000144354.14	CDCA7	protein_coding	14.3623	-3.40345e-06	0.0014427	0.000461011	0.128547
ENSG00000117281.16	CD160	protein_coding	6.37476	-1.74076e-06	0.00144269	0.000490423	0.134542
ENSG00000166762.19	CATSPER2	protein_coding	72.7182	-6.48591e-06	0.0014427	0.00053896	0.145143
ENSG00000271993.1	RP11-285J16.1	lncRNA	7.69116	-5.76185e-06	0.0014427	0.00054613	0.145143
ENSG00000128694.12	OSGEPL1	protein_coding	96.7738	-1.35214e-05	0.0014427	0.000585103	0.153108
ENSG00000140463.14	BBS4	protein_coding	307.729	2.63767e-05	0.00144273	0.000676505	0.174344
ENSG00000233435.2	AGGF1P2	processed_pseudogene	6.10305	-1.85408e-06	0.00144269	0.000720875	0.181038
ENSG00000160345.13	C9orf116	protein_coding	12.4924	-6.05163e-06	0.0014427	0.000723769	0.181038
ENSG00000107672.15	NSMCE4A	protein_coding	373.423	-1.94042e-05	0.00144271	0.000742765	0.183097
ENSG00000265681.8	RPL17	protein_coding	148.04	-1.00876e-05	0.0014427	0.000757992	0.184181
ENSG00000225611.1	LINC02158	lncRNA	11.5539	-4.99284e-06	0.0014427	0.000837668	0.200675
ENSG00000138356.14	AOX1	protein_coding	11.0812	-3.5882e-06	0.0014427	0.000881841	0.207672
ENSG00000162076.13	FLYWCH2	protein_coding	128.631	-1.09043e-05	0.0014427	0.000891296	0.207672
ENSG00000153291.16	SLC25A27	protein_coding	34.6169	1.02705e-05	0.0014427	0.000907388	0.208564
ENSG00000251372.6	LINC00499	lncRNA	5.30428	4.53763e-06	0.0014427	0.000931237	0.209398
ENSG00000170734.12	POLH	protein_coding	486.655	2.1549e-05	0.00144271	0.000949544	0.209398
ENSG00000101407.13	TTI1	protein_coding	277.837	-2.4646e-05	0.00144272	0.000972441	0.209398
ENSG00000171724.3	VAT1L	protein_coding	30.9557	-1.58927e-06	0.0014427	0.000974816	0.209398
ENSG00000153832.12	FBXO36	protein_coding	20.5556	-5.31339e-06	0.0014427	0.000983868	0.209398
ENSG00000204271.13	SPIN3	protein_coding	99.4367	-7.7834e-06	0.0014427	0.00099293	0.209398
ENSG00000259605.3	AC074212.5	lncRNA	7.88706	-1.17337e-06	0.00144269	0.00099719	0.209398
ENSG00000103056.12	SMPD3	protein_coding	19.5898	-3.67679e-06	0.0014427	0.00105077	0.217958
ENSG00000144843.11	ADPRH	protein_coding	1043.68	2.19885e-05	0.00144271	0.00108578	0.222506
ENSG00000155666.12	KDM8	protein_coding	108.061	-1.28165e-05	0.0014427	0.00111421	0.225614
ENSG00000201499.1	RNU6-312P	snRNA	11.6928	-6.05887e-06	0.0014427	0.0011695	0.234024
ENSG00000165572.8	KBTBD6	protein_coding	50.2575	-9.60509e-06	0.0014427	0.00122243	0.241771
ENSG00000011143.19	MKS1	protein_coding	165.953	-1.07068e-05	0.0014427	0.00126377	0.247074
ENSG00000243708.11	PLA2G4B	protein_coding	14.6854	-1.55458e-06	0.00144269	0.00130976	0.253156
ENSG00000277938.1	RP5-965G21.3	lncRNA	13.179	7.09601e-06	0.0014427	0.00145973	0.276311
ENSG00000240889.1	NDUFB2-AS1	lncRNA	13.5651	8.10352e-06	0.0014427	0.00146205	0.276311
ENSG00000166851.15	PLK1	protein_coding	72.5811	-7.86222e-06	0.0014427	0.00150069	0.280496
ENSG00000279631.1	RP11-573G6.4	TEC	19.9526	-6.1452e-06	0.0014427	0.00154616	0.285854
ENSG00000261490.1	RP11-448G15.3	lncRNA	71.6624	-1.03589e-05	0.0014427	0.00157752	0.288516
ENSG00000087206.17	UIMC1	protein_coding	336.614	-1.55682e-05	0.0014427	0.00167691	0.303432
ENSG00000142686.8	C1orf216	protein_coding	590.201	-2.54153e-05	0.00144272	0.00173766	0.311114
ENSG00000126353.3	CCR7	protein_coding	13.4422	-1.01565e-06	0.00144269	0.00177129	0.313832
ENSG00000260796.1	RP11-1348G14.5	lncRNA	7.41426	6.26096e-06	0.0014427	0.00181498	0.318258
ENSG00000178301.4	AQP11	protein_coding	14.2341	-4.91077e-06	0.0014427	0.00187142	0.324807
ENSG00000204946.10	ZNF783	protein_coding	502.328	-1.55902e-05	0.0014427	0.00189504	0.325584
ENSG00000151687.15	ANKAR	protein_coding	43.671	-6.39044e-06	0.00144269	0.00196544	0.334301
ENSG00000176533.13	GNG7	protein_coding	225.568	1.6043e-05	0.0014427	0.0020051	0.33767
ENSG00000162723.10	SLAMF9	protein_coding	144.525	1.18729e-05	0.0014427	0.0020316	0.338779
ENSG00000114859.16	CLCN2	protein_coding	52.4862	-7.86278e-06	0.0014427	0.00208807	0.344816
ENSG00000204536.14	CCHCR1	protein_coding	176.752	-1.328e-05	0.0014427	0.00210962	0.345024
ENSG00000261218.5	RP11-960L18.1	lncRNA	6.16499	-3.98566e-06	0.0014427	0.00214963	0.348124
ENSG00000279583.1	RP11-368N21.5	TEC	11.688	-4.4723e-06	0.0014427	0.00216951	0.348124
ENSG00000141337.13	ARSG	protein_coding	130.916	-1.51505e-05	0.0014427	0.00221812	0.349464
ENSG00000221829.10	FANCG	protein_coding	172.963	-1.08714e-05	0.0014427	0.00221895	0.349464
ENSG00000129007.16	CALML4	protein_coding	13.9797	-4.19208e-06	0.0014427	0.00231145	0.360693
ENSG00000240522.1	RPL7AP10	processed_pseudogene	9.25283	-1.38271e-06	0.00144269	0.00236575	0.365809
ENSG00000213967.11	ZNF726	protein_coding	7.97364	-9.73069e-07	0.00144269	0.00246992	0.376722
ENSG00000229759.1	MRPS18AP1	processed_pseudogene	26.8839	-3.02773e-06	0.00144269	0.00248062	0.376722
ENSG00000164764.11	SBSPON	protein_coding	6.73222	-4.895e-06	0.0014427	0.00252279	0.379735
ENSG00000204388.7	HSPA1B	protein_coding	247.324	1.98395e-05	0.0014427	0.00265316	0.395856
ENSG00000137310.12	TCF19	protein_coding	106.873	-4.4087e-06	0.00144269	0.00270463	0.400027
ENSG00000273654.1	CTB-52I2.4	transcribed_processed_pseudogene	9.75433	-5.62354e-06	0.0014427	0.00282918	0.408124
ENSG00000148848.15	ADAM12	protein_coding	337.146	3.17015e-06	0.00144269	0.00283558	0.408124
ENSG00000147647.13	DPYS	protein_coding	6.01089	-1.34636e-06	0.00144269	0.0028415	0.408124
ENSG00000258839.4	MC1R	protein_coding	76.5202	-3.89534e-06	0.0014427	0.002901	0.408124
ENSG00000114790.13	ARHGEF26	protein_coding	4.33849	-1.79079e-06	0.00144269	0.00290311	0.408124
ENSG00000182841.12	RRP7BP	transcribed_unprocessed_pseudogene	80.1601	-8.51421e-06	0.0014427	0.00290828	0.408124
ENSG00000143858.12	SYT2	protein_coding	7.756	-3.56691e-06	0.0014427	0.00294689	0.408124
ENSG00000198467.16	TPM2	protein_coding	715.284	-6.82345e-06	0.0014427	0.00296079	0.408124
ENSG00000011600.12	TYROBP	protein_coding	9923.99	-0.621348	0.372879	0.00297533	0.408124
ENSG00000233382.7	NKAPP1	transcribed_processed_pseudogene	15.672	-4.99497e-06	0.00144269	0.00305634	0.409598
ENSG00000111052.8	LIN7A	protein_coding	30.2892	-2.98604e-06	0.00144269	0.00308013	0.409598
ENSG00000145358.6	DDIT4L	protein_coding	21.3812	-3.15121e-06	0.0014427	0.00308695	0.409598
ENSG00000259066.5	RP11-371E8.4	protein_coding	8.89947	6.941e-06	0.0014427	0.0031118	0.409598
ENSG00000272277.1	RP1-40E16.12	lncRNA	6.3959	-4.54019e-06	0.0014427	0.00312584	0.409598
ENSG00000007341.19	ST7L	protein_coding	142.496	1.75956e-05	0.0014427	0.00313056	0.409598
ENSG00000257511.1	RP11-278C7.1	processed_pseudogene	35.4777	-7.05109e-06	0.0014427	0.00319708	0.411888
ENSG00000126861.5	OMG	protein_coding	139.956	5.7223e-06	0.00144269	0.00320383	0.411888
ENSG00000146858.8	ZC3HAV1L	protein_coding	26.4698	-3.86956e-06	0.00144269	0.00322071	0.411888
ENSG00000265321.1	MIR4263	miRNA	4.39163	-1.40704e-06	0.00144269	0.00325777	0.413518
ENSG00000227896.2	RP11-77P6.2	lncRNA	17.8386	-2.85406e-06	0.00144269	0.00329494	0.415139
ENSG00000169884.14	WNT10B	protein_coding	7.11072	-3.31867e-06	0.0014427	0.00337275	0.420403
ENSG00000166147.15	FBN1	protein_coding	6.02035	-6.47848e-07	0.00144269	0.00343302	0.420403
ENSG00000196912.12	ANKRD36B	protein_coding	59.8618	-4.83788e-06	0.0014427	0.00344574	0.420403
ENSG00000171121.16	KCNMB3	protein_coding	8.06318	-3.11211e-06	0.0014427	0.00353148	0.420403
ENSG00000254701.3	RP11-1415C14.4	unprocessed_pseudogene	6.6062	-9.43374e-07	0.00144269	0.00353642	0.420403
ENSG00000248213.3	CICP16	processed_pseudogene	7.85985	-1.44602e-06	0.00144269	0.00353695	0.420403
ENSG00000165548.11	TMEM63C	protein_coding	10.4474	-3.187e-06	0.0014427	0.00354022	0.420403
ENSG00000156469.9	MTERF3	protein_coding	207.947	-1.82185e-05	0.0014427	0.00354186	0.420403
ENSG00000272144.1	CTD-2035E11.5	lncRNA	7.94292	-1.07272e-06	0.00144269	0.00362439	0.420403
ENSG00000165209.19	STRBP	protein_coding	341.464	-1.43703e-05	0.0014427	0.00362536	0.420403
ENSG00000140545.15	MFGE8	protein_coding	613.177	1.1642e-05	0.00144269	0.00362987	0.420403
ENSG00000136449.15	MYCBPAP	protein_coding	11.481	-3.41719e-06	0.0014427	0.00364129	0.420403
ENSG00000265100.1	RP11-147L13.2	lncRNA	55.846	1.09889e-05	0.0014427	0.00365805	0.420403
ENSG00000235381.1	RP11-477D19.2	lncRNA	8.73317	-3.00911e-06	0.0014427	0.00372108	0.422439
ENSG00000250033.5	SLC7A11-AS1	lncRNA	16.2615	4.18395e-06	0.00144269	0.00375144	0.422439
ENSG00000232995.7	RGS5	lncRNA	12.5845	-3.69798e-06	0.00144269	0.00377833	0.422439
ENSG00000213930.12	GALT	protein_coding	290.609	-1.33314e-05	0.0014427	0.00379186	0.422439
ENSG00000139574.9	NPFF	protein_coding	40.2463	-5.74834e-06	0.0014427	0.00379994	0.422439
ENSG00000078237.7	TIGAR	protein_coding	569.805	1.29379e-05	0.00144269	0.00384646	0.423199
ENSG00000111696.12	NT5DC3	protein_coding	61.6371	-8.97698e-06	0.00144269	0.00385653	0.423199
ENSG00000155636.15	RBM45	protein_coding	181.359	-1.31106e-05	0.0014427	0.00388206	0.423269
ENSG00000203875.13	SNHG5	lncRNA	57.5289	-1.00334e-05	0.0014427	0.00397476	0.430616
ENSG00000055163.20	CYFIP2	protein_coding	736.013	1.2194e-05	0.00144269	0.00410093	0.441473
ENSG00000154134.15	ROBO3	protein_coding	199.383	-8.49861e-06	0.0014427	0.00415498	0.444479
ENSG00000262691.1	CTC-277H1.7	lncRNA	11.4621	-2.38416e-06	0.0014427	0.00423681	0.4504
ENSG00000258315.5	C17orf49	protein_coding	14.9773	-3.98802e-06	0.00144269	0.00442581	0.467569
ENSG00000105270.15	CLIP3	protein_coding	26.4593	-5.92076e-06	0.00144269	0.00454342	0.47272
ENSG00000286558.1	RP11-597D13.12	lncRNA	8.32704	-1.11447e-06	0.00144269	0.00455326	0.47272
ENSG00000260517.3	RP11-426C22.5	lncRNA	7.20595	-3.81074e-06	0.0014427	0.00455795	0.47272
ENSG00000144199.12	FAHD2B	protein_coding	13.8956	-4.93003e-06	0.00144269	0.00475584	0.476212
ENSG00000146386.8	ABRACL	protein_coding	764.3	-8.9501e-06	0.00144269	0.00479351	0.476212
ENSG00000267904.1	CTC-429P9.5	lncRNA	42.1234	8.76551e-06	0.0014427	0.00479851	0.476212
ENSG00000136982.6	DSCC1	protein_coding	33.8771	-8.18108e-06	0.00144269	0.00480132	0.476212
ENSG00000118513.19	MYB	protein_coding	5.73565	-2.46749e-06	0.0014427	0.00482075	0.476212
ENSG00000131969.15	ABHD12B	protein_coding	13.2274	5.92978e-06	0.00144269	0.00485004	0.476212
ENSG00000185829.18	ARL17A	protein_coding	89.8391	-4.61929e-06	0.00144269	0.00491206	0.476212
ENSG00000204653.10	ASPDH	protein_coding	56.8614	-5.65215e-06	0.00144269	0.0049679	0.476212
ENSG00000283103.3	LLNLR-245B6.1	lncRNA	56.4467	-7.60717e-06	0.00144269	0.00497149	0.476212
ENSG00000057019.16	DCBLD2	protein_coding	205.365	1.74963e-05	0.0014427	0.00497614	0.476212
ENSG00000124134.9	KCNS1	protein_coding	9.81718	-4.21011e-06	0.0014427	0.00501592	0.476212
ENSG00000287808.1	RP11-249O6.2	lncRNA	6.7574	-1.43528e-06	0.00144269	0.0050421	0.476212
ENSG00000272720.1	CTA-228A9.3	lncRNA	8.02024	-3.5425e-06	0.0014427	0.00505814	0.476212
ENSG00000286264.2	RP11-783K16.16	protein_coding	48.2126	-4.05653e-06	0.0014427	0.00506677	0.476212
ENSG00000201151.1	ENSG10010137848.1	snoRNA	6.99262	-4.91086e-07	0.00144269	0.00509844	0.476212
ENSG00000214765.8	SEPTIN7P2	transcribed_unprocessed_pseudogene	141.318	-1.31123e-05	0.0014427	0.00512637	0.476212
ENSG00000228403.1	RP11-563N6.6	lncRNA	5.76365	-2.31992e-06	0.0014427	0.00514579	0.476212
ENSG00000185664.15	PMEL	protein_coding	14.1094	-2.6383e-06	0.00144269	0.00515003	0.476212
ENSG00000228436.3	RP5-864K19.4	lncRNA	40.7369	1.05515e-05	0.0014427	0.00516723	0.476212
ENSG00000260942.1	CAPN10-DT	lncRNA	55.7525	-1.00282e-05	0.00144269	0.00517855	0.476212
ENSG00000183682.8	BMP8A	protein_coding	90.4129	-5.57464e-06	0.00144269	0.00517957	0.476212
ENSG00000274422.1	LL22NC03-2H8.5	lncRNA	32.9875	-4.84951e-06	0.00144269	0.00524513	0.479647
ENSG00000266066.1	POLRMTP1	processed_pseudogene	8.33404	-4.27428e-06	0.0014427	0.00530131	0.482192
ENSG00000219200.12	RNASEK	protein_coding	250.046	-8.66915e-06	0.00144269	0.00533623	0.482787
ENSG00000219626.9	FAM228B	protein_coding	72.6887	-9.62823e-06	0.00144269	0.00544424	0.484903
ENSG00000196151.11	WDSUB1	protein_coding	210.913	-8.94652e-06	0.00144269	0.00547364	0.484903
ENSG00000267048.1	RP11-566K11.7	lncRNA	17.7177	-3.40721e-06	0.00144269	0.00548868	0.484903
ENSG00000229400.1	CNIH3-AS1	lncRNA	5.04082	-3.7434e-06	0.0014427	0.00550799	0.484903
ENSG00000260135.7	MMP2-AS1	lncRNA	22.6796	2.00689e-06	0.00144269	0.00551612	0.484903
ENSG00000214353.8	VAC14-AS1	lncRNA	7.89133	-3.6913e-06	0.0014427	0.00553067	0.484903
ENSG00000278662.5	GOLGA6L10	protein_coding	9.25422	-3.53324e-06	0.0014427	0.0056119	0.489502
ENSG00000132563.16	REEP2	protein_coding	14.4521	-3.9075e-06	0.00144269	0.00566006	0.491183
ENSG00000251247.11	ZNF345	protein_coding	86.5153	-8.87021e-06	0.00144269	0.00570446	0.491421
ENSG00000163380.16	LMOD3	protein_coding	13.9538	6.12117e-06	0.00144269	0.00572058	0.491421
ENSG00000104450.13	SPAG1	protein_coding	54.1273	9.04894e-06	0.00144269	0.00581726	0.496018
ENSG00000185344.15	ATP6V0A2	protein_coding	811.663	2.08688e-05	0.00144269	0.00583241	0.496018
ENSG00000187953.10	PMS2CL	transcribed_unprocessed_pseudogene	115.433	-9.0198e-06	0.00144269	0.00597065	0.503044
ENSG00000246263.3	UBR5-AS1	lncRNA	37.6942	-5.62409e-06	0.00144269	0.00600098	0.503044
ENSG00000253347.1	CTD-2026D20.2	lncRNA	8.5701	-3.31312e-06	0.0014427	0.00602834	0.503044
ENSG00000227355.3	RP11-162D16.2	lncRNA	8.68495	5.42691e-06	0.00144269	0.00603334	0.503044
ENSG00000151575.14	TEX9	protein_coding	7.26003	-3.48288e-06	0.0014427	0.00607568	0.503626
ENSG00000173991.6	TCAP	protein_coding	11.579	6.65819e-06	0.00144269	0.00609953	0.503626
ENSG00000261996.1	CTC-281F24.1	lncRNA	7.05153	-2.35767e-06	0.0014427	0.00618188	0.507959
ENSG00000160781.17	PAQR6	protein_coding	67.8788	-6.64077e-06	0.0014427	0.00622019	0.50865
ENSG00000139160.13	ETFBKMT	protein_coding	46.498	-5.81174e-06	0.00144269	0.00633482	0.515545
ENSG00000261220.2	ST3GAL1-DT	lncRNA	33.8938	-4.4587e-06	0.00144269	0.00641781	0.517997
ENSG00000152495.11	CAMK4	protein_coding	11.0981	-5.32641e-06	0.0014427	0.00645101	0.517997
ENSG00000109686.19	SH3D19	protein_coding	6.27396	-3.55916e-06	0.00144269	0.00645631	0.517997
ENSG00000178567.8	EPM2AIP1	protein_coding	432.435	-1.39199e-05	0.00144269	0.00662761	0.529244
ENSG00000135476.12	ESPL1	protein_coding	52.7758	-3.06026e-06	0.00144269	0.0066589	0.529258
ENSG00000085999.13	RAD54L	protein_coding	17.8957	-2.61245e-06	0.00144269	0.00674939	0.533955
ENSG00000124391.5	IL17C	protein_coding	7.46765	-3.0924e-06	0.00144269	0.00689686	0.543096
ENSG00000151576.10	QTRT2	protein_coding	416.491	-1.88667e-05	0.00144269	0.00696202	0.543888
ENSG00000184162.15	NR2C2AP	protein_coding	126.604	-1.25051e-05	0.00144269	0.0069985	0.543888
ENSG00000189149.12	CRYM-AS1	transcribed_unitary_pseudogene	20.7568	-6.12832e-06	0.00144269	0.00700285	0.543888
ENSG00000243024.6	RPS11P6	transcribed_processed_pseudogene	4.12188	-2.87557e-06	0.0014427	0.00721779	0.554289
ENSG00000006283.18	CACNA1G	protein_coding	10.9714	-3.4971e-06	0.0014427	0.00722865	0.554289
ENSG00000149131.17	SERPING1	protein_coding	402.986	-6.43417e-06	0.00144269	0.00723453	0.554289
ENSG00000164038.16	SLC9B2	protein_coding	23.6376	-2.8025e-06	0.00144269	0.00728451	0.555615
ENSG00000269696.2	ZNF470-DT	lncRNA	11.5986	5.84259e-06	0.00144269	0.00733366	0.556867
ENSG00000160097.20	FNDC5	protein_coding	16.8541	4.61019e-06	0.00144269	0.00741921	0.56086
ENSG00000272502.1	RP11-713M15.2	lncRNA	7.37472	-4.28055e-06	0.0014427	0.00753041	0.566746
ENSG00000185880.13	TRIM69	protein_coding	668.301	9.31824e-06	0.00144269	0.00759623	0.56832
ENSG00000125510.18	OPRL1	protein_coding	34.2752	-4.48279e-06	0.00144269	0.00761814	0.56832
ENSG00000179954.16	SSC5D	protein_coding	12.7487	-2.32614e-06	0.0014427	0.00786484	0.582313
ENSG00000106290.15	TAF6	protein_coding	299.883	-1.58032e-05	0.00144269	0.00787418	0.582313
ENSG00000121289.18	CEP89	protein_coding	224.891	-1.77545e-05	0.00144269	0.00792689	0.583673
ENSG00000210151.2	MT-TS1	Mt_tRNA	5.34369	-2.17628e-06	0.0014427	0.00836483	0.61109
ENSG00000165995.22	CACNB2	protein_coding	14.2891	-4.44538e-06	0.0014427	0.00839358	0.61109
ENSG00000235706.8	DICER1-AS1	lncRNA	25.4342	-6.20933e-06	0.00144269	0.00848119	0.61109
ENSG00000184221.13	OLIG1	protein_coding	28.6066	-3.94741e-06	0.00144269	0.00852669	0.61109
ENSG00000225953.3	SATB2-AS1	lncRNA	10.2271	-3.52495e-06	0.00144269	0.00852975	0.61109
ENSG00000134146.12	DPH6	protein_coding	56.4287	8.07037e-06	0.00144269	0.00854062	0.61109
ENSG00000153902.14	LGI4	protein_coding	30.8451	-6.38965e-06	0.0014427	0.00855074	0.61109
ENSG00000284735.1	RP4-736L20.4	lncRNA	15.7392	6.49118e-06	0.0014427	0.00867029	0.615565
ENSG00000178150.10	ZNF114	protein_coding	5.64012	-1.95214e-06	0.0014427	0.00868573	0.615565
ENSG00000230526.1	RP11-472G21.2	lncRNA	11.796	5.72514e-06	0.00144269	0.00872212	0.615579
ENSG00000203497.2	PDCD4-AS1	lncRNA	77.4904	1.17957e-05	0.00144269	0.00887025	0.623447
ENSG00000161277.11	THAP8	protein_coding	218.058	1.60442e-05	0.00144269	0.00891887	0.624284
ENSG00000179855.9	GIPC3	protein_coding	307.345	8.33321e-06	0.00144268	0.00901427	0.62517
ENSG00000137343.18	ATAT1	protein_coding	118.785	-9.24528e-06	0.00144269	0.00903533	0.62517
ENSG00000126522.17	ASL	protein_coding	365.421	-9.19764e-06	0.00144269	0.00907843	0.62517
ENSG00000275202.1	RP11-156K23.3	lncRNA	35.8298	8.25998e-06	0.00144269	0.00907854	0.62517
ENSG00000066405.13	CLDN18	protein_coding	13.7005	5.82516e-06	0.00144269	0.00918513	0.629959
ENSG00000239857.7	GET4	protein_coding	71.4206	-4.48735e-06	0.00144269	0.00928744	0.633188
ENSG00000178700.9	DHFR2	protein_coding	174.088	1.31424e-05	0.00144269	0.00930667	0.633188
ENSG00000234498.3	RPL13AP20	processed_pseudogene	6.82316	-3.76597e-06	0.00144269	0.00936137	0.633918
ENSG00000276547.2	PCDHGB5	protein_coding	11.4422	-3.00704e-06	0.00144269	0.00942679	0.633918
ENSG00000204856.12	FAM216A	protein_coding	42.4654	7.80256e-06	0.00144269	0.0094292	0.633918
ENSG00000246877.1	DNM1P35	lncRNA	13.2282	5.17104e-06	0.00144269	0.00948077	0.63447
ENSG00000258045.2	Metazoa_SRP	misc_RNA	5.6273	-7.58598e-07	0.0014427	0.00951202	0.63447
ENSG00000125170.11	DOK4	protein_coding	12.841	6.96622e-06	0.0014427	0.00958713	0.63467
ENSG00000251141.6	MRPS30-DT	lncRNA	14.0206	-3.62697e-06	0.00144269	0.00958963	0.63467
ENSG00000166483.12	WEE1	protein_coding	44.6883	-4.7305e-06	0.00144269	0.00972637	0.64117
ENSG00000100376.12	FAM118A	protein_coding	479.559	7.69034e-07	0.00144269	0.0097883	0.64117
ENSG00000101361.17	NOP56	protein_coding	1230.39	-2.74548e-05	0.00144267	0.00982435	0.64117
ENSG00000159214.13	CCDC24	protein_coding	104.05	-7.47182e-06	0.00144269	0.00987213	0.64117
ENSG00000233237.8	LINC00472	lncRNA	8.25637	-2.59208e-06	0.00144269	0.00987634	0.64117
ENSG00000276855.1	CTD-3157E16.2	lncRNA	10.4378	-2.42648e-06	0.00144269	0.00991967	0.641535
ENSG00000250644.3	RP11-295K3.1	protein_coding	27.6679	-2.57613e-06	0.00144269	0.00999975	0.642407
ENSG00000262362.1	LA16c-380H5.2	lncRNA	11.1657	-2.73435e-06	0.00144269	0.0100087	0.642407
ENSG00000273015.2	RP11-352M15.2	lncRNA	104.736	-1.21021e-05	0.00144269	0.0100513	0.642716
ENSG00000196549.13	MME	protein_coding	377.484	-4.71799e-06	0.0014427	0.010156	0.643698
ENSG00000166046.11	TCP11L2	protein_coding	116.107	-4.2001e-06	0.00144269	0.0102035	0.643698
ENSG00000137822.13	TUBGCP4	protein_coding	131.971	-1.00302e-05	0.00144269	0.0102061	0.643698
ENSG00000078814.17	MYH7B	protein_coding	44.0479	-8.08517e-06	0.00144269	0.010218	0.643698
ENSG00000206417.8	H1-10-AS1	lncRNA	20.6868	-4.90924e-06	0.00144269	0.0102986	0.646377
ENSG00000180834.8	MAP6D1	protein_coding	22.1326	-4.763e-06	0.0014427	0.0103517	0.647325
ENSG00000254783.1	RP11-320L11.2	processed_pseudogene	13.8619	-1.34639e-06	0.00144269	0.0104944	0.653509
ENSG00000113649.13	TCERG1	protein_coding	843.906	-1.33454e-05	0.00144269	0.0105275	0.653509
ENSG00000173805.16	HAP1	protein_coding	15.1492	5.82469e-06	0.00144269	0.010607	0.654495
ENSG00000105376.5	ICAM5	protein_coding	207.685	-4.85623e-06	0.0014427	0.0106691	0.654495
ENSG00000184838.15	PRR16	protein_coding	6.87599	-2.15683e-06	0.00144269	0.0107551	0.654495
ENSG00000278095.1	RP11-283G6.6	lncRNA	13.9772	-3.33149e-06	0.00144269	0.0107893	0.654495
ENSG00000164284.15	GRPEL2	protein_coding	156.227	-1.15724e-05	0.00144269	0.0108103	0.654495
ENSG00000254419.1	RP11-261P9.4	lncRNA	25.3777	-4.0608e-06	0.0014427	0.0108108	0.654495
ENSG00000119969.15	HELLS	protein_coding	27.4639	-2.97468e-06	0.00144269	0.0108683	0.654495
ENSG00000189350.13	TOGARAM2	protein_coding	14.0267	-3.11584e-06	0.00144269	0.0109496	0.654495
ENSG00000186976.15	EFCAB6	protein_coding	8.12029	5.48771e-06	0.00144269	0.0110133	0.654495
ENSG00000181322.15	NME9	protein_coding	8.09807	-3.70497e-06	0.0014427	0.0110211	0.654495
ENSG00000282826.2	FRG1CP	transcribed_unprocessed_pseudogene	374.014	-6.08418e-06	0.00144269	0.0110339	0.654495
ENSG00000164045.12	CDC25A	protein_coding	19.2016	-4.1223e-06	0.00144269	0.0110344	0.654495
ENSG00000172965.17	MIR4435-2HG	lncRNA	156.554	-7.41306e-06	0.00144269	0.0110507	0.654495
ENSG00000115339.14	GALNT3	protein_coding	24.7854	-2.70616e-06	0.00144269	0.011082	0.654495
ENSG00000215190.9	LINC00680	transcribed_unprocessed_pseudogene	63.4147	-4.53567e-06	0.00144269	0.0111251	0.654762
ENSG00000163535.18	SGO2	protein_coding	51.2298	-5.12417e-06	0.00144269	0.0113393	0.665069
ENSG00000256897.1	RP11-17G12.2	lncRNA	7.09396	5.3814e-06	0.0014427	0.0114618	0.666672
ENSG00000236015.1	AC011290.5	processed_pseudogene	10.613	-3.9319e-06	0.00144269	0.0114746	0.666672
ENSG00000271670.1	RP11-95I16.4	lncRNA	5.05758	-2.50375e-06	0.0014427	0.0115669	0.666672
ENSG00000237669.1	HCG4P3	unprocessed_pseudogene	14.3513	-4.04296e-06	0.00144269	0.0115957	0.666672
ENSG00000223546.7	LINC00630	lncRNA	14.1313	-3.76423e-06	0.00144269	0.011616	0.666672
ENSG00000270019.1	RP11-141B14.1	lncRNA	5.61319	-1.02444e-06	0.00144269	0.0117172	0.666672
ENSG00000228727.9	SAPCD1	protein_coding	8.41006	-3.55793e-06	0.00144269	0.0117426	0.666672
ENSG00000137673.9	MMP7	protein_coding	691.826	-1.6803e-06	0.0014427	0.0117476	0.666672
ENSG00000172638.13	EFEMP2	protein_coding	52.7268	-6.88381e-06	0.00144269	0.0117709	0.666672
ENSG00000237133.1	RASGRP3-AS1	lncRNA	9.43489	-4.42489e-06	0.00144269	0.0118704	0.666672
ENSG00000269893.8	SNHG8	lncRNA	393.996	-9.88083e-06	0.00144269	0.011923	0.666672
ENSG00000261556.10	SMG1P7	transcribed_unprocessed_pseudogene	145.909	-9.27685e-06	0.00144269	0.0119875	0.666672
ENSG00000125885.13	MCM8	protein_coding	40.0621	-6.02729e-06	0.00144269	0.0119988	0.666672
ENSG00000196388.8	INCA1	protein_coding	54.2983	-7.12282e-06	0.00144269	0.0120219	0.666672
ENSG00000222057.1	RNU4-62P	snRNA	8.73672	4.6246e-06	0.00144269	0.0120463	0.666672
ENSG00000105982.17	RNF32	protein_coding	26.4305	6.86425e-06	0.00144269	0.0120718	0.666672
ENSG00000250731.1	TPM3P6	processed_pseudogene	15.1358	-2.4361e-06	0.0014427	0.0120767	0.666672
ENSG00000100526.20	CDKN3	protein_coding	19.6499	-3.63681e-06	0.00144269	0.012155	0.666672
ENSG00000113971.21	NPHP3	protein_coding	199.033	-1.22185e-05	0.00144269	0.0122241	0.666672
ENSG00000136695.15	IL36RN	protein_coding	9.74428	-1.32397e-06	0.0014427	0.0122278	0.666672
ENSG00000281005.1	LINC00921	lncRNA	65.6354	-8.40629e-06	0.00144269	0.0122393	0.666672
ENSG00000287263.1	CTD-2201E18.8	lncRNA	147.813	1.12647e-05	0.00144269	0.0122954	0.666672
ENSG00000270441.1	LAMB2P1	unprocessed_pseudogene	11.2213	5.58312e-06	0.0014427	0.012306	0.666672
ENSG00000119699.8	TGFB3	protein_coding	19.1373	-3.69325e-06	0.00144269	0.012323	0.666672
ENSG00000138378.19	STAT4	protein_coding	66.2708	6.01966e-06	0.00144269	0.0123465	0.666672
ENSG00000143443.10	C1orf56	protein_coding	55.1502	-7.00113e-06	0.00144269	0.0124084	0.666822
ENSG00000038532.16	CLEC16A	protein_coding	672.328	1.87285e-05	0.00144267	0.0125474	0.666822
ENSG00000196670.14	ZFP62	protein_coding	182.74	-1.41968e-05	0.00144269	0.012591	0.666822
ENSG00000233892.1	PAIP1P1	processed_pseudogene	6.31637	-2.95022e-06	0.00144269	0.0125994	0.666822
ENSG00000196597.13	ZNF782	protein_coding	41.3375	-6.70311e-06	0.00144269	0.0126333	0.666822
ENSG00000249931.4	GOLGA8K	protein_coding	11.8057	-1.86713e-06	0.00144269	0.0126646	0.666822
ENSG00000160469.17	BRSK1	protein_coding	50.5791	8.43542e-06	0.00144269	0.0126794	0.666822
ENSG00000177932.7	ZNF354C	protein_coding	34.5545	-3.72406e-06	0.00144269	0.0126829	0.666822
ENSG00000006016.12	CRLF1	protein_coding	27.3002	5.92524e-06	0.00144269	0.0127458	0.666822
ENSG00000286017.1	RP11-21N3.2	lncRNA	17.9631	4.43373e-06	0.00144269	0.0127897	0.666822
ENSG00000167083.7	GNGT2	protein_coding	25.3697	-2.88002e-06	0.00144269	0.0128083	0.666822
ENSG00000180376.17	CCDC66	protein_coding	171.356	-1.21598e-05	0.00144269	0.0128525	0.666822
ENSG00000230797.3	YY2	protein_coding	14.1667	-3.51448e-06	0.00144269	0.0128609	0.666822
ENSG00000163793.13	DNAJC5G	protein_coding	72.0427	2.60515e-06	0.00144269	0.0129531	0.666822
ENSG00000152795.18	HNRNPDL	protein_coding	3940.19	-1.77038e-05	0.00144268	0.012963	0.666822
ENSG00000273812.3	WI2-87327B8.2	lncRNA	114.405	-6.30424e-06	0.00144269	0.0129765	0.666822
ENSG00000165178.9	NCF1C	unprocessed_pseudogene	235.891	3.67328e-06	0.00144269	0.0130715	0.66968
ENSG00000280067.1	CTD-2600H12.2	TEC	15.0656	-3.61424e-06	0.00144269	0.0131998	0.671758
ENSG00000259659.1	RP11-151N17.1	lncRNA	5.62164	-3.05508e-06	0.0014427	0.0132262	0.671758
ENSG00000111291.8	GPRC5D	protein_coding	3.67755	-1.76332e-06	0.0014427	0.0133632	0.671758
ENSG00000201207.1	Y_RNA	misc_RNA	6.06631	-1.01843e-06	0.00144269	0.0133808	0.671758
ENSG00000136504.13	KAT7	protein_coding	562.647	-1.96078e-05	0.00144267	0.0134569	0.671758
ENSG00000226445.2	XXyac-YX65C7_A.2	lncRNA	15.623	5.19895e-06	0.00144269	0.0134803	0.671758
ENSG00000136935.14	GOLGA1	protein_coding	543.772	-1.52965e-05	0.00144268	0.0135361	0.671758
ENSG00000111445.14	RFC5	protein_coding	114.866	-1.16067e-05	0.00144269	0.0135456	0.671758
ENSG00000175782.11	SLC35E3	protein_coding	784.222	1.19155e-05	0.00144269	0.0135691	0.671758
ENSG00000188152.13	NUTM2G	protein_coding	13.3717	6.38527e-06	0.00144269	0.0135719	0.671758
ENSG00000176563.10	CNTD1	protein_coding	20.719	-3.99748e-06	0.00144269	0.0136146	0.671758
ENSG00000115641.19	FHL2	protein_coding	11.0923	4.92602e-06	0.00144269	0.0136226	0.671758
ENSG00000107242.20	PIP5K1B	protein_coding	38.848	-3.69068e-06	0.00144269	0.0136255	0.671758
ENSG00000172977.13	KAT5	protein_coding	325.133	-1.24682e-05	0.00144268	0.0137295	0.672112
ENSG00000231160.10	KLF3-AS1	lncRNA	41.3967	-6.70688e-06	0.0014427	0.0137441	0.672112
ENSG00000198783.6	ZNF830	protein_coding	287.337	-1.22551e-05	0.00144268	0.0137874	0.672112
ENSG00000269481.1	CTD-2521M24.6	lncRNA	6.86468	-3.53441e-06	0.00144269	0.0137908	0.672112
ENSG00000243323.7	PTPRVP	unitary_pseudogene	6.72129	-3.97469e-06	0.0014427	0.0138761	0.674338
ENSG00000279227.1	AC009303.2	TEC	75.1269	-9.37518e-06	0.00144269	0.0139495	0.675974
ENSG00000170917.14	NUDT6	protein_coding	47.5641	-7.26723e-06	0.00144269	0.0140565	0.679224
ENSG00000266313.2	RP11-173M1.4	lncRNA	4.09108	-4.41755e-06	0.0014427	0.0141918	0.683821
ENSG00000244242.2	IFITM10	protein_coding	59.3515	-2.53331e-06	0.00144269	0.0142847	0.685192
ENSG00000122873.12	CISD1	protein_coding	231.056	1.31576e-05	0.00144268	0.0143284	0.685192
ENSG00000272153.1	RP1-286D6.5	lncRNA	32.7289	-4.83476e-06	0.00144269	0.0143573	0.685192
ENSG00000091651.9	ORC6	protein_coding	59.1191	-5.49732e-06	0.00144269	0.0144283	0.685192
ENSG00000143799.14	PARP1	protein_coding	1436.06	-8.10339e-06	0.00144269	0.0144965	0.685192
ENSG00000235034.7	C19orf81	protein_coding	13.2889	-2.5082e-06	0.00144269	0.0145315	0.685192
ENSG00000281731.3	METTL14-DT	lncRNA	5.54833	-3.56705e-06	0.0014427	0.0145504	0.685192
ENSG00000280063.1	RP11-295D4.3	TEC	90.1122	-3.74891e-06	0.00144269	0.0145655	0.685192
ENSG00000215068.8	AC025171.1	lncRNA	79.4207	-4.57837e-06	0.00144269	0.0145828	0.685192
ENSG00000244026.6	FAM86DP	transcribed_unprocessed_pseudogene	197.268	-8.2331e-06	0.00144269	0.0147315	0.690269
ENSG00000174403.16	MIR1-1HG-AS1	lncRNA	60.0173	-4.72192e-06	0.00144269	0.014805	0.691808
ENSG00000092098.17	RNF31	protein_coding	28.9655	-3.26836e-06	0.00144269	0.0148642	0.692674
ENSG00000005100.13	DHX33	protein_coding	333.121	-1.69739e-05	0.00144268	0.015	0.693972
ENSG00000234028.3	EIF2AK3-DT	lncRNA	8.55019	-3.00916e-06	0.00144269	0.0150206	0.693972
ENSG00000234869.1	RP3-439F8.1	lncRNA	40.6849	6.01957e-06	0.00144269	0.0150493	0.693972
ENSG00000198870.8	STKLD1	protein_coding	18.4895	6.91064e-06	0.00144269	0.0150726	0.693972
ENSG00000277715.1	RP11-651L5.3	lncRNA	13.8212	-2.69531e-06	0.00144269	0.0150993	0.693972
ENSG00000122550.18	KLHL7	protein_coding	295.284	-1.25827e-05	0.00144268	0.0151369	0.693972
ENSG00000178761.15	FAM219B	protein_coding	410.138	-9.98732e-06	0.00144269	0.0152215	0.694911
ENSG00000140092.15	FBLN5	protein_coding	13.7117	-3.311e-06	0.0014427	0.0152422	0.694911
ENSG00000083099.11	LYRM2	protein_coding	680.583	1.53153e-05	0.00144268	0.0152825	0.694911
ENSG00000156500.16	PABIR3	protein_coding	51.1047	-5.62952e-06	0.00144269	0.0153208	0.694911
ENSG00000262050.1	RP11-74E22.3	lncRNA	10.5241	-3.03315e-06	0.00144269	0.0154662	0.6983
ENSG00000168172.9	HOOK3	protein_coding	1258.35	1.96564e-05	0.00144267	0.0154776	0.6983
ENSG00000176125.7	UFSP1	protein_coding	18.4836	-5.00452e-06	0.00144269	0.0156639	0.703862
ENSG00000136848.17	DAB2IP	protein_coding	5.45495	1.87773e-06	0.00144269	0.0156837	0.703862
ENSG00000136371.11	MTHFS	protein_coding	87.7609	-6.12362e-06	0.00144269	0.0157293	0.70405
ENSG00000250988.7	SNHG21	lncRNA	10.9622	-2.67009e-06	0.00144269	0.0158678	0.70671
ENSG00000269982.1	RP11-1020A11.2	lncRNA	39.3302	7.46241e-06	0.00144269	0.0159092	0.70671
ENSG00000279155.1	LL0XNC01-36H8.1	TEC	5.10237	-2.25928e-06	0.00144269	0.0159133	0.70671
ENSG00000166923.12	GREM1	protein_coding	242.804	-4.79567e-06	0.0014427	0.0159958	0.707406
ENSG00000113249.13	HAVCR1	protein_coding	54.1181	-3.76084e-06	0.00144269	0.0160138	0.707406
ENSG00000164845.16	FAM86FP	transcribed_unprocessed_pseudogene	46.4343	-5.12886e-06	0.00144269	0.0160643	0.707406
ENSG00000091409.16	ITGA6	protein_coding	861.104	-6.8024e-06	0.00144269	0.0161437	0.707406
ENSG00000140718.21	FTO	protein_coding	319.459	1.86958e-05	0.00144267	0.0161892	0.707406
ENSG00000198920.11	KIAA0753	protein_coding	253.533	1.3602e-05	0.00144268	0.0162636	0.707406
ENSG00000178184.16	PARD6G	protein_coding	14.5044	6.1741e-06	0.00144269	0.0163049	0.707406
ENSG00000229337.2	AC079305.8	lncRNA	7.82438	-5.51233e-07	0.00144269	0.0163149	0.707406
ENSG00000136696.11	IL36B	protein_coding	23.3457	-1.28558e-06	0.0014427	0.0163328	0.707406
ENSG00000135540.11	NHSL1	protein_coding	154.164	-1.28951e-05	0.00144268	0.0163449	0.707406
ENSG00000203965.13	EFCAB7	protein_coding	25.4696	-6.1253e-06	0.00144269	0.0164997	0.710035
ENSG00000140451.13	PIF1	protein_coding	114.779	-6.4895e-06	0.00144269	0.0165296	0.710035
ENSG00000284946.1	AC068831.18	protein_coding	13.1876	-3.40976e-06	0.00144269	0.0165309	0.710035
ENSG00000136682.15	CBWD2	protein_coding	346.512	-5.81795e-06	0.00144269	0.0166047	0.71141
ENSG00000183018.9	SPNS2	protein_coding	13.0982	-2.42978e-06	0.00144269	0.0166933	0.711843
ENSG00000154309.9	DISP1	protein_coding	138.857	-8.32294e-06	0.00144269	0.0166985	0.711843
ENSG00000226942.2	IL9RP3	unprocessed_pseudogene	9.49289	-2.85301e-06	0.00144269	0.0167958	0.71248
ENSG00000186523.14	FAM86B1	protein_coding	7.19826	-1.80315e-06	0.0014427	0.0167972	0.71248
ENSG00000245149.4	RNF139-AS1	lncRNA	36.1983	-4.00288e-06	0.00144269	0.0169484	0.715117
ENSG00000186198.4	SLC51B	protein_coding	7.59932	-3.13027e-06	0.0014427	0.0169856	0.715117
ENSG00000122481.17	RWDD3	protein_coding	42.4816	-6.62397e-06	0.00144269	0.0170552	0.715117
ENSG00000184828.10	ZBTB7C	protein_coding	211.155	4.9385e-06	0.00144269	0.0170742	0.715117
ENSG00000188051.7	TMEM221	protein_coding	6.31362	-3.03861e-06	0.00144269	0.0171301	0.715117
ENSG00000214439.4	FAM185BP	transcribed_unprocessed_pseudogene	11.8263	-2.77934e-06	0.00144269	0.0171302	0.715117
ENSG00000132744.8	ACY3	protein_coding	4.21993	8.16099e-07	0.00144269	0.0171626	0.715117
ENSG00000204152.14	TIMM23B	protein_coding	44.2283	-6.78673e-06	0.00144269	0.017251	0.715117
ENSG00000145882.11	PCYOX1L	protein_coding	191.696	-1.42243e-05	0.00144268	0.0172861	0.715117
ENSG00000187134.14	AKR1C1	protein_coding	34.8039	-1.04879e-06	0.00144269	0.0172912	0.715117
ENSG00000104327.7	CALB1	protein_coding	8.05055	-3.07481e-06	0.00144269	0.0173219	0.715117
ENSG00000239474.7	KLHL41	protein_coding	6.41016	-2.82935e-06	0.00144269	0.0175626	0.722981
ENSG00000188242.4	PP7080	lncRNA	6.73871	-2.2377e-06	0.00144269	0.0175974	0.722981
ENSG00000254396.1	RP11-56F10.3	lncRNA	4.74085	-9.42087e-07	0.0014427	0.0177701	0.728317
ENSG00000140534.14	TICRR	protein_coding	12.8105	-2.02525e-06	0.00144269	0.0178318	0.72909
ENSG00000273148.1	LINC00653	lncRNA	10.3647	-3.37684e-06	0.00144269	0.0179479	0.732077
ENSG00000198932.13	GPRASP1	protein_coding	27.4772	-2.4346e-06	0.00144269	0.0179954	0.732155
ENSG00000169905.13	TOR1AIP2	protein_coding	1216.16	1.80709e-05	0.00144267	0.0180773	0.732155
ENSG00000136273.13	HUS1	protein_coding	384.624	1.77259e-05	0.00144268	0.018079	0.732155
ENSG00000175538.11	KCNE3	protein_coding	891.644	-1.35546e-05	0.00144268	0.018238	0.736842
ENSG00000134463.15	ECHDC3	protein_coding	142.675	-6.58707e-06	0.00144269	0.0182844	0.736966
ENSG00000262152.7	LINC00514	protein_coding	16.0494	-2.64996e-06	0.00144269	0.0183912	0.739517
ENSG00000234177.5	LINC01114	lncRNA	8.94699	5.00068e-06	0.00144269	0.0185609	0.744582
ENSG00000162419.13	GMEB1	protein_coding	254.993	1.53614e-05	0.00144268	0.0186183	0.745128
ENSG00000129103.19	SUMF2	protein_coding	1901.36	-1.41719e-05	0.00144268	0.0186966	0.746502
ENSG00000116991.11	SIPA1L2	protein_coding	869.087	1.28453e-05	0.00144268	0.0188109	0.748673
ENSG00000127081.14	ZNF484	protein_coding	34.4247	-3.92253e-06	0.00144269	0.0189457	0.748673
ENSG00000124383.9	MPHOSPH10	protein_coding	443.83	-1.07054e-05	0.00144268	0.0189487	0.748673
ENSG00000169371.14	SNUPN	protein_coding	233.473	-8.6297e-06	0.00144268	0.0190375	0.748673
ENSG00000079150.18	FKBP7	protein_coding	24.8395	-3.34898e-06	0.00144269	0.0190406	0.748673
ENSG00000169239.13	CA5B	protein_coding	114.109	1.12416e-05	0.00144269	0.0190474	0.748673
ENSG00000159423.17	ALDH4A1	protein_coding	610.195	7.31499e-06	0.00144269	0.0190591	0.748673
ENSG00000123219.13	CENPK	protein_coding	31.3504	-4.41006e-06	0.00144269	0.0192947	0.754607
ENSG00000222041.11	CYTOR	lncRNA	160.703	-6.42699e-06	0.00144269	0.0192988	0.754607
ENSG00000142089.17	IFITM3	protein_coding	715.777	-1.94434e-06	0.00144269	0.0194884	0.75596
ENSG00000286485.1	LL22NC01-132D12.4	lncRNA	5.17074	-1.99918e-06	0.00144269	0.0196153	0.75596
ENSG00000173482.17	PTPRM	protein_coding	940.186	-9.42872e-06	0.00144269	0.0196366	0.75596
ENSG00000258366.10	RTEL1	protein_coding	42.0973	-2.40997e-06	0.00144269	0.0196802	0.75596
ENSG00000111801.16	BTN3A3	protein_coding	376.183	-9.44572e-06	0.00144269	0.0196916	0.75596
ENSG00000240891.8	PLCXD2	protein_coding	6.67798	-3.13517e-06	0.0014427	0.019692	0.75596
ENSG00000233695.2	GAS6-AS1	lncRNA	196.87	-1.67202e-06	0.00144269	0.0197165	0.75596
ENSG00000204366.4	ZBTB12	protein_coding	42.1324	-5.64588e-06	0.00144269	0.0197264	0.75596
ENSG00000257252.6	RP11-486A14.2	lncRNA	9.57059	-3.25791e-07	0.00144269	0.0197335	0.75596
ENSG00000180610.10	ZBTB12BP	processed_pseudogene	7.52311	-2.32926e-06	0.00144269	0.019969	0.763265
ENSG00000277639.2	RP11-467J12.4	protein_coding	19.3524	-4.38464e-06	0.00144269	0.0200594	0.765001
ENSG00000154845.16	PPP4R1	protein_coding	1167.79	2.74125e-05	0.00144263	0.0201933	0.767325
ENSG00000084090.14	STARD7	protein_coding	3961.15	1.82262e-05	0.00144267	0.0202106	0.767325
ENSG00000129465.16	RIPK3	protein_coding	392.126	-1.52648e-05	0.00144267	0.0202882	0.768559
ENSG00000237575.4	PYY2	transcribed_unprocessed_pseudogene	32.6471	5.39311e-06	0.00144269	0.0204447	0.772363
ENSG00000187860.11	CCDC157	protein_coding	29.4549	7.27896e-06	0.00144269	0.0204847	0.772363
ENSG00000137504.15	CREBZF	protein_coding	1237.65	-1.4413e-05	0.00144268	0.0205249	0.772363
ENSG00000150456.11	EEF1AKMT1	protein_coding	55.792	-6.39714e-06	0.00144269	0.020626	0.774267
ENSG00000137747.16	TMPRSS13	protein_coding	31.6389	4.4741e-06	0.00144269	0.0207232	0.774267
ENSG00000004534.15	RBM6	protein_coding	2960.62	-1.12762e-05	0.00144269	0.0207477	0.774267
ENSG00000213906.10	LTB4R2	protein_coding	27.7987	-4.08994e-06	0.00144269	0.0207576	0.774267
ENSG00000091136.15	LAMB1	protein_coding	20.3123	-2.92733e-06	0.00144269	0.0208478	0.775932
ENSG00000135362.14	PRR5L	protein_coding	19.2416	-1.80654e-06	0.00144269	0.0208961	0.776029
ENSG00000280789.2	PAGR1	protein_coding	201.478	-7.32507e-06	0.00144269	0.0210042	0.776659
ENSG00000265749.6	RP11-849F2.5	lncRNA	4.96441	-2.65932e-06	0.00144269	0.0210044	0.776659
ENSG00000095485.18	CWF19L1	protein_coding	429.56	1.28035e-05	0.00144268	0.0210511	0.776699
ENSG00000261659.2	LA16c-313D11.12	lncRNA	20.7098	6.64671e-06	0.00144269	0.0212	0.780029
ENSG00000156976.17	EIF4A2	protein_coding	3866.44	-1.42732e-05	0.00144268	0.02127	0.780029
ENSG00000218772.2	FAM8A6P	processed_pseudogene	16.229	-1.82785e-06	0.00144269	0.0212911	0.780029
ENSG00000160318.6	CLDND2	protein_coding	9.13586	-3.51686e-06	0.00144269	0.0213596	0.780029
ENSG00000285763.1	RP11-421M1.9	lncRNA	11.5757	-2.60208e-06	0.00144269	0.0213707	0.780029
ENSG00000109920.13	FNBP4	protein_coding	1497.83	-1.07256e-05	0.00144268	0.0215872	0.784524
ENSG00000257261.6	RP11-96H19.1	lncRNA	11.8122	-4.62017e-06	0.00144269	0.0215889	0.784524
ENSG00000138735.16	PDE5A	protein_coding	31.1126	6.4871e-06	0.00144269	0.0216322	0.784524
ENSG00000184574.10	LPAR5	protein_coding	27.9393	-2.00284e-06	0.00144269	0.0217348	0.786466
ENSG00000230373.8	GOLGA6L5P	transcribed_unprocessed_pseudogene	79.2338	-3.11122e-06	0.00144269	0.0217903	0.786466
ENSG00000173295.8	FAM86B3P	transcribed_unprocessed_pseudogene	68.9876	-5.14535e-06	0.00144269	0.0218244	0.786466
ENSG00000272183.1	RP11-523H20.3	lncRNA	8.93737	-2.59608e-06	0.00144269	0.0219003	0.78753
ENSG00000118898.16	PPL	protein_coding	18.5373	-3.67506e-06	0.00144269	0.0220179	0.788989
ENSG00000168329.14	CX3CR1	protein_coding	14.2198	-2.90699e-06	0.0014427	0.0220336	0.788989
ENSG00000112195.9	TREML2	protein_coding	6.81813	-1.54816e-06	0.00144269	0.0221191	0.789531
ENSG00000241852.10	C8orf58	protein_coding	134.289	-7.07096e-06	0.00144269	0.022179	0.789531
ENSG00000122966.17	CIT	protein_coding	24.0726	-1.62655e-06	0.00144269	0.0222277	0.789531
ENSG00000196357.12	ZNF565	protein_coding	45.2624	-7.13217e-06	0.00144269	0.0222344	0.789531
ENSG00000184154.15	LRTOMT	protein_coding	37.4109	-6.18311e-06	0.00144269	0.0225452	0.797766
ENSG00000068654.17	POLR1A	protein_coding	767.924	1.23322e-05	0.00144268	0.0226061	0.797766
ENSG00000164933.12	SLC25A32	protein_coding	5.27393	-2.08016e-06	0.00144269	0.0226445	0.797766
ENSG00000131849.12	ZNF132	protein_coding	57.1967	8.37774e-06	0.00144269	0.0226736	0.797766
ENSG00000170271.11	FAXDC2	protein_coding	83.2955	-4.83214e-06	0.00144269	0.0227008	0.797766
ENSG00000188033.10	ZNF490	protein_coding	67.2775	8.59987e-06	0.00144269	0.0231557	0.812075
ENSG00000133256.13	PDE6B	protein_coding	89.2966	-3.93725e-06	0.00144269	0.0232142	0.812449
ENSG00000270980.1	RP11-626A5.2	processed_pseudogene	35.4181	-2.99008e-06	0.00144269	0.0234743	0.819319
ENSG00000162383.13	SLC1A7	protein_coding	26.3549	-2.05217e-06	0.00144269	0.0235068	0.819319
ENSG00000157379.14	DHRS1	protein_coding	483.047	-1.03425e-05	0.00144268	0.0236046	0.819882
ENSG00000089505.18	CMTM1	protein_coding	41.4396	7.26965e-06	0.00144269	0.0236194	0.819882
ENSG00000198502.6	HLA-DRB5	protein_coding	7495.1	-1.21566e-06	0.00144269	0.0236971	0.820905
ENSG00000235351.1	AC114730.11	lncRNA	13.981	-3.33411e-06	0.00144269	0.0239154	0.822637
ENSG00000226266.6	AC009961.3	lncRNA	12.8656	-3.90784e-06	0.00144269	0.0239708	0.822637
ENSG00000253948.2	VPS13B-DT	lncRNA	13.1833	5.48545e-06	0.00144269	0.0239775	0.822637
ENSG00000269243.1	CTD-2231E14.8	lncRNA	11.7776	-1.88532e-06	0.00144269	0.0239784	0.822637
ENSG00000245112.2	SMARCA5-AS1	lncRNA	6.47428	-2.71095e-06	0.00144269	0.0239889	0.822637
ENSG00000253981.5	ALG1L13P	transcribed_unprocessed_pseudogene	12.2943	-2.52002e-06	0.00144269	0.0241636	0.825604
ENSG00000172409.7	CLP1	protein_coding	312.34	1.50213e-05	0.00144267	0.0241879	0.825604
ENSG00000101347.11	SAMHD1	protein_coding	11366.4	1.34031e-05	0.00144268	0.0242211	0.825604
ENSG00000127511.10	SIN3B	protein_coding	1252.61	-1.39134e-05	0.00144268	0.0243871	0.827173
ENSG00000130270.16	ATP8B3	protein_coding	44.6316	-2.9941e-06	0.00144269	0.0244383	0.827173
ENSG00000165490.13	DDIAS	protein_coding	698.019	5.7784e-06	0.00144269	0.0244531	0.827173
ENSG00000172159.16	FRMD3	protein_coding	59.1587	-3.42115e-06	0.00144269	0.0245109	0.827173
ENSG00000214872.8	SMTNL1	protein_coding	24.0037	-2.84769e-06	0.00144269	0.0245241	0.827173
ENSG00000204444.11	APOM	protein_coding	15.5237	5.09441e-06	0.00144269	0.0245635	0.827173
ENSG00000259431.6	THTPA	protein_coding	140.704	-7.94092e-06	0.00144269	0.0246075	0.827173
ENSG00000171989.6	LDHAL6B	protein_coding	10.5934	4.38774e-06	0.00144269	0.0246645	0.827454
ENSG00000155008.15	APOOL	protein_coding	322.877	1.09798e-05	0.00144268	0.024746	0.828552
ENSG00000172586.8	CHCHD1	protein_coding	505.25	1.14568e-05	0.00144269	0.0248248	0.829302
ENSG00000104687.14	GSR	protein_coding	3963.42	1.38435e-05	0.00144267	0.0248659	0.829302
ENSG00000237980.2	LINC02773	lncRNA	15.1343	-3.57207e-06	0.00144269	0.024923	0.82958
ENSG00000129347.21	KRI1	protein_coding	352.304	-1.35644e-05	0.00144268	0.0249973	0.830428
ENSG00000101654.18	RNMT	protein_coding	896.138	2.23474e-05	0.00144264	0.0251733	0.834641
ENSG00000285693.1	RP11-475M20.2	lncRNA	38.1975	-3.19746e-06	0.00144269	0.0252223	0.834641
ENSG00000168152.13	THAP9	protein_coding	35.4899	-4.08022e-06	0.00144269	0.0253646	0.835397
ENSG00000144451.19	SPAG16	protein_coding	39.3424	-5.11996e-06	0.00144269	0.0253834	0.835397
ENSG00000263766.5	KPNB1-DT	lncRNA	6.7068	-2.6519e-06	0.00144269	0.0254089	0.835397
ENSG00000102931.8	ARL2BP	protein_coding	63.5123	-3.394e-06	0.00144269	0.0254472	0.835397
ENSG00000124120.11	TTPAL	protein_coding	125.389	1.43634e-05	0.00144267	0.0255084	0.835397
ENSG00000279789.1	CTD-2574D22.3	TEC	83.5554	-8.54018e-06	0.00144269	0.025622	0.835397
ENSG00000274403.1	CTD-2036P10.6	lncRNA	7.50994	-2.84376e-06	0.00144269	0.0256324	0.835397
ENSG00000251287.8	ALG1L2	protein_coding	6.21265	-2.39178e-06	0.00144269	0.025638	0.835397
ENSG00000263874.2	LINC00672	protein_coding	52.9518	-3.48596e-06	0.00144269	0.0257433	0.836774
ENSG00000131634.14	TMEM204	protein_coding	4.27056	-2.60343e-06	0.0014427	0.0257787	0.836774
ENSG00000153165.19	RGPD3	protein_coding	11.5982	-2.71384e-06	0.00144269	0.0258285	0.836795
ENSG00000182400.15	TRAPPC6B	protein_coding	111.383	-5.44794e-06	0.00144269	0.0259788	0.840062
ENSG00000169612.4	RAMAC	protein_coding	150.314	-9.01674e-06	0.00144269	0.0261689	0.844607
ENSG00000197558.13	SSPOP	transcribed_unitary_pseudogene	14.6454	-3.11833e-06	0.00144269	0.0263071	0.844846
ENSG00000244731.8	C4A	protein_coding	19.1985	5.1228e-06	0.00144269	0.0263246	0.844846
ENSG00000029364.12	SLC39A9	protein_coding	1108.77	2.1146e-05	0.00144264	0.0263254	0.844846
ENSG00000287315.1	RP11-245P10.9	lncRNA	11.6711	-2.74673e-06	0.00144269	0.0264666	0.847779
ENSG00000162892.16	IL24	protein_coding	15.306	-2.76241e-06	0.00144269	0.0266348	0.851362
ENSG00000102057.10	KCND1	protein_coding	29.9339	5.05107e-06	0.00144269	0.0266786	0.851362
ENSG00000267809.1	NDUFV2P1	processed_pseudogene	45.3489	4.77074e-06	0.00144269	0.0268709	0.853545
ENSG00000187678.10	SPRY4	protein_coding	14.5421	-1.98485e-06	0.00144269	0.0269005	0.853545
ENSG00000255561.7	FDXACB1	protein_coding	67.2094	7.67869e-06	0.00144269	0.0269297	0.853545
ENSG00000108591.10	DRG2	protein_coding	504.289	-1.53105e-05	0.00144267	0.0269773	0.853545
ENSG00000172530.21	BANP	protein_coding	354.434	-8.20664e-06	0.00144269	0.0269979	0.853545
ENSG00000227536.1	SOCS5P4	processed_pseudogene	6.71854	3.89856e-06	0.00144269	0.0270919	0.854927
ENSG00000260806.1	PAPOLA-DT	lncRNA	6.6824	-2.60275e-06	0.00144269	0.0272404	0.856874
ENSG00000179403.12	VWA1	protein_coding	29.2336	5.54588e-06	0.00144269	0.0272902	0.856874
ENSG00000271870.1	RP11-97C16.1	lncRNA	32.3593	-4.05423e-06	0.00144269	0.0273335	0.856874
ENSG00000022556.16	NLRP2	protein_coding	433.147	-5.52066e-06	0.00144269	0.0273551	0.856874
ENSG00000182902.14	SLC25A18	protein_coding	28.5126	7.08761e-06	0.00144269	0.0275725	0.859979
ENSG00000111605.18	CPSF6	protein_coding	844.059	-1.51524e-05	0.00144267	0.027599	0.859979
ENSG00000260719.1	AC009133.17	lncRNA	10.5914	-2.78856e-06	0.00144269	0.0276059	0.859979
ENSG00000286177.1	CTC-435M10.13	lncRNA	35.6704	-4.47861e-06	0.00144269	0.0278656	0.860394
ENSG00000112118.20	MCM3	protein_coding	457.431	-1.14004e-05	0.00144268	0.0279103	0.860394
ENSG00000221539.1	SNORD99	snoRNA	15.9306	-3.82207e-06	0.00144269	0.0279454	0.860394
ENSG00000177721.5	ANXA2R	protein_coding	24.0708	-5.79979e-06	0.00144269	0.0279538	0.860394
ENSG00000186162.10	CIDECP1	transcribed_unprocessed_pseudogene	212.801	1.06161e-05	0.00144268	0.0279641	0.860394
ENSG00000189136.9	UBE2Q2P1	transcribed_unprocessed_pseudogene	71.4927	-4.04186e-06	0.00144269	0.0280582	0.860394
ENSG00000047662.5	FAM184B	protein_coding	9.78064	4.3935e-06	0.00144269	0.0280819	0.860394
ENSG00000116151.14	MORN1	protein_coding	87.6498	-7.04612e-06	0.00144269	0.0280894	0.860394
ENSG00000028839.10	TBPL1	protein_coding	76.4607	-6.03031e-06	0.00144269	0.0282261	0.860394
ENSG00000001461.17	NIPAL3	protein_coding	412.261	1.18144e-05	0.00144267	0.0283297	0.860394
ENSG00000225334.3	LINC02813	lncRNA	9.97532	-3.49389e-06	0.00144269	0.0283355	0.860394
ENSG00000272368.2	RP4-605O3.4	lncRNA	12.8085	5.5323e-06	0.00144269	0.0283526	0.860394
ENSG00000071243.16	ING3	protein_coding	167.626	-8.09293e-06	0.00144269	0.0284	0.860394
ENSG00000226803.9	ZNF451-AS1	lncRNA	15.8337	5.48328e-06	0.00144269	0.0284314	0.860394
ENSG00000188321.14	ZNF559	protein_coding	161.454	1.00021e-05	0.00144268	0.0284867	0.860394
ENSG00000287601.1	RP11-11N7.6	lncRNA	5.65954	-2.13492e-06	0.00144269	0.0285389	0.860394
ENSG00000172613.8	RAD9A	protein_coding	346.651	-8.96283e-06	0.00144269	0.0285551	0.860394
ENSG00000144134.19	RABL2A	protein_coding	336.207	-8.98125e-06	0.00144269	0.0285597	0.860394
ENSG00000130513.6	GDF15	protein_coding	2335.39	7.6924e-06	0.00144269	0.0285803	0.860394
ENSG00000273367.1	RP5-827C21.6	lncRNA	5.78533	-1.8646e-06	0.00144269	0.0289218	0.865643
ENSG00000203791.15	EEF1AKMT2	protein_coding	87.3692	-8.8846e-06	0.00144268	0.0289344	0.865643
ENSG00000172382.10	PRSS27	protein_coding	11.4394	-3.3005e-06	0.00144269	0.0290495	0.865643
ENSG00000257698.2	GIHCG	lncRNA	28.3653	-4.92506e-06	0.00144269	0.0290548	0.865643
ENSG00000163933.10	RFT1	protein_coding	347.503	-1.19996e-05	0.00144268	0.0291036	0.865643
ENSG00000287665.1	RP11-32P3.1	lncRNA	8.01602	-3.68085e-06	0.00144269	0.0291109	0.865643
ENSG00000174013.8	FBXO45	protein_coding	626.814	1.03672e-05	0.00144268	0.0291279	0.865643
ENSG00000214826.5	DDX12P	unprocessed_pseudogene	53.1767	-5.63082e-06	0.00144269	0.0292331	0.865643
ENSG00000215244.3	LINC02649	lncRNA	13.5836	-3.53529e-06	0.00144269	0.0292493	0.865643
ENSG00000148219.18	ASTN2	protein_coding	38.085	5.03227e-06	0.00144269	0.0293468	0.865643
ENSG00000206149.10	HERC2P9	transcribed_unprocessed_pseudogene	394.378	-8.27088e-06	0.00144269	0.0293517	0.865643
ENSG00000124215.17	CDH26	protein_coding	33.0675	-4.42313e-06	0.00144269	0.0294347	0.865643
ENSG00000008118.10	CAMK1G	protein_coding	25.3362	4.44263e-06	0.0014427	0.0294371	0.865643
ENSG00000211454.15	AKR7L	polymorphic_pseudogene	13.7546	2.83506e-06	0.00144269	0.0294672	0.865643
ENSG00000272927.1	RP11-1191J2.5	lncRNA	13.7892	-3.39981e-06	0.00144269	0.0295919	0.867808
ENSG00000104419.17	NDRG1	protein_coding	995.193	8.8408e-06	0.00144268	0.0297538	0.871055
ENSG00000104808.8	DHDH	protein_coding	23.8916	-5.93767e-06	0.00144269	0.0298558	0.871134
ENSG00000267745.1	RP11-686D22.8	lncRNA	9.07573	3.44789e-06	0.00144269	0.029859	0.871134
ENSG00000261187.1	RP11-1007O24.2	lncRNA	8.4506	-3.6114e-06	0.00144269	0.0299749	0.872601
ENSG00000149136.9	SSRP1	protein_coding	1109.12	-2.24254e-05	0.00144264	0.0300119	0.872601
ENSG00000071205.12	ARHGAP10	protein_coding	1123.4	2.18083e-05	0.00144263	0.0302828	0.875778
ENSG00000165392.11	WRN	protein_coding	195.55	-1.43713e-05	0.00144267	0.0302879	0.875778
ENSG00000260279.4	AC137932.5	lncRNA	31.7139	4.51545e-06	0.00144269	0.0303329	0.875778
ENSG00000067221.14	STOML1	protein_coding	95.7446	-7.1149e-06	0.00144269	0.030359	0.875778
ENSG00000212916.6	MAP10	protein_coding	32.8072	-4.92967e-06	0.00144269	0.0304199	0.875778
ENSG00000254505.11	CHMP4A	protein_coding	73.9585	-8.80451e-06	0.00144269	0.0304781	0.875778
ENSG00000164512.18	ANKRD55	protein_coding	5.25492	-1.18737e-06	0.00144269	0.0304975	0.875778
ENSG00000271631.1	RP11-408O19.5	lncRNA	12.6811	4.98096e-06	0.00144269	0.030533	0.875778
ENSG00000158220.14	ESYT3	protein_coding	27.5118	5.80764e-06	0.00144269	0.0306813	0.877565
ENSG00000280011.1	RP4-671O14.7	lncRNA	30.0585	-4.18305e-06	0.00144269	0.0307064	0.877565
ENSG00000147421.18	HMBOX1	protein_coding	336.017	-1.2592e-05	0.00144267	0.0307501	0.877565
ENSG00000126453.10	BCL2L12	protein_coding	171.167	-9.51497e-06	0.00144268	0.0309829	0.882728
ENSG00000215417.13	MIR17HG	lncRNA	33.6218	-6.13729e-06	0.00144269	0.0310544	0.883284
ENSG00000137460.10	FHDC1	protein_coding	15.4648	-3.16994e-06	0.00144269	0.031438	0.889091
ENSG00000243056.2	EIF4EBP3	protein_coding	26.8328	-4.39946e-06	0.00144269	0.0315055	0.889091
ENSG00000129646.16	QRICH2	protein_coding	52.9427	7.75895e-06	0.00144269	0.0315364	0.889091
ENSG00000280670.3	CCDC163	protein_coding	28.7688	-2.10244e-06	0.00144269	0.0315448	0.889091
ENSG00000267052.3	CTB-30L5.1	lncRNA	10.9263	5.68571e-06	0.00144269	0.0316412	0.889091
ENSG00000102858.13	MGRN1	protein_coding	2499.63	-8.04796e-06	0.00144269	0.0318029	0.889091
ENSG00000175697.11	GPR156	protein_coding	22.5204	4.17207e-06	0.00144269	0.0318234	0.889091
ENSG00000248275.2	TRIM52-AS1	lncRNA	79.3744	7.12157e-06	0.00144269	0.0318349	0.889091
ENSG00000184481.17	FOXO4	protein_coding	433.084	-1.44974e-05	0.00144267	0.0319561	0.889091
ENSG00000121741.17	ZMYM2	protein_coding	787.302	-1.11283e-05	0.00144268	0.0321549	0.889091
ENSG00000253716.6	MINCR	lncRNA	58.2101	-5.04388e-06	0.00144269	0.0321721	0.889091
ENSG00000171552.14	BCL2L1	protein_coding	3190.77	1.51707e-05	0.00144267	0.0322232	0.889091
ENSG00000089280.19	FUS	protein_coding	5487.08	-1.38243e-05	0.00144267	0.0322532	0.889091
ENSG00000124641.16	MED20	protein_coding	72.075	-6.87012e-06	0.00144269	0.0323096	0.889091
ENSG00000280433.1	CH507-9B2.9	protein_coding	118.577	-7.64976e-06	0.00144269	0.0323124	0.889091
ENSG00000226419.8	SLC16A1-AS1	lncRNA	107.358	-6.58752e-06	0.00144269	0.0324388	0.889091
ENSG00000184139.8	RPL7AP28	processed_pseudogene	10.8063	-9.81871e-07	0.00144269	0.0324939	0.889091
ENSG00000279873.2	LINC01126	lncRNA	12.2098	-3.87116e-06	0.00144269	0.0325316	0.889091
ENSG00000144061.14	NPHP1	protein_coding	18.8114	-3.2875e-06	0.00144269	0.0327071	0.889091
ENSG00000198064.13	NPIPB13	protein_coding	29.0151	-4.68241e-06	0.00144269	0.0327425	0.889091
ENSG00000214595.12	EML6	protein_coding	13.9526	-3.29688e-06	0.00144269	0.0327869	0.889091
ENSG00000286724.1	RP11-421K1.1	lncRNA	13.8738	-4.43867e-06	0.00144269	0.0328466	0.889091
ENSG00000103512.15	NOMO1	protein_coding	1159.9	1.54186e-05	0.00144266	0.0328822	0.889091
ENSG00000171680.23	PLEKHG5	protein_coding	10.4406	-1.13452e-06	0.0014427	0.0328939	0.889091
ENSG00000147601.15	TERF1	protein_coding	253.541	1.26393e-05	0.00144267	0.0329214	0.889091
ENSG00000157152.17	SYN2	protein_coding	14.061	-2.15546e-06	0.00144269	0.0329858	0.889091
ENSG00000272948.2	AP001412.1	lncRNA	7.73276	-2.22757e-06	0.00144269	0.0329954	0.889091
ENSG00000232788.1	ITGA6-AS1	lncRNA	28.8526	5.34792e-06	0.00144269	0.0330832	0.889091
ENSG00000113119.13	TMCO6	protein_coding	104.801	-7.81389e-06	0.00144269	0.0331376	0.889091
ENSG00000140400.17	MAN2C1	protein_coding	2528.63	-1.06058e-05	0.00144268	0.0331543	0.889091
ENSG00000004975.12	DVL2	protein_coding	480.059	-8.17863e-06	0.00144268	0.0332127	0.889091
ENSG00000102384.14	CENPI	protein_coding	42.0222	-2.93886e-06	0.00144269	0.0332533	0.889091
ENSG00000132613.15	MTSS2	protein_coding	11.7324	-2.77226e-06	0.00144269	0.033287	0.889091
ENSG00000082269.17	FAM135A	protein_coding	179.601	-8.37851e-06	0.00144268	0.0333105	0.889091
ENSG00000112699.11	GMDS	protein_coding	120.532	-8.72435e-06	0.00144268	0.0333995	0.889091
ENSG00000280387.1	RP5-1153D9.5	TEC	9.3049	4.64052e-06	0.00144269	0.0334109	0.889091
ENSG00000251396.7	LINC01301	lncRNA	7.36278	-2.69455e-06	0.00144269	0.0334285	0.889091
ENSG00000078401.7	EDN1	protein_coding	9.35197	-2.1233e-06	0.00144269	0.0334326	0.889091
ENSG00000166275.16	BORCS7	protein_coding	419.826	9.9004e-06	0.00144269	0.0334987	0.889091
ENSG00000121310.17	ECHDC2	protein_coding	620.471	-7.14507e-06	0.00144269	0.0335627	0.889091
ENSG00000247556.6	OIP5-AS1	lncRNA	2579.09	1.35764e-05	0.00144267	0.0336558	0.889091
ENSG00000251632.1	LINC02172	lncRNA	6.68065	3.49571e-06	0.00144269	0.0336618	0.889091
ENSG00000223969.6	AC002456.2	lncRNA	18.9735	-3.01235e-06	0.00144269	0.0336922	0.889091
ENSG00000206341.7	HLA-H	unprocessed_pseudogene	320.531	-1.67854e-06	0.00144269	0.0337283	0.889091
ENSG00000105711.14	SCN1B	protein_coding	70.848	-3.5859e-06	0.00144269	0.0337414	0.889091
ENSG00000177098.9	SCN4B	protein_coding	11.1608	5.16564e-06	0.00144269	0.0338073	0.889091
ENSG00000279393.1	RP11-95G6.1	TEC	8.03925	-2.27337e-06	0.00144269	0.033813	0.889091
ENSG00000179058.7	C9orf50	protein_coding	8.45552	-2.02779e-06	0.00144269	0.0338523	0.889091
ENSG00000169607.13	CKAP2L	protein_coding	13.0841	-1.24522e-06	0.00144269	0.033931	0.889091
ENSG00000272115.1	GS1-393G12.14	lncRNA	11.951	-2.85253e-06	0.00144269	0.0339676	0.889091
ENSG00000139190.17	VAMP1	protein_coding	340.348	-6.33003e-06	0.00144269	0.0339904	0.889091
ENSG00000070770.10	CSNK2A2	protein_coding	547.413	-1.061e-05	0.00144268	0.0340029	0.889091
ENSG00000118965.16	WDR35	protein_coding	46.2046	-4.38238e-06	0.00144269	0.0340289	0.889091
ENSG00000235001.3	EIF4A1P2	processed_pseudogene	9.76497	4.52503e-06	0.00144269	0.0341031	0.889662
ENSG00000185958.10	FAM186A	protein_coding	11.1167	3.57708e-06	0.00144269	0.0342118	0.89113
ENSG00000224809.2	BEND3P2	processed_pseudogene	43.9562	4.84627e-06	0.00144269	0.0342934	0.89189
ENSG00000284882.1	RP11-118B23.6	lncRNA	161.285	-4.87889e-06	0.00144269	0.0344294	0.893293
ENSG00000188460.4	ACTBP11	processed_pseudogene	7.55033	-3.28895e-06	0.00144269	0.0344524	0.893293
ENSG00000164048.14	ZNF589	protein_coding	1421.02	-1.05632e-05	0.00144268	0.0345429	0.893487
ENSG00000196345.13	ZKSCAN7	protein_coding	25.0652	-5.1001e-06	0.00144269	0.0345922	0.893487
ENSG00000151743.11	AMN1	protein_coding	27.0546	6.2642e-06	0.00144269	0.0346221	0.893487
ENSG00000259514.1	RP11-685G9.2	lncRNA	7.02238	-1.93336e-06	0.00144269	0.03467	0.893487
ENSG00000164011.18	ZNF691	protein_coding	160.477	1.21967e-05	0.00144268	0.0348231	0.894765
ENSG00000174007.9	CEP19	protein_coding	119.753	7.6494e-06	0.00144268	0.0348462	0.894765
ENSG00000235194.9	PPP1R3E	protein_coding	307.671	-9.46013e-06	0.00144268	0.0348774	0.894765
ENSG00000035664.11	DAPK2	protein_coding	6.71408	-2.16357e-06	0.00144269	0.03504	0.896472
ENSG00000256576.2	LINC02361	lncRNA	28.5378	-4.15245e-06	0.00144269	0.0350523	0.896472
ENSG00000139180.11	NDUFA9	protein_coding	276.683	1.19181e-05	0.00144268	0.035153	0.896472
ENSG00000147206.17	NXF3	protein_coding	50.5396	-1.90003e-06	0.00144269	0.0351547	0.896472
ENSG00000261222.3	CTD-2006K23.1	lncRNA	4.31558	5.10391e-07	0.00144269	0.035283	0.898396
ENSG00000111145.8	ELK3	protein_coding	162.169	-7.99015e-06	0.00144269	0.0354243	0.900645
ENSG00000271795.1	CTC-251D13.1	lncRNA	19.4241	-2.14521e-06	0.00144269	0.0357129	0.904531
ENSG00000240219.1	RP11-430C7.5	lncRNA	25.0113	7.19258e-06	0.00144269	0.0357922	0.904531
ENSG00000085465.13	OVGP1	protein_coding	43.0641	-5.32831e-06	0.00144269	0.0358279	0.904531
ENSG00000113318.11	MSH3	protein_coding	175.221	-9.84987e-06	0.00144268	0.0359889	0.904531
ENSG00000176896.8	TCEANC	protein_coding	63.4234	-8.23229e-06	0.00144268	0.0360635	0.904531
ENSG00000272655.2	POLR2J4	transcribed_unprocessed_pseudogene	64.5978	-5.80442e-06	0.00144269	0.0360687	0.904531
ENSG00000167384.11	ZNF180	protein_coding	88.9868	-1.07515e-05	0.00144268	0.036109	0.904531
ENSG00000173535.15	TNFRSF10C	protein_coding	88.7952	6.26347e-06	0.00144269	0.0361277	0.904531
ENSG00000271553.1	RP11-274B21.10	lncRNA	10.359	-2.7618e-06	0.00144269	0.0362129	0.904531
ENSG00000105649.10	RAB3A	protein_coding	35.6175	-4.22171e-06	0.00144269	0.036224	0.904531
ENSG00000169184.6	MN1	protein_coding	17.0937	-4.39718e-06	0.00144269	0.0362604	0.904531
ENSG00000213221.5	DNLZ	protein_coding	6.26144	-2.42336e-06	0.00144269	0.0362778	0.904531
ENSG00000107643.16	MAPK8	protein_coding	365.499	-8.86899e-06	0.00144268	0.0362849	0.904531
ENSG00000165304.8	MELK	protein_coding	48.6438	-3.40341e-06	0.00144269	0.0363216	0.904531
ENSG00000204592.9	HLA-E	protein_coding	14294.1	-1.10191e-05	0.00144268	0.0365633	0.904697
ENSG00000124635.9	H2BC11	protein_coding	51.529	5.59396e-06	0.00144269	0.0366624	0.904697
ENSG00000162836.12	ACP6	protein_coding	148.192	-6.42002e-06	0.00144269	0.0366772	0.904697
ENSG00000100058.12	CRYBB2P1	transcribed_unprocessed_pseudogene	240.453	-1.11064e-05	0.00144268	0.0367102	0.904697
ENSG00000128602.11	SMO	protein_coding	21.4868	-2.59302e-06	0.00144269	0.0367415	0.904697
ENSG00000057935.14	MTA3	protein_coding	207.216	-9.65788e-06	0.00144268	0.036748	0.904697
ENSG00000141026.6	MED9	protein_coding	312.363	1.23976e-05	0.00144267	0.0367794	0.904697
ENSG00000137812.20	KNL1	protein_coding	31.8736	-2.59223e-06	0.00144269	0.0369119	0.904697
ENSG00000163235.16	TGFA	protein_coding	112.065	4.82056e-06	0.00144269	0.0369312	0.904697
ENSG00000165948.11	IFI27L1	protein_coding	115.605	-7.66261e-06	0.00144269	0.0369411	0.904697
ENSG00000273270.1	RP11-212P7.2	lncRNA	151.841	-6.30572e-06	0.00144269	0.0369431	0.904697
ENSG00000186272.13	ZNF17	protein_coding	61.1818	7.31394e-06	0.00144269	0.0369666	0.904697
ENSG00000176422.14	SPRYD4	protein_coding	223.963	1.2227e-05	0.00144267	0.0371043	0.906764
ENSG00000123154.12	WDR83	protein_coding	181.609	-8.47199e-06	0.00144269	0.0371722	0.907046
ENSG00000150281.7	CTF1	protein_coding	5.96791	-2.39135e-06	0.00144269	0.0372226	0.907046
ENSG00000236969.2	GGT8P	unprocessed_pseudogene	10.5402	-1.56589e-06	0.00144269	0.0373258	0.907236
ENSG00000159247.13	TUBBP5	transcribed_unprocessed_pseudogene	5.50481	1.21492e-06	0.00144269	0.037337	0.907236
ENSG00000100410.8	PHF5A	protein_coding	311.287	-9.53972e-06	0.00144268	0.0375376	0.908363
ENSG00000131238.18	PPT1	protein_coding	13418.2	9.04728e-06	0.00144268	0.0375383	0.908363
ENSG00000172819.17	RARG	protein_coding	63.4184	-6.48666e-06	0.00144269	0.037698	0.908363
ENSG00000092470.12	WDR76	protein_coding	31.808	-3.08724e-06	0.00144269	0.0377449	0.908363
ENSG00000101890.5	GUCY2F	protein_coding	11.5864	-2.90896e-06	0.00144269	0.037755	0.908363
ENSG00000213658.12	LAT	protein_coding	69.874	-3.80144e-06	0.00144269	0.037777	0.908363
ENSG00000237522.1	NONOP2	processed_pseudogene	27.2228	4.7369e-06	0.00144269	0.0377873	0.908363
ENSG00000276007.1	RP11-358L22.3	lncRNA	10.15	4.61679e-06	0.00144269	0.0378106	0.908363
ENSG00000213551.7	DNAJC9	protein_coding	189.503	-8.65039e-06	0.00144268	0.0381429	0.911248
ENSG00000273188.1	RP3-402G11.25	lncRNA	28.048	-3.42379e-06	0.00144269	0.0382196	0.911248
ENSG00000271889.1	RP11-493E12.1	lncRNA	7.19324	-2.53761e-06	0.00144269	0.0382487	0.911248
ENSG00000268584.1	RP11-464F9.20	lncRNA	6.96567	-3.1931e-06	0.00144269	0.0382523	0.911248
ENSG00000205414.1	RP11-401P9.6	lncRNA	18.9657	-2.38668e-06	0.00144269	0.0383025	0.911248
ENSG00000184661.14	CDCA2	protein_coding	11.8582	-2.25317e-06	0.00144269	0.0383234	0.911248
ENSG00000169246.16	NPIPB3	protein_coding	97.7806	-4.23539e-06	0.00144269	0.0383531	0.911248
ENSG00000164649.20	CDCA7L	protein_coding	230.055	-5.88766e-06	0.00144269	0.03838	0.911248
ENSG00000259954.1	IL21R-AS1	lncRNA	8.63157	-5.62795e-07	0.00144269	0.0384129	0.911248
ENSG00000175395.16	ZNF25	protein_coding	297.146	-1.24805e-05	0.00144267	0.0386202	0.914094
ENSG00000288596.2	C8orf44	lncRNA	78.0317	-7.7141e-06	0.00144269	0.0386404	0.914094
ENSG00000205710.4	C17orf107	protein_coding	29.6842	-2.2896e-06	0.00144269	0.0387322	0.914994
ENSG00000277744.1	CTC-435M10.12	lncRNA	8.72642	-2.69697e-06	0.00144269	0.0389868	0.918088
ENSG00000273763.2	RP11-420C9.1	transcribed_processed_pseudogene	11.3902	-3.53859e-06	0.00144269	0.0391139	0.918088
ENSG00000188897.9	CTD-3088G3.8	protein_coding	84.0314	-3.92497e-06	0.00144269	0.0391232	0.918088
ENSG00000254363.6	CTB-131B5.5	lncRNA	6.73948	-2.21839e-06	0.00144269	0.0391348	0.918088
ENSG00000151413.17	NUBPL	protein_coding	105.711	-4.92597e-06	0.00144269	0.0392264	0.918088
ENSG00000259494.2	MRPL46	protein_coding	120.475	-6.18463e-06	0.00144269	0.0392553	0.918088
ENSG00000026297.17	RNASET2	protein_coding	1945.51	-9.467e-06	0.00144268	0.0393372	0.918088
ENSG00000273306.1	RP11-527J8.1	lncRNA	5.28287	-2.2106e-06	0.00144269	0.0393378	0.918088
ENSG00000106344.8	RBM28	protein_coding	479.87	-1.4835e-05	0.00144266	0.0394983	0.918088
ENSG00000165630.14	PRPF18	protein_coding	124.289	-5.1733e-06	0.00144269	0.0395071	0.918088
ENSG00000271797.1	CTC-428G20.6	lncRNA	23.0926	4.9088e-06	0.00144269	0.0395259	0.918088
ENSG00000059588.10	TARBP1	protein_coding	1149.72	-9.36529e-06	0.00144268	0.0395575	0.918088
ENSG00000106025.9	TSPAN12	protein_coding	24.5098	-2.4687e-06	0.00144269	0.0396024	0.918088
ENSG00000185842.16	DNAH14	protein_coding	38.9184	-3.38954e-06	0.00144269	0.039706	0.918088
ENSG00000213316.10	LTC4S	protein_coding	46.3027	-1.75058e-06	0.00144269	0.0397266	0.918088
ENSG00000260083.2	MIR762HG	lncRNA	20.2642	-5.54568e-06	0.00144269	0.0399615	0.918088
ENSG00000135094.11	SDS	protein_coding	215.439	-1.98112e-06	0.00144269	0.040047	0.918088
ENSG00000134909.19	ARHGAP32	protein_coding	73.462	6.37576e-06	0.00144269	0.0400651	0.918088
ENSG00000230521.1	HCG4P7	unprocessed_pseudogene	7.39582	-1.90009e-06	0.00144269	0.0400723	0.918088
ENSG00000135926.15	TMBIM1	protein_coding	10278.2	1.57007e-05	0.00144265	0.0401	0.918088
ENSG00000171161.13	ZNF672	protein_coding	764.908	1.18115e-05	0.00144267	0.0401335	0.918088
ENSG00000128039.13	SRD5A3	protein_coding	232.773	9.93664e-06	0.00144268	0.0401441	0.918088
ENSG00000204116.11	CHIC1	protein_coding	5.86677	-1.14479e-06	0.00144269	0.0401503	0.918088
ENSG00000140943.17	MBTPS1	protein_coding	1794.53	1.77847e-05	0.00144264	0.0401692	0.918088
ENSG00000125863.20	MKKS	protein_coding	347.812	9.1613e-06	0.00144268	0.0402188	0.918088
ENSG00000121578.13	B4GALT4	protein_coding	224.277	-1.08022e-05	0.00144268	0.0402665	0.918088
ENSG00000258736.1	RP11-982M15.7	lncRNA	6.20003	3.80684e-06	0.00144269	0.0404235	0.918437
ENSG00000203780.12	FANK1	protein_coding	13.0161	-3.79685e-06	0.00144269	0.0404624	0.918437
ENSG00000168283.14	BMI1	protein_coding	358.948	1.44678e-05	0.00144266	0.0406234	0.918437
ENSG00000286977.1	RP3-453A3.2	lncRNA	16.4403	-3.26822e-06	0.00144269	0.0406414	0.918437
ENSG00000175309.15	PHYKPL	protein_coding	957.884	-1.1367e-05	0.00144267	0.0406866	0.918437
ENSG00000240225.10	ZNF542P	transcribed_unprocessed_pseudogene	172.154	1.08699e-05	0.00144267	0.0407036	0.918437
ENSG00000178974.11	FBXO34	protein_coding	336.015	-8.63226e-06	0.00144268	0.0407974	0.918437
ENSG00000273820.2	USP27X	protein_coding	36.3604	-2.42219e-06	0.00144269	0.0408485	0.918437
ENSG00000234912.12	SNHG20	lncRNA	129.683	-7.33141e-06	0.00144269	0.0409407	0.918437
ENSG00000147576.17	ADHFE1	protein_coding	48.5021	6.4336e-06	0.00144269	0.0409683	0.918437
ENSG00000167182.15	SP2	protein_coding	408.23	1.2609e-05	0.00144267	0.0410697	0.918437
ENSG00000160111.15	CPAMD8	protein_coding	136.033	-6.07913e-06	0.00144269	0.0411037	0.918437
ENSG00000110811.20	P3H3	protein_coding	20.0397	4.68527e-06	0.00144269	0.0411149	0.918437
ENSG00000179041.4	RRS1	protein_coding	237.517	-8.6647e-06	0.00144268	0.0411656	0.918437
ENSG00000139668.9	WDFY2	protein_coding	389.044	-6.855e-06	0.00144269	0.0411847	0.918437
ENSG00000163430.12	FSTL1	protein_coding	12.9563	9.01237e-07	0.00144269	0.0413133	0.918437
ENSG00000137274.13	BPHL	protein_coding	155.531	-5.53948e-06	0.00144269	0.0415051	0.918437
ENSG00000204172.12	AGAP9	protein_coding	235.328	-6.21881e-06	0.00144269	0.0416096	0.918437
ENSG00000184117.12	NIPSNAP1	protein_coding	334.029	-6.45685e-06	0.00144269	0.0416104	0.918437
ENSG00000224870.7	MRPL20-AS1	lncRNA	282.6	-9.40892e-06	0.00144268	0.0416676	0.918437
ENSG00000280173.1	RP11-447D11.3	TEC	35.5136	4.7916e-06	0.00144269	0.0416868	0.918437
ENSG00000279019.1	RP11-407G23.2	TEC	13.7921	-2.95175e-06	0.00144269	0.0417111	0.918437
ENSG00000166265.13	CYYR1	protein_coding	16.2719	3.27249e-06	0.00144269	0.041835	0.918437
ENSG00000136717.15	BIN1	protein_coding	561.26	7.58532e-06	0.00144268	0.0418845	0.918437
ENSG00000163964.18	PIGX	protein_coding	763.984	1.07392e-05	0.00144267	0.0418923	0.918437
ENSG00000258424.1	RP11-471B22.2	lncRNA	20.4058	-2.68133e-06	0.00144269	0.0419275	0.918437
ENSG00000148943.12	LIN7C	protein_coding	526.188	1.4391e-05	0.00144266	0.0419504	0.918437
ENSG00000143891.17	GALM	protein_coding	1243.81	-4.7664e-06	0.00144269	0.0419561	0.918437
ENSG00000271270.7	TMCC1-DT	lncRNA	94.128	-7.54639e-06	0.00144269	0.0420199	0.918437
ENSG00000277462.2	ZNF670	protein_coding	29.2318	-4.01301e-06	0.00144269	0.0420635	0.918437
ENSG00000272899.4	ATP6V1FNB	protein_coding	71.1985	-2.87452e-06	0.00144269	0.0422142	0.918437
ENSG00000092200.13	RPGRIP1	protein_coding	32.5134	-2.20275e-06	0.00144269	0.0422203	0.918437
ENSG00000240143.1	RP4-753P9.3	lncRNA	11.1422	-2.4713e-06	0.00144269	0.0422657	0.918437
ENSG00000166278.15	C2	protein_coding	141.108	-3.12264e-06	0.00144269	0.042279	0.918437
ENSG00000238045.9	AC009133.12	lncRNA	53.8046	-7.52604e-06	0.00144269	0.0422869	0.918437
ENSG00000273096.1	RP3-508I15.20	lncRNA	11.4788	-2.74689e-06	0.00144269	0.0423018	0.918437
ENSG00000100577.19	GSTZ1	protein_coding	494.183	1.23255e-05	0.00144267	0.0423333	0.918437
ENSG00000173272.16	MZT2A	protein_coding	679.858	-6.99694e-06	0.00144269	0.0423338	0.918437
ENSG00000134986.14	NREP	protein_coding	23.0013	-2.24225e-06	0.00144269	0.0425096	0.921078
ENSG00000269335.6	IKBKG	protein_coding	275.766	-4.76627e-06	0.00144269	0.0427467	0.924335
ENSG00000265206.5	RP5-1171I10.5	lncRNA	453.481	-6.10196e-06	0.00144269	0.0427686	0.924335
ENSG00000254718.6	CTD-2184C24.2	lncRNA	12.8503	-2.67422e-06	0.00144269	0.0429023	0.925116
ENSG00000226212.2	TRGV6	TR_V_pseudogene	12.1343	3.98505e-06	0.00144269	0.0429641	0.925116
ENSG00000204681.11	GABBR1	protein_coding	476.356	-6.39919e-06	0.00144269	0.0430092	0.925116
ENSG00000108592.17	FTSJ3	protein_coding	815.548	-1.70031e-05	0.00144265	0.0432678	0.925116
ENSG00000181544.15	FANCB	protein_coding	7.10408	-1.90056e-06	0.00144269	0.0432833	0.925116
ENSG00000164252.13	AGGF1	protein_coding	500.267	1.73566e-05	0.00144265	0.0433614	0.925116
ENSG00000117318.9	ID3	protein_coding	573.562	4.47269e-06	0.00144269	0.0435797	0.925116
ENSG00000148926.10	ADM	protein_coding	120.628	-3.86964e-06	0.00144269	0.0436044	0.925116
ENSG00000280407.3	RP13-516M14.8	TEC	17.5755	4.79841e-06	0.00144269	0.0436278	0.925116
ENSG00000007129.18	CEACAM21	protein_coding	47.4784	-2.01691e-06	0.00144269	0.0437408	0.925116
ENSG00000213782.7	DDX47	protein_coding	27.409	-4.05296e-06	0.00144269	0.0438724	0.925116
ENSG00000140543.15	DET1	protein_coding	20.2478	-5.04813e-06	0.00144269	0.0439596	0.925116
ENSG00000109775.11	UFSP2	protein_coding	261.02	1.2724e-05	0.00144267	0.0440921	0.925116
ENSG00000271976.1	RP11-884K10.7	lncRNA	55.4564	6.50403e-06	0.00144269	0.0441229	0.925116
ENSG00000278918.1	CTD-2267D19.1	TEC	29.4202	-3.68753e-06	0.00144269	0.0441232	0.925116
ENSG00000233885.7	YEATS2-AS1	lncRNA	14.2061	-2.10438e-06	0.00144269	0.0441368	0.925116
ENSG00000262663.1	RP11-497H17.1	lncRNA	8.44305	-1.28245e-06	0.00144269	0.0441631	0.925116
ENSG00000227230.1	RP11-261C10.5	lncRNA	7.76857	-2.14902e-06	0.00144269	0.0441935	0.925116
ENSG00000156697.13	UTP14A	protein_coding	201.938	-8.5858e-06	0.00144268	0.0442513	0.925116
ENSG00000168404.13	MLKL	protein_coding	864.711	-9.17458e-06	0.00144268	0.0442533	0.925116
ENSG00000245275.8	SAP30L-AS1	lncRNA	26.5429	-4.46786e-06	0.00144269	0.0442853	0.925116
ENSG00000224992.2	RP11-295G24.5	lncRNA	5.79986	-1.80984e-06	0.00144269	0.0442994	0.925116
ENSG00000073536.18	NLE1	protein_coding	123.967	-6.78969e-06	0.00144269	0.0443404	0.925116
ENSG00000237489.5	C10orf143	protein_coding	48.4977	-8.06154e-06	0.00144269	0.0444032	0.925116
ENSG00000135605.13	TEC	protein_coding	139.01	-4.7823e-06	0.00144269	0.0444162	0.925116
ENSG00000115540.15	MOB4	protein_coding	155.988	9.21469e-06	0.00144268	0.0444308	0.925116
ENSG00000083817.9	ZNF416	protein_coding	53.4225	-5.17379e-06	0.00144269	0.0444448	0.925116
ENSG00000011243.19	AKAP8L	protein_coding	731.546	-1.10248e-05	0.00144267	0.0444658	0.925116
ENSG00000137710.17	RDX	protein_coding	1059.01	-1.0132e-05	0.00144268	0.0444678	0.925116
ENSG00000108395.14	TRIM37	protein_coding	290.975	-9.88465e-06	0.00144268	0.0445685	0.925116
ENSG00000122696.14	SLC25A51	protein_coding	176.961	1.34814e-05	0.00144267	0.0446016	0.925116
ENSG00000162396.6	PARS2	protein_coding	89.6517	7.36571e-06	0.00144269	0.0447047	0.925116
ENSG00000064199.7	SPA17	protein_coding	36.3545	-5.12104e-06	0.00144269	0.0447601	0.925116
ENSG00000277534.1	RP11-9E17.1	lncRNA	15.3734	5.09713e-06	0.00144269	0.044766	0.925116
ENSG00000131779.11	PEX11B	protein_coding	332.997	-8.47452e-06	0.00144268	0.0447945	0.925116
ENSG00000262712.1	RP11-295D4.1	lncRNA	13.2205	3.69758e-06	0.00144269	0.0447952	0.925116
ENSG00000147592.9	LACTB2	protein_coding	281.55	9.87682e-06	0.00144268	0.0448172	0.925116
ENSG00000138587.6	MNS1	protein_coding	6.44576	-1.81588e-06	0.00144269	0.0449487	0.925176
ENSG00000244560.7	RP4-800G7.2	transcribed_unprocessed_pseudogene	110.347	-5.24681e-06	0.00144269	0.0451179	0.925176
ENSG00000137522.18	RNF121	protein_coding	411.542	1.47097e-05	0.00144265	0.0453046	0.925176
ENSG00000179598.6	PLD6	protein_coding	57.5119	-6.06711e-06	0.00144269	0.0453644	0.925176
ENSG00000219747.1	RPL32P16	processed_pseudogene	6.02035	3.06303e-06	0.00144269	0.0454585	0.925176
ENSG00000188283.12	ZNF383	protein_coding	124.784	1.29028e-05	0.00144267	0.045474	0.925176
ENSG00000286196.1	RP11-228B15.6	lncRNA	11.9853	-2.09238e-06	0.00144269	0.0454844	0.925176
ENSG00000146904.9	EPHA1	protein_coding	80.3663	-6.09224e-06	0.00144269	0.0454948	0.925176
ENSG00000214975.4	PPIAP29	processed_pseudogene	5.76237	-1.05482e-06	0.00144269	0.0454957	0.925176
ENSG00000162971.11	TYW5	protein_coding	193.676	-8.40549e-06	0.00144268	0.045502	0.925176
ENSG00000240024.5	LINC00888	transcribed_unprocessed_pseudogene	224.883	-6.11534e-06	0.00144269	0.0455038	0.925176
ENSG00000011523.14	CEP68	protein_coding	426.247	-1.0175e-05	0.00144267	0.0455576	0.925176
ENSG00000107779.14	BMPR1A	protein_coding	139.823	8.81614e-06	0.00144268	0.045577	0.925176
ENSG00000146410.12	MTFR2	protein_coding	23.1595	-3.02755e-06	0.00144269	0.0455816	0.925176
ENSG00000172115.9	CYCS	protein_coding	3283.79	1.34332e-05	0.00144266	0.0456899	0.926268
ENSG00000197013.10	ZNF429	protein_coding	141.516	7.33114e-06	0.00144269	0.0458414	0.928233
ENSG00000160679.13	CHTOP	protein_coding	1193.26	-1.86243e-05	0.00144264	0.0460726	0.930374
ENSG00000232679.2	LINC01705	lncRNA	137.071	-3.2608e-06	0.00144269	0.0460984	0.930374
ENSG00000272374.1	RP3-329A5.8	lncRNA	12.6619	-3.43018e-06	0.00144269	0.0461485	0.930374
ENSG00000132313.15	MRPL35	protein_coding	603.847	1.34681e-05	0.00144266	0.0461659	0.930374
ENSG00000225880.5	LINC00115	lncRNA	17.3112	-3.63662e-06	0.00144269	0.0462807	0.930516
ENSG00000067365.15	METTL22	protein_coding	321.4	-9.48447e-06	0.00144268	0.0463206	0.930516
ENSG00000170264.13	FAM161A	protein_coding	37.1197	-4.05489e-06	0.00144269	0.0464317	0.930516
ENSG00000247516.8	MIR4458HG	lncRNA	58.2494	-4.63089e-06	0.00144269	0.0464339	0.930516
ENSG00000163428.4	LRRC58	protein_coding	986.077	1.4873e-05	0.00144265	0.046605	0.930516
ENSG00000219410.6	RP4-761J14.8	lncRNA	4.19123	-2.15709e-06	0.00144269	0.0466666	0.930516
ENSG00000023909.10	GCLM	protein_coding	379.411	1.08329e-05	0.00144268	0.0466796	0.930516
ENSG00000114648.12	KLHL18	protein_coding	704.444	1.20035e-05	0.00144266	0.0467937	0.930516
ENSG00000227345.9	PARG	protein_coding	325.583	1.53022e-05	0.00144265	0.0467965	0.930516
ENSG00000167394.13	ZNF668	protein_coding	144.42	7.43741e-06	0.00144268	0.0467981	0.930516
ENSG00000146205.14	ANO7	protein_coding	19.4716	-2.43229e-06	0.00144269	0.0468526	0.930516
ENSG00000240809.1	CAP1P1	processed_pseudogene	16.5546	-3.90735e-06	0.00144269	0.046856	0.930516
ENSG00000267049.1	AC002398.13	lncRNA	7.04857	-2.22672e-06	0.00144269	0.0469308	0.930516
ENSG00000184163.3	C1QTNF12	protein_coding	10.986	-2.40879e-06	0.00144269	0.0469388	0.930516
ENSG00000228323.2	MYADM-AS1	lncRNA	5.64942	-1.82792e-06	0.00144269	0.047113	0.930755
ENSG00000139547.8	RDH16	protein_coding	5.20645	-2.27205e-06	0.00144269	0.0472451	0.930755
ENSG00000124784.9	RIOK1	protein_coding	207.485	-1.0417e-05	0.00144268	0.0472526	0.930755
ENSG00000072858.11	SIDT1	protein_coding	32.8698	-2.50402e-06	0.00144269	0.0472576	0.930755
ENSG00000277363.5	SRCIN1	protein_coding	92.6183	-4.2161e-06	0.00144269	0.0472735	0.930755
ENSG00000158571.11	PFKFB1	protein_coding	8.6319	4.36539e-06	0.00144269	0.047357	0.930755
ENSG00000260742.1	RP11-366L5.1	lncRNA	7.67143	-2.4664e-06	0.00144269	0.047367	0.930755
ENSG00000182774.13	RPS17	protein_coding	111.053	-6.3257e-06	0.00144269	0.0473887	0.930755
ENSG00000115657.14	ABCB6	protein_coding	13.4745	3.45885e-06	0.00144269	0.0475009	0.930899
ENSG00000213398.8	LCAT	protein_coding	137.014	8.11475e-06	0.00144268	0.0475428	0.930899
ENSG00000183060.16	LYSMD4	protein_coding	208.332	-7.291e-06	0.00144268	0.0476022	0.930899
ENSG00000279520.1	RP11-20I23.2	TEC	103.342	-4.00137e-06	0.00144269	0.0476149	0.930899
ENSG00000107929.15	LARP4B	protein_coding	1958.14	-1.97712e-05	0.00144262	0.0476816	0.931133
ENSG00000228107.1	AP000692.9	lncRNA	12.0072	1.54458e-06	0.00144269	0.047838	0.932735
ENSG00000259341.2	RP11-20G13.1	lncRNA	22.9719	3.51757e-06	0.00144269	0.0478839	0.932735
ENSG00000258429.2	PDF	protein_coding	85.8155	-2.67047e-06	0.00144269	0.0479369	0.932735
ENSG00000223573.7	TINCR	protein_coding	5.33783	-1.7744e-06	0.00144269	0.047983	0.932735
ENSG00000169914.6	OTUD3	protein_coding	180.091	-7.16267e-06	0.00144269	0.0481353	0.934628
ENSG00000274512.6	TBC1D3L	protein_coding	167.455	4.86002e-06	0.00144269	0.0482866	0.935968
ENSG00000107614.22	TRDMT1	protein_coding	94.3397	-8.29839e-06	0.00144268	0.0483144	0.935968
ENSG00000116273.6	PHF13	protein_coding	511.39	1.57952e-05	0.00144265	0.0484369	0.937272
ENSG00000284602.1	RP3-465N24.7	lncRNA	22.6637	-3.27681e-06	0.00144269	0.0485083	0.937589
ENSG00000204149.14	AGAP6	protein_coding	65.9521	-3.46323e-06	0.00144269	0.0486016	0.938023
ENSG00000206557.6	TRIM71	protein_coding	9.89201	-1.86066e-06	0.00144269	0.0486411	0.938023
ENSG00000109814.12	UGDH	protein_coding	657.072	8.58295e-06	0.00144268	0.0487314	0.938701
ENSG00000273456.1	RP11-686O6.2	lncRNA	7.47766	-1.92727e-06	0.00144269	0.0488621	0.939276
ENSG00000197753.11	LHFPL5	protein_coding	21.1567	-3.97233e-06	0.00144269	0.049026	0.939276
ENSG00000287110.1	RP11-723O4.10	lncRNA	6.76728	-1.05993e-06	0.00144269	0.0490743	0.939276
ENSG00000187486.7	KCNJ11	protein_coding	18.2097	-1.48368e-06	0.00144269	0.0492231	0.939276
ENSG00000272686.1	WASL-DT	lncRNA	103.442	7.55941e-06	0.00144269	0.0492539	0.939276
ENSG00000215493.3	XXbac-B562F10.11	processed_pseudogene	10.3677	-1.82724e-06	0.00144269	0.0492805	0.939276
ENSG00000143740.15	SNAP47	protein_coding	384.653	1.19143e-05	0.00144267	0.0492902	0.939276
ENSG00000163606.11	CD200R1	protein_coding	82.4179	-9.64718e-07	0.00144269	0.0492976	0.939276
ENSG00000280007.1	AC008079.10	lncRNA	12.494	-3.42738e-06	0.00144269	0.0493371	0.939276
ENSG00000180998.12	GPR137C	protein_coding	7.09923	-2.22725e-06	0.00144269	0.0494629	0.939276
ENSG00000139055.7	ERP27	protein_coding	32.0431	4.17299e-06	0.00144269	0.0494957	0.939276
ENSG00000168970.22	JMJD7-PLA2G4B	protein_coding	94.2429	-3.69393e-06	0.00144269	0.0495099	0.939276
ENSG00000169047.6	IRS1	protein_coding	57.0468	-3.19788e-06	0.00144269	0.0495211	0.939276
ENSG00000253559.1	OSGEPL1-AS1	lncRNA	8.07295	3.91602e-06	0.00144269	0.0496361	0.939276
ENSG00000170291.15	ELP5	protein_coding	559.748	-1.11059e-05	0.00144267	0.0496487	0.939276
ENSG00000228253.1	MT-ATP8	protein_coding	2467.61	-4.6127e-06	0.00144269	0.0496643	0.939276
ENSG00000235681.1	AC008746.5	processed_pseudogene	8.02087	2.8071e-06	0.00144269	0.0497424	0.939276
ENSG00000184887.14	BTBD6	protein_coding	869.255	1.21938e-05	0.00144267	0.0497875	0.939276
ENSG00000164050.13	PLXNB1	protein_coding	17.5082	-1.92573e-06	0.00144269	0.0498734	0.939276
ENSG00000204267.16	TAP2	protein_coding	937.143	-6.7296e-06	0.00144269	0.0498865	0.939276
ENSG00000213598.4	RP11-112J1.1	processed_pseudogene	8.77483	4.13766e-06	0.00144269	0.0499811	0.939276
ENSG00000140006.12	WDR89	protein_coding	105.941	-8.40707e-06	0.00144268	0.0500935	0.939276
ENSG00000169379.17	ARL13B	protein_coding	101.804	-6.60162e-06	0.00144269	0.0501091	0.939276
ENSG00000040275.17	SPDL1	protein_coding	110.527	-5.3924e-06	0.00144269	0.0503108	0.939276
ENSG00000275198.1	RP11-471B22.3	lncRNA	8.41877	4.20055e-06	0.00144269	0.0503203	0.939276
ENSG00000287074.1	RP11-678N14.1	lncRNA	12.8293	-2.30895e-06	0.00144269	0.0504198	0.939276
ENSG00000073111.14	MCM2	protein_coding	107.788	-3.93384e-06	0.00144269	0.0504873	0.939276
ENSG00000234353.2	AP000347.4	transcribed_unprocessed_pseudogene	17.3228	2.181e-06	0.00144269	0.0505825	0.939276
ENSG00000135148.12	TRAFD1	protein_coding	773.74	1.62737e-05	0.00144264	0.0505965	0.939276
ENSG00000269952.1	RP11-324I22.3	lncRNA	5.9496	3.64312e-07	0.00144269	0.050681	0.939276
ENSG00000261468.1	RP11-1024P17.1	lncRNA	14.9383	-3.6486e-06	0.00144269	0.0507283	0.939276
ENSG00000171723.16	GPHN	protein_coding	105.276	-9.46085e-06	0.00144268	0.0507646	0.939276
ENSG00000154781.16	CCDC174	protein_coding	338.681	-1.23204e-05	0.00144266	0.0507827	0.939276
ENSG00000242294.6	STAG3L5P	transcribed_unprocessed_pseudogene	107.629	-5.73192e-06	0.00144269	0.0508139	0.939276
ENSG00000182890.5	GLUD2	protein_coding	11.0185	4.0433e-06	0.00144269	0.0508333	0.939276
ENSG00000197272.2	IL27	protein_coding	22.7843	3.00806e-06	0.00144269	0.0508393	0.939276
ENSG00000162407.9	PLPP3	protein_coding	529.895	-6.43173e-06	0.00144269	0.0508796	0.939276
ENSG00000130818.12	ZNF426	protein_coding	188.406	1.38578e-05	0.00144266	0.0508969	0.939276
ENSG00000280334.1	RP11-361L15.5	TEC	17.9826	-2.25775e-06	0.00144269	0.0509423	0.939276
ENSG00000130713.16	EXOSC2	protein_coding	264.364	-1.58725e-05	0.00144265	0.0510188	0.939276
ENSG00000167193.8	CRK	protein_coding	1178.97	2.09628e-05	0.00144261	0.0510254	0.939276
ENSG00000019169.11	MARCO	protein_coding	445.701	-2.08836e-06	0.00144269	0.0512958	0.943233
ENSG00000251580.3	LINC02482	lncRNA	14.2881	-2.72712e-06	0.00144269	0.0513982	0.943666
ENSG00000154144.13	TBRG1	protein_coding	1266.51	-2.11736e-05	0.00144262	0.0514936	0.943666
ENSG00000137942.18	FNBP1L	protein_coding	147.049	-7.32618e-06	0.00144268	0.0515225	0.943666
ENSG00000196562.14	SULF2	protein_coding	542.306	4.66509e-06	0.00144269	0.051587	0.943666
ENSG00000230953.2	RP4-631H13.6	processed_pseudogene	5.28004	-1.61845e-06	0.00144269	0.0516598	0.943666
ENSG00000276931.1	RP11-161M6.6	lncRNA	6.21166	-2.78295e-06	0.00144269	0.0516903	0.943666
ENSG00000234284.7	ZNF879	protein_coding	53.19	-6.06685e-06	0.00144269	0.0517077	0.943666
ENSG00000204599.14	TRIM39	protein_coding	264.459	-1.08917e-05	0.00144267	0.0518696	0.945606
ENSG00000185730.8	ZNF696	protein_coding	180.974	-8.69546e-06	0.00144268	0.0519374	0.945827
ENSG00000100372.15	SLC25A17	protein_coding	269.076	1.22573e-05	0.00144266	0.0523359	0.947837
ENSG00000226711.7	FAM66C	lncRNA	5.59568	-2.60604e-06	0.00144269	0.0523471	0.947837
ENSG00000239407.5	LL0XNC01-237H1.2	lncRNA	5.82521	-2.67229e-06	0.00144269	0.0524412	0.947837
ENSG00000181638.20	ZFP41	protein_coding	114.871	8.19197e-06	0.00144268	0.0524974	0.947837
ENSG00000188092.15	GPR89B	protein_coding	73.857	6.49139e-06	0.00144268	0.0525043	0.947837
ENSG00000185834.10	RPL12P4	processed_pseudogene	14.566	-2.74347e-06	0.00144269	0.0525919	0.947837
ENSG00000063127.16	SLC6A16	protein_coding	138.952	-6.10956e-06	0.00144269	0.0526085	0.947837
ENSG00000204253.4	HNRNPCP2	processed_pseudogene	23.1386	-3.33388e-06	0.00144269	0.0526601	0.947837
ENSG00000251209.9	LINC00923	lncRNA	7.49593	-1.112e-06	0.00144269	0.0526781	0.947837
ENSG00000151229.13	SLC2A13	protein_coding	165.781	9.52538e-06	0.00144267	0.052688	0.947837
ENSG00000234678.2	ELF3-AS1	lncRNA	94.8181	-5.81505e-06	0.00144269	0.052705	0.947837
ENSG00000120262.10	CCDC170	protein_coding	134.652	-3.82179e-06	0.00144269	0.0527558	0.947837
ENSG00000157734.14	SNX22	protein_coding	15.9406	-2.33385e-06	0.00144269	0.0527968	0.947837
ENSG00000248971.2	KRT8P46	processed_pseudogene	12.2139	-3.20426e-06	0.00144269	0.0528279	0.947837
ENSG00000052723.12	SIKE1	protein_coding	374.778	-1.41653e-05	0.00144265	0.053082	0.95001
ENSG00000278985.1	RP11-303E16.9	TEC	9.82989	-2.28154e-06	0.00144269	0.0530962	0.95001
ENSG00000237080.3	EHMT2-AS1	lncRNA	7.20138	-2.40827e-06	0.00144269	0.0531572	0.95001
ENSG00000161981.11	SNRNP25	protein_coding	410.198	-7.84396e-06	0.00144268	0.0531881	0.95001
ENSG00000162482.5	AKR7A3	protein_coding	27.0499	-4.10835e-06	0.00144269	0.0532283	0.95001
ENSG00000147454.14	SLC25A37	protein_coding	301.941	-8.14828e-06	0.00144269	0.0533569	0.950407
ENSG00000233554.6	B4GALT1-AS1	lncRNA	14.4623	3.99565e-06	0.00144269	0.0534305	0.950407
ENSG00000264175.1	MIR3189	miRNA	7.23465	2.25422e-06	0.00144269	0.0535588	0.950407
ENSG00000139182.15	CLSTN3	protein_coding	164.252	-1.68276e-06	0.00144268	0.0536505	0.950407
ENSG00000131773.14	KHDRBS3	protein_coding	55.8899	-3.84431e-06	0.00144269	0.0537879	0.950407
ENSG00000082196.21	C1QTNF3	protein_coding	19.9671	-2.5069e-06	0.00144269	0.0537886	0.950407
ENSG00000165511.6	ZNF22-AS1	lncRNA	38.2548	-3.40851e-06	0.00144269	0.0538117	0.950407
ENSG00000223501.9	VPS52	protein_coding	655.6	-1.16761e-05	0.00144267	0.0538986	0.950407
ENSG00000176485.13	PLAAT3	protein_coding	12.4787	-1.09043e-06	0.00144269	0.0539851	0.950407
ENSG00000227124.11	ZNF717	protein_coding	60.0113	7.22921e-06	0.00144268	0.054099	0.950407
ENSG00000189067.14	LITAF	protein_coding	13456.9	9.09535e-06	0.00144268	0.0541041	0.950407
ENSG00000230415.1	LINC01786	lncRNA	10.1581	-1.88195e-06	0.00144269	0.054118	0.950407
ENSG00000271133.5	ITGB8-AS1	lncRNA	5.99325	-1.56406e-06	0.00144269	0.0542709	0.950407
ENSG00000272625.1	RP11-737O24.5	lncRNA	20.5491	-2.91584e-06	0.00144269	0.0542874	0.950407
ENSG00000100445.18	SDR39U1	protein_coding	155.631	-1.00203e-05	0.00144268	0.0542943	0.950407
ENSG00000003509.16	NDUFAF7	protein_coding	226.249	-8.53543e-06	0.00144268	0.0543001	0.950407
ENSG00000239523.6	MYLK-AS1	lncRNA	8.82338	-1.99253e-06	0.00144269	0.0543211	0.950407
ENSG00000267855.6	NDUFA7	protein_coding	9.24485	-2.18833e-06	0.00144269	0.0544041	0.950407
ENSG00000166987.15	MBD6	protein_coding	960.567	-9.1099e-06	0.00144268	0.0544748	0.950407
ENSG00000171928.14	TVP23B	protein_coding	673.885	-7.85043e-06	0.00144268	0.0544831	0.950407
ENSG00000235169.11	SMIM1	protein_coding	25.9706	-2.89634e-06	0.00144269	0.0545381	0.950407
ENSG00000004838.14	ZMYND10	protein_coding	25.957	-4.23137e-06	0.00144269	0.0546504	0.950407
ENSG00000176731.12	RBIS	protein_coding	132.171	-4.9854e-06	0.00144269	0.0547476	0.950407
ENSG00000223509.8	RP11-632K20.7	transcribed_processed_pseudogene	106.083	-3.17905e-06	0.00144269	0.0547889	0.950407
ENSG00000018699.13	TTC27	protein_coding	183.978	1.0044e-05	0.00144267	0.0548171	0.950407
ENSG00000176095.12	IP6K1	protein_coding	1147.96	2.40794e-05	0.00144258	0.0548385	0.950407
ENSG00000189164.15	ZNF527	protein_coding	74.2374	8.15653e-06	0.00144268	0.0549247	0.950407
ENSG00000198825.15	INPP5F	protein_coding	200.636	-9.29816e-06	0.00144268	0.0549648	0.950407
ENSG00000159339.13	PADI4	protein_coding	116.913	1.18525e-06	0.00144269	0.0549982	0.950407
ENSG00000254595.1	CTD-2010I16.1	processed_pseudogene	8.34371	-2.73393e-06	0.00144269	0.055113	0.950407
ENSG00000108798.9	ABI3	protein_coding	187.761	-5.07094e-06	0.00144269	0.0552057	0.950407
ENSG00000189007.16	ADAT2	protein_coding	128.599	-5.17001e-06	0.00144269	0.0552338	0.950407
ENSG00000269514.3	RP11-370I10.12	lncRNA	19.847	-2.13172e-06	0.00144269	0.0553362	0.950407
ENSG00000213279.2	RP1-29C18.9	lncRNA	6.53373	-2.35833e-06	0.00144269	0.0553796	0.950407
ENSG00000254732.2	RP11-691N7.6	protein_coding	12.193	-3.15038e-06	0.00144269	0.0554791	0.950407
ENSG00000267096.1	CTD-2537I9.13	lncRNA	10.432	-2.36191e-06	0.00144269	0.055528	0.950407
ENSG00000257595.3	LINC02356	lncRNA	22.3343	4.8598e-06	0.00144269	0.0556209	0.950407
ENSG00000278600.1	RP11-81A1.6	lncRNA	196.378	-6.22061e-06	0.00144269	0.0556623	0.950407
ENSG00000236021.2	RP11-195C7.1	lncRNA	7.3659	2.0612e-06	0.00144269	0.0556715	0.950407
ENSG00000135525.19	MAP7	protein_coding	232.024	8.08784e-06	0.00144268	0.0557599	0.950407
ENSG00000285895.1	RP11-655C2.4	lncRNA	24.7217	6.36492e-06	0.00144269	0.055774	0.950407
ENSG00000266053.2	NDUFV2-AS1	lncRNA	29.914	-4.36326e-06	0.00144269	0.0557775	0.950407
ENSG00000143322.21	ABL2	protein_coding	1651.57	8.64651e-06	0.00144267	0.0557978	0.950407
ENSG00000068745.15	IP6K2	protein_coding	599.797	-1.33854e-05	0.00144266	0.0558333	0.950407
ENSG00000166963.13	MAP1A	protein_coding	281.635	4.35042e-06	0.00144269	0.055903	0.950407
ENSG00000163002.13	NUP35	protein_coding	52.4298	-4.50277e-06	0.00144269	0.0559558	0.950407
ENSG00000104859.15	CLASRP	protein_coding	1197.02	-8.17315e-06	0.00144268	0.0560053	0.950407
ENSG00000203865.11	ATP1A1-AS1	lncRNA	62.7964	-3.98264e-06	0.00144269	0.0560162	0.950407
ENSG00000255350.1	MTCO1P15	processed_pseudogene	4.3133	2.31222e-06	0.00144269	0.0560165	0.950407
ENSG00000144935.16	TRPC1	protein_coding	3.44378	-1.56822e-06	0.00144269	0.0561181	0.950407
ENSG00000160191.18	PDE9A	protein_coding	6.19401	9.83584e-07	0.00144269	0.0561561	0.950407
ENSG00000083844.10	ZNF264	protein_coding	362.474	1.11896e-05	0.00144267	0.0562019	0.950407
ENSG00000269439.6	PGLS-DT	lncRNA	107.749	-7.90688e-06	0.00144268	0.056212	0.950407
ENSG00000065361.17	ERBB3	protein_coding	13.689	4.04884e-06	0.00144269	0.05653	0.951699
ENSG00000226180.3	RP11-278A23.1	lncRNA	4.66634	-2.01956e-06	0.00144269	0.0565584	0.951699
ENSG00000163013.12	FBXO41	protein_coding	394.675	-6.4718e-06	0.00144269	0.0565753	0.951699
ENSG00000224790.3	AP000704.5	lncRNA	10.4412	4.74431e-06	0.00144269	0.0565898	0.951699
ENSG00000176714.10	CCDC121	protein_coding	21.541	3.89117e-06	0.00144269	0.0566011	0.951699
ENSG00000273321.1	RP11-621L6.3	lncRNA	7.74997	-3.08556e-06	0.00144269	0.0568097	0.951699
ENSG00000174501.14	ANKRD36C	protein_coding	57.7565	-3.4655e-06	0.00144269	0.0568272	0.951699
ENSG00000248866.1	USP46-DT	lncRNA	24.277	-3.2914e-06	0.00144269	0.0568306	0.951699
ENSG00000277053.4	GTF2IP1	transcribed_unprocessed_pseudogene	145.629	-3.67641e-06	0.00144269	0.0568385	0.951699
ENSG00000090470.15	PDCD7	protein_coding	442.764	-1.57581e-05	0.00144264	0.0568977	0.951699
ENSG00000078487.18	ZCWPW1	protein_coding	139.34	-8.45708e-06	0.00144268	0.0569039	0.951699
ENSG00000225830.16	ERCC6	protein_coding	223.114	-5.41281e-06	0.00144269	0.0570215	0.952225
ENSG00000136193.17	SCRN1	protein_coding	339.747	-5.58477e-06	0.00144269	0.057098	0.952225
ENSG00000243566.7	UPK3B	protein_coding	18.0709	-2.08257e-06	0.00144269	0.0571434	0.952225
ENSG00000241163.8	LINC00877	lncRNA	21.3707	3.89824e-06	0.00144269	0.0572023	0.952225
ENSG00000162337.12	LRP5	protein_coding	345.535	4.67622e-06	0.00144269	0.0574968	0.952225
ENSG00000172361.6	CFAP53	protein_coding	9.75593	-2.18765e-06	0.00144269	0.0576435	0.952225
ENSG00000111450.14	STX2	protein_coding	1161.79	-8.37966e-06	0.00144269	0.0576758	0.952225
ENSG00000144481.17	TRPM8	protein_coding	5.54258	-1.16534e-06	0.00144269	0.0576878	0.952225
ENSG00000107020.10	PLGRKT	protein_coding	459.423	1.00608e-05	0.00144268	0.0577309	0.952225
ENSG00000197822.12	OCLN	protein_coding	9.15188	1.67073e-06	0.00144269	0.057751	0.952225
ENSG00000105227.16	PRX	protein_coding	113.7	-7.47624e-06	0.00144269	0.0577815	0.952225
ENSG00000168092.14	PAFAH1B2	protein_coding	1606.55	1.68789e-05	0.00144263	0.0578668	0.952225
ENSG00000210154.1	MT-TD	Mt_tRNA	6.33957	-1.95182e-06	0.00144269	0.0579109	0.952225
ENSG00000136932.14	TRMO	protein_coding	282.013	-1.1338e-05	0.00144267	0.05807	0.952225
ENSG00000163558.13	PRKCI	protein_coding	295.526	-1.20572e-05	0.00144266	0.0580937	0.952225
ENSG00000175048.17	ZDHHC14	protein_coding	147.812	-5.73281e-06	0.00144269	0.0581873	0.952225
ENSG00000221988.13	PPT2	protein_coding	26.0063	5.12434e-06	0.00144269	0.0581953	0.952225
ENSG00000152154.11	TMEM178A	protein_coding	142.638	-4.8218e-06	0.00144269	0.0582096	0.952225
ENSG00000157456.8	CCNB2	protein_coding	79.0456	-7.70027e-06	0.00144269	0.0583183	0.952225
ENSG00000253873.6	PCDHGA11	protein_coding	9.58028	3.90976e-06	0.00144269	0.0583303	0.952225
ENSG00000162300.13	ZFPL1	protein_coding	140.54	-8.23239e-06	0.00144268	0.0583605	0.952225
ENSG00000250519.7	RP11-680H20.2	lncRNA	17.9737	-3.67434e-06	0.00144269	0.0583761	0.952225
ENSG00000146963.18	LUC7L2	protein_coding	673.772	-1.58808e-05	0.00144264	0.0583791	0.952225
ENSG00000160753.16	RUSC1	protein_coding	421.541	-8.09906e-06	0.00144268	0.0584653	0.952225
ENSG00000123064.13	DDX54	protein_coding	906.873	-1.19715e-05	0.00144266	0.0585812	0.952225
ENSG00000175985.10	PLEKHD1	protein_coding	6.48953	-1.68788e-06	0.00144269	0.0586743	0.952225
ENSG00000112877.8	CEP72	protein_coding	29.534	-6.15293e-06	0.00144269	0.0587781	0.952225
ENSG00000273311.1	DGCR11	lncRNA	17.7747	4.72696e-06	0.00144269	0.0588204	0.952225
ENSG00000252498.1	RNU6-1016P	snRNA	5.3781	-1.10144e-06	0.0014427	0.0588717	0.952225
ENSG00000197183.14	NOL4L	protein_coding	308.153	8.60371e-06	0.00144268	0.0589393	0.952225
ENSG00000260441.5	RP11-96D1.7	lncRNA	8.81715	-2.38173e-06	0.00144269	0.0589738	0.952225
ENSG00000254477.2	AP000640.10	lncRNA	8.48689	-2.32413e-06	0.00144269	0.0590483	0.952225
ENSG00000286782.1	RP11-392A14.12	lncRNA	6.80553	-2.16267e-06	0.00144269	0.0591097	0.952225
ENSG00000278156.2	TSC22D1-AS1	lncRNA	24.2615	-4.20607e-06	0.00144269	0.059118	0.952225
ENSG00000249115.9	HAUS5	protein_coding	131.954	-6.45602e-06	0.00144269	0.0591307	0.952225
ENSG00000068831.19	RASGRP2	protein_coding	62.3131	-1.17298e-05	0.00144271	0.0591541	0.952225
ENSG00000167637.18	ZNF283	protein_coding	82.6478	7.35286e-06	0.00144268	0.059169	0.952225
ENSG00000128881.17	TTBK2	protein_coding	162.028	-4.5865e-06	0.00144269	0.0591713	0.952225
ENSG00000198089.16	SFI1	protein_coding	581.056	-8.99338e-06	0.00144268	0.0592171	0.952225
ENSG00000261474.1	RP11-452L6.1	lncRNA	11.8864	-3.43839e-06	0.00144269	0.0592391	0.952225
ENSG00000100142.16	POLR2F	protein_coding	438.127	-9.18534e-06	0.00144268	0.0592522	0.952225
ENSG00000058804.12	NDC1	protein_coding	395.944	-1.43409e-05	0.00144265	0.0592866	0.952225
ENSG00000076351.13	SLC46A1	protein_coding	28.8284	1.00015e-06	0.00144269	0.0593451	0.952266
ENSG00000245849.8	RAD51-AS1	lncRNA	74.8764	-3.96218e-06	0.00144269	0.0595544	0.952851
ENSG00000238083.8	LRRC37A2	protein_coding	141.07	-4.53211e-06	0.00144269	0.0595674	0.952851
ENSG00000005469.12	CROT	protein_coding	125.572	-6.41737e-06	0.00144268	0.0595797	0.952851
ENSG00000184227.8	ACOT1	protein_coding	387.588	-1.69982e-06	0.00144269	0.0596057	0.952851
ENSG00000078124.13	ACER3	protein_coding	1295.83	1.05198e-05	0.00144267	0.0596727	0.953027
ENSG00000073756.13	PTGS2	protein_coding	25.8166	-1.58461e-06	0.00144269	0.0597557	0.953456
ENSG00000178199.14	ZC3H12D	protein_coding	65.5528	-2.85244e-06	0.00144269	0.0598908	0.953799
ENSG00000060656.20	PTPRU	protein_coding	36.5272	3.66757e-06	0.00144269	0.0599216	0.953799
ENSG00000216775.3	RP1-152L7.5	transcribed_unprocessed_pseudogene	12.43	3.68854e-06	0.00144269	0.0599454	0.953799
ENSG00000099337.5	KCNK6	protein_coding	2786.63	1.03336e-05	0.00144267	0.0600341	0.954317
ENSG00000008086.13	CDKL5	protein_coding	88.2444	9.54041e-06	0.00144268	0.0601211	0.954808
ENSG00000197223.12	C1D	protein_coding	493.308	1.07963e-05	0.00144267	0.0602106	0.955338
ENSG00000157992.12	KRTCAP3	protein_coding	45.5803	-2.73826e-06	0.00144269	0.060495	0.958955
ENSG00000124257.7	NEURL2	protein_coding	4.77958	2.85574e-06	0.00144269	0.060582	0.959441
ENSG00000214013.9	GANC	protein_coding	327.933	-7.20041e-06	0.00144268	0.0608089	0.960884
ENSG00000174384.9	PMS2P6	unprocessed_pseudogene	4.55322	-1.85991e-06	0.00144269	0.0608447	0.960884
ENSG00000198917.13	SPOUT1	protein_coding	18.9901	-2.34393e-06	0.00144269	0.0609287	0.960884
ENSG00000228223.3	HCG11	lncRNA	163.522	-8.84824e-06	0.00144268	0.060938	0.960884
ENSG00000255517.6	CTD-3074O7.5	lncRNA	37.9535	4.96157e-06	0.00144269	0.0609556	0.960884
ENSG00000258701.1	LINC00638	lncRNA	22.7376	3.13494e-06	0.00144269	0.0612451	0.964553
ENSG00000276744.1	CTD-2562G15.3	lncRNA	6.37202	-2.13045e-06	0.00144269	0.0613245	0.964693
ENSG00000163806.16	SPDYA	protein_coding	11.9003	-2.52995e-06	0.00144269	0.0613674	0.964693
ENSG00000189091.13	SF3B3	protein_coding	1205.67	-1.42117e-05	0.00144265	0.0614251	0.964708
ENSG00000110900.16	TSPAN11	protein_coding	44.8855	4.79958e-06	0.00144269	0.0615594	0.965092
ENSG00000180479.14	ZNF571	protein_coding	20.6672	-2.27468e-06	0.00144269	0.0616143	0.965092
ENSG00000198169.9	ZNF251	protein_coding	301.479	-1.07064e-05	0.00144267	0.0616573	0.965092
ENSG00000134030.14	CTIF	protein_coding	595.96	-8.57767e-06	0.00144268	0.0616964	0.965092
ENSG00000233622.3	CYP2T1P	transcribed_unitary_pseudogene	11.31	3.69347e-06	0.00144269	0.0617376	0.965092
ENSG00000189241.8	TSPYL1	protein_coding	1011.36	1.32662e-05	0.00144266	0.0618545	0.965092
ENSG00000165861.14	ZFYVE1	protein_coding	483.955	1.45288e-05	0.00144265	0.0618574	0.965092
ENSG00000130508.11	PXDN	protein_coding	3.38686	1.82662e-06	0.00144269	0.0619034	0.965092
ENSG00000108468.15	CBX1	protein_coding	476.164	-6.76011e-06	0.00144268	0.0620683	0.966141
ENSG00000259772.6	RP11-16E12.2	lncRNA	7.26669	-2.52757e-06	0.00144269	0.0621747	0.966141
ENSG00000253159.3	PCDHGA12	protein_coding	9.91998	-2.1656e-06	0.00144269	0.062232	0.966141
ENSG00000279425.1	CTD-2017D11.2	TEC	10.6663	-2.54795e-06	0.00144269	0.0623167	0.966141
ENSG00000275763.3	ZNF516-DT	lncRNA	7.85321	-2.46297e-06	0.00144269	0.0623666	0.966141
ENSG00000003436.16	TFPI	protein_coding	469.811	9.44114e-06	0.00144268	0.0624064	0.966141
ENSG00000130363.13	RSPH3	protein_coding	627.497	9.30513e-06	0.00144267	0.0624677	0.966141
ENSG00000113272.14	THG1L	protein_coding	154.414	-5.4496e-06	0.00144269	0.0624757	0.966141
ENSG00000148773.14	MKI67	protein_coding	215.445	-3.77096e-06	0.00144269	0.062482	0.966141
ENSG00000154133.15	ROBO4	protein_coding	7.59537	-1.30091e-06	0.00144269	0.0625743	0.96669
ENSG00000119457.8	SLC46A2	protein_coding	14.9793	-2.29701e-06	0.00144269	0.062692	0.967629
ENSG00000115604.12	IL18R1	protein_coding	6.97558	-1.3057e-06	0.00144269	0.0628273	0.96884
ENSG00000170801.10	HTRA3	protein_coding	70.2207	3.0257e-06	0.00144269	0.0629353	0.969626
ENSG00000222046.3	DCDC2B	protein_coding	8.27382	-2.58249e-06	0.00144269	0.0630561	0.969988
ENSG00000214756.8	CSKMT	protein_coding	38.3293	-5.30217e-06	0.00144269	0.0630729	0.969988
ENSG00000180425.11	C11orf71	protein_coding	65.0747	-5.38251e-06	0.00144269	0.0632868	0.970655
ENSG00000126790.12	L3HYPDH	protein_coding	184.38	-7.50621e-06	0.00144268	0.0633706	0.970655
ENSG00000235316.1	DUSP8P5	processed_pseudogene	57.8073	-3.10391e-06	0.00144269	0.0633985	0.970655
ENSG00000135205.15	CCDC146	protein_coding	163.318	-6.54032e-06	0.00144268	0.0634323	0.970655
ENSG00000145247.12	OCIAD2	protein_coding	19.5151	-2.53379e-06	0.00144269	0.0634825	0.970655
ENSG00000255398.3	HCAR3	protein_coding	173.65	3.89654e-06	0.00144269	0.0635392	0.970655
ENSG00000227632.2	AC018804.6	unprocessed_pseudogene	6.92012	-1.31359e-06	0.00144269	0.0635643	0.970655
ENSG00000107864.15	CPEB3	protein_coding	74.9104	-8.99242e-06	0.00144268	0.0635768	0.970655
ENSG00000147439.13	BIN3	protein_coding	268.556	-1.06083e-05	0.00144267	0.0636478	0.970655
ENSG00000112139.17	MDGA1	protein_coding	65.9646	2.16009e-06	0.00144269	0.0637992	0.970655
ENSG00000166313.19	APBB1	protein_coding	26.3957	-2.46573e-06	0.00144269	0.0639523	0.970655
ENSG00000276916.1	RP11-230F18.6	lncRNA	6.91197	2.90136e-06	0.00144269	0.0640137	0.970655
ENSG00000119986.7	AVPI1	protein_coding	1044.57	9.70438e-06	0.00144267	0.0640346	0.970655
ENSG00000233901.6	LINC01503	lncRNA	77.9081	-3.56648e-06	0.00144269	0.0640569	0.970655
ENSG00000116962.15	NID1	protein_coding	47.17	-1.7758e-06	0.00144269	0.0640834	0.970655
ENSG00000196466.10	ZNF799	protein_coding	51.9641	6.34427e-06	0.00144268	0.0640844	0.970655
ENSG00000163412.13	EIF4E3	protein_coding	647.235	8.50925e-06	0.00144268	0.0640872	0.970655
ENSG00000134245.18	WNT2B	protein_coding	61.7143	-5.38526e-06	0.00144269	0.0641434	0.970655
ENSG00000188295.15	ZNF669	protein_coding	69.4817	7.2202e-06	0.00144268	0.0643621	0.973098
ENSG00000122188.13	LAX1	protein_coding	5.55242	-1.26252e-06	0.00144269	0.0644579	0.973107
ENSG00000234511.10	C5orf58	protein_coding	12.6083	-1.89714e-06	0.00144269	0.0644772	0.973107
ENSG00000156042.18	CFAP70	protein_coding	16.6807	-2.40396e-06	0.00144269	0.0646906	0.973849
ENSG00000152705.8	CATSPER3	protein_coding	17.4232	4.21805e-06	0.00144269	0.0649019	0.973849
ENSG00000141404.17	GNAL	protein_coding	28.4717	5.34276e-06	0.00144269	0.0649693	0.973849
ENSG00000242125.3	SNHG3	lncRNA	430.993	-6.49033e-06	0.00144269	0.0649996	0.973849
ENSG00000260669.2	AL136419.6	lncRNA	27.78	-4.24635e-06	0.00144269	0.0650184	0.973849
ENSG00000245648.2	KLRK1-AS1	lncRNA	11.8926	1.64445e-06	0.00144269	0.0650233	0.973849
ENSG00000267141.1	CTB-31O20.8	lncRNA	8.47117	-1.81602e-06	0.00144269	0.0651088	0.973849
ENSG00000072571.20	HMMR	protein_coding	20.0578	-1.90954e-06	0.00144269	0.0651117	0.973849
ENSG00000151876.13	FBXO4	protein_coding	124.528	-7.48447e-06	0.00144268	0.0652012	0.973849
ENSG00000135108.15	FBXO21	protein_coding	326.717	-1.13182e-05	0.00144267	0.0652193	0.973849
ENSG00000279933.1	RP4-671O14.5	TEC	21.089	-1.96141e-06	0.00144269	0.0652963	0.973849
ENSG00000121933.19	TMIGD3	protein_coding	14.851	-1.93507e-06	0.00144269	0.0653414	0.973849
ENSG00000169902.15	TPST1	protein_coding	56.522	-2.8302e-06	0.00144269	0.0653423	0.973849
ENSG00000245556.3	SCAMP1-AS1	lncRNA	143.422	-8.84533e-06	0.00144268	0.0654016	0.973849
ENSG00000175575.13	PAAF1	protein_coding	170.668	-7.45971e-06	0.00144268	0.0654221	0.973849
ENSG00000226754.2	RP5-1024G6.5	lncRNA	9.7334	3.39626e-06	0.00144269	0.0654785	0.973849
ENSG00000180884.10	ZNF792	protein_coding	35.3787	-3.828e-06	0.00144269	0.0655424	0.973849
ENSG00000276449.1	AC004076.5	lncRNA	7.79562	2.80585e-06	0.00144269	0.0655569	0.973849
ENSG00000113522.14	RAD50	protein_coding	39.9985	-2.50166e-06	0.00144269	0.0656878	0.974257
ENSG00000179361.18	ARID3B	protein_coding	233.238	-5.52091e-06	0.00144269	0.0656989	0.974257
ENSG00000232344.2	AC087163.2	processed_pseudogene	7.49477	2.63375e-06	0.00144269	0.0657633	0.974362
ENSG00000081026.19	MAGI3	protein_coding	6.24152	-1.4336e-06	0.00144269	0.0659901	0.974801
ENSG00000132781.20	MUTYH	protein_coding	12.6923	-2.4882e-06	0.00144269	0.0660824	0.974801
ENSG00000253649.5	PRSS51	protein_coding	12.6036	-2.6186e-06	0.00144269	0.0661601	0.974801
ENSG00000157764.14	BRAF	protein_coding	299.255	-9.527e-06	0.00144267	0.0661728	0.974801
ENSG00000205208.5	C4orf46	protein_coding	59.2366	-3.51934e-06	0.00144269	0.0661906	0.974801
ENSG00000273855.1	RP11-133K1.12	lncRNA	59.8805	6.3045e-06	0.00144269	0.0663212	0.974801
ENSG00000236901.6	MIR600HG	lncRNA	106.902	-4.56819e-06	0.00144269	0.0663268	0.974801
ENSG00000267547.1	RP11-686D22.4	lncRNA	6.87723	-1.70682e-06	0.00144269	0.0663442	0.974801
ENSG00000286999.1	RP5-1022E24.7	lncRNA	5.35096	-1.95394e-06	0.00144269	0.0663639	0.974801
ENSG00000117632.23	STMN1	protein_coding	399.636	-1.93429e-06	0.00144269	0.066366	0.974801
ENSG00000281357.3	ARRDC3-AS1	lncRNA	23.1374	4.29153e-06	0.00144269	0.0664271	0.974857
ENSG00000181619.11	GPR135	protein_coding	18.0861	-4.09383e-06	0.00144269	0.0665825	0.976294
ENSG00000141295.14	SCRN2	protein_coding	302.595	-8.43725e-06	0.00144268	0.0669727	0.979689
ENSG00000273017.1	AP000240.9	lncRNA	17.7849	3.93387e-06	0.00144269	0.0670311	0.979689
ENSG00000188215.10	DCUN1D3	protein_coding	297.941	7.16072e-06	0.00144268	0.0670692	0.979689
ENSG00000254872.3	LINC02688	lncRNA	14.9443	-1.09942e-06	0.00144269	0.0672431	0.979689
ENSG00000131061.14	ZNF341	protein_coding	201.861	-6.96984e-06	0.00144268	0.0672481	0.979689
ENSG00000149679.11	CABLES2	protein_coding	219.509	1.08528e-05	0.00144267	0.0672508	0.979689
ENSG00000198586.14	TLK1	protein_coding	1241.07	1.03832e-05	0.00144267	0.0673278	0.979689
ENSG00000103528.17	SYT17	protein_coding	102.982	-3.02066e-06	0.00144269	0.067362	0.979689
ENSG00000230325.1	RP11-385F5.4	lncRNA	4.855	-2.61044e-06	0.00144269	0.0673771	0.979689
ENSG00000248019.3	FAM13A-AS1	lncRNA	124.078	-4.19298e-06	0.00144269	0.0674228	0.979689
ENSG00000279254.1	RP11-536C12.1	TEC	10.499	-1.75473e-06	0.00144269	0.0674476	0.979689
ENSG00000198879.13	SFMBT2	protein_coding	742.007	8.95283e-06	0.00144267	0.0677035	0.982567
ENSG00000064545.15	TMEM161A	protein_coding	294.709	-6.67764e-06	0.00144269	0.0678317	0.983588
ENSG00000173875.14	ZNF791	protein_coding	346.383	1.23522e-05	0.00144265	0.068061	0.986073
ENSG00000105339.11	DENND3	protein_coding	893.959	-5.80364e-06	0.00144269	0.068201	0.987047
ENSG00000172748.14	ZNF596	protein_coding	30.1138	-4.01183e-06	0.00144269	0.0682863	0.987047
ENSG00000207741.1	MIR590	miRNA	7.72533	-2.51885e-06	0.00144269	0.0683455	0.987047
ENSG00000274105.1	RP11-278C7.3	lncRNA	9.40748	3.57215e-06	0.00144269	0.0683603	0.987047
ENSG00000142453.12	CARM1	protein_coding	1039.82	-1.07007e-05	0.00144267	0.0685461	0.98889
ENSG00000138029.14	HADHB	protein_coding	3392.1	1.34052e-05	0.00144265	0.068628	0.989028
ENSG00000255310.2	AF131215.2	lncRNA	29.745	4.20107e-06	0.00144269	0.0686942	0.989028
ENSG00000122417.15	ODF2L	protein_coding	172.859	-7.92496e-06	0.00144268	0.0687302	0.989028
ENSG00000224165.6	DNAJC27-AS1	lncRNA	22.7759	4.14737e-06	0.00144269	0.0688521	0.989151
ENSG00000182831.12	C16orf72	protein_coding	1023.39	1.3474e-05	0.00144265	0.0688588	0.989151
ENSG00000110844.14	PRPF40B	protein_coding	40.295	-5.27819e-06	0.00144269	0.0689766	0.989151
ENSG00000260409.1	RP11-403B2.7	lncRNA	4.53004	-1.31334e-06	0.0014427	0.0690212	0.989151
ENSG00000121940.16	CLCC1	protein_coding	392.113	-7.68363e-06	0.00144268	0.0690312	0.989151
ENSG00000121210.16	TMEM131L	protein_coding	139.759	-4.16662e-06	0.00144269	0.069127	0.989151
ENSG00000079263.19	SP140	protein_coding	107.655	-3.94599e-06	0.00144269	0.0691458	0.989151
ENSG00000070718.12	AP3M2	protein_coding	261.328	-8.48837e-06	0.00144268	0.0692166	0.989332
ENSG00000287202.1	RP11-951I11.5	lncRNA	13.8784	-2.52712e-06	0.00144269	0.069292	0.989578
ENSG00000163864.17	NMNAT3	protein_coding	39.8811	-2.73575e-06	0.00144269	0.0694791	0.991418
ENSG00000111666.11	CHPT1	protein_coding	604.193	-1.10595e-05	0.00144267	0.0696796	0.992821
ENSG00000204620.3	RP11-1148L6.9	lncRNA	10.1443	-2.8208e-06	0.00144269	0.0696942	0.992821
ENSG00000286873.1	RP11-395A13.3	lncRNA	10.4515	-2.25059e-06	0.00144269	0.0698445	0.993944
ENSG00000142959.5	BEST4	protein_coding	14.9918	3.07764e-06	0.00144269	0.0698899	0.993944
ENSG00000171444.18	MCC	protein_coding	8.59988	5.97497e-07	0.00144269	0.070338	0.998473
ENSG00000144021.3	CIAO1	protein_coding	2335.4	2.61992e-05	0.00144251	0.0705108	0.998473
ENSG00000162931.12	TRIM17	protein_coding	7.95589	-1.75702e-06	0.00144269	0.0705186	0.998473
ENSG00000086544.3	ITPKC	protein_coding	242.372	8.65585e-06	0.00144267	0.0705267	0.998473
ENSG00000115282.21	TTC31	protein_coding	696.038	-1.16792e-05	0.00144266	0.0705625	0.998473
ENSG00000233937.7	CTC-338M12.4	lncRNA	16.0375	-3.16613e-06	0.00144269	0.0705836	0.998473
ENSG00000205790.1	DPP9-AS1	lncRNA	16.577	-2.59192e-06	0.00144269	0.0706193	0.998473
ENSG00000244055.2	AC007566.10	lncRNA	139.261	8.12021e-06	0.00144268	0.0706993	0.998775
ENSG00000107954.10	NEURL1	protein_coding	17.715	-2.82422e-06	0.00144269	0.0708107	0.999518
ENSG00000168826.16	ZBTB49	protein_coding	98.2389	7.6127e-06	0.00144268	0.0712392	0.999568
ENSG00000132773.12	TOE1	protein_coding	115.656	1.1071e-05	0.00144267	0.0713616	0.999568
ENSG00000234936.1	AC010883.5	lncRNA	6.6204	-2.14919e-06	0.00144269	0.071425	0.999568
ENSG00000197935.7	ZNF311	protein_coding	23.7861	-4.35043e-06	0.00144269	0.0714444	0.999568
ENSG00000273828.2	RP11-394O2.3	lncRNA	14.1198	-2.24587e-06	0.00144269	0.0714535	0.999568
ENSG00000268970.1	CTD-3099C6.11	lncRNA	26.6368	-3.31674e-06	0.00144269	0.0717817	0.999568
ENSG00000229873.1	OGFR-AS1	lncRNA	23.7078	-3.31123e-06	0.00144269	0.0718479	0.999568
ENSG00000137825.11	ITPKA	protein_coding	25.5805	-3.7585e-06	0.00144269	0.0718762	0.999568
ENSG00000180694.14	TMEM64	protein_coding	288.203	9.19219e-06	0.00144267	0.0719501	0.999568
ENSG00000013503.10	POLR3B	protein_coding	141.458	7.76255e-06	0.00144268	0.0721693	0.999568
ENSG00000131944.10	FAAP24	protein_coding	67.377	5.9218e-06	0.00144269	0.0722	0.999568
ENSG00000164691.18	TAGAP	protein_coding	263.594	-3.12416e-06	0.00144269	0.0722004	0.999568
ENSG00000173933.21	RBM4	protein_coding	163.926	-7.48946e-06	0.00144268	0.0722781	0.999568
ENSG00000267543.1	RP11-666A8.7	lncRNA	17.2085	3.16556e-06	0.00144269	0.0722977	0.999568
ENSG00000137494.14	ANKRD42	protein_coding	248.35	-8.74408e-06	0.00144267	0.0723122	0.999568
ENSG00000269961.1	ERBIN-DT	lncRNA	7.36092	2.61745e-06	0.00144269	0.0723162	0.999568
ENSG00000204370.13	SDHD	protein_coding	1756.07	1.12173e-05	0.00144266	0.0723165	0.999568
ENSG00000105971.15	CAV2	protein_coding	13.7769	-2.51167e-06	0.00144269	0.0723216	0.999568
ENSG00000111344.11	RASAL1	protein_coding	79.0645	-9.76314e-07	0.00144269	0.0724252	0.999568
ENSG00000253854.1	RP11-10N23.2	lncRNA	10.3053	-2.31111e-06	0.00144269	0.0724299	0.999568
ENSG00000168899.5	VAMP5	protein_coding	119.464	5.76615e-06	0.00144269	0.0725112	0.999568
ENSG00000235560.4	AC002310.12	lncRNA	14.495	4.35769e-06	0.00144269	0.0725802	0.999568
ENSG00000255152.8	MSH5-SAPCD1	protein_coding	8.15665	-2.35982e-06	0.00144269	0.0726254	0.999568
ENSG00000286431.1	RP11-23N11.1	lncRNA	32.3376	1.01726e-05	0.0014427	0.0726338	0.999568
ENSG00000131378.14	RFTN1	protein_coding	1265.24	7.3253e-06	0.00144268	0.0729894	0.999568
ENSG00000131269.19	ABCB7	protein_coding	354.286	-6.87001e-06	0.00144268	0.0730184	0.999568
ENSG00000102401.20	ARMCX3	protein_coding	1239.69	-1.33773e-05	0.00144265	0.073312	0.999568
ENSG00000214029.6	ZNF891	protein_coding	44.4961	-4.80335e-06	0.00144269	0.0733352	0.999568
ENSG00000120526.12	NUDCD1	protein_coding	113.386	-6.98878e-06	0.00144268	0.0734585	0.999568
ENSG00000231084.2	RPL22P24	processed_pseudogene	8.4048	2.29164e-06	0.00144269	0.073504	0.999568
ENSG00000124193.16	SRSF6	protein_coding	2487.08	-1.04168e-05	0.00144267	0.0735598	0.999568
ENSG00000033170.17	FUT8	protein_coding	75.11	-3.3335e-06	0.00144269	0.0735766	0.999568
ENSG00000166664.14	CHRFAM7A	protein_coding	17.0952	-4.31315e-06	0.00144269	0.0736168	0.999568
ENSG00000162426.16	SLC45A1	protein_coding	13.2542	4.65486e-06	0.00144269	0.0738755	0.999568
ENSG00000285257.1	RP11-322M19.4	unprocessed_pseudogene	13.4126	-2.45536e-06	0.00144269	0.0739025	0.999568
ENSG00000213885.4	RPL13AP7	transcribed_processed_pseudogene	6.39659	-2.16404e-06	0.00144269	0.0739446	0.999568
ENSG00000228716.7	DHFR	protein_coding	196.255	-5.54626e-06	0.00144269	0.073967	0.999568
ENSG00000162607.13	USP1	protein_coding	389.542	-9.68451e-06	0.00144267	0.0739808	0.999568
ENSG00000260081.2	RP11-66N11.8	transcribed_processed_pseudogene	17.3911	-3.66941e-06	0.00144269	0.0741232	0.999568
ENSG00000088325.16	TPX2	protein_coding	65.1051	-3.57728e-06	0.00144269	0.074218	0.999568
ENSG00000237541.4	HLA-DQA2	protein_coding	508.68	1.21119e-06	0.00144269	0.0742542	0.999568
ENSG00000123485.12	HJURP	protein_coding	12.5281	-8.86632e-07	0.00144269	0.0743241	0.999568
ENSG00000214719.13	AC005562.1	lncRNA	12.1612	-2.29328e-06	0.00144269	0.0743412	0.999568
ENSG00000085662.14	AKR1B1	protein_coding	1756.43	8.01391e-06	0.00144268	0.074478	0.999568
ENSG00000072210.19	ALDH3A2	protein_coding	2792.28	1.10331e-05	0.00144266	0.0745092	0.999568
ENSG00000116213.16	WRAP73	protein_coding	399.158	-1.07504e-05	0.00144267	0.0745826	0.999568
ENSG00000105866.15	SP4	protein_coding	80.8139	-6.03977e-06	0.00144269	0.0746223	0.999568
ENSG00000144736.14	SHQ1	protein_coding	211.668	9.4595e-06	0.00144267	0.0748283	0.999568
ENSG00000064995.18	TAF11	protein_coding	408.054	1.22655e-05	0.00144265	0.0748376	0.999568
ENSG00000138092.11	CENPO	protein_coding	83.2141	-7.35519e-06	0.00144268	0.0749312	0.999568
ENSG00000116985.12	BMP8B	protein_coding	54.0729	-5.07926e-06	0.00144269	0.0749686	0.999568
ENSG00000235204.1	RP11-121A14.2	lncRNA	7.81649	-1.43493e-06	0.00144269	0.075118	0.999568
ENSG00000119401.11	TRIM32	protein_coding	136.339	-2.67576e-06	0.00144269	0.0752377	0.999568
ENSG00000185304.15	RGPD2	protein_coding	8.79904	-8.87814e-07	0.00144269	0.0752529	0.999568
ENSG00000261366.1	MANEA-DT	lncRNA	6.96374	-1.99206e-06	0.00144269	0.0753467	0.999568
ENSG00000001167.15	NFYA	protein_coding	500.712	-1.3511e-05	0.00144265	0.0754125	0.999568
ENSG00000023608.5	SNAPC1	protein_coding	56.2623	6.79951e-06	0.00144269	0.0754238	0.999568
ENSG00000181513.15	ACBD4	protein_coding	140.801	-5.10103e-06	0.00144269	0.075512	0.999568
ENSG00000144468.17	RHBDD1	protein_coding	371.883	1.09451e-05	0.00144267	0.0755543	0.999568
ENSG00000117280.13	RAB29	protein_coding	713.171	-1.05983e-05	0.00144266	0.075608	0.999568
ENSG00000080839.12	RBL1	protein_coding	176.79	-7.28667e-06	0.00144268	0.0756916	0.999568
ENSG00000166926.9	MS4A6E	protein_coding	6.96539	2.58811e-06	0.00144269	0.075706	0.999568
ENSG00000144445.17	KANSL1L	protein_coding	196.958	-8.9795e-06	0.00144268	0.0758057	0.999568
ENSG00000167257.11	RNF214	protein_coding	196.829	-8.96552e-06	0.00144267	0.0758151	0.999568
ENSG00000185345.23	PRKN	protein_coding	13.2825	-1.75962e-06	0.00144269	0.0758167	0.999568
ENSG00000003147.19	ICA1	protein_coding	248.025	-8.75505e-06	0.00144267	0.0760714	0.999568
ENSG00000166912.17	MTMR10	protein_coding	1016.25	1.38817e-05	0.00144264	0.0761901	0.999568
ENSG00000123700.5	KCNJ2	protein_coding	308.341	-5.72033e-06	0.00144269	0.0762212	0.999568
ENSG00000049167.16	ERCC8	protein_coding	209.846	8.86541e-06	0.00144267	0.0763517	0.999568
ENSG00000168517.11	HEXIM2	protein_coding	39.0561	-4.13493e-06	0.00144269	0.0763918	0.999568
ENSG00000175287.19	PHYHD1	protein_coding	93.7791	-4.84104e-06	0.00144269	0.0764208	0.999568
ENSG00000163154.6	TNFAIP8L2	protein_coding	896.212	1.05627e-05	0.00144266	0.0764596	0.999568
ENSG00000185404.17	SP140L	protein_coding	448.933	-9.05647e-06	0.00144267	0.0765457	0.999568
ENSG00000185596.16	WASH3P	transcribed_unprocessed_pseudogene	416.382	-6.06578e-06	0.00144269	0.0765893	0.999568
ENSG00000238279.1	BX470102.3	lncRNA	23.0364	-4.01296e-06	0.00144269	0.0766286	0.999568
ENSG00000208028.1	MIR616	miRNA	18.4044	-3.34786e-06	0.00144269	0.0766535	0.999568
ENSG00000134108.14	ARL8B	protein_coding	3390.54	1.20535e-05	0.00144266	0.0766833	0.999568
ENSG00000148153.14	INIP	protein_coding	721.649	1.3597e-05	0.00144264	0.0770142	0.999568
ENSG00000265452.1	MIR3682	miRNA	5.98313	-2.64525e-06	0.00144269	0.0771044	0.999568
ENSG00000206567.10	AC022007.5	lncRNA	47.0579	-4.89619e-06	0.00144269	0.0772508	0.999568
ENSG00000074621.14	SLC24A1	protein_coding	176.416	9.86693e-06	0.00144267	0.0772828	0.999568
ENSG00000259562.2	RP11-762H8.2	transcribed_processed_pseudogene	20.1399	-2.88323e-06	0.00144269	0.0773345	0.999568
ENSG00000283154.2	IQCJ-SCHIP1	protein_coding	6.27235	-1.59051e-06	0.00144269	0.0775404	0.999568
ENSG00000135074.16	ADAM19	protein_coding	15.4565	-9.05308e-07	0.00144269	0.077568	0.999568
ENSG00000278259.5	MYO19	protein_coding	590.847	-9.05951e-06	0.00144267	0.0777256	0.999568
ENSG00000186871.7	ERCC6L	protein_coding	4.01181	-1.35578e-06	0.00144269	0.0778452	0.999568
ENSG00000108590.11	MED31	protein_coding	108.121	7.34638e-06	0.00144268	0.078043	0.999568
ENSG00000151233.11	GXYLT1	protein_coding	345.235	-6.10883e-06	0.00144268	0.0780551	0.999568
ENSG00000164309.15	CMYA5	protein_coding	38.6908	-1.65926e-06	0.00144269	0.0781191	0.999568
ENSG00000261794.2	GOLGA8H	protein_coding	63.0565	-4.31228e-06	0.00144269	0.0781506	0.999568
ENSG00000260188.1	CTA-331P3.1	lncRNA	32.3345	2.61817e-06	0.00144269	0.0781643	0.999568
ENSG00000122674.12	CCZ1	protein_coding	284.071	6.29474e-06	0.00144268	0.078214	0.999568
ENSG00000140284.11	SLC27A2	protein_coding	6.96379	-1.58767e-06	0.00144269	0.0782185	0.999568
ENSG00000254703.2	SENCR	lncRNA	80.8375	6.06651e-06	0.00144269	0.0784478	0.999568
ENSG00000135439.12	AGAP2	protein_coding	312.78	-5.35415e-06	0.00144268	0.0785086	0.999568
ENSG00000237438.7	CECR7	transcribed_unprocessed_pseudogene	6.10806	-1.86344e-06	0.00144269	0.0788488	0.999568
ENSG00000105072.9	C19orf44	protein_coding	31.0414	5.30975e-06	0.00144269	0.0789097	0.999568
ENSG00000237484.6	LINC01684	lncRNA	16.1325	-3.39542e-06	0.00144269	0.0789121	0.999568
ENSG00000250506.8	CDK3	protein_coding	30.0554	-3.05954e-06	0.00144269	0.0789239	0.999568
ENSG00000106113.19	CRHR2	protein_coding	11.2941	-1.35335e-06	0.00144269	0.078952	0.999568
ENSG00000247077.7	PGAM5	protein_coding	664.585	1.13499e-05	0.00144266	0.0789944	0.999568
ENSG00000179388.9	EGR3	protein_coding	6.99516	-2.08354e-06	0.00144269	0.0793753	0.999568
ENSG00000178821.13	TMEM52	protein_coding	66.6416	4.02517e-06	0.00144269	0.0796719	0.999568
ENSG00000197471.12	SPN	protein_coding	8888.6	6.55759e-06	0.00144268	0.0797066	0.999568
ENSG00000273669.1	RP11-405M12.4	lncRNA	9.22699	2.59879e-06	0.00144269	0.079794	0.999568
ENSG00000232884.9	AF127936.3	lncRNA	20.1506	-8.51287e-07	0.00144269	0.0798062	0.999568
ENSG00000162944.11	RFTN2	protein_coding	8.02643	3.80214e-06	0.00144269	0.0800674	0.999568
ENSG00000006432.16	MAP3K9	protein_coding	10.9827	-1.02327e-06	0.00144269	0.0800737	0.999568
ENSG00000280195.1	XX-FW83563B9.5	lncRNA	31.7746	-3.22039e-06	0.00144269	0.0803408	0.999568
ENSG00000168038.11	ULK4	protein_coding	115.934	6.00201e-06	0.00144268	0.0803643	0.999568
ENSG00000118518.17	RNF146	protein_coding	780.947	-1.35846e-05	0.00144265	0.0804721	0.999568
ENSG00000198121.14	LPAR1	protein_coding	330.571	8.01002e-06	0.00144268	0.0805039	0.999568
ENSG00000214562.15	NUTM2D	protein_coding	37.6536	-3.75984e-06	0.00144269	0.0807529	0.999568
ENSG00000010292.13	NCAPD2	protein_coding	509.418	-1.18069e-05	0.00144265	0.0807595	0.999568
ENSG00000152133.16	GPATCH11	protein_coding	346.122	-8.94527e-06	0.00144267	0.0808478	0.999568
ENSG00000158301.19	GPRASP2	protein_coding	32.5455	-3.33e-06	0.00144269	0.0809586	0.999568
ENSG00000154957.14	ZNF18	protein_coding	227.853	-6.84008e-06	0.00144268	0.0810081	0.999568
ENSG00000176222.9	ZNF404	protein_coding	32.9552	-2.6626e-06	0.00144269	0.0810183	0.999568
ENSG00000279365.1	KB-176G8.1	TEC	4.87332	-1.58112e-06	0.00144269	0.0812072	0.999568
ENSG00000125844.16	RRBP1	protein_coding	3783.63	-1.02034e-05	0.00144267	0.0813805	0.999568
ENSG00000255303.2	OR5BA1P	transcribed_unprocessed_pseudogene	6.09664	7.62684e-07	0.00144269	0.0814594	0.999568
ENSG00000132581.10	SDF2	protein_coding	524.681	1.40192e-05	0.00144264	0.0816035	0.999568
ENSG00000154122.14	ANKH	protein_coding	1231.14	-4.17356e-06	0.00144269	0.0817336	0.999568
ENSG00000138376.11	BARD1	protein_coding	61.0933	-4.21299e-06	0.00144269	0.0817358	0.999568
ENSG00000215014.5	RP5-832C2.5	lncRNA	30.7893	-3.25847e-06	0.00144269	0.0817887	0.999568
ENSG00000198468.9	FLVCR1-DT	lncRNA	56.6994	2.2172e-06	0.00144269	0.0818068	0.999568
ENSG00000258301.3	VASH1-AS1	lncRNA	13.2457	-3.58194e-06	0.00144269	0.0819385	0.999568
ENSG00000275582.1	RP4-681N20.5	lncRNA	15.273	-1.6553e-06	0.00144269	0.0820495	0.999568
ENSG00000163576.18	EFHB	protein_coding	12.4775	-1.19961e-06	0.00144269	0.0822614	0.999568
ENSG00000182048.11	TRPC2	transcribed_unprocessed_pseudogene	62.3362	-2.98737e-06	0.00144269	0.0822708	0.999568
ENSG00000138303.18	ASCC1	protein_coding	340.229	-6.49614e-06	0.00144268	0.0823111	0.999568
ENSG00000130023.16	ERMARD	protein_coding	281.606	-8.13106e-06	0.00144268	0.0824008	0.999568
ENSG00000139531.13	SUOX	protein_coding	246.411	-5.8249e-06	0.00144268	0.0824073	0.999568
ENSG00000196188.12	CTSE	protein_coding	10.7634	2.41588e-06	0.00144269	0.0824093	0.999568
ENSG00000181061.14	HIGD1A	protein_coding	721.389	8.5017e-06	0.00144267	0.0825278	0.999568
ENSG00000168005.9	SPINDOC	protein_coding	225.994	6.65316e-06	0.00144268	0.0825632	0.999568
ENSG00000222019.7	URAHP	transcribed_unprocessed_pseudogene	7.9796	-1.24915e-06	0.00144269	0.0826695	0.999568
ENSG00000135953.11	MFSD9	protein_coding	158.585	7.18024e-06	0.00144268	0.0827232	0.999568
ENSG00000102743.15	SLC25A15	protein_coding	43.5256	4.6759e-06	0.00144269	0.0827633	0.999568
ENSG00000125726.11	CD70	protein_coding	21.6098	2.16857e-06	0.00144269	0.0829404	0.999568
ENSG00000112245.13	PTP4A1	protein_coding	9.233	-2.06658e-06	0.00144269	0.0829796	0.999568
ENSG00000287421.1	RP11-47L11.1	lncRNA	17.6167	3.37579e-06	0.00144269	0.0831851	0.999568
ENSG00000122035.7	RASL11A	protein_coding	122.039	-3.95034e-06	0.00144269	0.0833029	0.999568
ENSG00000185650.10	ZFP36L1	protein_coding	3303.81	-5.19437e-06	0.00144269	0.0833409	0.999568
ENSG00000115750.17	TAF1B	protein_coding	161.374	8.72796e-06	0.00144267	0.0833427	0.999568
ENSG00000075413.19	MARK3	protein_coding	1385.13	-1.71426e-05	0.00144261	0.0834442	0.999568
ENSG00000115255.12	REEP6	protein_coding	69.1772	4.66488e-06	0.00144269	0.0834885	0.999568
ENSG00000240710.1	RP11-430C7.4	lncRNA	6.0135	-1.60084e-06	0.00144269	0.0836212	0.999568
ENSG00000174871.11	CNIH2	protein_coding	5.61637	-1.91139e-06	0.00144269	0.0836306	0.999568
ENSG00000251136.9	RP11-37B2.1	lncRNA	150.393	6.35601e-06	0.00144268	0.0836567	0.999568
ENSG00000033050.9	ABCF2	protein_coding	259.638	7.70255e-06	0.00144268	0.0836888	0.999568
ENSG00000277511.1	CTD-2095E4.5	lncRNA	13.2091	-2.54422e-06	0.00144269	0.0837304	0.999568
ENSG00000163071.11	SPATA18	protein_coding	1312.21	6.24533e-06	0.00144269	0.0837786	0.999568
ENSG00000197140.15	ADAM32	protein_coding	5.59407	-1.4754e-06	0.00144269	0.0837897	0.999568
ENSG00000120314.19	WDR55	protein_coding	684.239	-1.40728e-05	0.00144264	0.0838106	0.999568
ENSG00000283297.2	TEX52	protein_coding	24.948	-2.202e-06	0.00144269	0.0840406	0.999568
ENSG00000177335.11	C8orf31	lncRNA	9.91565	-1.12515e-06	0.00144269	0.0840425	0.999568
ENSG00000158691.15	ZSCAN12	protein_coding	70.3191	6.51857e-06	0.00144268	0.0841558	0.999568
ENSG00000087365.16	SF3B2	protein_coding	3186.62	-1.46428e-05	0.00144264	0.084198	0.999568
ENSG00000189195.15	BTBD8	protein_coding	58.7155	-3.77709e-06	0.00144269	0.0842026	0.999568
ENSG00000086848.15	ALG9	protein_coding	107.587	-6.85786e-06	0.00144268	0.0844646	0.999568
ENSG00000250337.7	PURPL	lncRNA	9.40211	1.16008e-06	0.00144269	0.084536	0.999568
ENSG00000171049.9	FPR2	protein_coding	10.7494	-1.26396e-06	0.00144269	0.0846653	0.999568
ENSG00000196369.11	SRGAP2B	protein_coding	113.438	-3.28364e-06	0.00144269	0.0847131	0.999568
ENSG00000181392.17	SYNE4	protein_coding	8.36266	-1.87006e-06	0.00144269	0.084841	0.999568
ENSG00000154277.13	UCHL1	protein_coding	3927.09	-5.40228e-06	0.00144269	0.084879	0.999568
ENSG00000272667.1	RP11-395A13.2	lncRNA	70.0032	-4.41749e-06	0.00144269	0.0850809	0.999568
ENSG00000247271.7	ZBED5-AS1	lncRNA	465.905	8.36866e-06	0.00144268	0.0851102	0.999568
ENSG00000256061.7	DNAAF4	protein_coding	12.8258	-2.5781e-06	0.00144269	0.0851296	0.999568
ENSG00000260136.6	CTD-2270L9.4	lncRNA	23.2502	4.49846e-06	0.00144269	0.0851504	0.999568
ENSG00000066855.16	MTFR1	protein_coding	283.262	1.00953e-05	0.00144267	0.0852734	0.999568
ENSG00000152672.8	CLEC4F	protein_coding	12.6248	-6.90533e-07	0.00144269	0.085409	0.999568
ENSG00000255142.1	AP006621.6	lncRNA	36.3846	-3.92431e-06	0.00144269	0.0854285	0.999568
ENSG00000082516.9	GEMIN5	protein_coding	164.309	-7.05478e-06	0.00144268	0.0854839	0.999568
ENSG00000188747.9	NOXA1	protein_coding	576.768	-3.98022e-06	0.00144269	0.0856761	0.999568
ENSG00000119402.18	FBXW2	protein_coding	1555.99	-1.27711e-05	0.00144264	0.0857499	0.999568
ENSG00000158290.19	CUL4B	protein_coding	629.563	-9.54392e-06	0.00144267	0.0857522	0.999568
ENSG00000180787.6	ZFP3	protein_coding	194.696	6.83672e-06	0.00144268	0.0858078	0.999568
ENSG00000238184.1	CD81-AS1	lncRNA	7.03458	-2.89978e-06	0.00144269	0.0858653	0.999568
ENSG00000125734.15	GPR108	protein_coding	1812.55	1.1293e-05	0.00144266	0.0859447	0.999568
ENSG00000113761.12	ZNF346	protein_coding	118.929	-6.63571e-06	0.00144268	0.0860854	0.999568
ENSG00000149927.18	DOC2A	protein_coding	23.236	-1.33455e-06	0.00144269	0.0860876	0.999568
ENSG00000130414.13	NDUFA10	protein_coding	2123.51	-1.92045e-05	0.00144259	0.0861765	0.999568
ENSG00000127366.5	TAS2R5	protein_coding	10.4369	-3.29337e-06	0.00144269	0.0862348	0.999568
ENSG00000273584.1	RP11-861L17.4	lncRNA	4.42637	-1.59149e-06	0.00144269	0.0862977	0.999568
ENSG00000229771.2	RP4-644L1.2	lncRNA	112.885	-9.54347e-07	0.00144269	0.0863078	0.999568
ENSG00000082438.18	COBLL1	protein_coding	19.9767	-1.67013e-06	0.00144269	0.0863755	0.999568
ENSG00000127586.17	CHTF18	protein_coding	301.41	-4.91676e-06	0.00144269	0.0863981	0.999568
ENSG00000159259.8	CHAF1B	protein_coding	38.5741	-4.38877e-06	0.00144269	0.0864268	0.999568
ENSG00000117009.12	KMO	protein_coding	720.28	7.22389e-06	0.00144267	0.0864689	0.999568
ENSG00000130517.14	PGPEP1	protein_coding	1626.7	1.22035e-05	0.00144265	0.0865521	0.999568
ENSG00000272853.1	SUV39H2-DT	lncRNA	15.2793	-2.83201e-06	0.00144269	0.0866615	0.999568
ENSG00000227540.1	DNAJC9-AS1	lncRNA	8.39719	-2.11392e-06	0.00144269	0.0868042	0.999568
ENSG00000262003.1	RP11-676J12.7	lncRNA	4.82722	-4.23937e-07	0.00144269	0.0869072	0.999568
ENSG00000186280.7	KDM4D	protein_coding	7.63889	-2.14182e-06	0.00144269	0.0869379	0.999568
ENSG00000245148.2	ARAP1-AS2	lncRNA	23.2688	-2.57959e-06	0.00144269	0.0870337	0.999568
ENSG00000102001.13	CACNA1F	protein_coding	29.2019	-2.76926e-06	0.00144269	0.0870704	0.999568
ENSG00000170619.10	COMMD5	protein_coding	901.994	1.01031e-05	0.00144266	0.0870917	0.999568
ENSG00000061656.11	SPAG4	protein_coding	11.2274	-2.23816e-06	0.00144269	0.0871716	0.999568
ENSG00000206503.13	HLA-A	protein_coding	36362.1	-4.37769e-06	0.00144269	0.08725	0.999568
ENSG00000177707.11	NECTIN3	protein_coding	7.95637	3.61731e-06	0.00144269	0.0875287	0.999568
ENSG00000279738.1	RP5-1014D13.2	lncRNA	40.5591	5.65999e-06	0.00144269	0.087589	0.999568
ENSG00000259972.3	AC009120.6	lncRNA	129.575	-5.72344e-06	0.00144268	0.0876169	0.999568
ENSG00000286813.1	RP11-81A1.10	lncRNA	7.15433	-2.66618e-06	0.00144269	0.0876283	0.999568
ENSG00000257800.1	FNBP1P1	processed_pseudogene	11.4172	3.21917e-06	0.00144269	0.0876635	0.999568
ENSG00000124762.14	CDKN1A	protein_coding	27719	5.24233e-06	0.00144268	0.0876706	0.999568
ENSG00000204435.15	CSNK2B	protein_coding	522.234	8.101e-06	0.00144268	0.0877228	0.999568
ENSG00000171016.13	PYGO1	protein_coding	9.40506	-1.80479e-06	0.00144269	0.0877417	0.999568
ENSG00000104804.8	TULP2	protein_coding	4.01052	2.53411e-06	0.00144269	0.0877941	0.999568
ENSG00000197927.13	NBEAP2	transcribed_unprocessed_pseudogene	7.49511	-2.24593e-06	0.00144269	0.087902	0.999568
ENSG00000100836.11	PABPN1	protein_coding	939.052	-6.98206e-06	0.00144268	0.0879984	0.999568
ENSG00000205534.6	SMG1P2	transcribed_unprocessed_pseudogene	18.8902	-3.80062e-06	0.00144269	0.0880189	0.999568
ENSG00000089818.18	NECAP1	protein_coding	639.23	1.22502e-05	0.00144265	0.0880326	0.999568
ENSG00000178921.14	PFAS	protein_coding	411.673	-5.65653e-06	0.00144269	0.0880932	0.999568
ENSG00000100479.13	POLE2	protein_coding	19.2919	-3.97611e-06	0.00144269	0.088132	0.999568
ENSG00000267219.1	AC010504.2	lncRNA	7.15018	-2.00211e-06	0.00144269	0.0881413	0.999568
ENSG00000166454.10	ATMIN	protein_coding	1038.77	1.10561e-05	0.00144266	0.0881778	0.999568
ENSG00000170855.4	TRIAP1	protein_coding	681.935	8.00053e-06	0.00144267	0.0882201	0.999568
ENSG00000131788.16	PIAS3	protein_coding	322.21	-9.43372e-06	0.00144267	0.0882446	0.999568
ENSG00000188811.14	NHLRC3	protein_coding	1001.18	-8.06814e-06	0.00144267	0.088307	0.999568
ENSG00000103316.12	CRYM	protein_coding	16.8131	5.36155e-06	0.00144269	0.088345	0.999568
ENSG00000119616.11	FCF1	protein_coding	812.606	1.31019e-05	0.00144266	0.0884464	0.999568
ENSG00000186481.16	ANKRD20A5P	transcribed_unprocessed_pseudogene	15.7446	-1.20334e-06	0.00144269	0.0884618	0.999568
ENSG00000259495.3	RP11-210M15.2	lncRNA	4.7694	-8.37702e-07	0.00144269	0.0885508	0.999568
ENSG00000012171.20	SEMA3B	protein_coding	33.9175	3.75613e-06	0.00144269	0.088665	0.999568
ENSG00000275329.1	RP11-83N9.6	lncRNA	7.3706	1.94685e-06	0.00144269	0.0887263	0.999568
ENSG00000272564.1	RP11-548P2.2	lncRNA	18.0521	3.08645e-06	0.00144269	0.0887343	0.999568
ENSG00000120049.20	KCNIP2	protein_coding	58.0483	-5.23118e-06	0.00144269	0.0887446	0.999568
ENSG00000112309.11	B3GAT2	protein_coding	9.14916	-1.86274e-06	0.00144269	0.0888202	0.999568
ENSG00000124091.9	GCNT7	protein_coding	7.33978	-1.34617e-06	0.00144269	0.0888986	0.999568
ENSG00000158163.15	DZIP1L	protein_coding	327.248	-6.83965e-06	0.00144269	0.088929	0.999568
ENSG00000121390.19	PSPC1	protein_coding	550.342	-1.19663e-05	0.00144265	0.0891188	0.999568
ENSG00000232485.3	RPL37A-DT	lncRNA	37.4241	-2.94468e-06	0.00144269	0.0892277	0.999568
ENSG00000249087.7	ZNF436-AS1	lncRNA	39.9977	-4.33335e-06	0.00144269	0.0892303	0.999568
ENSG00000265666.1	RARA-AS1	lncRNA	27.5739	4.11274e-06	0.00144269	0.0893082	0.999568
ENSG00000256087.7	ZNF432	protein_coding	233.164	6.5891e-06	0.00144268	0.0894108	0.999568
ENSG00000112739.17	PRPF4B	protein_coding	1600.16	-7.18676e-06	0.00144268	0.0894425	0.999568
ENSG00000168306.13	ACOX2	protein_coding	101.844	-4.09689e-06	0.00144269	0.0895505	0.999568
ENSG00000228801.6	RP11-110G21.1	lncRNA	67.8322	-5.70781e-06	0.00144269	0.0895719	0.999568
ENSG00000091536.19	MYO15A	protein_coding	81.9338	1.40895e-06	0.00144266	0.0895797	0.999568
ENSG00000219481.10	NBPF1	protein_coding	491.521	-6.692e-06	0.00144268	0.0895975	0.999568
ENSG00000162994.16	CLHC1	protein_coding	47.1614	-3.60149e-06	0.00144269	0.0896875	0.999568
ENSG00000105173.14	CCNE1	protein_coding	207.465	-7.62512e-06	0.00144268	0.0897013	0.999568
ENSG00000225194.3	LINC00092	lncRNA	47.9251	-1.74082e-06	0.00144269	0.0897698	0.999568
ENSG00000128596.17	CCDC136	protein_coding	5.27443	-1.14082e-06	0.00144269	0.0898328	0.999568
ENSG00000213676.13	ATF6B	protein_coding	1706.08	-8.80801e-06	0.00144267	0.0898489	0.999568
ENSG00000022567.10	SLC45A4	protein_coding	458.59	9.72429e-06	0.00144267	0.0898569	0.999568
ENSG00000211451.12	GNRHR2	transcribed_unitary_pseudogene	7.87083	-2.3534e-06	0.00144269	0.0900079	0.999568
ENSG00000180867.11	PDIA3P1	transcribed_processed_pseudogene	60.2731	-5.1832e-06	0.00144269	0.09006	0.999568
ENSG00000106952.8	TNFSF8	protein_coding	724.696	-4.3515e-06	0.00144269	0.0900864	0.999568
ENSG00000149527.18	PLCH2	protein_coding	12.7193	-2.46595e-06	0.00144269	0.0901165	0.999568
ENSG00000113966.10	ARL6	protein_coding	35.5126	-6.36205e-06	0.00144268	0.0902046	0.999568
ENSG00000272092.1	RP11-350N15.5	lncRNA	21.2306	-3.63677e-06	0.00144269	0.0902318	0.999568
ENSG00000279434.1	RP11-85K15.3	TEC	22.0669	4.6502e-06	0.00144269	0.0902819	0.999568
ENSG00000213760.11	ATP6V1G2	protein_coding	6.54677	1.69194e-06	0.00144269	0.0902966	0.999568
ENSG00000162851.8	TFB2M	protein_coding	186.539	7.7629e-06	0.00144268	0.0904305	0.999568
ENSG00000261455.1	LINC01003	lncRNA	74.6212	-4.45984e-06	0.00144269	0.0904426	0.999568
ENSG00000157823.17	AP3S2	protein_coding	411.075	7.75439e-06	0.00144268	0.0905228	0.999568
ENSG00000165819.12	METTL3	protein_coding	511.504	-9.77675e-06	0.00144267	0.0906313	0.999568
ENSG00000111300.10	NAA25	protein_coding	593.053	-8.93154e-06	0.00144267	0.0906523	0.999568
ENSG00000167721.11	TSR1	protein_coding	529.692	-1.15673e-05	0.00144266	0.0907476	0.999568
ENSG00000010626.15	LRRC23	protein_coding	184.477	7.25389e-06	0.00144268	0.0907742	0.999568
ENSG00000272886.6	DCP1A	protein_coding	447.809	1.70685e-05	0.0014426	0.0908156	0.999568
ENSG00000133858.17	ZFC3H1	protein_coding	950.713	-9.21521e-06	0.00144267	0.0908304	0.999568
ENSG00000287687.2	RP11-372J12.1	lncRNA	10.5803	-2.70089e-06	0.00144269	0.0908618	0.999568
ENSG00000166012.17	TAF1D	protein_coding	920.993	-1.1859e-05	0.00144266	0.090868	0.999568
ENSG00000144677.15	CTDSPL	protein_coding	776.79	1.08032e-05	0.00144266	0.0908904	0.999568
ENSG00000184786.6	DYNLT2	protein_coding	32.5684	-5.63243e-06	0.00144269	0.0909435	0.999568
ENSG00000148950.11	IMMP1L	protein_coding	28.3601	-6.09117e-06	0.00144269	0.0911302	0.999568
ENSG00000133216.17	EPHB2	protein_coding	197.381	-3.06607e-06	0.00144269	0.0911609	0.999568
ENSG00000152457.18	DCLRE1C	protein_coding	379.023	9.81805e-06	0.00144266	0.0912751	0.999568
ENSG00000184182.19	UBE2F	protein_coding	380.742	9.11001e-06	0.00144267	0.0912963	0.999568
ENSG00000096070.19	BRPF3	protein_coding	630.832	-9.67103e-06	0.00144266	0.0914649	0.999568
ENSG00000180644.8	PRF1	protein_coding	4.23646	-1.17937e-06	0.00144269	0.0918293	0.999568
ENSG00000139988.10	RDH12	protein_coding	16.6347	4.21432e-06	0.00144269	0.0918407	0.999568
ENSG00000270580.5	PKD1P6-NPIPP1	lncRNA	26.4194	-2.37088e-06	0.00144269	0.0918488	0.999568
ENSG00000049245.13	VAMP3	protein_coding	3290.07	1.00133e-05	0.00144266	0.0918622	0.999568
ENSG00000151689.13	INPP1	protein_coding	273.949	5.97437e-06	0.00144268	0.091941	0.999568
ENSG00000135269.18	TES	protein_coding	506.23	-7.06041e-06	0.00144268	0.0922078	0.999568
ENSG00000141956.14	PRDM15	protein_coding	232.055	-6.97854e-06	0.00144268	0.0923509	0.999568
ENSG00000130119.17	GNL3L	protein_coding	704.248	8.57005e-06	0.00144267	0.0924937	0.999568
ENSG00000175213.3	ZNF408	protein_coding	178.607	-6.43019e-06	0.00144268	0.0925889	0.999568
ENSG00000153093.20	ACOXL	protein_coding	23.0257	3.30674e-06	0.00144269	0.0925952	0.999568
ENSG00000164296.7	TIGD6	protein_coding	109.775	-7.59351e-06	0.00144268	0.0926223	0.999568
ENSG00000138207.14	RBP4	protein_coding	11.5242	-1.31937e-06	0.00144269	0.0927634	0.999568
ENSG00000182580.3	EPHB3	protein_coding	9.50816	-8.83399e-07	0.00144269	0.0928172	0.999568
ENSG00000075239.14	ACAT1	protein_coding	593.092	-6.30673e-06	0.00144268	0.0928912	0.999568
ENSG00000170085.18	SIMC1	protein_coding	133.68	-7.27757e-06	0.00144268	0.0930936	0.999568
ENSG00000261997.1	RP11-212I21.4	lncRNA	9.58553	-2.27379e-06	0.00144269	0.093166	0.999568
ENSG00000117322.18	CR2	protein_coding	11.4426	2.16925e-06	0.00144269	0.0932152	0.999568
ENSG00000105617.4	LENG1	protein_coding	199.509	-8.15248e-06	0.00144268	0.0932775	0.999568
ENSG00000251615.3	RP11-774O3.3	lncRNA	51.4863	4.83342e-06	0.00144269	0.0933817	0.999568
ENSG00000172954.14	LCLAT1	protein_coding	32.7407	-4.6194e-06	0.00144269	0.0934813	0.999568
ENSG00000006747.15	SCIN	protein_coding	49.743	-2.04626e-06	0.00144269	0.0934866	0.999568
ENSG00000272758.6	WDR5B-DT	lncRNA	15.2695	4.08801e-06	0.00144269	0.0934941	0.999568
ENSG00000127564.17	PKMYT1	protein_coding	78.701	-2.78015e-06	0.00144269	0.0935347	0.999568
ENSG00000075073.15	TACR2	protein_coding	8.78101	-2.19552e-06	0.00144269	0.0935389	0.999568
ENSG00000133393.13	CEP20	protein_coding	638.249	1.01545e-05	0.00144267	0.0936706	0.999568
ENSG00000148356.15	LRSAM1	protein_coding	719.72	-6.89529e-06	0.00144268	0.0937317	0.999568
ENSG00000125375.17	DMAC2L	protein_coding	117.716	7.64216e-06	0.00144267	0.0937987	0.999568
ENSG00000226174.7	TEX22	protein_coding	19.4089	-3.39957e-06	0.00144269	0.0937997	0.999568
ENSG00000268912.1	CTD-2619J13.17	lncRNA	22.3433	-3.82306e-06	0.00144269	0.0938322	0.999568
ENSG00000112697.17	TMEM30A	protein_coding	6335.73	8.6835e-06	0.00144267	0.0939612	0.999568
ENSG00000285219.2	HULC	lncRNA	10.6871	-1.79787e-06	0.00144269	0.0939908	0.999568
ENSG00000264769.1	RP11-498C9.12	lncRNA	14.9466	-1.39434e-06	0.00144269	0.0943045	0.999568
ENSG00000112378.12	PERP	protein_coding	43.6902	-4.1746e-06	0.00144269	0.0943102	0.999568
ENSG00000272030.1	RP1-178F15.4	lncRNA	5.9455	-1.97893e-06	0.00144269	0.0944694	0.999568
ENSG00000260588.1	RP11-930P14.2	lncRNA	21.4219	-3.31483e-06	0.00144269	0.0944924	0.999568
ENSG00000167483.19	NIBAN3	protein_coding	9.89319	-4.18409e-06	0.0014427	0.094499	0.999568
ENSG00000252690.3	RP11-752G15.7	lncRNA	5.90991	-1.60497e-06	0.00144269	0.0945565	0.999568
ENSG00000145850.9	TIMD4	protein_coding	23.0215	-2.39467e-06	0.00144269	0.0945717	0.999568
ENSG00000166136.16	NDUFB8	protein_coding	203.483	7.13052e-06	0.00144268	0.0945832	0.999568
ENSG00000272078.1	RP4-734G22.3	lncRNA	9.53261	-2.73398e-06	0.00144269	0.0945864	0.999568
ENSG00000156110.15	ADK	protein_coding	617.101	-5.73847e-06	0.00144269	0.0946061	0.999568
ENSG00000147100.11	SLC16A2	protein_coding	43.0965	-2.28418e-06	0.00144269	0.0946574	0.999568
ENSG00000120500.18	ARR3	protein_coding	11.3305	-2.96628e-06	0.00144269	0.0947488	0.999568
ENSG00000070018.9	LRP6	protein_coding	7.58261	2.42569e-06	0.00144269	0.0948235	0.999568
ENSG00000100722.20	ZC3H14	protein_coding	613.055	-8.47939e-06	0.00144267	0.0948287	0.999568
ENSG00000112799.9	LY86	protein_coding	1057.6	-2.43483e-06	0.00144269	0.0950866	0.999568
ENSG00000121966.7	CXCR4	protein_coding	655.348	5.88995e-06	0.00144268	0.0951852	0.999568
ENSG00000196666.6	FAM180B	protein_coding	51.1305	-4.31248e-06	0.00144269	0.095429	0.999568
ENSG00000242622.2	RP11-18H7.1	lncRNA	26.876	-3.82164e-06	0.00144269	0.0954557	0.999568
ENSG00000155858.6	LSM11	protein_coding	75.3409	7.71694e-06	0.00144268	0.095519	0.999568
ENSG00000141519.15	CCDC40	protein_coding	131.027	-3.07386e-06	0.00144269	0.0955682	0.999568
ENSG00000167264.18	DUS2	protein_coding	530.947	8.2095e-06	0.00144266	0.0955725	0.999568
ENSG00000165555.9	NOXRED1	protein_coding	19.5593	-3.37787e-06	0.00144269	0.095589	0.999568
ENSG00000115526.11	CHST10	protein_coding	43.0503	-2.01211e-06	0.00144269	0.0956754	0.999568
ENSG00000136492.10	BRIP1	protein_coding	20.2658	-2.11326e-06	0.00144269	0.0957041	0.999568
ENSG00000127589.4	TUBBP1	transcribed_processed_pseudogene	6.86751	-1.76205e-06	0.00144269	0.095942	0.999568
ENSG00000176225.15	RTTN	protein_coding	42.8447	-4.10434e-06	0.00144269	0.0959955	0.999568
ENSG00000166897.16	ELFN2	protein_coding	47.3675	2.23565e-06	0.00144269	0.0961258	0.999568
ENSG00000117385.16	P3H1	protein_coding	844.849	-9.3406e-06	0.00144267	0.0964465	0.999568
ENSG00000286535.1	CTD-3091F23.1	lncRNA	6.1538	-1.88096e-06	0.00144269	0.0965107	0.999568
ENSG00000272556.2	GTF2IP13	transcribed_unprocessed_pseudogene	82.3419	-5.02351e-06	0.00144269	0.09653	0.999568
ENSG00000167703.15	SLC43A2	protein_coding	2195.35	5.14073e-06	0.00144268	0.0965383	0.999568
ENSG00000236333.4	TRHDE-AS1	lncRNA	7.32407	-1.64138e-06	0.00144269	0.096808	0.999568
ENSG00000142945.13	KIF2C	protein_coding	34.4311	-1.37995e-06	0.00144269	0.0971074	0.999568
ENSG00000111276.12	CDKN1B	protein_coding	452.019	-1.09648e-05	0.00144266	0.0971472	0.999568
ENSG00000166225.9	FRS2	protein_coding	235.43	8.99909e-06	0.00144267	0.0974594	0.999568
ENSG00000161547.17	SRSF2	protein_coding	1708.75	-1.13613e-05	0.00144266	0.0975898	0.999568
ENSG00000107104.20	KANK1	protein_coding	102.026	-2.32591e-06	0.00144269	0.0976662	0.999568
ENSG00000095713.14	CRTAC1	protein_coding	6.29929	-1.40396e-06	0.00144269	0.0977422	0.999568
ENSG00000129195.16	PIMREG	protein_coding	6.84139	-9.16373e-07	0.00144269	0.0977568	0.999568
ENSG00000137806.10	NDUFAF1	protein_coding	505.772	1.10932e-05	0.00144265	0.0977765	0.999568
ENSG00000272240.1	RP5-855D21.1	lncRNA	9.57519	-3.66721e-06	0.00144269	0.097824	0.999568
ENSG00000287537.1	RP11-133N21.13	lncRNA	8.34819	-1.96315e-06	0.00144269	0.0978824	0.999568
ENSG00000237398.1	HLA-DPA3	unprocessed_pseudogene	7.34359	1.26927e-06	0.00144269	0.0979501	0.999568
ENSG00000187676.8	B3GLCT	protein_coding	321.116	-5.35267e-06	0.00144269	0.0979525	0.999568
ENSG00000243302.3	RP11-274B21.2	processed_pseudogene	202.35	6.24969e-06	0.00144268	0.0981467	0.999568
ENSG00000197635.11	DPP4	protein_coding	19.757	-1.59475e-06	0.00144269	0.0982154	0.999568
ENSG00000181690.8	PLAG1	protein_coding	33.1839	4.57497e-06	0.00144269	0.0984253	0.999568
ENSG00000239300.6	RP11-400L8.2	lncRNA	6.66583	-2.235e-06	0.00144269	0.0984636	0.999568
ENSG00000248508.8	SRP14-AS1	lncRNA	131.423	7.80491e-06	0.00144268	0.0984743	0.999568
ENSG00000113916.18	BCL6	protein_coding	3195.75	7.93043e-06	0.00144267	0.0985272	0.999568
ENSG00000267549.6	ZSCAN5A-AS1	lncRNA	8.67013	3.70711e-06	0.00144269	0.0985376	0.999568
ENSG00000264538.6	SUZ12P1	transcribed_unprocessed_pseudogene	283.401	-1.08263e-05	0.00144266	0.0985434	0.999568
ENSG00000182700.5	IGIP	protein_coding	136.052	6.68866e-06	0.00144268	0.0986399	0.999568
ENSG00000285077.2	ARHGAP11B	protein_coding	11.1794	2.92937e-06	0.00144269	0.0986585	0.999568
ENSG00000111602.12	TIMELESS	protein_coding	329.589	-6.92963e-06	0.00144268	0.0986784	0.999568
ENSG00000284738.1	RP11-422P24.13	lncRNA	27.9956	-2.37106e-06	0.00144269	0.0986956	0.999568
ENSG00000167566.17	NCKAP5L	protein_coding	1143.47	-5.58456e-06	0.00144268	0.0988188	0.999568
ENSG00000250138.4	RP11-848G14.5	unprocessed_pseudogene	116.02	-1.24469e-06	0.00144269	0.0988886	0.999568
ENSG00000135541.22	AHI1	protein_coding	384.191	-5.45898e-06	0.00144269	0.0989025	0.999568
ENSG00000164077.14	MON1A	protein_coding	216.189	1.20276e-05	0.00144265	0.0990041	0.999568
ENSG00000238246.1	RP11-575A19.2	lncRNA	6.9861	2.5222e-06	0.00144269	0.0991774	0.999568
ENSG00000263884.1	THOC1-DT	lncRNA	7.3335	2.62303e-06	0.00144269	0.0992304	0.999568
ENSG00000065600.13	PACC1	protein_coding	455.633	-5.36801e-06	0.00144268	0.09941	0.999568
ENSG00000197813.6	CTC-301O7.4	lncRNA	36.5943	-4.34152e-06	0.00144269	0.0994225	0.999568
ENSG00000065665.21	SEC61A2	protein_coding	99.7758	-4.26125e-06	0.00144269	0.099447	0.999568
ENSG00000163069.13	SGCB	protein_coding	616.175	5.31428e-06	0.00144268	0.0995439	0.999568
ENSG00000178809.11	TRIM73	protein_coding	14.3172	3.23572e-06	0.00144269	0.0998102	0.999568
ENSG00000276698.1	RP11-468E2.10	lncRNA	10.2275	-1.89525e-06	0.00144269	0.0998614	0.999568
ENSG00000269837.1	IPO5P1	transcribed_processed_pseudogene	44.7952	4.93843e-06	0.00144269	0.0999019	0.999568
ENSG00000284526.1	RP11-666A8.13	protein_coding	30.1965	3.45646e-06	0.00144269	0.0999281	0.999568
ENSG00000256771.4	ZNF253	protein_coding	63.4367	5.23225e-06	0.00144268	0.0999344	0.999568
ENSG00000282951.1	CTC-490E21.14	lncRNA	11.06	-2.4553e-06	0.00144269	0.099948	0.999568
ENSG00000267534.4	S1PR2	protein_coding	1226.31	6.19657e-06	0.00144268	0.0999509	0.999568
ENSG00000137880.6	GCHFR	protein_coding	65.7475	-3.67532e-06	0.00144269	0.0999897	0.999568
ENSG00000231808.2	LINC01388	lncRNA	13.7828	1.19261e-07	0.00144269	0.0999969	0.999568
ENSG00000146707.15	POMZP3	protein_coding	108.946	-3.77994e-06	0.00144269	0.10002	0.999568
ENSG00000123374.11	CDK2	protein_coding	122.52	-4.18868e-06	0.00144269	0.100119	0.999568
ENSG00000255200.1	PGAM1P8	transcribed_processed_pseudogene	11.5217	4.34778e-06	0.00144269	0.100129	0.999568
ENSG00000096092.6	TMEM14A	protein_coding	29.2582	-2.9954e-06	0.00144269	0.100134	0.999568
ENSG00000270060.1	RP11-390K5.6	lncRNA	26.7177	-3.41384e-06	0.00144269	0.100229	0.999568
ENSG00000254317.1	RP11-473O4.5	lncRNA	5.26576	-1.66942e-06	0.00144269	0.100274	0.999568
ENSG00000178397.13	FAM220A	protein_coding	270.819	7.22788e-06	0.00144268	0.100279	0.999568
ENSG00000185482.8	STAC3	protein_coding	642.7	-4.98754e-06	0.00144269	0.100398	0.999568
ENSG00000155657.28	TTN	protein_coding	147.547	-3.70967e-06	0.00144269	0.10042	0.999568
ENSG00000070366.14	SMG6	protein_coding	316.768	7.80768e-06	0.00144267	0.100438	0.999568
ENSG00000213337.9	ANKRD39	protein_coding	56.6978	-6.61085e-06	0.00144268	0.100497	0.999568
ENSG00000101057.16	MYBL2	protein_coding	61.1845	-1.54322e-06	0.00144269	0.100548	0.999568
ENSG00000269815.1	CTD-2278I10.4	lncRNA	6.11238	-2.3739e-06	0.00144269	0.100829	0.999568
ENSG00000154721.15	JAM2	protein_coding	5.6599	-2.17888e-06	0.00144269	0.100961	0.999568
ENSG00000088888.18	MAVS	protein_coding	2261.27	1.64984e-05	0.0014426	0.100964	0.999568
ENSG00000005471.19	ABCB4	protein_coding	7.81777	-1.25519e-06	0.00144269	0.101189	0.999568
ENSG00000243725.7	TTC4	protein_coding	13.487	-3.50564e-06	0.00144269	0.101194	0.999568
ENSG00000164654.16	MIOS	protein_coding	384.619	-7.45742e-06	0.00144268	0.101297	0.999568
ENSG00000128918.15	ALDH1A2	protein_coding	3004.75	7.63297e-07	0.00144269	0.101302	0.999568
ENSG00000140025.16	EFCAB11	protein_coding	91.2869	5.8234e-06	0.00144268	0.101347	0.999568
ENSG00000261416.1	CORO1A-AS1	lncRNA	16.3282	-2.93969e-06	0.00144269	0.101414	0.999568
ENSG00000166532.16	RIMKLB	protein_coding	342.626	-5.26738e-06	0.00144269	0.101415	0.999568
ENSG00000272807.1	RP11-260M2.1	lncRNA	19.6261	4.31332e-06	0.00144269	0.101432	0.999568
ENSG00000254338.1	MAFA-AS1	lncRNA	185.437	3.95949e-06	0.00144269	0.101437	0.999568
ENSG00000166847.10	DCTN5	protein_coding	1193.4	8.24851e-06	0.00144267	0.101553	0.999568
ENSG00000198924.8	DCLRE1A	protein_coding	99.6457	-4.27569e-06	0.00144269	0.101628	0.999568
ENSG00000271601.4	LIX1L	protein_coding	387.781	-9.1892e-06	0.00144267	0.101792	0.999568
ENSG00000176783.15	RUFY1	protein_coding	1161.8	-8.06659e-06	0.00144267	0.101857	0.999568
ENSG00000125482.13	TTF1	protein_coding	197.126	7.6586e-06	0.00144267	0.102008	0.999568
ENSG00000109046.15	WSB1	protein_coding	4261.02	-8.25399e-06	0.00144267	0.102033	0.999568
ENSG00000143450.19	OAZ3	protein_coding	32.8965	4.8061e-06	0.00144269	0.102047	0.999568
ENSG00000187775.17	DNAH17	protein_coding	87.386	5.73558e-06	0.00144268	0.102081	0.999568
ENSG00000146587.18	RBAK	protein_coding	232.963	-7.34535e-06	0.00144267	0.102385	0.999568
ENSG00000228393.4	LINC01004	lncRNA	30.6702	-3.26404e-06	0.00144269	0.102509	0.999568
ENSG00000122133.17	PAEP	protein_coding	10.9568	-1.25977e-06	0.00144269	0.102574	0.999568
ENSG00000141179.14	PCTP	protein_coding	389.045	-6.94864e-06	0.00144268	0.102676	0.999568
ENSG00000163959.10	SLC51A	protein_coding	150.454	6.05029e-06	0.00144268	0.102807	0.999568
ENSG00000272721.5	EIF2B5-DT	lncRNA	5.39666	-1.20141e-06	0.00144269	0.102844	0.999568
ENSG00000265787.2	CYP4F35P	transcribed_unprocessed_pseudogene	19.6054	-1.0517e-06	0.00144269	0.102973	0.999568
ENSG00000113812.14	ACTR8	protein_coding	501.415	1.35899e-05	0.00144263	0.103009	0.999568
ENSG00000288033.1	RP13-46H24.3	lncRNA	10.4274	-2.42457e-06	0.00144269	0.103117	0.999568
ENSG00000231784.8	DBIL5P	transcribed_unitary_pseudogene	4.58987	-2.01012e-06	0.00144269	0.103224	0.999568
ENSG00000137497.18	NUMA1	protein_coding	2078.56	-9.61824e-06	0.00144266	0.103316	0.999568
ENSG00000123992.20	DNPEP	protein_coding	1327.37	1.09932e-05	0.00144266	0.103507	0.999568
ENSG00000170509.12	HSD17B13	protein_coding	7.5397	-1.84364e-06	0.00144269	0.103663	0.999568
ENSG00000120675.6	DNAJC15	protein_coding	411.792	-5.54703e-06	0.00144268	0.103785	0.999568
ENSG00000269867.1	CTD-2583A14.8	lncRNA	50.4369	-3.81282e-06	0.00144269	0.103846	0.999568
ENSG00000198496.12	NBR2	lncRNA	163.689	6.03628e-06	0.00144268	0.104002	0.999568
ENSG00000270890.1	RP3-468K18.6	processed_pseudogene	11.3936	-2.52795e-06	0.00144269	0.10404	0.999568
ENSG00000151287.17	TEX30	protein_coding	99.6172	-6.24939e-06	0.00144268	0.10406	0.999568
ENSG00000280560.2	LINC01374	lncRNA	7.41912	-1.74731e-06	0.00144269	0.104119	0.999568
ENSG00000253200.1	RP11-582J16.5	lncRNA	25.0438	-2.35201e-06	0.00144269	0.104198	0.999568
ENSG00000273576.1	RP11-390P24.1	lncRNA	45.1198	-4.12113e-06	0.00144269	0.104215	0.999568
ENSG00000091137.14	SLC26A4	protein_coding	12.7641	4.57731e-06	0.00144269	0.104399	0.999568
ENSG00000244005.13	NFS1	protein_coding	310.13	1.07878e-05	0.00144265	0.104504	0.999568
ENSG00000189046.11	ALKBH2	protein_coding	64.3795	-6.49552e-06	0.00144268	0.104633	0.999568
ENSG00000259807.2	RP11-426C22.4	lncRNA	8.69305	-1.58245e-06	0.00144269	0.104773	0.999568
ENSG00000167286.10	CD3D	protein_coding	2.56551	-1.7201e-06	0.0014427	0.104802	0.999568
ENSG00000244723.3	ASLP1	unprocessed_pseudogene	6.4965	1.80443e-06	0.00144269	0.104808	0.999568
ENSG00000286001.1	CTD-2546F11.1	protein_coding	8.66408	2.19968e-06	0.00144269	0.104866	0.999568
ENSG00000232295.7	RP11-154D6.1	lncRNA	6.50118	-2.26681e-06	0.00144269	0.104878	0.999568
ENSG00000262165.2	C17orf114	protein_coding	8.12166	2.47164e-06	0.00144269	0.104921	0.999568
ENSG00000173517.11	PEAK1	protein_coding	555.501	-5.1937e-06	0.00144268	0.105021	0.999568
ENSG00000068976.14	PYGM	protein_coding	9.35153	2.27718e-06	0.00144269	0.10506	0.999568
ENSG00000204556.4	CTD-2514C3.1	unprocessed_pseudogene	5.38383	-4.69488e-07	0.00144269	0.105174	0.999568
ENSG00000233818.1	AP000695.4	lncRNA	40.7277	4.70254e-06	0.00144269	0.105196	0.999568
ENSG00000218739.10	CEBPZOS	protein_coding	747.924	7.893e-06	0.00144268	0.105198	0.999568
ENSG00000241489.8	AF011889.5	protein_coding	36.8658	-1.65864e-06	0.00144269	0.105225	0.999568
ENSG00000171574.18	ZNF584	protein_coding	121.09	-7.04292e-06	0.00144268	0.105265	0.999568
ENSG00000288675.1	PANO1	protein_coding	33.3507	-3.6389e-06	0.00144269	0.10528	0.999568
ENSG00000108469.15	RECQL5	protein_coding	543.475	-1.01208e-05	0.00144266	0.105284	0.999568
ENSG00000032742.18	IFT88	protein_coding	59.2346	4.00897e-06	0.00144269	0.105344	0.999568
ENSG00000135040.16	NAA35	protein_coding	316.812	-1.04909e-05	0.00144266	0.105437	0.999568
ENSG00000136937.13	NCBP1	protein_coding	612.605	-1.27118e-05	0.00144264	0.105437	0.999568
ENSG00000188199.10	NUTM2B	protein_coding	10.0867	-1.11873e-06	0.00144269	0.105467	0.999568
ENSG00000124743.6	KLHL31	protein_coding	6.22961	-1.95581e-06	0.00144269	0.105493	0.999568
ENSG00000182141.10	ZNF708	protein_coding	105.565	-5.12986e-06	0.00144268	0.105516	0.999568
ENSG00000163661.4	PTX3	protein_coding	881.788	-4.2973e-06	0.00144269	0.105545	0.999568
ENSG00000152556.17	PFKM	protein_coding	141.375	-3.54182e-06	0.00144269	0.105567	0.999568
ENSG00000130347.13	RTN4IP1	protein_coding	105.565	8.11317e-06	0.00144267	0.105626	0.999568
ENSG00000111907.21	TPD52L1	protein_coding	54.1059	-1.99742e-06	0.00144269	0.105777	0.999568
ENSG00000111875.8	ASF1A	protein_coding	180.121	8.12912e-06	0.00144266	0.105792	0.999568
ENSG00000145476.16	CYP4V2	protein_coding	831.411	1.06309e-05	0.00144265	0.105963	0.999568
ENSG00000284719.1	RP1-118J21.27	lncRNA	18.4005	-3.03513e-06	0.00144269	0.106027	0.999568
ENSG00000236810.6	ELOA-AS1	lncRNA	17.5785	3.76119e-06	0.00144269	0.106049	0.999568
ENSG00000286488.1	RP11-761I4.6	lncRNA	7.38526	-2.14403e-06	0.00144269	0.106139	0.999568
ENSG00000162391.12	FAM151A	protein_coding	12.5304	2.86368e-06	0.00144269	0.106168	0.999568
ENSG00000228506.2	RP11-98I9.4	lncRNA	50.7001	4.94777e-06	0.00144269	0.106243	0.999568
ENSG00000181896.12	ZNF101	protein_coding	264.354	8.04594e-06	0.00144267	0.106546	0.999568
ENSG00000259775.1	RP11-45P15.4	lncRNA	6.77074	-1.25821e-06	0.00144269	0.106615	0.999568
ENSG00000159788.19	RGS12	protein_coding	4407.51	8.04934e-06	0.00144266	0.106627	0.999568
ENSG00000163161.14	ERCC3	protein_coding	768.458	-1.21156e-05	0.00144264	0.106862	0.999568
ENSG00000088826.18	SMOX	protein_coding	241.509	3.93493e-06	0.00144269	0.106972	0.999568
ENSG00000040633.13	PHF23	protein_coding	893.092	-1.48928e-05	0.00144262	0.10699	0.999568
ENSG00000165807.8	PPP1R36	protein_coding	5.52621	-2.08008e-06	0.00144269	0.106996	0.999568
ENSG00000089775.12	ZBTB25	protein_coding	360.714	8.97334e-06	0.00144266	0.107096	0.999568
ENSG00000177054.14	ZDHHC13	protein_coding	107.67	-6.31511e-06	0.00144268	0.107337	0.999568
ENSG00000244165.2	P2RY11	protein_coding	195.441	-3.54182e-06	0.00144269	0.10751	0.999568
ENSG00000215012.9	RTL10	protein_coding	387.048	-6.01974e-06	0.00144268	0.107548	0.999568
ENSG00000156170.13	NDUFAF6	protein_coding	304.717	8.08263e-06	0.00144267	0.107647	0.999568
ENSG00000198580.7	RP11-611L7.2	unprocessed_pseudogene	9.03302	2.18487e-06	0.00144269	0.107712	0.999568
ENSG00000226648.2	PLCG1-AS1	lncRNA	7.71198	-2.56593e-06	0.00144269	0.10786	0.999568
ENSG00000260891.1	RP11-96D1.5	lncRNA	9.0243	2.83721e-06	0.00144269	0.107916	0.999568
ENSG00000284930.1	RP1-240K6.4	lncRNA	73.2847	4.01506e-06	0.00144269	0.10803	0.999568
ENSG00000123444.14	KBTBD4	protein_coding	111.835	-4.8576e-06	0.00144269	0.108031	0.999568
ENSG00000168575.10	SLC20A2	protein_coding	343.049	-1.06039e-05	0.00144266	0.108045	0.999568
ENSG00000164070.12	HSPA4L	protein_coding	33.2958	3.34267e-06	0.00144269	0.108086	0.999568
ENSG00000130307.12	USHBP1	protein_coding	15.2315	4.59512e-06	0.00144269	0.108135	0.999568
ENSG00000136114.17	THSD1	protein_coding	8.65122	-1.62758e-06	0.00144269	0.108142	0.999568
ENSG00000141699.11	RETREG3	protein_coding	1120.92	1.32528e-05	0.00144263	0.108147	0.999568
ENSG00000114026.22	OGG1	protein_coding	524.29	-5.30035e-06	0.00144269	0.108159	0.999568
ENSG00000274536.7	MIR223HG	lncRNA	8.91355	-1.58894e-06	0.0014427	0.108159	0.999568
ENSG00000177981.11	ASB8	protein_coding	527.175	-9.91799e-06	0.00144266	0.10831	0.999568
ENSG00000198315.11	ZKSCAN8	protein_coding	383.37	-5.29534e-06	0.00144268	0.108595	0.999568
ENSG00000235162.9	C12orf75	protein_coding	13.0283	-1.52162e-06	0.00144269	0.108818	0.999568
ENSG00000213713.3	PIGCP1	processed_pseudogene	33.1895	-4.45753e-06	0.00144269	0.108849	0.999568
ENSG00000165716.11	DIPK1B	protein_coding	40.3138	-3.93658e-06	0.00144269	0.108896	0.999568
ENSG00000145743.17	FBXL17	protein_coding	412.766	9.41951e-06	0.00144267	0.108984	0.999568
ENSG00000114993.17	RTKN	protein_coding	241.503	-5.81498e-06	0.00144268	0.109104	0.999568
ENSG00000126216.15	TUBGCP3	protein_coding	701.673	1.1755e-05	0.00144264	0.109206	0.999568
ENSG00000072274.13	TFRC	protein_coding	22115.4	5.62218e-06	0.00144268	0.109226	0.999568
ENSG00000166997.8	CNPY4	protein_coding	91.7641	-4.93387e-06	0.00144269	0.109355	0.999568
ENSG00000172183.16	ISG20	protein_coding	41.6061	-2.00976e-06	0.00144269	0.109528	0.999568
ENSG00000113645.15	WWC1	protein_coding	10.8561	-9.00245e-07	0.00144269	0.109609	0.999568
ENSG00000214198.8	TTC41P	transcribed_unitary_pseudogene	17.5051	3.96338e-06	0.00144269	0.109717	0.999568
ENSG00000160218.13	TRAPPC10	protein_coding	863.564	8.90677e-06	0.00144266	0.109781	0.999568
ENSG00000276529.1	AP001505.10	lncRNA	19.5515	3.31138e-06	0.00144269	0.109791	0.999568
ENSG00000267100.1	ILF3-DT	lncRNA	203.193	5.91011e-06	0.00144268	0.109821	0.999568
ENSG00000184983.11	NDUFA6	protein_coding	1368.67	8.34263e-06	0.00144267	0.109835	0.999568
ENSG00000235453.11	SMIM27	protein_coding	58.2948	7.30546e-06	0.00144268	0.109843	0.999568
ENSG00000144233.11	AMMECR1L	protein_coding	378.442	-1.32355e-05	0.00144263	0.109853	0.999568
ENSG00000204130.14	RUFY2	protein_coding	162.104	-6.21835e-06	0.00144268	0.109885	0.999568
ENSG00000143093.15	STRIP1	protein_coding	853.241	-1.43227e-05	0.00144262	0.110044	0.999568
ENSG00000188906.17	LRRK2	protein_coding	420.565	5.69493e-06	0.00144268	0.110047	0.999568
ENSG00000166321.14	NUDT13	protein_coding	69.1052	-4.40176e-06	0.00144269	0.110249	0.999568
ENSG00000164941.14	INTS8	protein_coding	378.823	-6.82637e-06	0.00144268	0.110331	0.999568
ENSG00000179859.10	RNF227	protein_coding	157.482	-6.84245e-06	0.00144268	0.110427	0.999568
ENSG00000287250.1	RP11-51I5.3	lncRNA	7.72463	-2.06445e-06	0.00144269	0.110433	0.999568
ENSG00000011007.12	ELOA	protein_coding	889.343	1.8654e-05	0.00144256	0.110576	0.999568
ENSG00000108474.17	PIGL	protein_coding	267.634	-6.58821e-06	0.00144268	0.110658	0.999568
ENSG00000164002.12	EXO5	protein_coding	102.898	-8.39328e-06	0.00144267	0.110815	0.999568
ENSG00000100124.15	ANKRD54	protein_coding	315.44	-6.4258e-06	0.00144268	0.110831	0.999568
ENSG00000226321.5	CROCC2	protein_coding	7.68817	-9.92019e-07	0.00144269	0.110902	0.999568
ENSG00000228878.8	SEPTIN7-DT	lncRNA	29.6679	-3.33244e-06	0.00144269	0.110909	0.999568
ENSG00000140403.13	DNAJA4	protein_coding	336.726	-4.76701e-06	0.00144268	0.111009	0.999568
ENSG00000154429.11	CCSAP	protein_coding	1463.14	9.59981e-06	0.00144265	0.111108	0.999568
ENSG00000124279.12	FASTKD3	protein_coding	106.658	7.42773e-06	0.00144267	0.111148	0.999568
ENSG00000052126.15	PLEKHA5	protein_coding	58.2249	-2.99932e-06	0.00144269	0.111208	0.999568
ENSG00000103740.10	ACSBG1	protein_coding	4.7882	-1.32579e-06	0.00144269	0.111256	0.999568
ENSG00000055955.17	ITIH4	protein_coding	12.7304	3.82722e-06	0.00144269	0.11142	0.999568
ENSG00000198160.15	MIER1	protein_coding	508.047	8.91811e-06	0.00144266	0.111492	0.999568
ENSG00000113504.21	SLC12A7	protein_coding	2169.34	6.09258e-06	0.00144268	0.112076	0.999568
ENSG00000262686.1	GLIS2-AS1	lncRNA	3.85777	8.16777e-07	0.00144269	0.112108	0.999568
ENSG00000141736.14	ERBB2	protein_coding	89.312	4.16945e-06	0.00144269	0.112147	0.999568
ENSG00000148516.23	ZEB1	protein_coding	28.6596	-2.86646e-06	0.00144269	0.112188	0.999568
ENSG00000198060.10	MARCHF5	protein_coding	512.342	-1.07004e-05	0.00144265	0.112212	0.999568
ENSG00000268366.1	SERTAD3-AS1	lncRNA	10.7942	-2.63154e-06	0.00144269	0.112427	0.999568
ENSG00000267764.1	RP11-484L8.1	lncRNA	10.8505	-1.5381e-06	0.00144269	0.112435	0.999568
ENSG00000162869.16	PPP1R21	protein_coding	468.139	-8.80047e-06	0.00144267	0.112451	0.999568
ENSG00000181472.5	ZBTB2	protein_coding	282.644	-7.99698e-06	0.00144267	0.112469	0.999568
ENSG00000110665.12	C11orf21	protein_coding	1789.42	-7.74239e-06	0.00144268	0.11252	0.999568
ENSG00000285492.1	RP1-111C20.3	lncRNA	75.5175	-1.11944e-06	0.00144269	0.112565	0.999568
ENSG00000136158.12	SPRY2	protein_coding	641.301	-9.4464e-06	0.00144267	0.112618	0.999568
ENSG00000165731.21	RET	protein_coding	142.97	-2.50717e-06	0.00144269	0.112635	0.999568
ENSG00000161513.12	FDXR	protein_coding	747.168	5.12702e-06	0.00144268	0.112702	0.999568
ENSG00000225981.1	AC102953.4	lncRNA	5.93578	-2.01745e-06	0.00144269	0.11271	0.999568
ENSG00000095321.18	CRAT	protein_coding	742.508	-1.02214e-05	0.00144266	0.112738	0.999568
ENSG00000198416.9	ZNF658B	transcribed_unprocessed_pseudogene	8.68393	-1.33995e-06	0.00144269	0.112747	0.999568
ENSG00000115145.10	STAM2	protein_coding	573.768	9.79944e-06	0.00144266	0.112783	0.999568
ENSG00000171792.11	RHNO1	protein_coding	372.158	7.22021e-06	0.00144268	0.112847	0.999568
ENSG00000145715.15	RASA1	protein_coding	783.42	-7.30533e-06	0.00144268	0.112891	0.999568
ENSG00000124164.16	VAPB	protein_coding	713.029	-1.39186e-05	0.00144263	0.112942	0.999568
ENSG00000064225.12	ST3GAL6	protein_coding	1165.12	-1.05417e-05	0.00144266	0.112958	0.999568
ENSG00000162913.10	OBSCN-AS1	lncRNA	36.7796	3.95012e-06	0.00144269	0.112982	0.999568
ENSG00000125814.17	NAPB	protein_coding	301.48	-8.05361e-06	0.00144267	0.113092	0.999568
ENSG00000111321.11	LTBR	protein_coding	2600.34	9.66388e-06	0.00144265	0.113182	0.999568
ENSG00000121350.16	PYROXD1	protein_coding	256.941	-7.3631e-06	0.00144268	0.113343	0.999568
ENSG00000185869.15	ZNF829	protein_coding	31.4389	-2.97664e-06	0.00144269	0.113391	0.999568
ENSG00000136153.20	LMO7	protein_coding	36.0373	-3.69929e-06	0.00144269	0.113476	0.999568
ENSG00000165501.17	LRR1	protein_coding	120.904	7.6644e-06	0.00144267	0.113516	0.999568
ENSG00000155090.15	KLF10	protein_coding	720.521	-7.14884e-06	0.00144268	0.113526	0.999568
ENSG00000171045.16	TSNARE1	protein_coding	281.517	-9.95664e-06	0.00144267	0.113597	0.999568
ENSG00000120071.15	KANSL1	protein_coding	622.863	-8.05477e-06	0.00144267	0.113757	0.999568
ENSG00000154917.11	RAB6B	protein_coding	70.8351	-9.08276e-07	0.00144269	0.113841	0.999568
ENSG00000135749.19	PCNX2	protein_coding	371.19	5.90662e-06	0.00144268	0.113927	0.999568
ENSG00000162896.6	PIGR	protein_coding	18.8163	2.55427e-06	0.00144269	0.113936	0.999568
ENSG00000231993.1	EP300-AS1	lncRNA	8.56438	2.80985e-06	0.00144269	0.114011	0.999568
ENSG00000276289.5	KCNE1B	protein_coding	102.399	3.69906e-06	0.00144269	0.114105	0.999568
ENSG00000163577.8	EIF5A2	protein_coding	35.2533	-1.79446e-06	0.00144269	0.114164	0.999568
ENSG00000112414.15	ADGRG6	protein_coding	33.1097	-2.22408e-06	0.00144269	0.114171	0.999568
ENSG00000244513.7	CTD-2013N24.2	lncRNA	25.8795	-3.33842e-06	0.00144269	0.114246	0.999568
ENSG00000161860.8	SYCE2	protein_coding	12.3911	3.54227e-06	0.00144269	0.114261	0.999568
ENSG00000074319.13	TSG101	protein_coding	835.38	9.98591e-06	0.00144265	0.114277	0.999568
ENSG00000276550.4	HERC2P2	transcribed_unprocessed_pseudogene	3033.19	-3.86629e-06	0.00144269	0.114332	0.999568
ENSG00000026508.20	CD44	protein_coding	17644.2	7.12559e-06	0.00144267	0.114377	0.999568
ENSG00000151353.15	TMEM18	protein_coding	474.085	-1.08049e-05	0.00144265	0.114398	0.999568
ENSG00000136895.19	GARNL3	protein_coding	24.6961	3.2445e-06	0.00144269	0.114697	0.999568
ENSG00000272072.1	CTA-363E19.2	lncRNA	6.95394	-1.5293e-06	0.00144269	0.114748	0.999568
ENSG00000189343.7	RPS2P46	processed_pseudogene	35.5941	4.91309e-06	0.00144269	0.114815	0.999568
ENSG00000165359.16	INTS6L	protein_coding	319.12	-5.1872e-06	0.00144269	0.11483	0.999568
ENSG00000236540.7	AC006547.13	lncRNA	72.2452	5.21672e-06	0.00144269	0.114903	0.999568
ENSG00000196810.5	CTBP1-DT	lncRNA	164.043	-7.03046e-06	0.00144268	0.114997	0.999568
ENSG00000140749.9	IGSF6	protein_coding	7641.43	7.72421e-06	0.00144267	0.115193	0.999568
ENSG00000250041.3	CTD-2003C8.2	lncRNA	221.911	4.11341e-06	0.00144269	0.115205	0.999568
ENSG00000278709.2	NKILA	lncRNA	16.6905	3.07772e-06	0.00144269	0.115247	0.999568
ENSG00000113621.15	TXNDC15	protein_coding	551.949	-1.53056e-05	0.00144261	0.115329	0.999568
ENSG00000276672.1	RP11-142E9.1	lncRNA	6.89727	-1.8287e-06	0.00144269	0.115407	0.999568
ENSG00000283498.1	MIR1244-2	miRNA	49.6386	4.30491e-06	0.00144269	0.115479	0.999568
ENSG00000158089.15	GALNT14	protein_coding	12.5154	-1.77871e-06	0.00144269	0.115491	0.999568
ENSG00000276718.1	RP1-102E24.10	lncRNA	11.1818	2.84811e-06	0.00144269	0.115499	0.999568
ENSG00000131844.17	MCCC2	protein_coding	739.162	-1.22557e-05	0.00144264	0.115533	0.999568
ENSG00000228146.8	CASP16P	transcribed_unitary_pseudogene	8.06195	-1.84603e-06	0.00144269	0.115681	0.999568
ENSG00000051009.11	FAM160A2	protein_coding	883.856	-6.07922e-06	0.00144268	0.115707	0.999568
ENSG00000135045.7	C9orf40	protein_coding	74.3389	-3.15499e-06	0.00144269	0.115794	0.999568
ENSG00000113108.20	APBB3	protein_coding	320.766	-5.37047e-06	0.00144269	0.115845	0.999568
ENSG00000120063.10	GNA13	protein_coding	2458.71	9.30376e-06	0.00144266	0.115969	0.999568
ENSG00000125779.24	PANK2	protein_coding	722.975	1.04094e-05	0.00144265	0.116038	0.999568
ENSG00000254536.2	RP11-108K14.8	protein_coding	29.5605	1.94076e-06	0.00144269	0.11605	0.999568
ENSG00000224831.3	TMEM183B	processed_pseudogene	21.2517	4.11327e-06	0.00144269	0.116057	0.999568
ENSG00000279568.1	RP11-20I23.5	TEC	6.72443	-1.20315e-06	0.00144269	0.116068	0.999568
ENSG00000150753.12	CCT5	protein_coding	2080.32	-9.51304e-06	0.00144266	0.116126	0.999568
ENSG00000104899.8	AMH	protein_coding	4.34423	-1.13694e-06	0.00144269	0.116174	0.999568
ENSG00000286681.1	RP5-1047A19.16	lncRNA	16.266	-3.6651e-06	0.00144269	0.11628	0.999568
ENSG00000110851.12	PRDM4	protein_coding	524.368	-9.39298e-06	0.00144266	0.116363	0.999568
ENSG00000273759.1	RP4-563E14.1	lncRNA	22.0349	-2.43551e-06	0.00144269	0.116477	0.999568
ENSG00000161914.10	ZNF653	protein_coding	98.1885	5.39491e-06	0.00144268	0.116647	0.999568
ENSG00000187556.8	NANOS3	protein_coding	9.89814	-1.255e-06	0.00144269	0.116685	0.999568
ENSG00000237649.8	KIFC1	protein_coding	45.9385	-2.47531e-06	0.00144269	0.116846	0.999568
ENSG00000170571.12	EMB	protein_coding	626.137	-2.48435e-06	0.00144269	0.116873	0.999568
ENSG00000234571.2	H2BP2	transcribed_unprocessed_pseudogene	39.7554	3.92046e-06	0.00144269	0.116909	0.999568
ENSG00000251634.2	NAIPP4	unprocessed_pseudogene	10.9127	-2.46955e-06	0.00144269	0.11702	0.999568
ENSG00000198440.9	ZNF583	protein_coding	47.6037	6.34666e-06	0.00144268	0.117046	0.999568
ENSG00000269019.2	HOMER3-AS1	lncRNA	5.87862	-9.95131e-07	0.00144269	0.117069	0.999568
ENSG00000183578.8	TNFAIP8L3	protein_coding	519.885	-2.86227e-06	0.00144269	0.117201	0.999568
ENSG00000259826.1	RP11-467D6.1	lncRNA	22.0435	-3.03797e-06	0.00144269	0.117277	0.999568
ENSG00000136810.13	TXN	protein_coding	4311.89	6.23527e-06	0.00144268	0.117297	0.999568
ENSG00000184524.6	CEND1	protein_coding	7.80385	-1.67151e-06	0.00144269	0.117309	0.999568
ENSG00000183889.12	AC138969.4	protein_coding	24.8659	-3.08585e-06	0.00144269	0.117361	0.999568
ENSG00000121542.12	SEC22A	protein_coding	144.289	9.53189e-06	0.00144266	0.117644	0.999568
ENSG00000197647.12	ZNF433	protein_coding	9.94506	-2.12256e-06	0.00144269	0.11765	0.999568
ENSG00000263069.6	RNF213-AS1	lncRNA	23.3422	-2.58393e-06	0.00144269	0.117662	0.999568
ENSG00000257303.2	RP11-977G19.11	lncRNA	24.8113	-2.78642e-06	0.00144269	0.117718	0.999568
ENSG00000175003.15	SLC22A1	protein_coding	39.1727	-2.59914e-06	0.00144269	0.117747	0.999568
ENSG00000137098.14	SPAG8	protein_coding	22.888	-2.85952e-06	0.00144269	0.117854	0.999568
ENSG00000198799.12	LRIG2	protein_coding	269.777	-8.02127e-06	0.00144267	0.117992	0.999568
ENSG00000176531.10	PHLDB3	protein_coding	94.007	4.66468e-06	0.00144268	0.118085	0.999568
ENSG00000166526.18	ZNF3	protein_coding	261.519	-7.39358e-06	0.00144267	0.118164	0.999568
ENSG00000134013.16	LOXL2	protein_coding	11.6178	-1.53701e-06	0.00144269	0.118301	0.999568
ENSG00000260051.1	LA16c-390E6.4	lncRNA	104.062	-4.29076e-06	0.00144269	0.118447	0.999568
ENSG00000134987.12	WDR36	protein_coding	719.202	9.5741e-06	0.00144265	0.118582	0.999568
ENSG00000115232.14	ITGA4	protein_coding	232.374	-1.82544e-06	0.00144269	0.118598	0.999568
ENSG00000219891.2	ZSCAN12P1	transcribed_unprocessed_pseudogene	12.6456	3.20102e-06	0.00144269	0.118762	0.999568
ENSG00000167363.14	FN3K	protein_coding	238.037	-3.10743e-06	0.00144269	0.118765	0.999568
ENSG00000085978.22	ATG16L1	protein_coding	376.428	-1.41407e-05	0.00144262	0.118785	0.999568
ENSG00000159166.15	LAD1	protein_coding	5.07466	-8.54952e-07	0.00144269	0.118958	0.999568
ENSG00000181817.6	LSM10	protein_coding	662.69	8.45443e-06	0.00144267	0.118982	0.999568
ENSG00000213080.3	RP11-312J18.5	processed_pseudogene	10.4451	2.61131e-06	0.00144269	0.119093	0.999568
ENSG00000101966.13	XIAP	protein_coding	1497.33	1.00652e-05	0.00144266	0.119099	0.999568
ENSG00000108518.8	PFN1	protein_coding	14064.7	-7.96992e-06	0.00144267	0.119155	0.999568
ENSG00000163462.18	TRIM46	protein_coding	18.2556	-2.57821e-06	0.00144269	0.119165	0.999568
ENSG00000186281.12	GPAT2	protein_coding	985.67	-1.95347e-06	0.00144269	0.119225	0.999568
ENSG00000115271.11	GCA	protein_coding	1423.81	6.71075e-06	0.00144267	0.119286	0.999568
ENSG00000111215.12	PRR4	protein_coding	7.17537	-1.91457e-06	0.00144269	0.119382	0.999568
ENSG00000210184.1	MT-TS2	Mt_tRNA	10.6606	-1.83112e-06	0.00144269	0.119436	0.999568
ENSG00000048342.18	CC2D2A	protein_coding	65.8123	-5.28922e-06	0.00144268	0.119557	0.999568
ENSG00000188603.22	CLN3	protein_coding	233.056	-6.98101e-06	0.00144268	0.119993	0.999568
ENSG00000136122.18	BORA	protein_coding	53.2395	-3.53399e-06	0.00144269	0.1201	0.999568
ENSG00000122574.11	WIPF3	protein_coding	54.1922	-9.80201e-07	0.00144269	0.120104	0.999568
ENSG00000274020.4	LINC01138	lncRNA	33.0307	-3.10335e-06	0.00144269	0.120128	0.999568
ENSG00000245532.9	NEAT1	lncRNA	18976.5	-4.5831e-06	0.00144269	0.120312	0.999568
ENSG00000151725.12	CENPU	protein_coding	69.8823	-4.38955e-06	0.00144269	0.120442	0.999568
ENSG00000154743.19	TSEN2	protein_coding	173.685	-5.91969e-06	0.00144268	0.120482	0.999568
ENSG00000254206.5	NPIPB11	protein_coding	95.166	3.66701e-06	0.00144269	0.120587	0.999568
ENSG00000144029.12	MRPS5	protein_coding	1147.96	-9.98455e-06	0.00144266	0.120694	0.999568
ENSG00000100324.14	TAB1	protein_coding	663.614	-1.0754e-05	0.00144265	0.12075	0.999568
ENSG00000166025.18	AMOTL1	protein_coding	29.7439	-2.83551e-06	0.00144269	0.120796	0.999568
ENSG00000236861.6	BET1-AS1	lncRNA	7.72976	-2.04902e-06	0.00144269	0.120803	0.999568
ENSG00000087111.21	PIGS	protein_coding	994.717	1.19368e-05	0.00144263	0.120909	0.999568
ENSG00000141068.14	KSR1	protein_coding	316.798	-3.28978e-06	0.00144269	0.121177	0.999568
ENSG00000092036.19	HAUS4	protein_coding	365.787	-1.01258e-05	0.00144266	0.121399	0.999568
ENSG00000146700.9	SSC4D	protein_coding	87.2203	-3.12254e-06	0.00144269	0.121616	0.999568
ENSG00000272894.5	MIOS-DT	lncRNA	15.3827	-3.76538e-06	0.00144269	0.12169	0.999568
ENSG00000255062.1	RP11-712L6.5	lncRNA	35.7239	-4.11631e-06	0.00144269	0.121903	0.999568
ENSG00000145545.12	SRD5A1	protein_coding	683.774	7.51253e-06	0.00144266	0.121921	0.999568
ENSG00000129538.14	RNASE1	protein_coding	567.315	-1.10478e-06	0.00144269	0.12198	0.999568
ENSG00000115042.10	FAHD2A	protein_coding	410.188	-1.21523e-05	0.00144264	0.122187	0.999568
ENSG00000244879.8	GABPB1-AS1	lncRNA	309.679	4.83169e-06	0.00144269	0.122286	0.999568
ENSG00000203896.10	LIME1	protein_coding	64.7106	-3.87558e-06	0.00144269	0.122544	0.999568
ENSG00000137843.12	PAK6	protein_coding	16.0528	-2.76835e-06	0.00144269	0.122553	0.999568
ENSG00000114405.11	C3orf14	protein_coding	78.0572	-4.85373e-06	0.00144268	0.122687	0.999568
ENSG00000071539.14	TRIP13	protein_coding	24.398	-3.27054e-06	0.00144269	0.122692	0.999568
ENSG00000109321.11	AREG	protein_coding	42.0834	6.35614e-07	0.00144269	0.122746	0.999568
ENSG00000123454.12	DBH	protein_coding	9.61363	-2.54287e-06	0.00144269	0.122937	0.999568
ENSG00000241269.1	AC093620.5	lncRNA	6.07948	-1.39482e-06	0.00144269	0.122942	0.999568
ENSG00000121957.15	GPSM2	protein_coding	80.1766	6.37829e-06	0.00144268	0.122956	0.999568
ENSG00000110195.14	FOLR1	protein_coding	26.8497	4.697e-06	0.00144269	0.122957	0.999568
ENSG00000166260.13	COX11	protein_coding	348.998	-7.73465e-06	0.00144267	0.122984	0.999568
ENSG00000149262.17	INTS4	protein_coding	557.242	8.48922e-06	0.00144266	0.123066	0.999568
ENSG00000185864.17	NPIPB4	protein_coding	273.306	-7.07533e-06	0.00144268	0.123144	0.999568
ENSG00000182712.16	CMC4	protein_coding	8.55197	-1.32735e-06	0.00144269	0.123292	0.999568
ENSG00000137338.6	PGBD1	protein_coding	29.7967	4.63198e-06	0.00144269	0.123316	0.999568
ENSG00000166439.6	RNF169	protein_coding	205.061	-5.71542e-06	0.00144268	0.123468	0.999568
ENSG00000231010.1	RP6-109B7.2	lncRNA	8.19124	3.05813e-06	0.00144269	0.123497	0.999568
ENSG00000260927.2	RP11-459F6.3	lncRNA	7.18802	-1.60364e-06	0.00144269	0.123526	0.999568
ENSG00000162729.14	IGSF8	protein_coding	843.317	-5.65586e-06	0.00144268	0.123538	0.999568
ENSG00000114268.12	PFKFB4	protein_coding	366.026	8.49353e-06	0.00144266	0.123603	0.999568
ENSG00000185339.9	TCN2	protein_coding	278.586	-2.21568e-06	0.00144269	0.123679	0.999568
ENSG00000101452.15	DHX35	protein_coding	306.618	-1.09399e-05	0.00144265	0.123683	0.999568
ENSG00000144559.10	TAMM41	protein_coding	145.838	8.13904e-06	0.00144266	0.123686	0.999568
ENSG00000180035.13	ZNF48	protein_coding	55.0019	-5.53051e-06	0.00144268	0.123723	0.999568
ENSG00000102054.18	RBBP7	protein_coding	1211.15	-1.12784e-05	0.00144264	0.123986	0.999568
ENSG00000258559.2	AC005519.4	lncRNA	28.3842	-4.27714e-06	0.00144269	0.124078	0.999568
ENSG00000278867.1	RP11-640N20.4	TEC	13.8611	-2.50567e-06	0.00144269	0.124084	0.999568
ENSG00000270629.6	NBPF14	protein_coding	258.116	8.47312e-06	0.00144266	0.124115	0.999568
ENSG00000281538.1	RP4-669P10.20	lncRNA	4.95666	-1.38498e-06	0.00144269	0.124123	0.999568
ENSG00000166685.12	COG1	protein_coding	389.808	-8.43505e-06	0.00144267	0.124123	0.999568
ENSG00000151466.12	SCLT1	protein_coding	113.23	-6.0545e-06	0.00144268	0.124254	0.999568
ENSG00000266680.1	RP5-1148A21.3	lncRNA	14.5201	-1.82936e-06	0.00144269	0.124309	0.999568
ENSG00000096063.16	SRPK1	protein_coding	240.407	-7.74132e-06	0.00144267	0.124437	0.999568
ENSG00000268581.1	SIGLEC18P	unprocessed_pseudogene	39.311	-3.07104e-06	0.00144269	0.124457	0.999568
ENSG00000259342.1	RP11-519G16.5	lncRNA	26.0917	4.39688e-06	0.00144269	0.124495	0.999568
ENSG00000274767.1	AC131056.3	lncRNA	11.9493	-2.38394e-06	0.00144269	0.124544	0.999568
ENSG00000268087.1	CTC-429P9.2	lncRNA	32.5077	5.00886e-06	0.00144269	0.124671	0.999568
ENSG00000103404.15	USP31	protein_coding	153.554	8.21806e-06	0.00144267	0.124758	0.999568
ENSG00000140553.18	UNC45A	protein_coding	1212.91	-9.95719e-06	0.00144266	0.124835	0.999568
ENSG00000196220.16	SRGAP3	protein_coding	67.8473	-2.60252e-06	0.00144269	0.124842	0.999568
ENSG00000286753.1	RP11-531A21.6	lncRNA	6.12772	-2.05333e-06	0.00144269	0.124851	0.999568
ENSG00000225361.4	PPP1R26-AS1	lncRNA	22.8384	-2.58599e-06	0.00144269	0.124887	0.999568
ENSG00000204131.9	NHSL2	protein_coding	309.115	-3.96099e-06	0.00144269	0.124957	0.999568
ENSG00000149531.15	FRG1BP	unprocessed_pseudogene	211.842	-2.24953e-06	0.00144269	0.124971	0.999568
ENSG00000101353.15	MROH8	protein_coding	36.8049	3.88219e-06	0.00144269	0.124975	0.999568
ENSG00000124614.16	RPS10	protein_coding	25.1268	4.22231e-06	0.00144269	0.125003	0.999568
ENSG00000181804.15	SLC9A9	protein_coding	72.3371	-2.01318e-06	0.00144269	0.125106	0.999568
ENSG00000135976.20	ANKRD36	protein_coding	173.682	-4.46172e-06	0.00144269	0.125205	0.999568
ENSG00000223459.6	TCAF1P1	unprocessed_pseudogene	8.72729	-1.5596e-06	0.00144269	0.125361	0.999568
ENSG00000181163.14	NPM1	protein_coding	6419.12	-8.10536e-06	0.00144267	0.125437	0.999568
ENSG00000232653.8	GOLGA8N	protein_coding	115.395	-2.92832e-06	0.00144269	0.125485	0.999568
ENSG00000089248.7	ERP29	protein_coding	3579.54	-6.41674e-06	0.00144268	0.125503	0.999568
ENSG00000145375.9	SPATA5	protein_coding	61.3994	-4.88369e-06	0.00144268	0.125577	0.999568
ENSG00000119042.17	SATB2	protein_coding	62.1737	-4.6085e-06	0.00144269	0.125759	0.999568
ENSG00000100926.15	TM9SF1	protein_coding	95.8823	-3.96551e-06	0.00144269	0.125927	0.999568
ENSG00000130175.10	PRKCSH	protein_coding	4096.95	-1.49846e-05	0.00144261	0.125979	0.999568
ENSG00000257365.8	FNTB	protein_coding	140.664	-7.44668e-06	0.00144267	0.125995	0.999568
ENSG00000151657.12	KIN	protein_coding	221.161	-7.48609e-06	0.00144267	0.126139	0.999568
ENSG00000255121.2	CENATAC-DT	lncRNA	21.8272	3.77229e-06	0.00144269	0.126155	0.999568
ENSG00000006638.13	TBXA2R	protein_coding	96.9466	-3.02484e-06	0.00144269	0.126278	0.999568
ENSG00000092068.20	SLC7A8	protein_coding	2983.23	3.59616e-06	0.00144269	0.126314	0.999568
ENSG00000115138.11	POMC	protein_coding	55.7945	-2.39738e-06	0.00144269	0.126358	0.999568
ENSG00000143578.16	CREB3L4	protein_coding	72.6786	-4.64401e-06	0.00144269	0.126433	0.999568
ENSG00000254503.1	CTD-2521M24.4	processed_pseudogene	18.5656	-1.52357e-06	0.00144269	0.126503	0.999568
ENSG00000170190.16	SLC16A5	protein_coding	462.533	-4.17534e-06	0.00144269	0.126594	0.999568
ENSG00000229021.2	AL591893.1	lncRNA	6.08306	-1.41772e-06	0.00144269	0.126622	0.999568
ENSG00000214867.3	SRSF9P1	processed_pseudogene	13.0301	-2.33788e-06	0.00144269	0.126626	0.999568
ENSG00000165868.16	HSPA12A	protein_coding	14.0792	2.87315e-06	0.00144269	0.126782	0.999568
ENSG00000285728.2	RP5-994D16.13	lncRNA	42.8877	-4.90601e-06	0.00144269	0.12679	0.999568
ENSG00000198868.3	MTND4LP30	processed_pseudogene	8.77704	-1.7092e-06	0.00144269	0.12681	0.999568
ENSG00000180329.14	CCDC43	protein_coding	391.35	-6.26885e-06	0.00144268	0.126846	0.999568
ENSG00000253102.1	RP1-117B12.4	lncRNA	8.32508	3.02511e-06	0.00144269	0.126894	0.999568
ENSG00000148358.20	GPR107	protein_coding	2067.16	1.34862e-05	0.00144261	0.126983	0.999568
ENSG00000223374.1	AC005104.3	lncRNA	12.6618	-2.58378e-06	0.00144269	0.127054	0.999568
ENSG00000273032.3	DGCR5	lncRNA	7.14303	-1.14628e-06	0.00144269	0.12718	0.999568
ENSG00000269713.7	NBPF9	protein_coding	273.775	-5.41448e-06	0.00144268	0.127188	0.999568
ENSG00000185909.15	KLHDC8B	protein_coding	557.638	-3.49759e-06	0.00144269	0.12744	0.999568
ENSG00000176473.14	WDR25	protein_coding	137.947	-4.59229e-06	0.00144269	0.127447	0.999568
ENSG00000066923.18	STAG3	protein_coding	139.596	-4.24165e-06	0.00144269	0.127542	0.999568
ENSG00000026950.17	BTN3A1	protein_coding	812.056	-8.96478e-06	0.00144267	0.127563	0.999568
ENSG00000273240.1	RP11-455J20.3	lncRNA	4.70055	2.50265e-06	0.00144269	0.127668	0.999568
ENSG00000037757.14	MRI1	protein_coding	318.911	-4.28901e-06	0.00144269	0.127773	0.999568
ENSG00000076201.16	PTPN23	protein_coding	1508.65	-7.60748e-06	0.00144267	0.127824	0.999568
ENSG00000178537.10	SLC25A20	protein_coding	536.239	-7.47986e-06	0.00144267	0.127847	0.999568
ENSG00000236914.4	LINC01852	lncRNA	14.4912	3.29447e-06	0.00144269	0.127865	0.999568
ENSG00000230615.7	RP5-1198O20.4	lncRNA	6.86324	-1.48203e-06	0.00144269	0.127895	0.999568
ENSG00000261114.1	RP11-325K4.2	lncRNA	11.1279	-2.58702e-06	0.00144269	0.127909	0.999568
ENSG00000135373.13	EHF	protein_coding	31.5103	-1.62679e-06	0.00144269	0.12802	0.999568
ENSG00000257557.2	PPP1R12A-AS1	lncRNA	27.0649	4.94607e-06	0.00144269	0.128197	0.999568
ENSG00000213963.6	AC074286.1	lncRNA	48.6727	5.30472e-06	0.00144268	0.12824	0.999568
ENSG00000146109.5	ABT1	protein_coding	477.565	-9.3613e-06	0.00144266	0.128294	0.999568
ENSG00000119321.9	FKBP15	protein_coding	3101.58	-1.03276e-05	0.00144265	0.128503	0.999568
ENSG00000107882.12	SUFU	protein_coding	1131.07	8.37838e-06	0.00144266	0.128597	0.999568
ENSG00000139044.12	B4GALNT3	protein_coding	22.9022	-2.85196e-06	0.00144269	0.128621	0.999568
ENSG00000256433.3	RP1-102E24.8	lncRNA	9.59727	-1.92514e-06	0.00144269	0.12872	0.999568
ENSG00000258317.1	RP11-603J24.5	lncRNA	16.9138	-3.46039e-06	0.00144269	0.128749	0.999568
ENSG00000114904.13	NEK4	protein_coding	303.723	-7.099e-06	0.00144267	0.128756	0.999568
ENSG00000233527.9	ZNF529-AS1	lncRNA	50.9412	-4.72708e-06	0.00144268	0.12876	0.999568
ENSG00000136868.11	SLC31A1	protein_coding	2924.05	-7.27745e-06	0.00144267	0.128892	0.999568
ENSG00000155760.3	FZD7	protein_coding	123.794	3.62593e-06	0.00144269	0.128928	0.999568
ENSG00000174238.15	PITPNA	protein_coding	2443.73	1.07741e-05	0.00144264	0.128947	0.999568
ENSG00000258655.2	ARHGAP5-AS1	lncRNA	23.6343	-2.88461e-06	0.00144269	0.129169	0.999568
ENSG00000154451.14	GBP5	protein_coding	100.786	-3.96917e-06	0.00144269	0.129188	0.999568
ENSG00000230982.1	DSTNP1	processed_pseudogene	24.6052	-3.16925e-06	0.00144269	0.129216	0.999568
ENSG00000113712.19	CSNK1A1	protein_coding	1261.28	-6.91832e-06	0.00144267	0.129254	0.999568
ENSG00000167992.13	VWCE	protein_coding	1019.54	3.25128e-06	0.00144269	0.129443	0.999568
ENSG00000269392.1	CTB-191K22.6	lncRNA	4.61146	2.36198e-06	0.00144269	0.129461	0.999568
ENSG00000214189.9	ZNF788P	transcribed_unprocessed_pseudogene	4.96508	-2.54816e-06	0.00144269	0.129563	0.999568
ENSG00000119227.8	PIGZ	protein_coding	177.168	4.80712e-06	0.00144268	0.129567	0.999568
ENSG00000104177.18	MYEF2	protein_coding	21.4894	-2.85142e-06	0.00144269	0.129623	0.999568
ENSG00000115211.16	EIF2B4	protein_coding	648.87	-1.3216e-05	0.00144263	0.129676	0.999568
ENSG00000234630.1	LL22NC03-2H8.4	lncRNA	10.6898	7.79884e-07	0.00144269	0.129719	0.999568
ENSG00000272599.2	RP11-152N13.16	lncRNA	7.09409	-1.79116e-06	0.00144269	0.129741	0.999568
ENSG00000166004.15	CEP295	protein_coding	125.887	-2.14209e-06	0.00144269	0.129758	0.999568
ENSG00000178789.9	CD300LB	protein_coding	30.4203	-1.38524e-06	0.00144269	0.129891	0.999568
ENSG00000177463.15	NR2C2	protein_coding	559.297	-7.55057e-06	0.00144267	0.129916	0.999568
ENSG00000126814.7	TRMT5	protein_coding	327.761	-1.15631e-05	0.00144264	0.129952	0.999568
ENSG00000215158.9	RP11-1023L17.1	transcribed_unprocessed_pseudogene	20.4803	-3.0023e-06	0.00144269	0.129974	0.999568
ENSG00000234327.8	ZNF232-AS1	lncRNA	63.7289	3.11194e-06	0.00144269	0.129985	0.999568
ENSG00000131196.18	NFATC1	protein_coding	661.463	-6.18405e-06	0.00144268	0.130065	0.999568
ENSG00000122543.11	OCM	protein_coding	5.95155	-1.78079e-06	0.00144269	0.130065	0.999568
ENSG00000183826.18	BTBD9	protein_coding	292.43	8.62345e-06	0.00144266	0.130072	0.999568
ENSG00000213463.5	SYNJ2BP	protein_coding	474.21	1.06615e-05	0.00144265	0.130101	0.999568
ENSG00000261526.2	CTB-31O20.2	lncRNA	34.2777	-4.04194e-06	0.00144269	0.130186	0.999568
ENSG00000163539.18	CLASP2	protein_coding	776.447	-7.59283e-06	0.00144267	0.130243	0.999568
[truncated: 15,014 more rows]

## Sheet: Table S3
## Differentially expressed genes
# Comparison: carrier (Tdel) vs control (TCV)
# Treatment: myelin
# Covariate: APOE epsilon genotype
gene_id	gene_name	gene_type	baseMean	log2FoldChange	lfcSE	pvalue	padj
ENSG00000259868.3	RP11-1012E15.2	lncRNA	3.68478	-0.000266035	0.0289039	3.70291e-19	6.0213e-15
ENSG00000170160.17	CCDC144A	protein_coding	24.8719	-0.000159466	0.0289028	1.63768e-16	1.33151e-12
ENSG00000273213.4	H3-2	protein_coding	52.2292	-0.00319262	0.0291515	2.57817e-08	0.000139745
ENSG00000146414.16	SHPRH	protein_coding	73.0095	-0.00222466	0.0290083	2.01954e-07	0.000820993
ENSG00000146574.16	CCZ1B	protein_coding	278.548	-1.01613	0.252175	1.37072e-06	0.00445787
ENSG00000273820.2	USP27X	protein_coding	22.8777	-0.00268064	0.0290689	3.84066e-06	0.0104088
ENSG00000188933.16	USP32P1	transcribed_unprocessed_pseudogene	19.4539	-0.00128196	0.0289443	2.25843e-05	0.0484185
ENSG00000229980.5	TOB1-AS1	lncRNA	16.8923	-0.00209095	0.0289967	2.38207e-05	0.0484185
ENSG00000177272.9	KCNA3	protein_coding	8.24642	-0.00255816	0.0290667	4.80561e-05	0.0868266
ENSG00000278993.1	RP3-424M6.4	TEC	38.1399	-0.00765987	0.0303905	6.39021e-05	0.103911
ENSG00000275895.7	U2AF1L5	protein_coding	83.4613	-0.00364509	0.0292279	0.000110383	0.157284
ENSG00000160352.16	ZNF714	protein_coding	236.749	-0.0106341	0.0318043	0.00011607	0.157284
ENSG00000215784.6	FAM72D	protein_coding	11.9813	-0.00170243	0.0289639	0.000126816	0.158627
ENSG00000022556.16	NLRP2	protein_coding	530.751	-0.0109719	0.0320018	0.000145829	0.16938
ENSG00000163803.13	PLB1	protein_coding	196.795	-0.648806	0.238634	0.000167318	0.174572
ENSG00000135835.12	KIAA1614	protein_coding	43.7772	-0.00118504	0.028922	0.00017177	0.174572
ENSG00000189159.16	JPT1	protein_coding	775.949	0.521539	0.187704	0.000258969	0.247712
ENSG00000186377.8	CYP4X1	protein_coding	13.9791	-0.00426059	0.0293569	0.000317706	0.287012
ENSG00000214872.8	SMTNL1	protein_coding	41.9813	-0.0021543	0.0290145	0.000453484	0.371128
ENSG00000234975.6	FTH1P2	processed_pseudogene	157.559	0.0117872	0.0324798	0.000456464	0.371128
ENSG00000147257.15	GPC3	protein_coding	25.3956	-0.00417674	0.0293325	0.000515714	0.392726
ENSG00000102743.15	SLC25A15	protein_coding	49.4884	0.00949582	0.0311629	0.000531331	0.392726
ENSG00000101336.18	HCK	protein_coding	3562.18	0.330392	0.135008	0.000565413	0.399747
ENSG00000167555.14	ZNF528	protein_coding	259.952	-0.0199793	0.0398495	0.000674214	0.456808
ENSG00000101890.5	GUCY2F	protein_coding	12.5428	-0.00273214	0.0290852	0.000838734	0.534564
ENSG00000187837.4	H1-2	protein_coding	279.247	0.516686	0.232547	0.000854724	0.534564
ENSG00000145555.15	MYO10	protein_coding	149.911	-0.0050595	0.0295336	0.0010408	0.626831
ENSG00000153234.15	NR4A2	protein_coding	36.2265	-0.00352858	0.0292047	0.00109874	0.630976
ENSG00000196935.9	SRGAP1	protein_coding	83.2707	-0.00640462	0.0299121	0.00112529	0.630976
ENSG00000254703.2	SENCR	lncRNA	79.9926	0.011081	0.0319893	0.00129941	0.683363
ENSG00000233913.7	RPL10P9	processed_pseudogene	26.8481	0.0054564	0.0296337	0.00130276	0.683363
ENSG00000259081.1	RP11-488C13.6	lncRNA	27.836	-0.00391368	0.0292734	0.00139659	0.69135
ENSG00000196371.4	FUT4	protein_coding	389.656	-0.0130855	0.0332393	0.00140872	0.69135
ENSG00000229759.1	MRPS18AP1	processed_pseudogene	24.4958	-0.00336328	0.0291779	0.0014599	0.69135
ENSG00000266302.6	RP11-219A15.1	protein_coding	10.1975	-0.000699367	0.0289146	0.00163669	0.69135
ENSG00000154134.15	ROBO3	protein_coding	124.933	-0.00821892	0.0305826	0.00166142	0.69135
ENSG00000225792.2	AC004540.4	lncRNA	47.4967	-0.0043917	0.0293705	0.0016716	0.69135
ENSG00000153086.14	ACMSD	protein_coding	14.9669	-0.00132042	0.0289449	0.00170784	0.69135
ENSG00000204271.13	SPIN3	protein_coding	73.3266	-0.00816577	0.0305427	0.00172227	0.69135
ENSG00000198121.14	LPAR1	protein_coding	358.506	0.0159648	0.0355211	0.00172688	0.69135
ENSG00000187650.4	VMAC	protein_coding	313.814	-0.0127435	0.0329946	0.00174315	0.69135
ENSG00000228763.1	LIMS1-AS1	lncRNA	6.44688	-0.00150974	0.0289516	0.00181887	0.704207
ENSG00000055163.20	CYFIP2	protein_coding	712.81	0.0137633	0.0336911	0.00201455	0.737666
ENSG00000237940.3	LINC01238	lncRNA	11.8537	-0.00270116	0.0290789	0.00202796	0.737666
ENSG00000277778.2	PGM5P2	transcribed_unprocessed_pseudogene	15.6665	-0.00374867	0.0292441	0.00206733	0.737666
ENSG00000166046.11	TCP11L2	protein_coding	101.57	-0.00463802	0.0294157	0.00210432	0.737666
ENSG00000121454.6	LHX4	protein_coding	15.1968	-0.00320996	0.029152	0.00215381	0.737666
ENSG00000158467.16	AHCYL2	protein_coding	599.674	-0.0124917	0.0327876	0.00217748	0.737666
ENSG00000144481.17	TRPM8	protein_coding	8.41512	-0.00181549	0.0289837	0.00223945	0.743176
ENSG00000135211.6	TMEM60	protein_coding	268.554	0.405987	0.222516	0.00239745	0.779697
ENSG00000279759.1	CTC-425O23.5	TEC	57.8187	-0.00685103	0.0300394	0.00251116	0.798381
ENSG00000211696.2	TRGV8	TR_V_gene	13.1703	-0.00305176	0.0291221	0.00259582	0.798381
ENSG00000187953.10	PMS2CL	transcribed_unprocessed_pseudogene	99.6299	-0.00573933	0.0296926	0.00260219	0.798381
ENSG00000230415.1	LINC01786	lncRNA	10.2045	-0.00273585	0.0290865	0.00278706	0.827309
ENSG00000287935.1	CTD-2245O6.4	lncRNA	36.436	-0.00388207	0.029268	0.00285906	0.827309
ENSG00000278811.4	LINC00624	lncRNA	27.0826	-0.00264866	0.0290668	0.00286084	0.827309
ENSG00000111907.21	TPD52L1	protein_coding	74.6856	-0.00547539	0.0296213	0.00305728	0.827309
ENSG00000197714.9	ZNF460	protein_coding	17.6542	-0.00303585	0.0291251	0.00308671	0.827309
ENSG00000178921.14	PFAS	protein_coding	422.913	-0.00919383	0.0309681	0.00324747	0.827309
ENSG00000268218.1	AC137932.4	lncRNA	29.9426	-0.00352844	0.0292011	0.00325347	0.827309
ENSG00000279382.1	RP11-449J21.3	TEC	63.0999	-0.00382778	0.029255	0.00325581	0.827309
ENSG00000230084.6	RP4-613B23.1	lncRNA	29.0289	-0.0037994	0.0292494	0.00338271	0.827309
ENSG00000188779.12	SKOR1	protein_coding	14.5724	-0.00351376	0.0292042	0.00351937	0.827309
ENSG00000205740.2	RP11-363N22.3	lncRNA	16.1431	-0.00373094	0.0292296	0.00354925	0.827309
ENSG00000126088.14	UROD	protein_coding	1510.54	0.0262043	0.0486207	0.00377665	0.827309
ENSG00000256746.5	MADD-AS1	lncRNA	62.3793	-0.00307253	0.0291217	0.00384682	0.827309
ENSG00000120738.8	EGR1	protein_coding	91.2736	-0.00252523	0.0290565	0.00385117	0.827309
ENSG00000196943.14	NOP9	protein_coding	525.013	-0.0108394	0.031765	0.00387507	0.827309
ENSG00000272690.6	LINC02018	lncRNA	32.3719	-0.00316848	0.0291411	0.00394271	0.827309
ENSG00000152133.16	GPATCH11	protein_coding	323.117	-0.011514	0.0321503	0.00402178	0.827309
ENSG00000168273.8	SMIM4	protein_coding	257.029	0.0140589	0.0338769	0.00403791	0.827309
ENSG00000242960.1	FTH1P23	processed_pseudogene	84.7319	0.00650298	0.0299316	0.00407805	0.827309
ENSG00000125650.4	PSPN	protein_coding	69.4581	0.00741024	0.0302373	0.00409583	0.827309
ENSG00000204472.13	AIF1	protein_coding	1338.98	0.00922629	0.0309806	0.00414664	0.827309
ENSG00000171988.19	JMJD1C	protein_coding	636.204	-0.00655863	0.0299264	0.00415371	0.827309
ENSG00000262050.1	RP11-74E22.3	lncRNA	12.0514	-0.00292319	0.0291075	0.00416018	0.827309
ENSG00000161960.16	EIF4A1	protein_coding	425.906	-0.00727595	0.0301782	0.00417343	0.827309
ENSG00000187736.13	NHEJ1	protein_coding	42.3964	-0.00522496	0.0295457	0.00422614	0.827309
ENSG00000170525.21	PFKFB3	protein_coding	1353.36	-0.0142498	0.0339569	0.00434676	0.827309
ENSG00000168298.7	H1-4	protein_coding	8.33979	-0.000669132	0.0289135	0.00435176	0.827309
ENSG00000283199.3	C13orf46	protein_coding	11.696	-0.00321421	0.0291537	0.00438998	0.827309
ENSG00000260729.1	RP11-106M3.2	protein_coding	79.7448	-0.00455131	0.0293931	0.00441246	0.827309
ENSG00000168818.10	STX18	protein_coding	765.613	0.278791	0.2434	0.00445027	0.827309
ENSG00000127955.17	GNAI1	protein_coding	15.4554	-0.000753567	0.0288996	0.00447223	0.827309
ENSG00000282826.2	FRG1CP	transcribed_unprocessed_pseudogene	396.428	-0.00746473	0.0302472	0.00448018	0.827309
ENSG00000145217.14	SLC26A1	protein_coding	111.738	-0.00390716	0.0292646	0.00448489	0.827309
ENSG00000185946.16	RNPC3	protein_coding	373.689	-0.00819607	0.0305138	0.00458245	0.827309
ENSG00000117318.9	ID3	protein_coding	385.317	0.00736479	0.030203	0.00462903	0.827309
ENSG00000265791.1	CTD-2349P21.10	lncRNA	6.65067	-0.00234532	0.0290341	0.00472796	0.827309
ENSG00000054611.14	TBC1D22A	protein_coding	1127.48	0.196598	0.158103	0.00477896	0.827309
ENSG00000139908.15	TSSK4	protein_coding	32.9868	-0.00485617	0.0294657	0.00485179	0.827309
ENSG00000215424.10	MCM3AP-AS1	lncRNA	69.1171	-0.00524251	0.0295545	0.0048552	0.827309
ENSG00000130312.7	MRPL34	protein_coding	1021.94	0.0150833	0.0346297	0.00485815	0.827309
ENSG00000137338.6	PGBD1	protein_coding	6.49097	-0.00203729	0.0290025	0.00490027	0.827309
ENSG00000271344.1	RP11-274B21.9	lncRNA	15.3723	0.00518385	0.0295531	0.00494117	0.827309
ENSG00000281571.2	CH17-195P21.2	TEC	10.0523	0.00447784	0.0293839	0.00502958	0.827309
ENSG00000063438.20	AHRR	protein_coding	15.3349	-0.00180186	0.028979	0.00509681	0.827309
ENSG00000228327.3	RP11-206L10.2	transcribed_unprocessed_pseudogene	75.7603	-0.00587839	0.0297388	0.00510618	0.827309
ENSG00000136810.13	TXN	protein_coding	6754.13	0.0119914	0.0324341	0.00515045	0.827309
ENSG00000136643.12	RPS6KC1	protein_coding	374.569	-0.0185595	0.0377467	0.00522278	0.827309
ENSG00000248213.3	CICP16	processed_pseudogene	13.0238	-0.00226044	0.0290241	0.00535502	0.827309
ENSG00000163945.19	UVSSA	protein_coding	981.637	-0.0123318	0.0326485	0.00535683	0.827309
ENSG00000227741.1	RP11-536C5.7	lncRNA	20.7276	-0.00306073	0.0291259	0.00538773	0.827309
ENSG00000112159.12	MDN1	protein_coding	580.03	-0.00979667	0.0312216	0.00539456	0.827309
ENSG00000268119.6	CTD-2561J22.5	lncRNA	5.864	-0.00115866	0.0289279	0.00541182	0.827309
ENSG00000213160.10	KLHL23	protein_coding	7.43743	-0.00190087	0.0289879	0.00551799	0.827309
ENSG00000156875.14	MFSD14A	protein_coding	51.8405	-0.00310686	0.0291255	0.00561634	0.827309
ENSG00000114859.16	CLCN2	protein_coding	52.6344	-0.00300908	0.0291151	0.00562119	0.827309
ENSG00000183458.14	PKD1P3	transcribed_unprocessed_pseudogene	213.658	-0.00338552	0.0291744	0.00564236	0.827309
ENSG00000170946.15	DNAJC24	protein_coding	286.202	-0.0127077	0.0328438	0.00567743	0.827309
ENSG00000185760.17	KCNQ5	protein_coding	14.7187	-0.00277994	0.0290882	0.00568427	0.827309
ENSG00000136010.14	ALDH1L2	protein_coding	622.491	-0.00779998	0.0303628	0.00569869	0.827309
ENSG00000102967.12	DHODH	protein_coding	110.061	-0.00970839	0.03119	0.00574909	0.827309
ENSG00000243566.7	UPK3B	protein_coding	20.9008	-0.00144563	0.0289511	0.00584702	0.834021
ENSG00000166002.7	SMCO4	protein_coding	1026.48	0.0139537	0.0337381	0.00601891	0.841082
ENSG00000128591.16	FLNC	protein_coding	11.4198	-0.00149879	0.0289553	0.00602205	0.841082
ENSG00000188487.12	INSC	protein_coding	4.34724	-0.00075389	0.0289162	0.00605431	0.841082
ENSG00000167766.19	ZNF83	protein_coding	749.99	-0.0138572	0.0336435	0.00612687	0.841082
ENSG00000237945.7	LINC00649	lncRNA	36.5362	0.00331621	0.0291572	0.00620529	0.841082
ENSG00000127603.31	MACF1	protein_coding	1984.27	-0.0129045	0.0329704	0.00620687	0.841082
ENSG00000272668.2	RP11-190A12.10	lncRNA	88.3567	-0.00358618	0.0292137	0.00633058	0.850757
ENSG00000166261.11	ZNF202	protein_coding	197.909	-0.0141833	0.0338763	0.00642005	0.851354
ENSG00000242992.3	FTH1P4	processed_pseudogene	29.8683	0.00672913	0.0299899	0.00643974	0.851354
ENSG00000234327.8	ZNF232-AS1	lncRNA	57.9365	0.00634191	0.0298594	0.00654575	0.855302
ENSG00000274512.6	TBC1D3L	protein_coding	148.488	0.00646796	0.0299018	0.00662586	0.855302
ENSG00000215012.9	RTL10	protein_coding	339.063	-0.0096055	0.0311325	0.0067206	0.855302
ENSG00000232485.3	RPL37A-DT	lncRNA	41.5017	0.00750563	0.0302589	0.00673097	0.855302
ENSG00000166333.14	ILK	protein_coding	41.478	-0.00396558	0.0292755	0.00673259	0.855302
ENSG00000246982.7	RP1-179N16.6	lncRNA	13.0608	-0.00208868	0.0290035	0.00687146	0.856253
ENSG00000270871.1	AC015849.19	lncRNA	19.6376	-0.0033124	0.0291625	0.00698925	0.856253
ENSG00000261416.1	CORO1A-AS1	lncRNA	20.0809	-0.00242078	0.0290439	0.00704644	0.856253
ENSG00000129422.14	MTUS1	protein_coding	350.133	-0.00583793	0.0297163	0.00708985	0.856253
ENSG00000228223.3	HCG11	lncRNA	163.415	-0.00946513	0.0310616	0.00717298	0.856253
ENSG00000177556.12	ATOX1	protein_coding	1208.08	0.0102728	0.0314686	0.00719237	0.856253
ENSG00000229848.1	RP13-766D20.2	lncRNA	9.55721	-0.00248302	0.0290505	0.0072287	0.856253
ENSG00000162337.12	LRP5	protein_coding	310.682	0.010487	0.0315416	0.00727891	0.856253
ENSG00000100697.15	DICER1	protein_coding	1289.13	-0.0133976	0.033263	0.00730124	0.856253
ENSG00000185591.10	SP1	protein_coding	1662.61	-0.012611	0.0327597	0.00744575	0.856253
ENSG00000182362.14	YBEY	protein_coding	207.811	0.00777057	0.030351	0.00745524	0.856253
ENSG00000262497.1	FAM187B2P	unprocessed_pseudogene	7.31847	-0.00197324	0.0289924	0.00750534	0.856253
ENSG00000173482.17	PTPRM	protein_coding	730.558	-0.0111154	0.0319082	0.00761246	0.856253
ENSG00000145908.13	ZNF300	protein_coding	26.8088	-0.00369399	0.0292195	0.00775721	0.856253
ENSG00000135540.11	NHSL1	protein_coding	151.157	-0.0117565	0.0322536	0.00780968	0.856253
ENSG00000161040.16	FBXL13	protein_coding	34.0479	-0.000435311	0.0288962	0.00793285	0.856253
ENSG00000102401.20	ARMCX3	protein_coding	1177.45	-0.0133945	0.0332521	0.00798764	0.856253
ENSG00000230778.2	ANKRD63	protein_coding	340.015	-0.00866552	0.0307082	0.00798954	0.856253
ENSG00000094804.12	CDC6	protein_coding	38.9735	-0.00277627	0.0290828	0.00799101	0.856253
ENSG00000188305.6	PEAK3	protein_coding	71.1496	0.00411315	0.0292979	0.00803162	0.856253
ENSG00000100890.16	PRORP	protein_coding	183.271	-0.0053234	0.029565	0.0080476	0.856253
ENSG00000159086.15	PAXBP1	protein_coding	479.68	-0.0178609	0.0369092	0.00809365	0.856253
ENSG00000136149.6	RPL13AP25	processed_pseudogene	17.952	0.00481391	0.0294577	0.00809982	0.856253
ENSG00000278175.4	GLIDR	lncRNA	13.8127	-0.000769372	0.0289047	0.00816861	0.856253
ENSG00000189067.14	LITAF	protein_coding	15464	0.0140804	0.0337787	0.00825085	0.856253
ENSG00000229436.1	AC073850.6	processed_pseudogene	26.2433	-0.00178285	0.0289764	0.00825815	0.856253
ENSG00000279583.1	RP11-368N21.5	TEC	11.1426	-0.00326771	0.0291544	0.00840059	0.856253
ENSG00000130005.13	GAMT	protein_coding	36.2247	0.00482347	0.0294607	0.00841818	0.856253
ENSG00000184675.11	AMER1	protein_coding	36.1055	-0.00329742	0.0291529	0.00842052	0.856253
ENSG00000196549.13	MME	protein_coding	344.387	-0.00352365	0.0291962	0.00842339	0.856253
ENSG00000231205.11	ZNF826P	transcribed_unprocessed_pseudogene	23.5046	-0.00402261	0.0292769	0.00850542	0.856253
ENSG00000178567.8	EPM2AIP1	protein_coding	352.164	-0.0104373	0.0315158	0.0085192	0.856253
ENSG00000149531.15	FRG1BP	unprocessed_pseudogene	240.848	-0.0042772	0.0293321	0.00856339	0.856253
ENSG00000215302.8	CTD-3092A11.1	transcribed_unprocessed_pseudogene	44.5433	-0.00482558	0.029454	0.00856538	0.856253
ENSG00000278156.2	TSC22D1-AS1	lncRNA	18.6309	-0.00262824	0.0290573	0.00858306	0.856253
ENSG00000167110.18	GOLGA2	protein_coding	1724.78	-0.0134607	0.0332949	0.00864004	0.856681
ENSG00000258839.4	MC1R	protein_coding	134.888	-0.00390005	0.0292664	0.0087833	0.865594
ENSG00000137942.18	FNBP1L	protein_coding	116.294	-0.00527311	0.0295471	0.008939	0.865594
ENSG00000114857.18	NKTR	protein_coding	1239.32	-0.00865799	0.0306679	0.00902558	0.865594
ENSG00000137757.11	CASP5	protein_coding	6.69558	-0.00100221	0.0289185	0.00910801	0.865594
ENSG00000255142.1	AP006621.6	lncRNA	29.5064	-0.00365363	0.0292174	0.00913703	0.865594
ENSG00000073849.16	ST6GAL1	protein_coding	857.14	-0.00734444	0.0301833	0.00915958	0.865594
ENSG00000235316.1	DUSP8P5	processed_pseudogene	60.7814	-0.00410687	0.0292954	0.00918385	0.865594
ENSG00000189164.15	ZNF527	protein_coding	62.8744	0.008561	0.0306488	0.00924799	0.865594
ENSG00000138356.14	AOX1	protein_coding	8.09839	-0.00185007	0.0289835	0.00926687	0.865594
ENSG00000256229.8	ZNF486	protein_coding	51.6908	-0.00388514	0.0292514	0.00934109	0.865594
ENSG00000228801.6	RP11-110G21.1	lncRNA	50.2617	-0.00526058	0.0295498	0.00935449	0.865594
ENSG00000186654.21	PRR5	protein_coding	610.131	0.00984159	0.03122	0.00936871	0.865594
ENSG00000243989.9	ACY1	protein_coding	9.28604	-0.00180106	0.0289795	0.00948001	0.866852
ENSG00000244026.6	FAM86DP	transcribed_unprocessed_pseudogene	240.782	-0.00980791	0.0312036	0.00948895	0.866852
ENSG00000285979.1	RP11-407G23.8	lncRNA	66.4033	-0.00499813	0.0294811	0.00959459	0.871607
ENSG00000287263.1	CTD-2201E18.8	lncRNA	119.481	0.0104119	0.0314571	0.00993768	0.886983
ENSG00000161513.12	FDXR	protein_coding	881.909	0.00741955	0.0301841	0.00995956	0.886983
ENSG00000042832.12	TG	protein_coding	28.6076	-0.00281597	0.0290877	0.00997421	0.886983
ENSG00000214425.8	LRRC37A4P	transcribed_unprocessed_pseudogene	146.551	-0.00715797	0.030123	0.010143	0.886983
ENSG00000268043.7	NBPF12	protein_coding	278.417	-0.010079	0.0313039	0.010212	0.886983
ENSG00000246451.2	RP11-894P9.1	lncRNA	57.5552	-0.00552627	0.0296189	0.01029	0.886983
ENSG00000277791.5	PSMB3	protein_coding	1965.54	0.0127452	0.0328325	0.0103766	0.886983
ENSG00000139239.7	RPL14P1	processed_pseudogene	38.1189	0.00619907	0.0298171	0.0103948	0.886983
ENSG00000132646.11	PCNA	protein_coding	937.938	0.00978987	0.0311578	0.0104147	0.886983
ENSG00000170855.4	TRIAP1	protein_coding	748.788	0.009881	0.0312259	0.0104363	0.886983
ENSG00000185900.11	POMK	protein_coding	350.423	-0.00941615	0.0309948	0.0104433	0.886983
ENSG00000088836.14	SLC4A11	protein_coding	172.26	0.0108709	0.0317339	0.0104582	0.886983
ENSG00000151914.21	DST	protein_coding	670.983	-0.00468793	0.0294154	0.0105702	0.886983
ENSG00000164306.11	PRIMPOL	protein_coding	57.4013	-0.00580091	0.0296827	0.0105857	0.886983
ENSG00000281357.3	ARRDC3-AS1	lncRNA	22.9252	-0.00317779	0.0291333	0.0108823	0.886983
ENSG00000137504.15	CREBZF	protein_coding	940.151	-0.00959137	0.0310855	0.0109112	0.886983
ENSG00000280273.2	AF131216.7	lncRNA	7.66346	-0.00252338	0.0290505	0.0109221	0.886983
ENSG00000001629.10	ANKIB1	protein_coding	575.536	-0.00813465	0.0304385	0.0109448	0.886983
ENSG00000055609.21	KMT2C	protein_coding	910.237	-0.00990363	0.0312078	0.0109489	0.886983
ENSG00000271933.1	RP11-338I21.1	lncRNA	15.6295	-0.00296271	0.0291098	0.0109843	0.886983
ENSG00000266835.6	GAPLINC	lncRNA	355.408	0.00772154	0.0303258	0.011192	0.886983
ENSG00000271086.7	NAMA	lncRNA	7.09079	-0.00205166	0.0290048	0.0112046	0.886983
ENSG00000284959.2	RP11-114N19.3	lncRNA	9.04522	-0.00170661	0.0289679	0.0113296	0.886983
ENSG00000168137.19	SETD5	protein_coding	980.772	-0.013004	0.032925	0.0114084	0.886983
ENSG00000171840.13	NINJ2	protein_coding	100.159	0.00727525	0.0301569	0.011427	0.886983
ENSG00000172943.20	PHF8	protein_coding	375.404	-0.00792165	0.0303602	0.0114689	0.886983
ENSG00000131558.15	EXOC4	protein_coding	1176.75	0.0237434	0.0435051	0.0114784	0.886983
ENSG00000144036.16	EXOC6B	protein_coding	137.276	-0.00832105	0.0305119	0.0115037	0.886983
ENSG00000107242.20	PIP5K1B	protein_coding	26.0126	-0.00334567	0.0291608	0.0115754	0.886983
ENSG00000213901.11	SLC23A3	protein_coding	9.65978	-0.00284694	0.0290922	0.0115782	0.886983
ENSG00000279873.2	LINC01126	lncRNA	9.3928	-0.0017358	0.0289743	0.0115982	0.886983
ENSG00000116824.5	CD2	protein_coding	33.0678	0.0038289	0.0292475	0.0116009	0.886983
ENSG00000160200.18	CBS	protein_coding	110.427	-0.00242632	0.0290331	0.011617	0.886983
ENSG00000219507.4	FTH1P8	processed_pseudogene	243.038	0.00761497	0.0302787	0.0117294	0.886983
ENSG00000072071.16	ADGRL1	protein_coding	265.138	-0.00493012	0.0294709	0.0118516	0.886983
ENSG00000256262.1	USP30-AS1	lncRNA	35.6499	0.00581015	0.0297031	0.0120179	0.886983
ENSG00000232368.1	FTLP2	processed_pseudogene	123.558	0.00983262	0.031203	0.012064	0.886983
ENSG00000285803.1	RP11-324H6.8	lncRNA	9.23714	-0.00242873	0.0290414	0.0120747	0.886983
ENSG00000173517.11	PEAK1	protein_coding	402.787	-0.00916104	0.0308474	0.0121456	0.886983
ENSG00000033122.21	LRRC7	protein_coding	6.13804	-0.00215401	0.0290107	0.0121519	0.886983
ENSG00000170906.16	NDUFA3	protein_coding	890.024	0.00781822	0.0303567	0.0122527	0.886983
ENSG00000160408.16	ST6GALNAC6	protein_coding	43.7333	-0.00405367	0.029288	0.012279	0.886983
ENSG00000029639.11	TFB1M	protein_coding	118.207	0.00760519	0.0302591	0.0123211	0.886983
ENSG00000147854.17	UHRF2	protein_coding	461.319	-0.0123272	0.0325373	0.0123277	0.886983
ENSG00000126368.6	NR1D1	protein_coding	86.0984	-0.00260321	0.0290574	0.0123313	0.886983
ENSG00000243323.7	PTPRVP	unitary_pseudogene	9.80037	-0.00269413	0.0290714	0.0123992	0.886983
ENSG00000151090.20	THRB	protein_coding	61.5687	-0.00406724	0.029289	0.0125396	0.886983
ENSG00000112303.14	VNN2	protein_coding	295.462	0.00590662	0.029724	0.0126327	0.886983
ENSG00000114841.18	DNAH1	protein_coding	610.757	-0.00761221	0.0302545	0.0127726	0.886983
ENSG00000196428.12	TSC22D2	protein_coding	592.849	-0.0082726	0.0305001	0.0128641	0.886983
ENSG00000272994.1	C2orf49-DT	lncRNA	24.5298	-0.00258644	0.0290554	0.0128696	0.886983
ENSG00000101752.12	MIB1	protein_coding	420.608	-0.0170474	0.0359917	0.0129977	0.886983
ENSG00000283297.2	TEX52	protein_coding	26.1008	-0.00303078	0.0291123	0.0133176	0.886983
ENSG00000102172.16	SMS	protein_coding	1941.08	0.0128611	0.0328577	0.0134249	0.886983
ENSG00000185650.10	ZFP36L1	protein_coding	2280.73	-0.00954671	0.0310531	0.0134421	0.886983
ENSG00000177156.11	TALDO1	protein_coding	11501.3	0.0137241	0.0334043	0.0134476	0.886983
ENSG00000197852.12	INKA2	protein_coding	571.287	0.0104522	0.0314486	0.0134657	0.886983
ENSG00000144395.18	CCDC150	protein_coding	9.86618	-0.0023554	0.029032	0.0134775	0.886983
ENSG00000160051.12	IQCC	protein_coding	23.3012	-0.00226039	0.0290187	0.01352	0.886983
ENSG00000244513.7	CTD-2013N24.2	lncRNA	22.0311	-0.00454472	0.0293844	0.0135758	0.886983
ENSG00000121680.16	PEX16	protein_coding	602.312	0.0131207	0.0329901	0.0135758	0.886983
ENSG00000026508.20	CD44	protein_coding	15098.3	0.0130299	0.0329205	0.013624	0.886983
ENSG00000165948.11	IFI27L1	protein_coding	86.3383	0.00751901	0.0302255	0.0136285	0.886983
ENSG00000161594.7	KLHL10	protein_coding	9.70021	-0.00124411	0.0289368	0.0137389	0.886983
ENSG00000178386.13	ZNF223	protein_coding	15.8857	-0.00403061	0.029276	0.0137456	0.886983
ENSG00000149527.18	PLCH2	protein_coding	9.51966	-0.00222567	0.0290174	0.0137763	0.886983
ENSG00000113811.11	SELENOK	protein_coding	817.377	0.0206665	0.039573	0.0137915	0.886983
ENSG00000143816.8	WNT9A	protein_coding	8.34956	0.00304034	0.029121	0.0138264	0.886983
ENSG00000171357.6	LURAP1	protein_coding	8.90012	-0.000816648	0.0289181	0.0140287	0.886983
ENSG00000250644.3	RP11-295K3.1	protein_coding	129.19	-0.00192625	0.0289901	0.014143	0.886983
ENSG00000135720.13	DYNC1LI2	protein_coding	1045.94	-0.00727053	0.0301149	0.0141782	0.886983
ENSG00000225313.5	RP11-415J8.3	lncRNA	31.1039	-0.00392047	0.0292573	0.014234	0.886983
ENSG00000274422.1	LL22NC03-2H8.5	lncRNA	26.9092	-0.00346201	0.0291821	0.014267	0.886983
ENSG00000181315.11	ZNF322	protein_coding	123.578	-0.00743234	0.0301744	0.0142677	0.886983
ENSG00000228347.1	FTLP17	processed_pseudogene	23.4059	0.00526489	0.0295574	0.0142803	0.886983
ENSG00000224138.1	AC000123.4	lncRNA	20.8434	-0.00331495	0.0291608	0.0143147	0.886983
ENSG00000164933.12	SLC25A32	protein_coding	9.20674	-0.00173013	0.0289738	0.014535	0.886983
ENSG00000265681.8	RPL17	protein_coding	130.92	-0.00728697	0.0301425	0.0145446	0.886983
ENSG00000110900.16	TSPAN11	protein_coding	38.2594	0.00428748	0.0293341	0.0146498	0.886983
ENSG00000160602.14	NEK8	protein_coding	186.439	0.00942412	0.0309678	0.0147396	0.886983
ENSG00000113810.16	SMC4	protein_coding	261.327	-0.00526109	0.0295383	0.0148043	0.886983
ENSG00000155542.12	SETD9	protein_coding	106.349	0.00850211	0.0305819	0.014811	0.886983
ENSG00000261716.2	H2BC20P	transcribed_unprocessed_pseudogene	77.7556	-0.00377242	0.0292323	0.0148257	0.886983
ENSG00000164845.16	FAM86FP	transcribed_unprocessed_pseudogene	37.3934	-0.00406652	0.029279	0.0148463	0.886983
ENSG00000226312.7	CFLAR-AS1	lncRNA	25.2449	-0.00326116	0.0291493	0.0149611	0.886983
ENSG00000113522.14	RAD50	protein_coding	41.164	-0.00464786	0.0294009	0.0149919	0.886983
ENSG00000149503.13	INCENP	protein_coding	275.256	-0.00636088	0.0298275	0.015067	0.886983
ENSG00000115232.14	ITGA4	protein_coding	143.141	-0.00338524	0.0291625	0.0151829	0.886983
ENSG00000151835.17	SACS	protein_coding	328.446	-0.00728813	0.0301413	0.0152611	0.886983
ENSG00000005379.17	TSPOAP1	protein_coding	91.6933	-0.00414235	0.0293094	0.0153508	0.886983
ENSG00000130826.18	DKC1	protein_coding	639.609	-0.0191632	0.0378742	0.0153926	0.886983
ENSG00000138688.16	KIAA1109	protein_coding	688.275	-0.00762214	0.0302356	0.015445	0.886983
ENSG00000116544.12	DLGAP3	protein_coding	15.6412	-0.00263859	0.0290585	0.0155162	0.886983
ENSG00000113649.13	TCERG1	protein_coding	834.982	-0.0154227	0.0346236	0.0155626	0.886983
ENSG00000214401.4	KANSL1-AS1	lncRNA	68.3684	0.00482155	0.0294452	0.0155777	0.886983
ENSG00000220256.4	AC093802.1	lncRNA	19.4369	-0.00245664	0.0290408	0.0155899	0.886983
ENSG00000245667.2	RP5-940J5.8	lncRNA	9.08289	-0.000854856	0.0289091	0.0156212	0.886983
ENSG00000260051.1	LA16c-390E6.4	lncRNA	111.58	-0.00412385	0.0292932	0.0156258	0.886983
ENSG00000139508.15	SLC46A3	protein_coding	427.046	0.0128054	0.0328255	0.0156994	0.886983
ENSG00000196420.7	S100A5	protein_coding	19.3073	0.00374857	0.0292211	0.0157816	0.886983
ENSG00000178904.19	DPY19L3	protein_coding	263.449	-0.00872048	0.0306672	0.015803	0.886983
ENSG00000282458.1	WASH5P	transcribed_processed_pseudogene	36.5473	-0.00194907	0.0289859	0.0158679	0.886983
ENSG00000224186.8	C5orf66	lncRNA	18.1348	-0.00214731	0.0290056	0.0158729	0.886983
ENSG00000085662.14	AKR1B1	protein_coding	1604.39	0.0114565	0.0320087	0.0159099	0.886983
ENSG00000237938.5	RP11-288I21.1	lncRNA	43.5029	-0.00384041	0.0292393	0.0159496	0.886983
ENSG00000205707.11	ETFRF1	protein_coding	164.156	0.010467	0.031482	0.0160474	0.886983
ENSG00000110844.14	PRPF40B	protein_coding	35.8772	-0.00512292	0.0295127	0.016086	0.886983
ENSG00000101365.21	IDH3B	protein_coding	1582.64	0.0174593	0.0362613	0.0160871	0.886983
ENSG00000116209.12	TMEM59	protein_coding	3155.38	0.0159718	0.0350337	0.0161244	0.886983
ENSG00000049192.15	ADAMTS6	protein_coding	6.63916	-0.00159154	0.0289617	0.0163231	0.886983
ENSG00000135519.8	KCNH3	protein_coding	37.9334	0.00326742	0.0291332	0.0163934	0.886983
ENSG00000288046.1	RP3-470L22.2	lncRNA	15.5142	-0.00208689	0.0289993	0.0164443	0.886983
ENSG00000161980.6	POLR3K	protein_coding	262.3	0.00866432	0.0306587	0.01651	0.886983
ENSG00000143429.10	LSP1P4	transcribed_unprocessed_pseudogene	20.3998	-0.00180225	0.0289715	0.0165652	0.886983
ENSG00000143158.11	MPC2	protein_coding	1173.8	0.013749	0.0333662	0.0166884	0.886983
ENSG00000144426.19	NBEAL1	protein_coding	168.892	-0.00654656	0.0298805	0.0167058	0.886983
ENSG00000130939.20	UBE4B	protein_coding	1144.3	-0.0171087	0.035951	0.0167106	0.886983
ENSG00000241489.8	AF011889.5	protein_coding	29.4025	-0.00197219	0.0289922	0.0167492	0.886983
ENSG00000133858.17	ZFC3H1	protein_coding	783.539	-0.0146341	0.033977	0.0167623	0.886983
ENSG00000173714.8	WFIKKN2	protein_coding	109.262	-0.00252114	0.0290518	0.0167966	0.886983
ENSG00000110107.9	PRPF19	protein_coding	974.378	0.0143782	0.0338174	0.0168295	0.886983
ENSG00000169914.6	OTUD3	protein_coding	167.944	-0.00684083	0.0299666	0.0168692	0.886983
ENSG00000106258.15	CYP3A5	protein_coding	19.5084	0.00420073	0.0293128	0.0169024	0.886983
ENSG00000105131.8	EPHX3	protein_coding	7.15655	-0.00206767	0.0290021	0.0169213	0.886983
ENSG00000122257.20	RBBP6	protein_coding	697.781	-0.0115425	0.0320237	0.016991	0.886983
ENSG00000180626.10	ZNF594	protein_coding	67.3729	-0.00378069	0.0292213	0.0170148	0.886983
ENSG00000137673.9	MMP7	protein_coding	1201.85	-0.00148433	0.0289544	0.0170776	0.886983
ENSG00000120314.19	WDR55	protein_coding	690.469	-0.0146147	0.0339572	0.0171556	0.886983
ENSG00000108018.16	SORCS1	protein_coding	7.45396	-0.00134268	0.028944	0.0171635	0.886983
ENSG00000095564.14	BTAF1	protein_coding	1108.77	-0.00888776	0.0307245	0.0171904	0.886983
ENSG00000198929.13	NOS1AP	protein_coding	53.2146	-0.00336092	0.0291616	0.0172673	0.886983
ENSG00000140545.15	MFGE8	protein_coding	498.062	0.00819955	0.0304353	0.0173366	0.886983
ENSG00000279159.1	RP3-394A18.1	lncRNA	54.3987	-0.00526276	0.0295337	0.0173768	0.886983
ENSG00000248866.1	USP46-DT	lncRNA	19.56	-0.00277444	0.0290783	0.017383	0.886983
ENSG00000124215.17	CDH26	protein_coding	28.4211	0.00509541	0.0294983	0.0174175	0.886983
ENSG00000103160.12	HSDL1	protein_coding	336.856	0.0153397	0.0344909	0.0174567	0.886983
ENSG00000011600.12	TYROBP	protein_coding	7855.11	-0.00943541	0.0309918	0.0174929	0.886983
ENSG00000280063.1	RP11-295D4.3	TEC	78.8649	-0.00494232	0.029467	0.0175242	0.886983
ENSG00000176994.11	SMCR8	protein_coding	1310.55	-0.0104135	0.0314129	0.0175345	0.886983
ENSG00000108506.13	INTS2	protein_coding	211.672	-0.00983945	0.0311416	0.0176419	0.886983
ENSG00000106341.11	PPP1R17	protein_coding	32.0917	-0.00228509	0.029024	0.0178297	0.886983
ENSG00000163406.11	SLC15A2	protein_coding	92.5141	-0.00514089	0.0295143	0.0178831	0.886983
ENSG00000087842.11	PIR	protein_coding	467.608	0.0090312	0.0308137	0.0179208	0.886983
ENSG00000280213.1	UCKL1-AS1	lncRNA	26.6994	-0.0021117	0.0290067	0.0179716	0.886983
ENSG00000122674.12	CCZ1	protein_coding	261.327	0.00667979	0.0299156	0.0180045	0.886983
ENSG00000123870.10	ZNF137P	transcribed_unprocessed_pseudogene	31.6719	-0.00404124	0.0292771	0.018025	0.886983
ENSG00000198300.14	PEG3	protein_coding	22.78	-0.00194028	0.0289873	0.0180627	0.886983
ENSG00000153914.16	SREK1	protein_coding	987.721	-0.0151975	0.03435	0.0182015	0.886983
ENSG00000260441.5	RP11-96D1.7	lncRNA	11.8815	-0.000245626	0.0288873	0.0182539	0.886983
ENSG00000134830.6	C5AR2	protein_coding	383.705	0.00775245	0.030292	0.0183971	0.886983
ENSG00000279649.1	RP11-96D1.8	TEC	12.3083	-0.00233856	0.0290267	0.0183996	0.886983
ENSG00000198019.13	FCGR1B	protein_coding	137.899	0.00634457	0.0298467	0.0184128	0.886983
ENSG00000054148.18	PHPT1	protein_coding	3023.89	0.00859473	0.0306114	0.018424	0.886983
ENSG00000177105.10	RHOG	protein_coding	1971.74	0.0136169	0.0332595	0.0184507	0.886983
ENSG00000069020.18	MAST4	protein_coding	137.276	-0.00477288	0.0294206	0.0184905	0.886983
ENSG00000281195.1	RP11-236P2.2	lncRNA	6.10188	-0.00170942	0.0289707	0.0185212	0.886983
ENSG00000165490.13	DDIAS	protein_coding	728.298	0.00625397	0.0297877	0.0185331	0.886983
ENSG00000132405.19	TBC1D14	protein_coding	510.798	-0.00604721	0.0297171	0.0185484	0.886983
ENSG00000169379.17	ARL13B	protein_coding	71.3722	-0.00614364	0.0297635	0.0186464	0.886983
ENSG00000167548.17	KMT2D	protein_coding	1303.49	-0.00806819	0.0303922	0.0188552	0.886983
ENSG00000147162.14	OGT	protein_coding	3053.4	-0.00927641	0.0309045	0.0188752	0.886983
ENSG00000141349.9	G6PC3	protein_coding	1070.84	0.013939	0.0334804	0.0188806	0.886983
ENSG00000156253.7	RWDD2B	protein_coding	181.134	0.00894752	0.0307701	0.0189531	0.886983
ENSG00000082269.17	FAM135A	protein_coding	214.131	-0.0058368	0.0296804	0.0190139	0.886983
ENSG00000167785.9	ZNF558	protein_coding	240.98	-0.00854075	0.0305969	0.0191792	0.886983
ENSG00000242574.9	HLA-DMB	protein_coding	3189.45	0.00800203	0.030395	0.0192165	0.886983
ENSG00000129657.16	SEC14L1	protein_coding	1686.18	-0.00775467	0.0302607	0.0192249	0.886983
ENSG00000244560.7	RP4-800G7.2	transcribed_unprocessed_pseudogene	82.2719	-0.00559088	0.0296197	0.0192272	0.886983
ENSG00000109046.15	WSB1	protein_coding	3360.8	-0.0102966	0.0313559	0.0192632	0.886983
ENSG00000189077.11	TMEM120A	protein_coding	560.095	0.0097126	0.0310969	0.0194872	0.886983
ENSG00000165392.11	WRN	protein_coding	190.749	-0.00631311	0.0298032	0.0195562	0.886983
ENSG00000227258.6	SMIM2-AS1	lncRNA	16.1771	0.00413864	0.0292891	0.0195702	0.886983
ENSG00000171928.14	TVP23B	protein_coding	813.715	-0.00828696	0.0304619	0.0196339	0.886983
ENSG00000163673.7	DCLK3	protein_coding	5.97781	-0.00178885	0.0289761	0.019772	0.886983
ENSG00000099337.5	KCNK6	protein_coding	2902.02	0.016503	0.0353803	0.0198149	0.886983
ENSG00000279356.1	RP11-429P3.8	TEC	10.3563	-0.00202527	0.0289916	0.0198409	0.886983
ENSG00000124151.19	NCOA3	protein_coding	1335.43	-0.0084771	0.030544	0.0198635	0.886983
ENSG00000115760.14	BIRC6	protein_coding	1114.02	-0.00744877	0.0301613	0.0199024	0.886983
ENSG00000196569.13	LAMA2	protein_coding	24.0603	-0.00246107	0.0290332	0.0200134	0.886983
ENSG00000239665.8	RP11-295P9.3	lncRNA	155.848	-0.0102149	0.0313321	0.0200241	0.886983
ENSG00000160294.11	MCM3AP	protein_coding	1706.53	-0.00724708	0.0300997	0.0200977	0.886983
ENSG00000088826.18	SMOX	protein_coding	254.527	0.00729971	0.0300952	0.0201654	0.886983
ENSG00000167930.17	FAM234A	protein_coding	1048	0.0116856	0.0320878	0.0201931	0.886983
ENSG00000125971.17	DYNLRB1	protein_coding	276.83	0.00650419	0.0298874	0.0202308	0.886983
ENSG00000110108.10	TMEM109	protein_coding	1315.7	0.0123486	0.0324702	0.0203335	0.886983
ENSG00000100441.10	KHNYN	protein_coding	1470	-0.00844836	0.0305315	0.0203476	0.886983
ENSG00000234424.2	RP11-213G2.1	unprocessed_pseudogene	11.9328	-0.00066463	0.0289023	0.0203568	0.886983
ENSG00000225972.1	MTND1P23	unprocessed_pseudogene	49.38	0.00504707	0.0294938	0.020423	0.886983
ENSG00000136925.15	TSTD2	protein_coding	221.265	-0.00390717	0.0292401	0.0204259	0.886983
ENSG00000242588.6	RP11-274B21.14	lncRNA	65.9759	-0.00277438	0.0290768	0.0205351	0.886983
ENSG00000147548.17	NSD3	protein_coding	711.105	-0.0150411	0.034176	0.0206849	0.886983
ENSG00000177674.16	AGTRAP	protein_coding	1636.72	0.00748427	0.0301943	0.0207139	0.886983
ENSG00000288704.1	LLNLR-252D12.1	lncRNA	24.7948	-0.00175966	0.028972	0.0207478	0.886983
ENSG00000246859.3	STARD4-AS1	lncRNA	10.6264	-0.00181174	0.0289746	0.0209103	0.886983
ENSG00000128254.16	C22orf24	lncRNA	8.66595	-0.00192631	0.0289864	0.0210421	0.886983
ENSG00000053438.11	NNAT	protein_coding	31.0867	-0.0021824	0.0290069	0.0210492	0.886983
ENSG00000100209.11	HSCB	protein_coding	135.321	0.00837147	0.0305036	0.0210966	0.886983
ENSG00000122299.12	ZC3H7A	protein_coding	692.433	-0.0099371	0.0311364	0.0211844	0.886983
ENSG00000213453.3	FTH1P3	processed_pseudogene	17.5935	0.00407065	0.0292783	0.0211917	0.886983
ENSG00000273151.1	RP11-449P15.2	lncRNA	81.1697	-0.00593	0.029704	0.0211946	0.886983
ENSG00000172893.17	DHCR7	protein_coding	228.26	0.00535953	0.0295738	0.0211985	0.886983
ENSG00000103522.16	IL21R	protein_coding	392.63	0.00488514	0.0294369	0.0212009	0.886983
ENSG00000261270.1	RP11-325K4.3	lncRNA	21.4452	-0.00344981	0.0291789	0.0213494	0.886983
ENSG00000173258.13	ZNF483	protein_coding	15.9015	-0.00284953	0.0290795	0.0213883	0.886983
ENSG00000165868.16	HSPA12A	protein_coding	11.812	-0.00186606	0.0289779	0.0214384	0.886983
ENSG00000230606.11	AC159540.1	lncRNA	6.82137	-0.00153938	0.0289553	0.0214655	0.886983
ENSG00000157540.22	DYRK1A	protein_coding	757.897	-0.00748493	0.0301621	0.0215093	0.886983
ENSG00000280198.1	RP11-384M20.1	TEC	9.6312	-0.0020181	0.0289964	0.0215202	0.886983
ENSG00000250317.8	SMIM20	protein_coding	326.223	0.00881157	0.0307045	0.0218005	0.886983
ENSG00000182648.13	LINC01006	lncRNA	86.8067	-0.00698338	0.0300308	0.0218933	0.886983
ENSG00000258682.1	CTD-2002H8.2	lncRNA	41.5318	-0.00404127	0.0292803	0.0219185	0.886983
ENSG00000256576.2	LINC02361	lncRNA	19.3188	-0.00323404	0.029136	0.0220215	0.886983
ENSG00000245156.1	RP11-867G23.3	lncRNA	10.4385	-0.00209972	0.0289998	0.0220452	0.886983
ENSG00000256745.1	ARPC3P3	processed_pseudogene	19.9467	0.00367621	0.0292162	0.0221738	0.886983
ENSG00000086570.13	FAT2	protein_coding	32.7016	-0.00227266	0.0290169	0.0221939	0.886983
ENSG00000125037.12	EMC3	protein_coding	1505.82	0.0109669	0.031689	0.0222451	0.886983
ENSG00000102908.22	NFAT5	protein_coding	388.252	-0.00401949	0.0292538	0.0222494	0.886983
ENSG00000157259.8	GATAD1	protein_coding	1214.34	-0.0144759	0.0337699	0.0223164	0.886983
ENSG00000115825.11	PRKD3	protein_coding	549.267	-0.00614042	0.0297429	0.0223273	0.886983
ENSG00000268093.1	AC022154.7	lncRNA	7.17273	-0.00233022	0.0290247	0.0223381	0.886983
ENSG00000180871.8	CXCR2	protein_coding	94.4743	0.00430265	0.0293179	0.0223742	0.886983
ENSG00000197119.13	SLC25A29	protein_coding	3160.24	-0.00630316	0.0298224	0.0223831	0.886983
ENSG00000163032.12	VSNL1	protein_coding	9.39389	0.0032094	0.0291392	0.0224008	0.886983
ENSG00000176533.13	GNG7	protein_coding	131.473	0.00515863	0.0295034	0.0225116	0.886983
ENSG00000167272.11	POP5	protein_coding	278.358	0.00864654	0.0306155	0.0226486	0.886983
ENSG00000034713.8	GABARAPL2	protein_coding	1702.06	0.0146882	0.0339476	0.0226509	0.886983
ENSG00000166183.16	ASPG	protein_coding	13.9501	-0.00184313	0.028982	0.0227141	0.886983
ENSG00000139531.13	SUOX	protein_coding	190.423	0.00757549	0.0301994	0.0228617	0.886983
ENSG00000011083.9	SLC6A7	protein_coding	75.7925	-0.00249773	0.0290464	0.0229233	0.886983
ENSG00000251669.6	FAM86EP	transcribed_unprocessed_pseudogene	15.1535	0.00388432	0.0292469	0.0230849	0.886983
ENSG00000112210.12	RAB23	protein_coding	73.4131	-0.00369752	0.0292117	0.0230947	0.886983
ENSG00000184227.8	ACOT1	protein_coding	477.888	-0.00237209	0.0290258	0.0231833	0.886983
ENSG00000099365.11	STX1B	protein_coding	111.294	-0.00590968	0.0297108	0.0232468	0.886983
ENSG00000185000.12	DGAT1	protein_coding	1494.35	0.015832	0.0346763	0.023265	0.886983
ENSG00000253352.10	TUG1	protein_coding	1170.23	-0.00639005	0.0298208	0.0234977	0.886983
ENSG00000158156.9	XKR8	protein_coding	183.362	0.00851035	0.0305591	0.0235829	0.886983
ENSG00000126861.5	OMG	protein_coding	155.992	0.00392578	0.0292528	0.0235831	0.886983
ENSG00000124743.6	KLHL31	protein_coding	5.04343	-0.00199902	0.0289961	0.0235968	0.886983
ENSG00000165271.17	NOL6	protein_coding	1110.32	-0.0129401	0.0327853	0.0236071	0.886983
ENSG00000286460.1	AC006538.9	lncRNA	8.98106	-0.00265962	0.0290682	0.0236616	0.886983
ENSG00000068903.20	SIRT2	protein_coding	1242.3	0.0123231	0.0324153	0.0236806	0.886983
ENSG00000115685.15	PPP1R7	protein_coding	1179.26	0.010085	0.0312403	0.0237211	0.886983
ENSG00000019991.18	HGF	protein_coding	10.126	-0.000510588	0.0288961	0.0237448	0.886983
ENSG00000163156.12	SCNM1	protein_coding	817.665	0.0102365	0.0313205	0.0238583	0.886983
ENSG00000164182.12	NDUFAF2	protein_coding	165.33	0.00691627	0.0299961	0.0239358	0.886983
ENSG00000161920.11	MED11	protein_coding	255.15	0.0103043	0.0313384	0.0239453	0.886983
ENSG00000107020.10	PLGRKT	protein_coding	478.709	0.00813597	0.0304284	0.0239844	0.886983
ENSG00000130733.11	YIPF2	protein_coding	608.196	-0.00945808	0.0309559	0.0240327	0.886983
ENSG00000111530.13	CAND1	protein_coding	1041.15	-0.0126551	0.0325784	0.0240752	0.886983
ENSG00000165178.9	NCF1C	unprocessed_pseudogene	241.279	0.00348071	0.0291706	0.0241558	0.886983
ENSG00000186642.16	PDE2A	protein_coding	251.079	-0.00261199	0.0290544	0.024195	0.886983
ENSG00000110344.10	UBE4A	protein_coding	669.715	-0.00469617	0.0293874	0.024303	0.886983
ENSG00000142494.13	SLC47A1	protein_coding	278.983	0.00656812	0.029902	0.0243419	0.886983
ENSG00000229152.2	ANKRD10-IT1	lncRNA	96.2224	-0.0042411	0.0293013	0.0243773	0.886983
ENSG00000137806.10	NDUFAF1	protein_coding	608.597	0.0119873	0.032214	0.0244206	0.886983
ENSG00000133985.3	TTC9	protein_coding	31.0725	0.00191803	0.0289787	0.0244258	0.886983
ENSG00000144741.18	SLC25A26	protein_coding	398.123	0.0143293	0.0336722	0.0244631	0.886983
ENSG00000124562.10	SNRPC	protein_coding	866.197	0.0124324	0.0324586	0.0244925	0.886983
ENSG00000234949.2	AC104667.3	lncRNA	9.47531	-0.0003101	0.0288882	0.0245679	0.886983
ENSG00000254027.1	RP11-363E6.3	lncRNA	69.2729	-0.00303985	0.0291084	0.0247096	0.886983
ENSG00000179542.16	SLITRK4	protein_coding	149.523	-0.00503385	0.0294814	0.0247158	0.886983
ENSG00000185088.14	RPS27L	protein_coding	2040.29	0.00737839	0.0301537	0.0247162	0.886983
ENSG00000184983.11	NDUFA6	protein_coding	1139.12	0.00789833	0.0303306	0.0247685	0.886983
ENSG00000184465.16	WDR27	protein_coding	139.347	-0.0115954	0.0319996	0.0249171	0.886983
ENSG00000111450.14	STX2	protein_coding	1017.42	-0.00598331	0.0297251	0.0249692	0.886983
ENSG00000093134.15	VNN3	protein_coding	25.6532	0.0043377	0.0293313	0.0249723	0.886983
ENSG00000114062.22	UBE3A	protein_coding	926.437	-0.00905292	0.0307458	0.025005	0.886983
ENSG00000275807.1	RP11-1348G14.8	lncRNA	52.6228	-0.00371126	0.0292158	0.025013	0.886983
ENSG00000232679.2	LINC01705	lncRNA	174.195	-0.00424968	0.0293093	0.0250204	0.886983
ENSG00000067182.8	TNFRSF1A	protein_coding	1633.22	0.00980585	0.031104	0.0251131	0.886983
ENSG00000273855.1	RP11-133K1.12	lncRNA	69.6294	0.00588716	0.0296976	0.0251524	0.886983
ENSG00000198961.10	PJA2	protein_coding	2461.24	-0.0112239	0.0317555	0.0252042	0.886983
ENSG00000237398.1	HLA-DPA3	unprocessed_pseudogene	10.5354	0.00185634	0.0289791	0.0252423	0.886983
ENSG00000204839.9	MROH6	protein_coding	765.292	-0.0053622	0.0295596	0.0252532	0.886983
ENSG00000227719.1	AC006042.6	lncRNA	8.88766	-0.00173048	0.0289687	0.0253248	0.886983
ENSG00000232043.1	RP4-530I15.9	lncRNA	12.6712	-0.00150426	0.0289522	0.0253513	0.886983
ENSG00000124134.9	KCNS1	protein_coding	14.1353	-0.00277618	0.0290751	0.0254946	0.886983
ENSG00000123908.12	AGO2	protein_coding	725.132	-0.00686509	0.0299493	0.0255929	0.886983
ENSG00000117154.12	IGSF21	protein_coding	58.1783	0.00393687	0.0292655	0.0256195	0.886983
ENSG00000107201.11	DDX58	protein_coding	33.2643	-0.00371676	0.0292124	0.0256434	0.886983
ENSG00000100731.16	PCNX1	protein_coding	925.177	-0.0109337	0.0316186	0.0257594	0.886983
ENSG00000122574.11	WIPF3	protein_coding	13.1095	-0.00285808	0.0290832	0.0257769	0.886983
ENSG00000130956.14	HABP4	protein_coding	162.592	-0.00912772	0.0308031	0.0257893	0.886983
ENSG00000110395.7	CBL	protein_coding	1824.7	-0.00779682	0.0302721	0.0258121	0.886983
ENSG00000154229.12	PRKCA	protein_coding	1201.77	-0.00571265	0.0296387	0.0258606	0.886983
ENSG00000196421.9	C20orf204	protein_coding	6.92979	-0.00183538	0.0289801	0.0259212	0.886983
ENSG00000205790.1	DPP9-AS1	lncRNA	17.5552	-0.00164664	0.0289611	0.0259457	0.886983
ENSG00000078747.16	ITCH	protein_coding	1132.61	-0.00959319	0.0309761	0.0259845	0.886983
ENSG00000163154.6	TNFAIP8L2	protein_coding	696.852	0.00828742	0.0304688	0.0260189	0.886983
ENSG00000273183.1	RP11-5C23.2	lncRNA	10.2898	0.00306317	0.0291158	0.0262066	0.886983
ENSG00000196730.13	DAPK1	protein_coding	1447.09	-0.0102775	0.0312705	0.0262701	0.886983
ENSG00000125734.15	GPR108	protein_coding	1839.37	0.0143909	0.0336968	0.0262848	0.886983
ENSG00000204152.14	TIMM23B	protein_coding	40.5298	-0.00375346	0.0292173	0.0262867	0.886983
ENSG00000136153.20	LMO7	protein_coding	34.7111	-0.00477541	0.0294211	0.0262878	0.886983
ENSG00000132781.20	MUTYH	protein_coding	7.5389	-0.00174982	0.0289708	0.0263982	0.886983
ENSG00000181800.6	CELF2-AS1	lncRNA	6.69127	-0.001529	0.0289569	0.0264027	0.886983
ENSG00000249379.2	RP1-27K12.4	lncRNA	18.8161	-0.00230004	0.0290218	0.0264995	0.886983
ENSG00000127334.11	DYRK2	protein_coding	1376.98	-0.00954113	0.0309694	0.0265729	0.886983
ENSG00000247498.10	GPRC5D-AS1	lncRNA	23.0951	-0.00283121	0.0290849	0.0265909	0.886983
ENSG00000120500.18	ARR3	protein_coding	7.02238	-0.00130169	0.0289403	0.0266275	0.886983
ENSG00000169155.10	ZBTB43	protein_coding	711.764	-0.00556398	0.0295877	0.026715	0.886983
ENSG00000138606.19	SHF	protein_coding	41.339	0.00433485	0.0293178	0.0268041	0.886983
ENSG00000167978.17	SRRM2	protein_coding	10779.9	-0.0114591	0.0318949	0.0268199	0.886983
ENSG00000005436.14	GCFC2	protein_coding	145.185	-0.00741258	0.0301264	0.0268328	0.886983
ENSG00000142235.13	LMTK3	protein_coding	40.982	0.00555418	0.029585	0.0269129	0.886983
ENSG00000258867.6	LINC01146	lncRNA	7.77947	-0.00196003	0.0289876	0.0269519	0.886983
ENSG00000119969.15	HELLS	protein_coding	16.1918	-0.0029225	0.0290954	0.0270181	0.886983
ENSG00000112379.9	ARFGEF3	protein_coding	132.72	-0.00425687	0.0293206	0.0270189	0.886983
ENSG00000285793.1	ANAPC1P2	lncRNA	35.8461	-0.00384386	0.0292362	0.0270321	0.886983
ENSG00000119421.7	NDUFA8	protein_coding	894.168	0.011734	0.0320566	0.0270812	0.886983
ENSG00000215190.9	LINC00680	transcribed_unprocessed_pseudogene	50.2143	-0.0032417	0.0291213	0.0271327	0.886983
ENSG00000229484.1	LINC02766	lncRNA	6.38609	-0.000695827	0.0289081	0.0271388	0.886983
ENSG00000110693.19	SOX6	protein_coding	6.77357	-0.00184255	0.0289791	0.0272057	0.886983
ENSG00000272078.1	RP4-734G22.3	lncRNA	8.78447	-0.00170039	0.0289661	0.0272292	0.886983
ENSG00000164031.17	DNAJB14	protein_coding	658.608	-0.009001	0.030709	0.0273057	0.886983
ENSG00000140688.17	RUSF1	protein_coding	623.648	-0.00728967	0.0301051	0.0274024	0.886983
ENSG00000198087.7	CD2AP	protein_coding	272.998	-0.00662238	0.0298788	0.0274585	0.886983
ENSG00000047315.17	POLR2B	protein_coding	1160.51	-0.0156957	0.0345598	0.0275579	0.886983
ENSG00000171316.12	CHD7	protein_coding	217.779	-0.00884767	0.0306744	0.0276099	0.886983
ENSG00000163960.12	UBXN7	protein_coding	813.444	-0.00754378	0.0301679	0.0276711	0.886983
ENSG00000149809.17	TM7SF2	protein_coding	215.873	0.00606529	0.0297404	0.0276748	0.886983
ENSG00000134955.12	SLC37A2	protein_coding	5658.24	-0.00906391	0.030783	0.0277296	0.886983
ENSG00000138081.22	FBXO11	protein_coding	587.65	-0.0047489	0.0293988	0.0278508	0.886983
ENSG00000127920.6	GNG11	protein_coding	14.4481	-0.00143676	0.028946	0.0278542	0.886983
ENSG00000183625.16	CCR3	protein_coding	6.29311	-0.00136087	0.028944	0.0278817	0.886983
ENSG00000119632.4	IFI27L2	protein_coding	540.509	0.00689235	0.0299791	0.0278876	0.886983
ENSG00000228782.7	MRPL45P2	transcribed_unprocessed_pseudogene	53.9743	-0.00352769	0.0291773	0.0279203	0.886983
ENSG00000167522.16	ANKRD11	protein_coding	1677.27	-0.012545	0.0324826	0.027949	0.886983
ENSG00000112406.5	HECA	protein_coding	1178.57	-0.00812979	0.0303831	0.0279623	0.886983
ENSG00000271855.1	RP11-214N9.1	lncRNA	4.9738	-0.00142652	0.0289487	0.0280756	0.886983
ENSG00000136158.12	SPRY2	protein_coding	557.882	-0.00774106	0.0302627	0.0282315	0.886983
ENSG00000261253.2	AC137932.6	lncRNA	9.94363	-0.00159537	0.0289599	0.0282749	0.886983
ENSG00000158482.10	SNX29P1	unprocessed_pseudogene	12.7658	-0.00269352	0.0290681	0.0282913	0.886983
ENSG00000224078.15	SNHG14	lncRNA	286.016	-0.00698001	0.0299955	0.0283235	0.886983
ENSG00000111669.15	TPI1	protein_coding	7777.11	0.013559	0.0330731	0.0283561	0.886983
ENSG00000164164.17	OTUD4	protein_coding	1235.03	-0.00835203	0.030463	0.0283688	0.886983
ENSG00000124549.14	BTN2A3P	transcribed_unprocessed_pseudogene	106.247	-0.00497339	0.0294514	0.0284202	0.886983
ENSG00000153363.13	LINC00467	lncRNA	119.887	0.00534811	0.0295333	0.0284786	0.886983
ENSG00000262903.1	RP11-235E17.6	lncRNA	55.8746	-0.00332362	0.0291573	0.0285117	0.886983
ENSG00000205959.4	RP11-689P11.2	lncRNA	31.7885	-0.00370721	0.0292072	0.0285121	0.886983
ENSG00000166387.14	PPFIBP2	protein_coding	193.464	0.00803858	0.0303794	0.0285601	0.886983
ENSG00000248874.5	C5orf17	lncRNA	12.4721	-0.000684393	0.0289131	0.028601	0.886983
ENSG00000224067.2	RP11-430K21.2	processed_pseudogene	6.80453	0.00208971	0.0290036	0.0286427	0.886983
ENSG00000279744.1	RP13-20L14.10	TEC	18.1652	-0.00206297	0.0289947	0.0286434	0.886983
ENSG00000186281.12	GPAT2	protein_coding	1105.26	-0.00227702	0.0290241	0.028658	0.886983
ENSG00000137288.10	UQCC2	protein_coding	377.398	0.00790967	0.0303249	0.0288289	0.886983
ENSG00000122873.12	CISD1	protein_coding	281.123	0.00895162	0.0307195	0.0288351	0.886983
ENSG00000269688.1	AC008982.2	lncRNA	18.2446	-0.00223894	0.0290148	0.0289602	0.886983
ENSG00000157106.17	SMG1	protein_coding	1818.36	-0.00746157	0.0301408	0.0290966	0.886983
ENSG00000169629.12	RGPD8	protein_coding	107.296	-0.00282999	0.0290834	0.0291577	0.886983
ENSG00000090097.22	PCBP4	protein_coding	120.108	0.00574412	0.0296524	0.0292771	0.886983
ENSG00000206341.7	HLA-H	unprocessed_pseudogene	386.571	-0.00132032	0.0289398	0.0292956	0.886983
ENSG00000134061.5	CD180	protein_coding	86.697	-0.00219978	0.0290111	0.0293086	0.886983
ENSG00000197969.14	VPS13A	protein_coding	799.759	-0.00637291	0.029798	0.0293775	0.886983
ENSG00000235655.3	H3P6	processed_pseudogene	436.017	0.00710583	0.030032	0.0294057	0.886983
ENSG00000247081.8	BAALC-AS1	lncRNA	5.42812	-0.000763355	0.0289117	0.0294194	0.886983
ENSG00000067082.15	KLF6	protein_coding	3341.28	-0.00883864	0.0306594	0.0294846	0.886983
ENSG00000112695.12	COX7A2	protein_coding	1651.85	0.00800734	0.0303563	0.0295469	0.886983
ENSG00000169359.16	SLC33A1	protein_coding	453.691	0.007881	0.0303135	0.0295602	0.886983
ENSG00000197256.11	KANK2	protein_coding	28.3714	-0.0020893	0.0289899	0.0297362	0.886983
ENSG00000167863.12	ATP5PD	protein_coding	1684.75	0.00981397	0.0310835	0.0297562	0.886983
ENSG00000100027.17	YPEL1	protein_coding	10.533	-0.0022353	0.0290108	0.0299679	0.886983
ENSG00000157240.4	FZD1	protein_coding	166.867	-0.00504204	0.029477	0.0299961	0.886983
ENSG00000260032.2	NORAD	lncRNA	4330.52	-0.0100369	0.0311662	0.0300187	0.886983
ENSG00000103257.9	SLC7A5	protein_coding	1156.82	-0.00459725	0.0293797	0.0300284	0.886983
ENSG00000279765.3	RP11-437B10.1	protein_coding	6.53276	-0.00184671	0.0289794	0.0300672	0.886983
ENSG00000182871.16	COL18A1	protein_coding	55.4377	-0.00424501	0.0293007	0.0301094	0.886983
ENSG00000260279.4	AC137932.5	lncRNA	27.7959	0.00456111	0.0293564	0.0301194	0.886983
ENSG00000272079.2	LA16c-380H5.5	lncRNA	71.7651	-0.00501868	0.0294716	0.03013	0.886983
ENSG00000051341.15	POLQ	protein_coding	111.075	-0.00236461	0.0290311	0.0302258	0.886983
ENSG00000273568.1	RP11-417L19.6	lncRNA	14.4355	-0.00311555	0.0291174	0.0302942	0.886983
ENSG00000159140.21	SON	protein_coding	4264.25	-0.0101441	0.0312178	0.0302968	0.886983
ENSG00000118193.12	KIF14	protein_coding	8.71776	-0.00155172	0.0289568	0.0303091	0.886983
ENSG00000015475.19	BID	protein_coding	776.698	0.00709632	0.0300443	0.0303707	0.886983
ENSG00000182400.15	TRAPPC6B	protein_coding	97.0632	-0.00399957	0.0292495	0.0303876	0.886983
ENSG00000106113.19	CRHR2	protein_coding	11.7746	-0.00143278	0.0289506	0.0303878	0.886983
ENSG00000171161.13	ZNF672	protein_coding	751.47	0.0103866	0.0313294	0.0304009	0.886983
ENSG00000169567.13	HINT1	protein_coding	2358.69	0.0115594	0.0319471	0.0304434	0.886983
ENSG00000166507.19	NDST2	protein_coding	26.9048	-0.0024207	0.0290363	0.0304814	0.886983
ENSG00000157600.12	TMEM164	protein_coding	2179.87	-0.0114479	0.0318579	0.0305369	0.886983
ENSG00000134644.16	PUM1	protein_coding	953.943	-0.00913836	0.0307494	0.0305571	0.886983
ENSG00000197180.2	CH17-340M24.3	lncRNA	402.098	0.00832251	0.030465	0.0306375	0.886983
ENSG00000214867.3	SRSF9P1	processed_pseudogene	19.2036	0.00389566	0.0292474	0.0309587	0.886983
ENSG00000169554.22	ZEB2	protein_coding	2985.95	-0.00974118	0.0310192	0.0310551	0.886983
ENSG00000204713.11	TRIM27	protein_coding	1463.77	-0.0168136	0.0354148	0.0311578	0.886983
ENSG00000284862.3	CCDC39	protein_coding	7.13759	-0.00153499	0.0289533	0.0311766	0.886983
ENSG00000187583.11	PLEKHN1	protein_coding	33.9269	-0.00213743	0.0290026	0.0311914	0.886983
ENSG00000166845.15	C18orf54	protein_coding	25.3414	-0.00308535	0.029119	0.0312104	0.886983
ENSG00000144445.17	KANSL1L	protein_coding	201.671	-0.00409551	0.0292733	0.0312343	0.886983
ENSG00000080608.10	PUM3	protein_coding	321.147	-0.0136688	0.033173	0.0312856	0.886983
ENSG00000091409.16	ITGA6	protein_coding	666.777	-0.00326019	0.0291403	0.0313317	0.886983
ENSG00000172354.10	GNB2	protein_coding	5606.09	0.0115331	0.0319067	0.0313563	0.886983
ENSG00000174680.10	GRIK1-AS1	lncRNA	18.8645	0.00303109	0.0290963	0.0314065	0.886983
ENSG00000264577.1	AC010761.8	lncRNA	23.0551	0.00369681	0.0291872	0.0314252	0.886983
ENSG00000178175.12	ZNF366	protein_coding	702.081	-0.00382316	0.0292291	0.0314514	0.886983
ENSG00000265688.2	MAFG-DT	lncRNA	12.3513	-0.0022677	0.0290201	0.0314625	0.886983
ENSG00000270062.1	RP11-248J18.3	lncRNA	7.02013	-0.00173553	0.0289668	0.0314974	0.886983
ENSG00000281468.1	CTC-459F4.9	lncRNA	10.3304	0.00300631	0.0291074	0.0315854	0.886983
ENSG00000211455.8	STK38L	protein_coding	265.929	-0.0058964	0.0296611	0.0316054	0.886983
ENSG00000078900.15	TP73	protein_coding	8.74124	-0.00120642	0.0289336	0.0316372	0.886983
ENSG00000266777.1	SH3GL1P1	transcribed_processed_pseudogene	16.9982	-0.00201054	0.0289857	0.0316771	0.886983
ENSG00000160551.12	TAOK1	protein_coding	1565.76	-0.00786534	0.0302713	0.0316916	0.886983
ENSG00000279672.2	CMB9-55F22.1	TEC	73.3327	-0.00341375	0.0291672	0.0317836	0.887668
ENSG00000143811.19	PYCR2	protein_coding	731.732	-0.00933183	0.0308724	0.0320061	0.887668
ENSG00000166348.19	USP54	protein_coding	120.251	-0.00320082	0.0291147	0.0320171	0.887668
ENSG00000022267.19	FHL1	protein_coding	703.7	-0.00422244	0.0293106	0.0320393	0.887668
ENSG00000104611.12	SH2D4A	protein_coding	11.0999	-0.00156389	0.0289524	0.0320474	0.887668
ENSG00000196562.14	SULF2	protein_coding	639.134	0.00517182	0.0294984	0.0321214	0.887668
ENSG00000281731.3	METTL14-DT	lncRNA	5.54231	-0.00173431	0.0289689	0.03213	0.887668
ENSG00000246596.7	RP11-1277A3.2	transcribed_unprocessed_pseudogene	11.7608	-0.00175923	0.028968	0.0321691	0.887668
ENSG00000121577.14	POPDC2	protein_coding	40.537	0.00450577	0.0293554	0.0322681	0.887668
ENSG00000230424.1	EMC1-AS1	lncRNA	11.3846	-0.00213896	0.0290003	0.0325953	0.887668
ENSG00000285589.1	CTD-2192J16.27	protein_coding	127.502	-0.00366356	0.0292065	0.0325987	0.887668
ENSG00000099817.12	POLR2E	protein_coding	2938.66	0.0119845	0.0321173	0.0326692	0.887668
ENSG00000072210.19	ALDH3A2	protein_coding	3231.81	0.0100294	0.0311196	0.0326767	0.887668
ENSG00000168282.6	MGAT2	protein_coding	54.3651	-0.00291896	0.0290924	0.0328123	0.887668
ENSG00000211584.14	SLC48A1	protein_coding	1360.27	0.00548538	0.0295837	0.0328448	0.887668
ENSG00000005075.15	POLR2J	protein_coding	761.905	0.00745736	0.0301567	0.0329344	0.887668
ENSG00000242028.8	HYPK	protein_coding	35.3776	-0.00329306	0.0291435	0.0329595	0.887668
ENSG00000275180.1	RP11-631N16.4	lncRNA	23.5126	0.00409936	0.0292717	0.0329893	0.887668
ENSG00000105197.11	TIMM50	protein_coding	1113.97	0.0150068	0.0339867	0.032998	0.887668
ENSG00000052126.15	PLEKHA5	protein_coding	60.6346	-0.0026259	0.0290368	0.0330198	0.887668
ENSG00000204954.10	C12orf73	protein_coding	93.4011	0.00657378	0.0298644	0.0330484	0.887668
ENSG00000278918.1	CTD-2267D19.1	TEC	23.432	-0.00335017	0.0291474	0.0331004	0.887668
ENSG00000112282.18	MED23	protein_coding	414.467	-0.00775833	0.030223	0.0331436	0.887668
ENSG00000137075.18	RNF38	protein_coding	611.273	-0.0120387	0.0321304	0.0331771	0.887668
ENSG00000212907.2	MT-ND4L	protein_coding	13959.2	-0.00320016	0.0291234	0.0332324	0.887668
ENSG00000108021.20	TASOR2	protein_coding	469.264	-0.0092722	0.0308166	0.0332952	0.887668
ENSG00000163359.17	COL6A3	protein_coding	177.39	-0.00247497	0.029041	0.0337248	0.887668
ENSG00000117410.14	ATP6V0B	protein_coding	9728.66	0.0137805	0.0331657	0.0337381	0.887668
ENSG00000110367.13	DDX6	protein_coding	1568.85	-0.0148837	0.0338705	0.0337711	0.887668
ENSG00000101191.17	DIDO1	protein_coding	815.865	-0.00936272	0.0308457	0.0337713	0.887668
ENSG00000005001.10	PRSS22	protein_coding	16.6858	-0.00163919	0.0289629	0.0337897	0.887668
ENSG00000141084.11	RANBP10	protein_coding	659.461	-0.0120503	0.0321384	0.0338035	0.887668
ENSG00000111961.18	SASH1	protein_coding	245.663	-0.00389356	0.0292251	0.0338142	0.887668
ENSG00000170791.18	CHCHD7	protein_coding	513.784	0.0113404	0.0317804	0.0338172	0.887668
ENSG00000047410.14	TPR	protein_coding	962.909	-0.00930535	0.0308129	0.0338609	0.887668
ENSG00000260367.2	RP11-264B17.4	lncRNA	45.0723	-0.00330029	0.0291315	0.0338714	0.887668
ENSG00000243802.2	RP11-390K5.1	processed_pseudogene	11.5422	0.00316648	0.0291302	0.0339216	0.887668
ENSG00000166398.14	GARRE1	protein_coding	516.225	-0.00403238	0.0292579	0.0339511	0.887668
ENSG00000286219.1	NOTCH2NLC	protein_coding	18.8117	-0.00200282	0.0289905	0.0340223	0.887668
ENSG00000248971.2	KRT8P46	processed_pseudogene	11.1793	-0.00131307	0.0289363	0.0340386	0.887668
ENSG00000139289.14	PHLDA1	protein_coding	1100.02	-0.00651109	0.0298638	0.0340892	0.887668
ENSG00000163382.13	NAXE	protein_coding	913.964	0.0095162	0.0309323	0.0340945	0.887668
ENSG00000138175.9	ARL3	protein_coding	236.523	0.0110113	0.0315904	0.0341736	0.887668
ENSG00000091640.8	SPAG7	protein_coding	1224.34	0.0103312	0.0312851	0.034215	0.887668
ENSG00000163069.13	SGCB	protein_coding	483.247	0.00666677	0.0299028	0.034224	0.887668
ENSG00000204569.10	PPP1R10	protein_coding	1792.73	-0.00961811	0.030973	0.0343192	0.887668
ENSG00000153015.16	CWC27	protein_coding	215.006	0.0100213	0.031123	0.0344137	0.887668
ENSG00000078403.17	MLLT10	protein_coding	406.436	-0.0088534	0.0306313	0.0344472	0.887668
ENSG00000268279.4	RP11-434D12.1	protein_coding	22.337	-0.00392348	0.0292472	0.034593	0.887668
ENSG00000233426.3	EIF3FP3	processed_pseudogene	11.3202	0.003138	0.0291262	0.034617	0.887668
ENSG00000146918.20	NCAPG2	protein_coding	149.253	-0.00527595	0.0295289	0.034644	0.887668
ENSG00000168661.15	ZNF30	protein_coding	19.2408	0.00386671	0.0292431	0.0346691	0.887668
ENSG00000262468.6	LINC01569	lncRNA	45.1561	-0.0041112	0.029276	0.0347119	0.887668
ENSG00000262902.1	MTCO1P40	processed_pseudogene	55.4012	0.00400637	0.029255	0.0347551	0.887668
ENSG00000137843.12	PAK6	protein_coding	30.2449	-0.0043567	0.0293375	0.0348736	0.887668
ENSG00000008256.16	CYTH3	protein_coding	186.613	-0.00671123	0.0298883	0.0349002	0.887668
ENSG00000239713.9	APOBEC3G	protein_coding	202.199	0.00596439	0.029702	0.0349644	0.887668
ENSG00000179820.16	MYADM	protein_coding	3818.22	-0.00842888	0.0304994	0.0349793	0.887668
ENSG00000268970.1	CTD-3099C6.11	lncRNA	33.661	-0.00284784	0.029082	0.0350043	0.887668
ENSG00000134444.15	RELCH	protein_coding	666.233	-0.00944404	0.030875	0.0350065	0.887668
ENSG00000167703.15	SLC43A2	protein_coding	2044.52	0.00622221	0.0297474	0.035046	0.887668
ENSG00000156886.12	ITGAD	protein_coding	20.757	-0.00110713	0.0289263	0.0354639	0.888794
ENSG00000135070.15	ISCA1	protein_coding	505.478	0.00874896	0.030614	0.0355888	0.888794
ENSG00000159023.22	EPB41	protein_coding	468.377	-0.00679543	0.0298988	0.0356065	0.888794
ENSG00000126790.12	L3HYPDH	protein_coding	149.037	-0.00907675	0.0307398	0.0356124	0.888794
ENSG00000224631.4	RPS27AP16	transcribed_processed_pseudogene	34.4185	0.00404327	0.0292614	0.0357234	0.888794
ENSG00000136048.14	DRAM1	protein_coding	2052.24	0.0110076	0.0315903	0.0357905	0.888794
ENSG00000092529.25	CAPN3	protein_coding	177.867	-0.00573133	0.0296183	0.0358651	0.888794
ENSG00000228253.1	MT-ATP8	protein_coding	1699.16	-0.00309655	0.029117	0.0358792	0.888794
ENSG00000260948.1	RP11-552M11.8	lncRNA	11.2638	-0.00262608	0.0290551	0.0359138	0.888794
ENSG00000108239.9	TBC1D12	protein_coding	333.214	-0.00534693	0.0295251	0.0359248	0.888794
ENSG00000238278.3	ALG1L6P	unprocessed_pseudogene	35.0909	-0.00201404	0.0289883	0.0360229	0.888794
ENSG00000095485.18	CWF19L1	protein_coding	473.235	0.00976181	0.0310141	0.0360979	0.888794
ENSG00000184792.16	OSBP2	protein_coding	423.995	-0.00345667	0.0291764	0.0361007	0.888794
ENSG00000087245.13	MMP2	protein_coding	164.691	0.00321472	0.0291279	0.03617	0.888794
ENSG00000157450.16	RNF111	protein_coding	572.655	-0.00713347	0.0299954	0.0361931	0.888794
ENSG00000114125.14	RNF7	protein_coding	928.066	0.0166508	0.0351223	0.0362108	0.888794
ENSG00000183397.6	C19orf71	protein_coding	687.573	-0.00511554	0.0294866	0.0362117	0.888794
ENSG00000114656.12	CFAP92	protein_coding	14.8669	-0.00229811	0.0290191	0.0363319	0.888794
ENSG00000101413.12	RPRD1B	protein_coding	548.76	-0.0118352	0.032017	0.0364641	0.888794
ENSG00000157193.18	LRP8	protein_coding	413.446	-0.00554655	0.0295838	0.0364907	0.888794
ENSG00000159842.16	ABR	protein_coding	9723.55	-0.0107937	0.0314603	0.0366088	0.888794
ENSG00000115464.15	USP34	protein_coding	747.46	-0.0061412	0.0297173	0.0366536	0.888794
ENSG00000144746.7	ARL6IP5	protein_coding	4398.66	0.0111623	0.0316531	0.0366886	0.888794
ENSG00000104419.17	NDRG1	protein_coding	1002.79	0.00491076	0.0294203	0.0367286	0.888794
ENSG00000072134.15	EPN2	protein_coding	178.273	-0.00372145	0.0292047	0.0368056	0.888794
ENSG00000104517.13	UBR5	protein_coding	1537.91	-0.00732765	0.030079	0.0368466	0.888794
ENSG00000244509.4	APOBEC3C	protein_coding	1138.05	0.00576962	0.0296452	0.0369997	0.888794
ENSG00000285665.1	TOP1P1	processed_pseudogene	7.75709	-0.00178281	0.0289679	0.03708	0.888794
ENSG00000273321.1	RP11-621L6.3	lncRNA	14.9864	0.00364849	0.0291886	0.0370804	0.888794
ENSG00000196367.14	TRRAP	protein_coding	789.316	-0.00824345	0.0304015	0.0371405	0.888794
ENSG00000008869.12	HEATR5B	protein_coding	565.953	-0.00869194	0.0305584	0.0371982	0.888794
ENSG00000243678.12	NME2	protein_coding	81.682	-0.00338457	0.0291519	0.0372703	0.888794
ENSG00000196705.8	ZNF431	protein_coding	348.102	-0.00615299	0.0297393	0.0373773	0.888794
ENSG00000042429.12	MED17	protein_coding	91.0898	-0.00472443	0.0293915	0.037387	0.888794
ENSG00000276180.1	H4C9	protein_coding	301.244	0.00725879	0.0300762	0.0373954	0.888794
ENSG00000196597.13	ZNF782	protein_coding	34.7817	-0.00375367	0.0292114	0.0374405	0.888794
ENSG00000168894.10	RNF181	protein_coding	917.545	0.00925247	0.0308117	0.0374997	0.888794
ENSG00000162804.14	SNED1	protein_coding	55.6582	-0.00511876	0.0294827	0.0375978	0.888794
ENSG00000247735.2	CTD-2574D22.2	lncRNA	16.7837	-0.00194443	0.0289834	0.0376253	0.888794
ENSG00000151491.14	EPS8	protein_coding	487.904	-0.00344038	0.0291622	0.0376713	0.888794
ENSG00000126773.13	PCNX4	protein_coding	498.551	-0.008523	0.0304775	0.0379043	0.888794
ENSG00000089041.17	P2RX7	protein_coding	1521.6	-0.00411321	0.029264	0.0379517	0.888794
ENSG00000156976.17	EIF4A2	protein_coding	2865.17	-0.0116933	0.0319199	0.0380021	0.888794
ENSG00000164414.18	SLC35A1	protein_coding	105.675	0.00461019	0.029381	0.0380532	0.888794
ENSG00000183340.7	JRKL	protein_coding	170.506	-0.0059352	0.0296746	0.0380596	0.888794
ENSG00000102796.12	DHRS12	protein_coding	76.1619	0.00520511	0.029499	0.0380804	0.888794
ENSG00000241468.8	ATP5MF	protein_coding	1490.35	0.00736178	0.030115	0.0382012	0.888794
ENSG00000088386.17	SLC15A1	protein_coding	5.06701	-0.000725402	0.0289142	0.0382022	0.888794
ENSG00000280120.1	RP11-546D6.3	TEC	17.748	0.00394778	0.0292449	0.0383042	0.888794
ENSG00000278600.1	RP11-81A1.6	lncRNA	246.483	-0.0050646	0.0294766	0.0383429	0.888794
ENSG00000189350.13	TOGARAM2	protein_coding	62.7893	-0.00238477	0.0290284	0.0383655	0.888794
ENSG00000095261.14	PSMD5	protein_coding	635.103	-0.010415	0.031283	0.038388	0.888794
ENSG00000286067.1	RP1-278C19.9	lncRNA	91.6122	-0.00238976	0.0290208	0.0383929	0.888794
ENSG00000077157.22	PPP1R12B	protein_coding	229.896	-0.00663464	0.0298655	0.0384562	0.888794
ENSG00000240303.8	ACAD11	protein_coding	19.7775	-0.00185291	0.0289777	0.0385628	0.888794
ENSG00000162402.14	USP24	protein_coding	862.887	-0.00886995	0.0306199	0.038662	0.888794
ENSG00000164776.10	PHKG1	protein_coding	16.5949	-0.00330688	0.0291434	0.0386769	0.888794
ENSG00000008018.9	PSMB1	protein_coding	1640.72	0.0106392	0.031417	0.0387242	0.888794
ENSG00000196233.14	LCOR	protein_coding	588.502	-0.0110982	0.0315985	0.0388119	0.888794
ENSG00000279568.1	RP11-20I23.5	TEC	7.36792	-0.00157366	0.0289584	0.0388338	0.888794
ENSG00000137040.10	RANBP6	protein_coding	286.026	-0.00694453	0.029961	0.0388568	0.888794
ENSG00000247516.8	MIR4458HG	lncRNA	56.5347	0.00506826	0.0294716	0.0389661	0.888794
ENSG00000092010.15	PSME1	protein_coding	1363.57	0.0102955	0.0312503	0.0390586	0.888794
ENSG00000165949.12	IFI27	protein_coding	39.0297	0.00259958	0.029049	0.0391118	0.888794
ENSG00000104361.10	NIPAL2	protein_coding	617.347	0.00877907	0.0306015	0.0391519	0.888794
ENSG00000104823.9	ECH1	protein_coding	1298.01	0.0093524	0.0308375	0.0391646	0.888794
ENSG00000168653.11	NDUFS5	protein_coding	2232.09	0.00774043	0.0302282	0.0392655	0.888794
ENSG00000121988.18	ZRANB3	protein_coding	46.5808	-0.00476695	0.0294002	0.039303	0.888794
ENSG00000143110.12	C1orf162	protein_coding	3065.3	0.00679942	0.0299343	0.0393371	0.888794
ENSG00000221914.11	PPP2R2A	protein_coding	692.928	-0.0126383	0.0324465	0.0393929	0.888794
ENSG00000115020.17	PIKFYVE	protein_coding	890.612	-0.00590625	0.0296607	0.0395558	0.888794
ENSG00000164713.10	BRI3	protein_coding	7934.43	0.00801205	0.0303349	0.0395683	0.888794
ENSG00000259529.2	RP11-468E2.4	protein_coding	10.7231	-0.00191418	0.0289864	0.0395726	0.888794
ENSG00000146700.9	SSC4D	protein_coding	70.2716	-0.00382054	0.029229	0.0395789	0.888794
ENSG00000152518.8	ZFP36L2	protein_coding	2883.29	-0.00406582	0.0292578	0.0396734	0.888794
ENSG00000267342.1	RP11-552F3.10	lncRNA	13.9244	-0.00268157	0.0290618	0.0398449	0.888794
ENSG00000115648.14	MLPH	protein_coding	478.359	-0.00321546	0.0291331	0.0399235	0.888794
ENSG00000237298.10	TTN-AS1	lncRNA	40.3359	0.00484288	0.0294033	0.0399425	0.888794
ENSG00000126464.14	PRR12	protein_coding	757.509	-0.00727233	0.0300617	0.0399892	0.888794
ENSG00000167468.18	GPX4	protein_coding	9203.56	0.00885816	0.0306404	0.0400122	0.888794
ENSG00000110514.19	MADD	protein_coding	6477.02	-0.00570122	0.0296094	0.0400474	0.888794
ENSG00000279500.1	RP11-21K12.2	TEC	12.1164	-0.0021718	0.0290018	0.0400762	0.888794
ENSG00000136888.8	ATP6V1G1	protein_coding	2131.33	0.0170015	0.0353051	0.0400889	0.888794
ENSG00000254338.1	MAFA-AS1	lncRNA	98.8883	0.00388578	0.0292412	0.0400916	0.888794
ENSG00000203667.10	COX20	protein_coding	21.1027	-0.00169786	0.0289633	0.0401029	0.888794
ENSG00000228686.2	RP11-492I21.1	lncRNA	5.38438	-0.00143415	0.0289462	0.040112	0.888794
ENSG00000159720.12	ATP6V0D1	protein_coding	7497.06	0.00933224	0.0308252	0.0401351	0.888794
ENSG00000078177.14	N4BP2	protein_coding	361.274	-0.00685547	0.0299386	0.0401611	0.888794
ENSG00000111602.12	TIMELESS	protein_coding	295.666	-0.00882329	0.0306135	0.0402211	0.888794
ENSG00000179933.6	C14orf119	protein_coding	1014.34	0.00870888	0.0305866	0.0402534	0.888794
ENSG00000100104.13	SRRD	protein_coding	304.63	-0.00727	0.0300362	0.0402798	0.888794
ENSG00000054793.14	ATP9A	protein_coding	1036.15	-0.00354692	0.0291854	0.0403554	0.888794
ENSG00000179583.20	CIITA	protein_coding	1067.53	0.00499042	0.0294483	0.0404102	0.888794
ENSG00000221817.10	PPP3CB-AS1	lncRNA	97.9017	0.00758537	0.0301637	0.0406135	0.888794
ENSG00000286722.1	RP11-305M3.6	lncRNA	6.19739	-0.00130963	0.0289419	0.0406643	0.888794
ENSG00000237264.4	FTH1P11	processed_pseudogene	133.599	0.00520617	0.0295069	0.0408208	0.888794
ENSG00000268581.1	SIGLEC18P	unprocessed_pseudogene	52.3834	-0.00362229	0.0291917	0.0408329	0.888794
ENSG00000273828.2	RP11-394O2.3	lncRNA	9.70165	-0.00193535	0.0289849	0.0410716	0.888794
ENSG00000113391.19	FAM172A	protein_coding	285.948	-0.0109923	0.0315577	0.0410767	0.888794
ENSG00000182950.3	ODF3L1	protein_coding	9.84228	0.00275019	0.0290672	0.0411463	0.888794
ENSG00000104870.13	FCGRT	protein_coding	9504.52	0.00964919	0.030931	0.0411775	0.888794
ENSG00000234608.8	MAPKAPK5-AS1	lncRNA	429.918	0.00979246	0.0310211	0.0412047	0.888794
ENSG00000140749.9	IGSF6	protein_coding	9368.5	0.00790881	0.0302917	0.0412606	0.888794
ENSG00000143093.15	STRIP1	protein_coding	752.106	-0.00987802	0.031034	0.0412769	0.888794
ENSG00000134884.15	ARGLU1	protein_coding	1757.87	-0.0113687	0.0317372	0.0412772	0.888794
ENSG00000145949.11	MYLK4	protein_coding	68.1721	-0.00268856	0.0290617	0.0414146	0.888794
ENSG00000095787.24	WAC	protein_coding	1832.26	-0.0145662	0.0335169	0.0417306	0.888794
ENSG00000135976.20	ANKRD36	protein_coding	91.9118	-0.00466583	0.0293717	0.0417937	0.888794
ENSG00000156521.14	TYSND1	protein_coding	481.724	-0.00683235	0.0299465	0.041876	0.888794
ENSG00000107949.17	BCCIP	protein_coding	502.947	0.0119013	0.032007	0.0419847	0.888794
ENSG00000206113.11	CFAP99	protein_coding	20.0307	-0.00122335	0.0289299	0.0420113	0.888794
ENSG00000259834.1	RP11-284N8.3	lncRNA	12.536	-0.00159229	0.028955	0.0420326	0.888794
ENSG00000272097.2	TMEM14B-DT	lncRNA	5.89008	-0.00156616	0.0289549	0.0420415	0.888794
ENSG00000004700.16	RECQL	protein_coding	554.286	-0.00702482	0.0299739	0.0420491	0.888794
ENSG00000086712.13	TXLNG	protein_coding	176.613	-0.00592123	0.0296552	0.0421105	0.888794
ENSG00000196284.17	SUPT3H	protein_coding	48.5222	-0.00519091	0.0294942	0.0422753	0.888794
ENSG00000170242.19	USP47	protein_coding	590.134	-0.00820937	0.0303635	0.042318	0.888794
ENSG00000188732.11	FAM221A	protein_coding	87.9599	0.00743535	0.0300998	0.0423314	0.888794
ENSG00000122481.17	RWDD3	protein_coding	32.5488	-0.0035992	0.029185	0.0423373	0.888794
ENSG00000171552.14	BCL2L1	protein_coding	3385.63	0.012734	0.0324649	0.0423548	0.888794
ENSG00000228107.1	AP000692.9	lncRNA	15.4532	-0.0015736	0.028951	0.0423682	0.888794
ENSG00000095539.15	SEMA4G	protein_coding	28.8127	-0.00307425	0.0291109	0.0424335	0.888794
ENSG00000183604.14	SMG1P5	transcribed_unprocessed_pseudogene	39.3025	-0.00219945	0.0290096	0.0424396	0.888794
ENSG00000121281.13	ADCY7	protein_coding	1574.57	-0.0043198	0.0293016	0.0424819	0.888794
ENSG00000048405.10	ZNF800	protein_coding	410.829	-0.00643471	0.0297946	0.042535	0.888794
ENSG00000219410.6	RP4-761J14.8	lncRNA	5.51733	-0.00181977	0.0289769	0.0425357	0.888794
ENSG00000173141.5	MRPL57	protein_coding	676.838	0.00996177	0.0310694	0.0425519	0.888794
ENSG00000257595.3	LINC02356	lncRNA	17.6332	0.00333149	0.0291483	0.0425796	0.888794
ENSG00000100372.15	SLC25A17	protein_coding	261.048	0.0104947	0.0313078	0.0425913	0.888794
ENSG00000138629.16	UBL7	protein_coding	577.041	0.00939368	0.0308335	0.0426232	0.888794
ENSG00000146858.8	ZC3HAV1L	protein_coding	14.9152	-0.0013828	0.0289414	0.0426881	0.888794
ENSG00000218739.10	CEBPZOS	protein_coding	912.284	0.00849486	0.0305061	0.0427286	0.888794
ENSG00000119927.14	GPAM	protein_coding	114.252	-0.00596804	0.0296788	0.0428418	0.888794
ENSG00000128731.18	HERC2	protein_coding	985.634	-0.00837145	0.0304166	0.0428643	0.888794
ENSG00000106327.13	TFR2	protein_coding	17.185	-0.00162759	0.0289548	0.0428773	0.888794
ENSG00000231628.1	RP3-355L5.4	lncRNA	5.85693	-0.00130721	0.0289392	0.0429939	0.888794
ENSG00000004777.18	ARHGAP33	protein_coding	49.6979	-0.00435414	0.0293152	0.0430645	0.888794
ENSG00000008294.21	SPAG9	protein_coding	2813.21	-0.00845279	0.030458	0.0430697	0.888794
ENSG00000251429.1	AIDAP2	transcribed_processed_pseudogene	86.6302	-0.00244746	0.0290191	0.0430787	0.888794
ENSG00000175206.10	NPPA	protein_coding	10.6858	0.00184087	0.0289651	0.043087	0.888794
ENSG00000187741.15	FANCA	protein_coding	387.146	-0.00518863	0.0295023	0.0431886	0.888794
ENSG00000127412.7	TRPV5	protein_coding	7.86021	-0.0015497	0.028951	0.0432132	0.888794
ENSG00000160190.14	SLC37A1	protein_coding	420.318	0.0084734	0.0304912	0.0432347	0.888794
ENSG00000272933.1	RP11-47A8.5	lncRNA	227.448	-0.00455083	0.0293604	0.043242	0.888794
ENSG00000274021.1	RP11-823E8.3	lncRNA	9.99472	-0.00155726	0.028953	0.043261	0.888794
ENSG00000135441.7	BLOC1S1	protein_coding	314.342	0.00620681	0.0297545	0.0433291	0.888794
ENSG00000100201.23	DDX17	protein_coding	6125.4	-0.0146437	0.033582	0.0433455	0.888794
ENSG00000273247.5	RAB33B-AS1	lncRNA	30.0402	-0.00301565	0.0290931	0.0434659	0.888794
ENSG00000184524.6	CEND1	protein_coding	9.42429	-0.00145936	0.0289426	0.0434953	0.888794
ENSG00000163412.13	EIF4E3	protein_coding	590.062	0.00637004	0.0297934	0.0435564	0.888794
ENSG00000179899.8	PHC1P1	processed_pseudogene	12.3702	-0.00188955	0.0289761	0.0435694	0.888794
ENSG00000284882.1	RP11-118B23.6	lncRNA	165.254	-0.0059033	0.0296611	0.0436307	0.888794
ENSG00000172927.8	MYEOV	protein_coding	8.59941	-0.00102846	0.028926	0.0436341	0.888794
ENSG00000080200.10	CRYBG3	protein_coding	279.388	-0.00403429	0.0292439	0.043698	0.888794
ENSG00000172086.9	KRCC1	protein_coding	327.959	0.00919296	0.0307686	0.0438075	0.888794
ENSG00000286264.2	RP11-783K16.16	protein_coding	55.9602	-0.00263625	0.029062	0.0438305	0.888794
ENSG00000162959.14	MEMO1	protein_coding	126.341	-0.00394705	0.0292372	0.0438865	0.888794
ENSG00000058799.15	YIPF1	protein_coding	451.193	0.00920024	0.0307451	0.0439066	0.888794
ENSG00000204186.10	ZDBF2	protein_coding	20.9646	-0.00234316	0.0290123	0.0439734	0.888794
ENSG00000186638.17	KIF24	protein_coding	51.5555	-0.00362299	0.0291841	0.0440764	0.888794
ENSG00000218175.2	AC016739.2	processed_pseudogene	59.5765	0.00482441	0.0294149	0.0441179	0.888794
ENSG00000133119.13	RFC3	protein_coding	66.1515	-0.00728106	0.0300674	0.0441703	0.888794
ENSG00000198743.7	SLC5A3	protein_coding	648.04	-0.00511048	0.0294744	0.0441788	0.888794
ENSG00000015133.19	CCDC88C	protein_coding	323.46	-0.0055148	0.0295779	0.0442237	0.888794
ENSG00000231925.12	TAPBP	protein_coding	8719.78	0.0115097	0.0317975	0.0443112	0.888794
ENSG00000100393.14	EP300	protein_coding	1259.23	-0.00624696	0.0297402	0.0444114	0.888794
ENSG00000236901.6	MIR600HG	lncRNA	128.587	-0.00605471	0.0296956	0.0449183	0.888794
ENSG00000100448.4	CTSG	protein_coding	28.9652	0.00259385	0.0290543	0.0450757	0.888794
ENSG00000136933.17	RABEPK	protein_coding	653.064	0.0100911	0.031082	0.0450803	0.888794
ENSG00000146909.8	NOM1	protein_coding	562.888	-0.0124169	0.0322574	0.0451434	0.888794
ENSG00000138399.18	FASTKD1	protein_coding	601.831	0.00912782	0.0306862	0.0453641	0.888794
ENSG00000103126.15	AXIN1	protein_coding	1101.65	-0.00998217	0.0310778	0.0453863	0.888794
ENSG00000255150.2	EID3	protein_coding	25.9706	-0.00142355	0.0289468	0.045562	0.888794
ENSG00000279846.1	RP11-20G13.4	TEC	13.6991	0.00292884	0.0290938	0.0456587	0.888794
ENSG00000139718.11	SETD1B	protein_coding	585.601	-0.00714419	0.0300083	0.0457986	0.888794
ENSG00000142507.10	PSMB6	protein_coding	1926.01	0.00735763	0.0300809	0.045815	0.888794
ENSG00000214595.12	EML6	protein_coding	20.2363	-0.00305246	0.0291012	0.0458489	0.888794
ENSG00000284240.1	LINC02801	lncRNA	35.4294	-0.00154281	0.028953	0.0459373	0.888794
ENSG00000066739.12	ATG2B	protein_coding	333.155	-0.0107489	0.0313942	0.0459824	0.888794
ENSG00000196388.8	INCA1	protein_coding	44.9746	-0.00366452	0.0291939	0.0460119	0.888794
ENSG00000213080.3	RP11-312J18.5	processed_pseudogene	9.64918	0.00302705	0.0291055	0.0461575	0.888794
ENSG00000186481.16	ANKRD20A5P	transcribed_unprocessed_pseudogene	17.6811	-0.00127118	0.0289399	0.0462866	0.888794
ENSG00000117691.10	NENF	protein_coding	1375.35	0.00906273	0.0306886	0.0462924	0.888794
ENSG00000176358.15	TAC4	protein_coding	8.40901	-0.00167507	0.028959	0.0464018	0.888794
ENSG00000108474.17	PIGL	protein_coding	189.477	-0.00678834	0.0299021	0.0464323	0.888794
ENSG00000185641.6	CTD-2287O16.1	processed_pseudogene	18.4344	0.00357579	0.0291794	0.0466551	0.888794
ENSG00000127507.18	ADGRE2	protein_coding	840.478	-0.00551394	0.0295372	0.0466865	0.888794
ENSG00000197265.9	GTF2E2	protein_coding	396.906	0.00735117	0.0300845	0.0466952	0.888794
ENSG00000230551.4	CTB-89H12.4	lncRNA	186.837	-0.00941942	0.0308217	0.0468491	0.888794
ENSG00000163521.16	GLB1L	protein_coding	176.275	0.00421766	0.0292815	0.0469067	0.888794
ENSG00000142512.15	SIGLEC10	protein_coding	163.016	0.00566956	0.0296028	0.0470027	0.888794
ENSG00000166266.14	CUL5	protein_coding	615.735	-0.00976197	0.0309441	0.047014	0.888794
ENSG00000226318.1	RPS3AP38	processed_pseudogene	8.81828	-0.00136176	0.0289408	0.0470529	0.888794
ENSG00000232187.1	FTH1P7	processed_pseudogene	242.721	0.00574406	0.0296135	0.0470681	0.888794
ENSG00000160917.15	CPSF4	protein_coding	645.698	0.0106443	0.0313233	0.0471225	0.888794
ENSG00000122483.17	CCDC18	protein_coding	180.406	-0.0062914	0.0297766	0.047193	0.888794
ENSG00000272277.1	RP1-40E16.12	lncRNA	5.53083	-0.0010975	0.0289287	0.0472421	0.888794
ENSG00000178307.10	TMEM11	protein_coding	501.097	0.00959481	0.0309016	0.0472453	0.888794
ENSG00000164258.12	NDUFS4	protein_coding	462.699	0.00568679	0.0296113	0.0472471	0.888794
ENSG00000081026.19	MAGI3	protein_coding	9.57616	-0.00140923	0.0289397	0.047265	0.888794
ENSG00000141378.15	PTRH2	protein_coding	376.976	0.00822019	0.0303718	0.0472783	0.888794
ENSG00000088538.13	DOCK3	protein_coding	2760	-0.00775289	0.0302141	0.0473142	0.888794
ENSG00000210184.1	MT-TS2	Mt_tRNA	6.75254	-0.00142399	0.0289462	0.0474673	0.888794
ENSG00000260425.1	LA16c-316G12.2	lncRNA	13.4137	-0.00165911	0.0289558	0.0476073	0.888794
ENSG00000278949.1	RP11-46H11.11	TEC	22.3807	-0.00359826	0.0291857	0.0476763	0.888794
ENSG00000189136.9	UBE2Q2P1	transcribed_unprocessed_pseudogene	36.0574	-0.00231984	0.0290079	0.0477268	0.888794
ENSG00000286974.1	XXbac-BPG300A18.17	lncRNA	10.1821	-0.00154318	0.0289512	0.04782	0.888794
ENSG00000105352.10	CEACAM4	protein_coding	8.01449	0.0023563	0.0290255	0.0478732	0.888794
ENSG00000111325.16	OGFOD2	protein_coding	21.3621	-0.00271465	0.0290628	0.0479463	0.888794
ENSG00000134324.12	LPIN1	protein_coding	1083.27	-0.00516021	0.0294661	0.0480151	0.888794
ENSG00000267612.1	CTD-3116E22.7	lncRNA	10.9554	0.00279335	0.0290756	0.0480158	0.888794
ENSG00000272288.6	ILRUN-AS1	lncRNA	26.0906	0.00378621	0.0292116	0.04802	0.888794
ENSG00000177054.14	ZDHHC13	protein_coding	101.407	-0.00498203	0.0294337	0.048079	0.888794
ENSG00000134489.7	HRH4	protein_coding	29.0356	-0.000796032	0.028912	0.0481755	0.888794
ENSG00000246705.4	H2AJ	protein_coding	873.369	0.00858637	0.0304997	0.0483136	0.888794
ENSG00000260260.1	SNHG19	lncRNA	32.9093	0.00368845	0.029203	0.048333	0.888794
ENSG00000071205.12	ARHGAP10	protein_coding	912.576	0.0116828	0.0318442	0.0483356	0.888794
ENSG00000067900.8	ROCK1	protein_coding	2294.34	-0.00612418	0.0297107	0.0483902	0.888794
ENSG00000160593.19	JAML	protein_coding	3687.95	0.00613745	0.0297335	0.0484321	0.888794
ENSG00000141384.13	TAF4B	protein_coding	47.5378	-0.00243252	0.0290215	0.0486368	0.888794
ENSG00000107104.20	KANK1	protein_coding	96.5203	-0.00411848	0.0292665	0.0486441	0.888794
ENSG00000263276.1	RP11-96D1.10	lncRNA	11.4114	-0.00176649	0.0289685	0.0486987	0.888794
ENSG00000149150.9	SLC43A1	protein_coding	86.0334	0.00528193	0.0294867	0.0487503	0.888794
ENSG00000119457.8	SLC46A2	protein_coding	17.6248	-0.0030768	0.0291092	0.0487766	0.888794
ENSG00000020256.20	ZFP64	protein_coding	174.151	-0.00771745	0.0301764	0.0487909	0.888794
ENSG00000204435.15	CSNK2B	protein_coding	454.42	0.00573772	0.0296215	0.0488194	0.888794
ENSG00000123636.18	BAZ2B	protein_coding	451.934	-0.00644894	0.0297928	0.0488818	0.888794
ENSG00000228477.1	RP3-342P20.2	processed_pseudogene	37.7676	-0.00238237	0.0290234	0.0488909	0.888794
ENSG00000112312.10	GMNN	protein_coding	128.532	0.00712701	0.0299812	0.0489024	0.888794
ENSG00000167920.10	TMEM99	lncRNA	87.932	0.00637909	0.0297767	0.0489437	0.888794
ENSG00000113119.13	TMCO6	protein_coding	66.743	-0.00328057	0.0291343	0.0490693	0.888794
ENSG00000277687.1	RP11-427L15.2	lncRNA	19.7886	-0.0018757	0.0289721	0.0490933	0.888794
ENSG00000250635.1	CXXC5-AS1	lncRNA	20.9209	-0.00274564	0.0290689	0.0491033	0.888794
ENSG00000273619.1	RP5-908M14.9	lncRNA	20.5329	0.00341253	0.0291451	0.0491542	0.888794
ENSG00000106571.15	GLI3	protein_coding	21.0052	-0.00171084	0.0289688	0.0492061	0.888794
ENSG00000213123.11	DYNLT2B	protein_coding	330.394	-0.00332751	0.0291517	0.0495736	0.888794
ENSG00000090615.15	GOLGA3	protein_coding	3000.92	-0.0105334	0.0313057	0.049994	0.888794
ENSG00000175556.17	LONRF3	protein_coding	555.265	-0.00407911	0.0292592	0.0501302	0.888794
ENSG00000130725.8	UBE2M	protein_coding	1996.01	0.0104121	0.0312305	0.0502776	0.888794
ENSG00000149428.19	HYOU1	protein_coding	2846.02	-0.00689124	0.0299298	0.0502915	0.888794
ENSG00000068305.17	MEF2A	protein_coding	1804.64	-0.00709249	0.0299708	0.0503976	0.888794
ENSG00000267100.1	ILF3-DT	lncRNA	181.491	0.00686835	0.029907	0.0504358	0.888794
ENSG00000204623.9	ZNRD1ASP	transcribed_unitary_pseudogene	44.4874	-0.00408071	0.0292559	0.050445	0.888794
ENSG00000139116.19	KIF21A	protein_coding	104.963	-0.00303178	0.0291015	0.0505336	0.888794
ENSG00000227855.3	DPY19L2P3	transcribed_unprocessed_pseudogene	15.5879	-0.00156872	0.0289526	0.0505768	0.888794
ENSG00000272693.4	RP11-479O9.4	transcribed_unprocessed_pseudogene	8.82447	-0.00136213	0.0289412	0.050667	0.888794
ENSG00000172586.8	CHCHD1	protein_coding	544.79	0.00784723	0.0302379	0.0506771	0.888794
ENSG00000262712.1	RP11-295D4.1	lncRNA	13.6379	0.00261683	0.0290517	0.0506875	0.888794
ENSG00000183010.17	PYCR1	protein_coding	58.3415	-0.00407126	0.0292632	0.0506924	0.888794
ENSG00000185829.18	ARL17A	protein_coding	76.066	-0.00389326	0.0292239	0.0507237	0.888794
ENSG00000140199.13	SLC12A6	protein_coding	2638.04	-0.00638243	0.0297697	0.0507281	0.888794
ENSG00000283498.1	MIR1244-2	miRNA	46.9919	0.00319104	0.0291276	0.0507731	0.888794
ENSG00000136425.14	CIB2	protein_coding	5.67499	-0.00126439	0.0289347	0.0508582	0.888794
ENSG00000121089.4	NACA3P	processed_pseudogene	7.09227	0.00219734	0.0290098	0.0508719	0.888794
ENSG00000245694.10	CRNDE	lncRNA	43.2033	0.00427713	0.0293012	0.0510631	0.888794
ENSG00000136717.15	BIN1	protein_coding	502.437	0.00449343	0.029324	0.0511441	0.888794
ENSG00000125356.7	NDUFA1	protein_coding	1255.31	0.00738317	0.0300856	0.0511599	0.888794
ENSG00000170921.15	TANC2	protein_coding	343.511	-0.00423	0.0292558	0.0512012	0.888794
ENSG00000173338.13	KCNK7	protein_coding	8.99832	-0.00237969	0.0290298	0.051219	0.888794
ENSG00000253309.7	SERPINE3	protein_coding	6.48976	-0.00172347	0.0289692	0.051247	0.888794
ENSG00000219200.12	RNASEK	protein_coding	265.42	-0.00769171	0.030184	0.0512555	0.888794
ENSG00000107147.14	KCNT1	protein_coding	23.1163	-0.00232888	0.0290159	0.0512741	0.888794
ENSG00000155275.19	TRMT44	protein_coding	162.104	-0.00561964	0.0295729	0.0513406	0.888794
ENSG00000232888.4	RPS11P5	processed_pseudogene	22.1589	0.00391873	0.0292235	0.051401	0.888794
ENSG00000054116.12	TRAPPC3	protein_coding	1221.85	0.014544	0.0334355	0.0514125	0.888794
ENSG00000225439.3	BOLA3-AS1	lncRNA	13.1815	-0.00209816	0.0289934	0.0514552	0.888794
ENSG00000197713.15	RPE	protein_coding	791.176	-0.00945038	0.0307935	0.051501	0.888794
ENSG00000148481.14	MINDY3	protein_coding	424.697	-0.00672835	0.0298462	0.0515743	0.888794
ENSG00000197121.15	PGAP1	protein_coding	38.5081	-0.00276227	0.0290538	0.0515905	0.888794
ENSG00000196329.12	GIMAP5	protein_coding	14.3767	-0.00156957	0.0289491	0.0516871	0.888794
ENSG00000115942.9	ORC2	protein_coding	190.993	-0.00802407	0.0302789	0.0519717	0.888794
ENSG00000168575.10	SLC20A2	protein_coding	362.013	-0.0112806	0.0316556	0.0519886	0.888794
ENSG00000151849.16	CENPJ	protein_coding	130.298	-0.00568604	0.0296082	0.0520009	0.888794
ENSG00000026950.17	BTN3A1	protein_coding	602.217	-0.00795677	0.0302818	0.0520573	0.888794
ENSG00000170345.10	FOS	protein_coding	845.001	-0.00807826	0.0303299	0.0521014	0.888794
ENSG00000167088.11	SNRPD1	protein_coding	362.192	0.00656451	0.0298335	0.0521179	0.888794
ENSG00000198265.12	HELZ	protein_coding	560.644	-0.00729305	0.0300178	0.0521636	0.888794
ENSG00000178719.17	GRINA	protein_coding	7692.07	0.00893008	0.030609	0.0522173	0.888794
ENSG00000273154.3	RP4-583P15.15	protein_coding	7.63983	-0.00122824	0.0289328	0.0522271	0.888794
ENSG00000188559.15	RALGAPA2	protein_coding	367.028	-0.00697393	0.0299448	0.0522409	0.888794
ENSG00000242516.2	LINC00960	lncRNA	5.54575	0.00192943	0.0289813	0.0522435	0.888794
ENSG00000088179.9	PTPN4	protein_coding	193.987	-0.0101142	0.031084	0.0522965	0.888794
ENSG00000070444.15	MNT	protein_coding	849.634	-0.00655388	0.0298287	0.0522971	0.888794
ENSG00000253981.5	ALG1L13P	transcribed_unprocessed_pseudogene	14.5956	-0.00125412	0.0289351	0.0523119	0.888794
ENSG00000096080.12	MRPS18A	protein_coding	141.43	0.0065734	0.0298227	0.0523375	0.888794
ENSG00000125864.14	BFSP1	protein_coding	8.69566	-0.00144599	0.0289415	0.0523916	0.888794
ENSG00000282988.2	RP1-34B20.21	protein_coding	14.9785	-0.00106101	0.0289245	0.0525521	0.888794
ENSG00000174403.16	MIR1-1HG-AS1	lncRNA	48.7002	-0.00277028	0.0290689	0.0526301	0.888794
ENSG00000111145.8	ELK3	protein_coding	94.7528	-0.00340477	0.0291449	0.0527896	0.888794
ENSG00000254206.5	NPIPB11	protein_coding	87.0069	0.00314585	0.0291086	0.0528116	0.888794
ENSG00000168002.12	POLR2G	protein_coding	750.555	0.0107605	0.0313886	0.0528255	0.888794
ENSG00000170860.4	LSM3	protein_coding	594.995	0.00621475	0.0297417	0.0528352	0.888794
ENSG00000213015.9	ZNF580	protein_coding	528.278	0.00756151	0.0301061	0.0528945	0.888794
ENSG00000198157.11	HMGN5	protein_coding	121.411	0.005717	0.0296091	0.0529427	0.888794
ENSG00000131626.19	PPFIA1	protein_coding	1408.95	-0.00676036	0.0298643	0.0529652	0.888794
ENSG00000177683.14	THAP5	protein_coding	254.064	0.00897299	0.0306215	0.0529806	0.888794
ENSG00000105613.10	MAST1	protein_coding	12.0063	0.00280231	0.0290683	0.0529924	0.888794
ENSG00000165175.16	MID1IP1	protein_coding	1463.8	-0.00811538	0.030315	0.053011	0.888794
ENSG00000154589.7	LY96	protein_coding	740.636	0.00581779	0.0296446	0.053057	0.888794
ENSG00000100147.14	CCDC134	protein_coding	180.44	-0.00539636	0.0295213	0.0530878	0.888794
ENSG00000223969.6	AC002456.2	lncRNA	32.8737	-0.00303232	0.0291091	0.0531129	0.888794
ENSG00000115350.12	POLE4	protein_coding	794.178	0.00863743	0.030467	0.0531551	0.888794
ENSG00000100425.18	BRD1	protein_coding	572.195	-0.00767912	0.0301674	0.0531664	0.888794
ENSG00000242951.1	RP11-507E23.1	processed_pseudogene	11.0011	0.00268893	0.0290609	0.0531983	0.888794
ENSG00000269982.1	RP11-1020A11.2	lncRNA	43.1736	0.00476479	0.0293932	0.0532041	0.888794
ENSG00000148444.16	COMMD3	protein_coding	246.841	0.00551872	0.0295662	0.0533012	0.888794
ENSG00000285728.2	RP5-994D16.13	lncRNA	32.7574	-0.00332608	0.0291357	0.053324	0.888794
ENSG00000225931.3	RP3-395M20.7	TEC	58.7258	-0.00157637	0.0289567	0.0533468	0.888794
ENSG00000111011.18	RSRC2	protein_coding	895.127	-0.0123906	0.0321804	0.0533669	0.888794
ENSG00000108370.17	RGS9	protein_coding	20.538	0.00323651	0.0291256	0.0534937	0.888794
ENSG00000260565.7	ERVK13-1	lncRNA	527.388	-0.00927274	0.0307647	0.053517	0.888794
ENSG00000139428.12	MMAB	protein_coding	282.862	0.00412915	0.0292741	0.0535805	0.888794
ENSG00000225216.6	AC007362.3	lncRNA	6.02541	-0.00109242	0.0289269	0.0536546	0.888794
ENSG00000125966.10	MMP24	protein_coding	22.7811	-0.00356419	0.0291832	0.0536693	0.888794
ENSG00000204428.12	LY6G5C	protein_coding	47.2482	0.0027196	0.0290517	0.0537305	0.888794
ENSG00000107223.13	EDF1	protein_coding	3291.22	0.00673463	0.0298803	0.053758	0.888794
ENSG00000178761.15	FAM219B	protein_coding	297.744	-0.00511178	0.0294518	0.0538116	0.888794
ENSG00000104671.8	DCTN6	protein_coding	292.24	0.00837931	0.0304107	0.0538467	0.888794
ENSG00000198818.10	SFT2D1	protein_coding	964.334	0.0100424	0.0310617	0.0538964	0.888794
ENSG00000131669.10	NINJ1	protein_coding	1282.21	0.0054427	0.0295371	0.0540027	0.888794
ENSG00000261158.1	CTD-2583P5.3	lncRNA	8.72156	0.0017935	0.0289716	0.0540428	0.888794
ENSG00000011114.15	BTBD7	protein_coding	514.103	-0.00762012	0.0301165	0.0540855	0.888794
ENSG00000176261.16	ZBTB8OS	protein_coding	490.718	0.0108092	0.0313876	0.0542195	0.888794
ENSG00000108774.15	RAB5C	protein_coding	1885.6	0.00785118	0.0302456	0.0543737	0.888794
ENSG00000130997.16	POLN	protein_coding	30.4113	-0.00334492	0.029145	0.0543841	0.888794
ENSG00000149557.14	FEZ1	protein_coding	7.93476	-0.00141591	0.028942	0.0544671	0.888794
ENSG00000196704.14	AMZ2	protein_coding	1552.9	0.010735	0.0313279	0.0544676	0.888794
ENSG00000078795.17	PKD2L2	protein_coding	12.6145	-0.00166133	0.0289601	0.0545397	0.888794
ENSG00000197646.8	PDCD1LG2	protein_coding	319.496	0.00552743	0.0295637	0.0545444	0.888794
ENSG00000233382.7	NKAPP1	transcribed_processed_pseudogene	10.0305	0.00259351	0.0290413	0.0546144	0.888794
ENSG00000205710.4	C17orf107	protein_coding	20.084	-0.00236332	0.0290215	0.0546956	0.888794
ENSG00000235001.3	EIF4A1P2	processed_pseudogene	7.94875	0.00278921	0.0290715	0.0547006	0.888794
ENSG00000233695.2	GAS6-AS1	lncRNA	301.79	-0.0027117	0.0290625	0.054768	0.888794
ENSG00000198258.11	UBL5	protein_coding	1572.99	0.00802566	0.0302769	0.0549398	0.888794
ENSG00000103479.17	RBL2	protein_coding	677.009	-0.00556242	0.0295394	0.0550128	0.888794
ENSG00000273230.1	RP11-1246C19.1	lncRNA	70.7434	-0.00486432	0.0294167	0.055014	0.888794
ENSG00000196696.13	PDXDC2P-NPIPB14P	lncRNA	188.648	-0.00368182	0.0291823	0.0550371	0.888794
ENSG00000224985.1	RP11-297K8.2	lncRNA	10.8171	-0.00154575	0.0289481	0.055097	0.888794
ENSG00000066933.16	MYO9A	protein_coding	241.353	-0.00462449	0.0293461	0.0552441	0.888794
ENSG00000144843.11	ADPRH	protein_coding	1049.12	0.0103497	0.0311581	0.0552462	0.888794
ENSG00000014164.7	ZC3H3	protein_coding	878.081	0.0053683	0.0294905	0.0552541	0.888794
ENSG00000266472.6	MRPS21	protein_coding	616.427	0.00753192	0.0301251	0.0552544	0.888794
ENSG00000235194.9	PPP1R3E	protein_coding	375.297	-0.00455166	0.0293515	0.0553224	0.888794
ENSG00000177119.17	ANO6	protein_coding	1154.21	-0.00927126	0.0307086	0.0553519	0.888794
ENSG00000170955.10	CAVIN3	protein_coding	191.582	-0.0036536	0.0292018	0.055357	0.888794
ENSG00000187474.5	FPR3	protein_coding	3021.01	0.00396442	0.0292339	0.0553852	0.888794
ENSG00000150764.14	DIXDC1	protein_coding	291.146	-0.00386353	0.0292158	0.0554071	0.888794
ENSG00000218510.9	LINC00339	lncRNA	35.7676	-0.0041838	0.0292773	0.0554525	0.888794
ENSG00000139514.13	SLC7A1	protein_coding	1064.35	-0.00568112	0.0295939	0.0555069	0.888794
ENSG00000198838.14	RYR3	protein_coding	17.8235	-0.00162899	0.0289501	0.0555265	0.888794
ENSG00000198753.12	PLXNB3	protein_coding	31.8225	-0.00350608	0.0291761	0.0556279	0.888794
ENSG00000010256.11	UQCRC1	protein_coding	4316.35	0.0135628	0.0327803	0.055637	0.888794
ENSG00000250251.6	PKD1P6	transcribed_unprocessed_pseudogene	143.47	-0.00268427	0.029053	0.0556606	0.888794
ENSG00000249492.2	RP11-159F24.3	lncRNA	8.27791	-0.00153904	0.0289498	0.0556699	0.888794
ENSG00000059588.10	TARBP1	protein_coding	1004.61	-0.00784248	0.0301878	0.0557488	0.888794
ENSG00000157349.17	DDX19B	protein_coding	228.322	0.00867293	0.0305018	0.0557938	0.888794
ENSG00000143977.14	SNRPG	protein_coding	494.085	0.00745909	0.0300988	0.0558423	0.888794
ENSG00000165732.13	DDX21	protein_coding	1465.46	-0.00601467	0.0296759	0.0558477	0.888794
ENSG00000230989.7	HSBP1	protein_coding	1078.96	0.00789483	0.0302318	0.0559455	0.888794
ENSG00000232573.1	RPL3P4	processed_pseudogene	31.0981	0.00339705	0.0291551	0.0559881	0.888794
ENSG00000204291.11	COL15A1	protein_coding	26.5706	0.00350259	0.0291646	0.0560775	0.888794
ENSG00000162927.14	PUS10	protein_coding	167.965	-0.00597236	0.0296515	0.056116	0.888794
ENSG00000152061.24	RABGAP1L	protein_coding	449.5	-0.00933488	0.0307586	0.0561384	0.888794
ENSG00000273143.2	DUSP5-DT	lncRNA	54.0083	0.00452208	0.0293396	0.0562546	0.888794
ENSG00000251141.6	MRPS30-DT	lncRNA	27.712	-0.00238198	0.0290101	0.0563975	0.888794
ENSG00000251194.2	RP1-68D18.2	lncRNA	23.7146	-0.00164432	0.0289582	0.0566166	0.888794
ENSG00000092148.13	HECTD1	protein_coding	2285.69	-0.00566874	0.0295835	0.0566912	0.888794
ENSG00000267344.1	CTB-39G8.3	lncRNA	8.22786	-0.00128395	0.0289348	0.0567373	0.888794
ENSG00000272047.3	GTF2H5	protein_coding	278.73	0.00692361	0.0299346	0.0568655	0.888794
ENSG00000112851.15	ERBIN	protein_coding	1365.7	-0.00654781	0.0297958	0.056974	0.888794
ENSG00000175175.6	PPM1E	protein_coding	50.5027	-0.00249115	0.029041	0.057021	0.888794
ENSG00000169249.13	ZRSR2	protein_coding	395.39	0.00602975	0.0296901	0.0570352	0.888794
ENSG00000143398.20	PIP5K1A	protein_coding	499.24	-0.0080714	0.0302628	0.0570456	0.888794
ENSG00000254419.1	RP11-261P9.4	lncRNA	23.6765	-0.00237128	0.0290249	0.0571318	0.888794
ENSG00000139613.12	SMARCC2	protein_coding	933.486	-0.00762727	0.0301192	0.0571565	0.888794
ENSG00000198842.10	STYXL2	protein_coding	48.4981	0.00189921	0.028959	0.0571632	0.888794
ENSG00000124574.15	ABCC10	protein_coding	1022.46	-0.00672943	0.0298648	0.0571862	0.888794
ENSG00000152102.18	FAM168B	protein_coding	2668.46	-0.00850876	0.0304236	0.0571866	0.888794
ENSG00000204267.16	TAP2	protein_coding	1517.32	-0.00365516	0.0291953	0.0573089	0.888794
ENSG00000107938.18	EDRF1	protein_coding	198.992	-0.00642135	0.0297629	0.0573131	0.888794
ENSG00000060558.4	GNA15	protein_coding	1046.59	0.0081749	0.03031	0.0573645	0.888794
ENSG00000273270.1	RP11-212P7.2	lncRNA	111.432	-0.00555756	0.0295538	0.0573733	0.888794
ENSG00000007168.14	PAFAH1B1	protein_coding	1925.26	-0.0103363	0.0311453	0.0574869	0.888794
ENSG00000185163.10	DDX51	protein_coding	404.663	-0.00646467	0.0298032	0.0575195	0.888794
ENSG00000134248.14	LAMTOR5	protein_coding	1440.78	0.0081097	0.0303028	0.0575918	0.888794
ENSG00000273369.1	RP11-700J17.1	lncRNA	8.73931	-0.00127333	0.0289357	0.0576108	0.888794
ENSG00000178105.11	DDX10	protein_coding	228.806	0.00799884	0.030237	0.0576897	0.888794
ENSG00000266932.1	AC006116.13	transcribed_processed_pseudogene	14.8698	-0.00174138	0.0289626	0.0577546	0.888794
ENSG00000232648.4	RP11-367N14.2	lncRNA	18.0142	-0.00244381	0.0290232	0.0578051	0.888794
ENSG00000227775.3	RP1-283E3.4	transcribed_processed_pseudogene	73.8744	-0.00368128	0.0291918	0.0578053	0.888794
ENSG00000140307.11	GTF2A2	protein_coding	699.109	0.00747439	0.0300993	0.0578246	0.888794
ENSG00000128185.10	DGCR6L	protein_coding	845.248	0.00610288	0.0296818	0.0578385	0.888794
ENSG00000171467.16	ZNF318	protein_coding	731.323	-0.00696275	0.0299203	0.0580357	0.888794
ENSG00000278095.1	RP11-283G6.6	lncRNA	18.0574	0.0033727	0.0291488	0.0580465	0.888794
ENSG00000099954.19	CECR2	protein_coding	97.8624	-0.00238469	0.0290178	0.0580472	0.888794
ENSG00000185442.13	FAM174B	protein_coding	44.4464	-0.00256819	0.0290416	0.0582765	0.888794
ENSG00000205177.6	C11orf91	protein_coding	6.09137	-0.000905487	0.0289214	0.05829	0.888794
ENSG00000141497.14	ZMYND15	protein_coding	635.131	0.00580144	0.0296158	0.0583233	0.888794
ENSG00000128045.7	RASL11B	protein_coding	38.3606	-0.00155522	0.0289546	0.058453	0.888794
ENSG00000226441.2	PLCL2-AS1	lncRNA	18.4542	0.00179676	0.028972	0.0585375	0.888794
ENSG00000101049.17	SGK2	protein_coding	8.08179	-0.00151921	0.0289467	0.0586742	0.888794
ENSG00000109685.19	NSD2	protein_coding	839.835	-0.00749328	0.030059	0.0586859	0.888794
ENSG00000150551.11	LYPD1	protein_coding	13.2538	0.00203193	0.0289896	0.0586998	0.888794
ENSG00000127481.15	UBR4	protein_coding	3177.73	-0.00523539	0.0294808	0.0588511	0.888794
ENSG00000164631.19	ZNF12	protein_coding	314.366	-0.00981034	0.0309457	0.0588523	0.888794
ENSG00000113763.12	UNC5A	protein_coding	274.788	-0.00401643	0.0292565	0.0588855	0.888794
ENSG00000249526.1	CTB-35F21.1	lncRNA	5.10947	-0.0011557	0.0289321	0.058886	0.888794
ENSG00000136930.13	PSMB7	protein_coding	1827.26	0.0109851	0.0314293	0.0588945	0.888794
ENSG00000261408.7	TEN1-CDK3	protein_coding	86.8542	-0.00309536	0.0291165	0.0589607	0.888794
ENSG00000109854.14	HTATIP2	protein_coding	1717.69	0.0119866	0.0318877	0.0590048	0.888794
ENSG00000198843.13	SELENOT	protein_coding	1981.86	0.0120778	0.0319088	0.0590462	0.888794
ENSG00000135269.18	TES	protein_coding	364.131	-0.00509398	0.0294522	0.0590936	0.888794
ENSG00000275026.1	GXYLT1P4	transcribed_processed_pseudogene	13.9223	-0.000919901	0.0289163	0.0590941	0.888794
ENSG00000137462.9	TLR2	protein_coding	455.199	0.00741682	0.0300604	0.0590954	0.888794
ENSG00000261997.1	RP11-212I21.4	lncRNA	7.00635	-0.00180357	0.0289731	0.0591528	0.888794
ENSG00000181619.11	GPR135	protein_coding	12.5526	-0.00156241	0.0289525	0.0592584	0.888794
ENSG00000273199.1	AP000692.10	lncRNA	17.6834	0.00243106	0.0290178	0.0592957	0.888794
ENSG00000005810.19	MYCBP2	protein_coding	992.142	-0.0058178	0.0296137	0.059384	0.888794
ENSG00000204272.13	NBDY	protein_coding	456.478	0.00584318	0.0296338	0.05939	0.888794
ENSG00000272764.1	RP11-318E3.9	lncRNA	6.49784	-0.00146637	0.0289499	0.0593991	0.888794
ENSG00000273343.1	XXbac-B444P24.13	lncRNA	6.15197	-0.00139484	0.0289413	0.0594219	0.888794
ENSG00000225334.3	LINC02813	lncRNA	11.2075	-0.00245855	0.0290258	0.0594304	0.888794
ENSG00000135390.21	ATP5MC2	protein_coding	2745.39	0.00735051	0.0300525	0.059582	0.888794
ENSG00000001167.15	NFYA	protein_coding	432.547	-0.00670452	0.0298345	0.0596801	0.888794
ENSG00000118640.11	VAMP8	protein_coding	4373.04	0.00653502	0.0298135	0.059693	0.888794
ENSG00000204120.16	GIGYF2	protein_coding	869.463	-0.00727919	0.0300023	0.0597076	0.888794
ENSG00000223797.6	ENTPD3-AS1	lncRNA	74.7481	0.00586019	0.0296301	0.0597758	0.888794
ENSG00000273749.5	CYFIP1	protein_coding	5381.56	-0.00701296	0.0299415	0.0598772	0.888794
ENSG00000231672.8	DIRC3	lncRNA	20.3539	0.00263062	0.0290345	0.0598903	0.888794
ENSG00000278467.1	RP11-504P24.9	lncRNA	6.90793	-0.00118383	0.0289319	0.0599566	0.888794
ENSG00000275022.1	MIR6753	miRNA	42.0731	-0.00188366	0.0289738	0.0600113	0.888794
ENSG00000246575.2	AC093162.5	unprocessed_pseudogene	27.2793	-0.00204165	0.028988	0.0600126	0.888794
ENSG00000103489.12	XYLT1	protein_coding	240.353	-0.00637961	0.0297507	0.0600194	0.888794
ENSG00000183154.1	RP11-863K10.7	lncRNA	7.29951	-0.00119546	0.0289298	0.0600275	0.888794
ENSG00000127540.12	UQCR11	protein_coding	475.673	0.00726501	0.0300237	0.0600435	0.888794
ENSG00000100575.14	TIMM9	protein_coding	146.607	0.0054273	0.0295307	0.0601152	0.888794
ENSG00000258526.7	RP11-111A21.1	lncRNA	5.58133	-0.00156142	0.028955	0.0601763	0.888794
ENSG00000136631.15	VPS45	protein_coding	608.94	0.0106448	0.0312653	0.0602136	0.888794
ENSG00000214029.6	ZNF891	protein_coding	44.792	-0.00159115	0.028949	0.0602313	0.888794
ENSG00000173852.15	DPY19L1	protein_coding	332.715	-0.00684922	0.0298646	0.0603802	0.888794
ENSG00000180530.11	NRIP1	protein_coding	329.156	-0.00578911	0.0295894	0.0604307	0.888794
ENSG00000228544.1	CCDC183-AS1	lncRNA	40.6369	-0.00302057	0.0290929	0.0604395	0.888794
ENSG00000260549.2	MT1L	transcribed_unprocessed_pseudogene	10.8001	0.0022484	0.0290132	0.0604516	0.888794
ENSG00000229873.1	OGFR-AS1	lncRNA	31.0867	-0.00375406	0.0292074	0.0604614	0.888794
ENSG00000066405.13	CLDN18	protein_coding	9.11757	-0.00148467	0.0289428	0.0606085	0.888794
ENSG00000118680.14	MYL12B	protein_coding	3508.76	0.0072952	0.0300323	0.0606389	0.888794
ENSG00000147082.18	CCNB3	protein_coding	7.45689	-0.00140332	0.0289426	0.0606531	0.888794
ENSG00000115523.17	GNLY	protein_coding	7.18539	-0.000677603	0.0289127	0.060684	0.888794
ENSG00000143353.12	LYPLAL1	protein_coding	382.725	0.00710726	0.0299731	0.0606855	0.888794
ENSG00000137710.17	RDX	protein_coding	1488.36	-0.00443741	0.0293051	0.0607121	0.888794
ENSG00000257524.6	RP11-203J24.9	protein_coding	375.084	-0.00361163	0.0291924	0.0607664	0.888794
ENSG00000111300.10	NAA25	protein_coding	509.373	-0.00823135	0.0303239	0.0608213	0.888794
ENSG00000260657.2	RP11-315D16.4	lncRNA	10.2259	-0.00173331	0.0289669	0.0608626	0.888794
ENSG00000237418.1	AC069257.6	processed_pseudogene	52.6928	-0.00234274	0.0290241	0.0608968	0.888794
ENSG00000170458.14	CD14	protein_coding	949.217	0.00362489	0.029187	0.0609116	0.888794
ENSG00000105778.19	AVL9	protein_coding	868.067	-0.0124961	0.0321577	0.060959	0.888794
ENSG00000137266.15	SLC22A23	protein_coding	20.5107	0.00264161	0.0290307	0.0610333	0.888794
ENSG00000133318.14	RTN3	protein_coding	4340.1	0.0123855	0.0321277	0.0612105	0.888794
ENSG00000281039.1	RP4-777O23.3	protein_coding	6.36789	-0.0012941	0.0289387	0.0613151	0.888794
ENSG00000131127.14	ZNF141	protein_coding	211.409	-0.00741261	0.0300578	0.0613267	0.888794
ENSG00000143061.18	IGSF3	protein_coding	55.3105	0.0024901	0.0290035	0.0613539	0.888794
ENSG00000150337.14	FCGR1A	protein_coding	1693.49	0.00529702	0.0295089	0.0613832	0.888794
ENSG00000185619.18	PCGF3	protein_coding	746.66	-0.00974679	0.0309314	0.0615461	0.888794
ENSG00000286808.1	RP11-21M24.6	lncRNA	9.55226	-0.0017534	0.0289645	0.0615924	0.888794
ENSG00000007080.11	CCDC124	protein_coding	1018.48	0.00945437	0.0307656	0.061701	0.888794
ENSG00000230438.7	SERPINB9P1	lncRNA	10.9984	0.001647	0.0289516	0.0618146	0.888794
ENSG00000171940.14	ZNF217	protein_coding	682.329	-0.00824554	0.0303191	0.0618703	0.888794
ENSG00000149187.18	CELF1	protein_coding	2964.82	-0.00764359	0.0301327	0.0618792	0.888794
ENSG00000145715.15	RASA1	protein_coding	843.426	-0.00523356	0.0294759	0.0619203	0.888794
ENSG00000271092.5	TLCD4-RWDD3	protein_coding	5.69098	-0.00138386	0.028944	0.0619243	0.888794
ENSG00000280486.2	LLNLR-307A6.1	lncRNA	8.40315	-0.00152672	0.0289494	0.0619939	0.888794
ENSG00000205352.11	PRR13	protein_coding	1960.54	0.00772069	0.0301627	0.0620615	0.888794
ENSG00000134574.12	DDB2	protein_coding	1714.78	0.00694594	0.0299093	0.0621082	0.888794
ENSG00000139354.11	GAS2L3	protein_coding	548.681	-0.00423534	0.0292677	0.0621223	0.888794
ENSG00000139187.10	KLRG1	protein_coding	48.6601	-0.00317526	0.02911	0.0621402	0.888794
ENSG00000177842.12	ZNF620	protein_coding	63.9535	-0.00241816	0.0290117	0.0622011	0.888794
ENSG00000167987.11	VPS37C	protein_coding	1431.35	-0.00886011	0.0305492	0.062256	0.888794
ENSG00000113249.13	HAVCR1	protein_coding	72.3093	-0.00209887	0.0290002	0.0622985	0.888794
ENSG00000154358.23	OBSCN	protein_coding	250.266	-0.00667018	0.0298559	0.0623623	0.888794
ENSG00000105383.15	CD33	protein_coding	818.204	0.00657791	0.0298107	0.0624654	0.888794
ENSG00000120256.11	LRP11	protein_coding	10.8428	-0.00240316	0.0290318	0.0625253	0.888794
ENSG00000172059.11	KLF11	protein_coding	339.629	-0.00526029	0.0294566	0.0625328	0.888794
ENSG00000162946.23	DISC1	protein_coding	71.4964	-0.0036451	0.0291604	0.062552	0.888794
ENSG00000085872.15	CHERP	protein_coding	443.438	-0.0066814	0.0298403	0.0626403	0.888794
ENSG00000260908.1	CTB-134H23.3	transcribed_unprocessed_pseudogene	39.9604	0.00233709	0.0290209	0.0627092	0.888794
ENSG00000154723.13	ATP5PF	protein_coding	1081.17	0.00648318	0.0297939	0.0627298	0.888794
ENSG00000279443.1	RP4-669K10.8	TEC	9.66402	-0.00204029	0.0289875	0.0628946	0.888794
ENSG00000188385.12	JAKMIP3	protein_coding	7.50926	-0.00107471	0.0289248	0.0629378	0.888794
ENSG00000124784.9	RIOK1	protein_coding	219.128	-0.00730111	0.030015	0.0629815	0.888794
ENSG00000247572.8	CKMT2-AS1	lncRNA	40.453	-0.00386494	0.029206	0.0630982	0.888794
ENSG00000235958.5	UBOX5-AS1	lncRNA	5.82093	-0.00123241	0.0289329	0.0631092	0.888794
ENSG00000225169.1	BRI3P1	processed_pseudogene	22.0407	-0.00246503	0.0290381	0.0631468	0.888794
ENSG00000111348.9	ARHGDIB	protein_coding	11765.1	0.00883247	0.0305412	0.0633294	0.888794
ENSG00000082438.18	COBLL1	protein_coding	12.0991	-0.00164753	0.0289498	0.0633882	0.888794
ENSG00000196220.16	SRGAP3	protein_coding	50.7668	-0.00290609	0.0290831	0.0634401	0.888794
ENSG00000158270.12	COLEC12	protein_coding	1466.01	0.00289321	0.0290616	0.0634441	0.888794
ENSG00000133997.12	MED6	protein_coding	411.889	0.0102858	0.0310958	0.0634845	0.888794
ENSG00000111725.11	PRKAB1	protein_coding	522.431	0.0105637	0.0312113	0.0635248	0.888794
ENSG00000105705.16	SUGP1	protein_coding	401.172	0.00635379	0.0297455	0.06361	0.888794
ENSG00000244045.13	TMEM199	protein_coding	278.125	0.00976521	0.0308432	0.0638147	0.888794
ENSG00000236182.1	RP11-297K7.1	processed_pseudogene	7.77823	-0.00158398	0.0289549	0.0638442	0.888794
ENSG00000248810.2	LINC02432	lncRNA	24.656	-0.00208708	0.0289977	0.0638565	0.888794
ENSG00000221990.5	EXOC3-AS1	lncRNA	54.3191	0.00490121	0.0293949	0.0639078	0.888794
ENSG00000165494.11	PCF11	protein_coding	942.955	-0.00902088	0.0306039	0.0639689	0.888794
ENSG00000284685.1	RP11-426C22.12	lncRNA	10.2561	-0.00104091	0.0289264	0.0640187	0.888794
ENSG00000149311.20	ATM	protein_coding	1598.43	-0.00477659	0.0293713	0.0640309	0.888794
ENSG00000141873.11	SLC39A3	protein_coding	676.731	0.006281	0.0297204	0.0640377	0.888794
ENSG00000185813.11	PCYT2	protein_coding	721.03	0.00819959	0.0303045	0.0641329	0.888794
ENSG00000233276.8	GPX1	protein_coding	11869.7	0.00724125	0.0300083	0.0641979	0.888794
ENSG00000231528.3	FAM225A	lncRNA	26.3404	-0.00217325	0.0290045	0.0642059	0.888794
ENSG00000147526.20	TACC1	protein_coding	1828.16	-0.00564911	0.0295641	0.0642479	0.888794
ENSG00000243339.3	RN7SL738P	misc_RNA	6.2709	-0.00141822	0.0289408	0.0643058	0.888794
ENSG00000254999.4	BRK1	protein_coding	2524.97	0.00713671	0.0299835	0.0644166	0.888794
ENSG00000252965.1	Y_RNA	misc_RNA	9.90857	0.00198383	0.0289887	0.0645166	0.888794
ENSG00000100722.20	ZC3H14	protein_coding	498.976	-0.00821206	0.030298	0.0645549	0.888794
ENSG00000253476.1	RP11-395I14.2	lncRNA	7.2857	-0.00172099	0.0289627	0.0645818	0.888794
ENSG00000246174.9	KCTD21-AS1	lncRNA	25.0044	-0.00231059	0.0290098	0.064646	0.888794
ENSG00000116406.19	EDEM3	protein_coding	729.346	-0.00898273	0.0305775	0.0648146	0.888794
ENSG00000145284.12	SCD5	protein_coding	12.721	0.00205	0.0289901	0.0649949	0.888794
ENSG00000107611.16	CUBN	protein_coding	32.7557	-0.0021216	0.0289995	0.0650307	0.888794
ENSG00000162385.11	MAGOH	protein_coding	273.439	0.00705394	0.0299557	0.0650336	0.888794
ENSG00000148950.11	IMMP1L	protein_coding	42.0787	0.00460599	0.029348	0.0650343	0.888794
ENSG00000188340.3	OR6N2	protein_coding	12.4919	-0.00104481	0.0289242	0.0650385	0.888794
ENSG00000142168.15	SOD1	protein_coding	1779.33	0.0132616	0.0325252	0.0650543	0.888794
ENSG00000205078.6	SYCE1L	protein_coding	45.1498	-0.00277689	0.029059	0.0651348	0.888794
ENSG00000198712.1	MT-CO2	protein_coding	78083.7	0.00487323	0.0294039	0.0652899	0.888794
ENSG00000189043.10	NDUFA4	protein_coding	1521.85	0.00678646	0.0298641	0.0653333	0.888794
ENSG00000167770.12	OTUB1	protein_coding	1826.65	0.0104392	0.0311688	0.0653723	0.888794
ENSG00000149328.15	GLB1L2	protein_coding	21.5588	-0.000879085	0.0289176	0.065375	0.888794
ENSG00000266235.1	MIR3176	miRNA	8.30347	-0.00194404	0.0289826	0.0653975	0.888794
ENSG00000145675.15	PIK3R1	protein_coding	408.162	-0.006139	0.0296711	0.0654556	0.888794
ENSG00000267272.5	LINC01140	lncRNA	9.92342	-0.00150041	0.0289485	0.0654561	0.888794
ENSG00000105258.9	POLR2I	protein_coding	151.859	0.00431925	0.0292939	0.0655315	0.888794
ENSG00000145494.12	NDUFS6	protein_coding	1208.33	0.0059736	0.0296501	0.0655688	0.888794
ENSG00000272333.7	KMT2B	protein_coding	1301.93	-0.00767053	0.030128	0.0656462	0.888794
ENSG00000115525.18	ST3GAL5	protein_coding	2122.39	-0.00869798	0.030504	0.0656802	0.888794
ENSG00000134183.13	GNAT2	protein_coding	9.2411	-0.00161899	0.0289549	0.0658337	0.888794
ENSG00000171421.13	MRPL36	protein_coding	202.859	0.00818465	0.0302953	0.0658482	0.888794
ENSG00000152147.11	GEMIN6	protein_coding	194.827	0.00674199	0.0298604	0.0659484	0.888794
ENSG00000136634.7	IL10	protein_coding	36.3554	-0.00138672	0.0289416	0.0659615	0.888794
ENSG00000078967.13	UBE2D4	protein_coding	254.983	0.0055911	0.0295728	0.0659618	0.888794
ENSG00000060688.13	SNRNP40	protein_coding	356.249	0.00875375	0.0305006	0.0659836	0.888794
ENSG00000165502.7	RPL36AL	protein_coding	1783.23	0.00625906	0.0297337	0.0659961	0.888794
ENSG00000177700.6	POLR2L	protein_coding	1186.66	0.00542692	0.0295164	0.0660388	0.888794
ENSG00000115896.16	PLCL1	protein_coding	755.251	-0.00262398	0.0290491	0.0661714	0.888794
ENSG00000160213.9	CSTB	protein_coding	46740.3	0.00810654	0.0302787	0.0662397	0.888794
ENSG00000213693.4	SEC14L1P1	processed_pseudogene	9.48391	-0.00155088	0.0289499	0.0663749	0.888794
ENSG00000126247.11	CAPNS1	protein_coding	6421.6	0.00861873	0.0304548	0.0663852	0.888794
ENSG00000005884.18	ITGA3	protein_coding	6113.15	-0.005773	0.0296172	0.0664371	0.888794
ENSG00000113163.19	CERT1	protein_coding	2130.4	-0.00711755	0.0299526	0.0664667	0.888794
ENSG00000223551.1	TMSB4XP4	processed_pseudogene	27.5251	0.00358243	0.0291577	0.0665667	0.888794
ENSG00000108384.15	RAD51C	protein_coding	167.568	0.00629404	0.0297328	0.0666353	0.888794
ENSG00000166839.17	ANKDD1A	protein_coding	234.372	-0.00498866	0.0294183	0.0666405	0.888794
ENSG00000146425.11	DYNLT1	protein_coding	650.627	0.00698793	0.029933	0.066676	0.888794
ENSG00000227036.8	LINC00511	lncRNA	13.9176	-0.00152002	0.0289441	0.0668529	0.888794
ENSG00000149923.14	PPP4C	protein_coding	2187.71	0.0102872	0.0310767	0.0668965	0.888794
ENSG00000189283.10	FHIT	protein_coding	56.588	-0.0031378	0.0291047	0.0669402	0.888794
ENSG00000160293.17	VAV2	protein_coding	307.448	0.0093863	0.0307143	0.0669547	0.888794
ENSG00000278259.5	MYO19	protein_coding	628.25	-0.00797899	0.030225	0.0670989	0.888794
ENSG00000103740.10	ACSBG1	protein_coding	8.65165	-0.00128142	0.0289361	0.0671077	0.888794
ENSG00000102349.18	KLF8	protein_coding	371.772	-0.00450939	0.0293256	0.0671135	0.888794
ENSG00000101605.13	MYOM1	protein_coding	46.9596	0.00377839	0.0292061	0.0671771	0.888794
ENSG00000107290.14	SETX	protein_coding	1521.87	-0.0133927	0.0325763	0.0672468	0.888794
ENSG00000063660.9	GPC1	protein_coding	184.947	0.0028948	0.0290572	0.0673329	0.888794
ENSG00000164916.11	FOXK1	protein_coding	770.271	-0.0125553	0.0321277	0.0673338	0.888794
ENSG00000143891.17	GALM	protein_coding	1631.44	-0.00576382	0.0295956	0.0674596	0.888794
ENSG00000179761.12	PIPOX	protein_coding	41.7396	0.00442469	0.0293122	0.0674626	0.888794
ENSG00000129292.21	PHF20L1	protein_coding	582.13	-0.00908902	0.0305862	0.0675116	0.888794
ENSG00000170089.15	RP11-423H2.1	transcribed_unprocessed_pseudogene	143.058	0.00333212	0.029128	0.0675252	0.888794
ENSG00000021776.11	AQR	protein_coding	538.543	-0.0082044	0.0302767	0.0675552	0.888794
ENSG00000220323.4	H2BC19P	transcribed_unprocessed_pseudogene	28.7172	-0.00264837	0.0290453	0.067616	0.888794
ENSG00000137414.6	FAM8A1	protein_coding	490.26	-0.00851791	0.0303769	0.0677005	0.888794
ENSG00000126267.11	COX6B1	protein_coding	2098.67	0.00645062	0.0297745	0.0677036	0.888794
ENSG00000287104.1	RP11-326F6.1	lncRNA	25.4595	0.00370542	0.0291963	0.06785	0.888794
ENSG00000157911.11	PEX10	protein_coding	417.507	-0.00591023	0.0296283	0.0678843	0.888794
ENSG00000177954.14	RPS27	protein_coding	4156.62	0.00382876	0.0292167	0.067914	0.888794
ENSG00000138604.10	GLCE	protein_coding	352.562	0.00742969	0.0300281	0.0679711	0.888794
ENSG00000268670.1	CTD-2622I13.3	lncRNA	14.0351	-0.00130596	0.0289393	0.068005	0.888794
ENSG00000166439.6	RNF169	protein_coding	180.826	-0.00259997	0.0290293	0.0680093	0.888794
ENSG00000154359.13	LONRF1	protein_coding	345.026	-0.00652467	0.0297956	0.068055	0.888794
ENSG00000162813.18	BPNT1	protein_coding	756.073	0.00760517	0.0300998	0.0681192	0.888794
ENSG00000090857.14	PDPR	protein_coding	1034.5	-0.00345021	0.0291494	0.068151	0.888794
ENSG00000072042.13	RDH11	protein_coding	707.482	0.00742028	0.0300726	0.0681732	0.888794
ENSG00000084090.14	STARD7	protein_coding	3540.13	0.0160772	0.0340811	0.0681817	0.888794
ENSG00000163931.16	TKT	protein_coding	6335.65	0.00731753	0.0300173	0.0682284	0.888794
ENSG00000182487.12	NCF1B	transcribed_unprocessed_pseudogene	60.5218	0.00234085	0.029015	0.0683141	0.888794
ENSG00000099860.9	GADD45B	protein_coding	270.693	-0.00274145	0.029061	0.0683352	0.888794
ENSG00000185798.8	WDR53	protein_coding	107.776	0.00701766	0.0299134	0.0684246	0.888794
ENSG00000160447.7	PKN3	protein_coding	17.6473	0.00254307	0.0290187	0.0684749	0.888794
ENSG00000197283.18	SYNGAP1	protein_coding	677.708	-0.00397368	0.0292298	0.0685607	0.888794
ENSG00000022277.13	RTF2	protein_coding	1541.34	0.0130774	0.0323724	0.0686113	0.888794
ENSG00000135040.16	NAA35	protein_coding	299.474	-0.00769769	0.0301321	0.0686644	0.888794
ENSG00000188739.15	RBM34	protein_coding	12.5925	-0.00143534	0.0289408	0.0686901	0.888794
ENSG00000260919.1	CTD-3154N5.1	lncRNA	5.17043	-0.00025064	0.0288932	0.0687462	0.888794
ENSG00000107077.19	KDM4C	protein_coding	362.117	-0.00646586	0.0297654	0.0687623	0.888794
ENSG00000171860.5	C3AR1	protein_coding	567.273	0.00457563	0.0293461	0.068956	0.888794
ENSG00000173221.14	GLRX	protein_coding	6741.59	0.00655711	0.0297864	0.0689757	0.888794
ENSG00000163141.20	BNIPL	protein_coding	8.51384	-0.00117187	0.028925	0.0690147	0.888794
ENSG00000279692.1	RP11-1055B8.1	TEC	10.4753	-0.00177204	0.0289715	0.0690648	0.888794
ENSG00000143751.10	SDE2	protein_coding	384.666	-0.00782618	0.030158	0.06912	0.888794
ENSG00000115239.24	ASB3	protein_coding	231.81	0.00844913	0.0303594	0.069331	0.888794
ENSG00000258947.8	TUBB3	protein_coding	18.2316	-0.0024205	0.0290302	0.0693965	0.888794
ENSG00000234797.5	RPS3AP6	processed_pseudogene	60.7532	0.00371726	0.0291944	0.0694914	0.888794
ENSG00000145358.6	DDIT4L	protein_coding	49.4759	-0.00157632	0.0289561	0.0694921	0.888794
ENSG00000100485.12	SOS2	protein_coding	575.749	-0.0052583	0.029455	0.0695653	0.888794
ENSG00000227032.1	RPS2P36	processed_pseudogene	10.1723	-0.00156013	0.0289506	0.0695783	0.888794
ENSG00000070371.16	CLTCL1	protein_coding	24.194	-0.00202944	0.0289802	0.0697148	0.888794
ENSG00000130377.14	ACSBG2	protein_coding	8.90693	-0.00103255	0.0289208	0.0697703	0.888794
ENSG00000173889.16	PHC3	protein_coding	661.588	-0.00716094	0.0299513	0.0698688	0.888794
ENSG00000134313.16	KIDINS220	protein_coding	1249.67	-0.00622184	0.0296844	0.0699305	0.888794
ENSG00000285895.1	RP11-655C2.4	lncRNA	37.5938	0.00421194	0.0292784	0.069935	0.888794
ENSG00000223552.1	CCR5AS	lncRNA	207.848	0.00468294	0.0293697	0.0699977	0.888794
ENSG00000167395.10	ZNF646	protein_coding	602.925	-0.00882901	0.0305175	0.0700166	0.888794
ENSG00000135392.19	DNAJC14	protein_coding	235.05	-0.00362181	0.029157	0.0700569	0.888794
ENSG00000167985.7	SDHAF2	protein_coding	309.607	0.0062799	0.0297052	0.0700901	0.888794
ENSG00000233933.2	RP11-63P12.2	processed_pseudogene	97.7779	-0.00218163	0.0289989	0.0701033	0.888794
ENSG00000207561.1	MIR635	miRNA	18.6164	-0.00175724	0.0289607	0.0701061	0.888794
ENSG00000100726.15	TELO2	protein_coding	505.412	-0.0054016	0.0295219	0.0701398	0.888794
ENSG00000109762.16	SNX25	protein_coding	110.382	0.00551537	0.0295497	0.0702061	0.888794
ENSG00000280649.2	CH17-172B3.1	TEC	34.0465	0.00346512	0.0291544	0.0702928	0.888794
ENSG00000101882.10	NKAP	protein_coding	245.331	0.00808681	0.0302641	0.0702995	0.888794
ENSG00000124614.16	RPS10	protein_coding	25.8398	0.00358308	0.0291721	0.0702997	0.888794
ENSG00000223534.1	HLA-DQB1-AS1	lncRNA	18.7675	0.00227422	0.0290141	0.0703276	0.888794
ENSG00000170581.14	STAT2	protein_coding	4294.74	-0.00918857	0.0306263	0.070375	0.888794
ENSG00000141564.15	RPTOR	protein_coding	825.578	-0.00786407	0.0301786	0.0704726	0.888794
ENSG00000251369.9	ZNF550	protein_coding	81.5154	-0.00339387	0.0291354	0.0704732	0.888794
ENSG00000042493.16	CAPG	protein_coding	23718.8	0.0100696	0.0309844	0.070474	0.888794
ENSG00000115998.8	C2orf42	protein_coding	151.601	0.00748985	0.0300483	0.0705321	0.888794
ENSG00000188786.10	MTF1	protein_coding	785.423	-0.00725911	0.0299679	0.070615	0.888794
ENSG00000197766.8	CFD	protein_coding	1078.24	0.00410115	0.0292404	0.0706709	0.888794
ENSG00000100504.17	PYGL	protein_coding	2382.52	0.00706863	0.0299367	0.0706907	0.888794
ENSG00000125386.16	FAM193A	protein_coding	484.946	-0.0108275	0.0312947	0.0707037	0.888794
ENSG00000007923.16	DNAJC11	protein_coding	804.997	-0.00736259	0.0300069	0.0707115	0.888794
ENSG00000225830.16	ERCC6	protein_coding	203.455	-0.00604114	0.0296478	0.0707566	0.888794
ENSG00000168906.13	MAT2A	protein_coding	2901.43	-0.00632661	0.0297255	0.0708221	0.888794
ENSG00000121579.13	NAA50	protein_coding	3337.81	-0.00927372	0.0306654	0.0710084	0.888794
ENSG00000227039.6	ITGB2-AS1	lncRNA	265.591	0.00358409	0.0291568	0.0711118	0.888794
ENSG00000076067.13	RBMS2	protein_coding	231.186	0.00539988	0.0295078	0.0711443	0.888794
ENSG00000151065.14	DCP1B	protein_coding	167.915	0.00542762	0.0295033	0.0712325	0.888794
ENSG00000158604.15	TMED4	protein_coding	1231.13	-0.0112495	0.0314548	0.0712458	0.888794
ENSG00000177463.15	NR2C2	protein_coding	527.946	-0.00633683	0.0297136	0.0712989	0.888794
ENSG00000169223.15	LMAN2	protein_coding	3253.9	0.0106582	0.0312224	0.0713225	0.888794
ENSG00000104093.14	DMXL2	protein_coding	3763.46	-0.00470779	0.0293481	0.071346	0.888794
ENSG00000174514.13	MFSD4A	protein_coding	111.21	0.00323968	0.0291076	0.07136	0.888794
ENSG00000221821.4	C6orf226	protein_coding	100.805	0.00579328	0.0295999	0.071375	0.888794
ENSG00000287431.1	RENO1	lncRNA	29.5794	-0.00381941	0.0292203	0.0715287	0.888794
ENSG00000232053.7	AC009784.3	lncRNA	32.8053	-0.00287918	0.0290672	0.0715347	0.888794
ENSG00000168765.17	GSTM4	protein_coding	1029.62	0.00623727	0.0297109	0.0715388	0.888794
ENSG00000163661.4	PTX3	protein_coding	946.818	-0.00358383	0.0291779	0.0715578	0.888794
ENSG00000130827.6	PLXNA3	protein_coding	1651.49	-0.00624567	0.0296958	0.0716359	0.888794
ENSG00000169962.5	TAS1R3	protein_coding	9.76775	-0.00137087	0.0289387	0.0716527	0.888794
ENSG00000102898.12	NUTF2	protein_coding	896.212	0.00687881	0.0298818	0.0717397	0.888794
ENSG00000162627.17	SNX7	protein_coding	12.2481	0.00150739	0.0289527	0.0718034	0.888794
ENSG00000224003.1	YES1P1	processed_pseudogene	7.75162	0.00212352	0.0289995	0.0718075	0.888794
ENSG00000258366.10	RTEL1	protein_coding	38.4486	-0.0017291	0.0289629	0.0718304	0.888794
ENSG00000020129.16	NCDN	protein_coding	527.446	-0.00654778	0.0297902	0.0718526	0.888794
ENSG00000163597.15	SNHG16	lncRNA	489.939	-0.00600058	0.0296409	0.0719339	0.888794
ENSG00000236155.6	ZPLD2P	transcribed_unprocessed_pseudogene	8.27314	-0.00128482	0.0289332	0.0719661	0.888794
ENSG00000142798.20	HSPG2	protein_coding	345.596	-0.00232156	0.0290173	0.0719741	0.888794
ENSG00000273891.1	RP11-500G22.5	lncRNA	9.66228	-0.00146303	0.0289419	0.072029	0.888794
ENSG00000223803.1	RPS20P14	processed_pseudogene	17.7424	0.00305859	0.0291009	0.0720934	0.888794
ENSG00000278969.1	RP11-662I13.3	TEC	15.3663	-0.00167159	0.0289607	0.0721008	0.888794
ENSG00000228315.12	GUSBP11	lncRNA	156.398	-0.00357356	0.0291595	0.0721083	0.888794
ENSG00000213020.10	ZNF611	protein_coding	183.492	-0.0047556	0.029362	0.0722406	0.888794
ENSG00000155367.15	PPM1J	protein_coding	6.64693	-0.00146068	0.0289475	0.0724009	0.888794
ENSG00000113971.21	NPHP3	protein_coding	162.571	-0.00674464	0.0298541	0.0724662	0.888794
ENSG00000229036.7	VDAC1P8	transcribed_processed_pseudogene	50.8001	-0.00268263	0.0290417	0.0724878	0.888794
ENSG00000144815.16	NXPE3	protein_coding	345.449	0.00760336	0.0300793	0.072677	0.888794
ENSG00000167283.8	ATP5MG	protein_coding	849.321	0.00627793	0.0297197	0.0726845	0.888794
ENSG00000204653.10	ASPDH	protein_coding	51.4654	-0.00340698	0.0291403	0.0727323	0.888794
ENSG00000181404.17	WASHC1	protein_coding	200.764	0.00336789	0.0291418	0.072741	0.888794
ENSG00000183155.5	RABIF	protein_coding	329.582	0.00999498	0.0309419	0.0728178	0.888794
ENSG00000266993.3	RP4-657D16.3	lncRNA	9.55467	-0.00143424	0.0289415	0.0728962	0.888794
ENSG00000131475.7	VPS25	protein_coding	633.583	0.00573711	0.0295855	0.072915	0.888794
ENSG00000170456.16	DENND5B	protein_coding	292.788	-0.00441167	0.0292962	0.0729314	0.888794
ENSG00000125743.11	SNRPD2	protein_coding	888.567	0.00591333	0.0296385	0.0729741	0.888794
ENSG00000198203.10	SULT1C2	protein_coding	453.497	-0.00239632	0.0290302	0.0731701	0.888794
ENSG00000122861.16	PLAU	protein_coding	3133.69	0.0042216	0.029256	0.0731851	0.888794
ENSG00000280187.1	CTC-351M12.1	TEC	34.9409	-0.00358099	0.0291669	0.0731977	0.888794
ENSG00000240057.6	RP11-572M11.4	lncRNA	7.53372	-0.00159222	0.028954	0.0732221	0.888794
ENSG00000125726.11	CD70	protein_coding	23.401	0.0014997	0.0289445	0.0732328	0.888794
ENSG00000198830.11	HMGN2	protein_coding	3024.26	0.00772709	0.0301168	0.0732437	0.888794
ENSG00000178821.13	TMEM52	protein_coding	92.9797	0.00503024	0.0293882	0.0734007	0.888794
ENSG00000277938.1	RP5-965G21.3	lncRNA	8.13989	-0.00170709	0.0289566	0.0734804	0.888794
ENSG00000165650.12	PDZD8	protein_coding	266.356	-0.00777018	0.0301358	0.0735698	0.888794
ENSG00000136868.11	SLC31A1	protein_coding	3612.24	-0.0070622	0.0299266	0.0735742	0.888794
ENSG00000269335.6	IKBKG	protein_coding	279.189	-0.00547066	0.0295212	0.0735796	0.888794
ENSG00000196684.12	HSH2D	protein_coding	25.0422	0.00226939	0.0290067	0.0735998	0.888794
ENSG00000116747.13	RO60	protein_coding	319.168	-0.00608542	0.0296462	0.0736967	0.888794
ENSG00000136003.16	ISCU	protein_coding	3512.93	0.00700741	0.0299079	0.073764	0.888794
ENSG00000158473.8	CD1D	protein_coding	23.3921	-0.0024142	0.029026	0.0738314	0.888794
ENSG00000187097.13	ENTPD5	protein_coding	207.362	-0.00529863	0.0294667	0.0738994	0.888794
ENSG00000112759.19	SLC29A1	protein_coding	2115.9	0.00583543	0.02959	0.0739538	0.888794
ENSG00000286545.1	RP11-399B17.2	lncRNA	26.3696	-0.00149862	0.0289425	0.0739697	0.888794
ENSG00000122482.21	ZNF644	protein_coding	320.307	-0.00919661	0.0306284	0.0740026	0.888794
ENSG00000082515.18	MRPL22	protein_coding	301.633	0.00628664	0.029721	0.0740686	0.888794
ENSG00000069966.19	GNB5	protein_coding	175.17	0.00642085	0.0297379	0.0740978	0.888794
ENSG00000265787.2	CYP4F35P	transcribed_unprocessed_pseudogene	19.2215	-0.0010423	0.0289266	0.0741449	0.888794
ENSG00000159339.13	PADI4	protein_coding	285.155	0.0017123	0.0289564	0.0741907	0.888794
ENSG00000111371.16	SLC38A1	protein_coding	897.889	-0.00327005	0.0291305	0.0743606	0.888794
ENSG00000198468.9	FLVCR1-DT	lncRNA	45.1186	0.00261208	0.0290359	0.0744307	0.888794
ENSG00000172687.14	ZNF738	protein_coding	79.1472	-0.00542644	0.0294902	0.0745071	0.888794
ENSG00000250303.4	LINC02762	lncRNA	22.9428	-0.00294714	0.0290709	0.074509	0.888794
ENSG00000243364.8	EFNA4	protein_coding	72.4863	0.0050491	0.0294266	0.0745575	0.888794
ENSG00000133935.7	ERG28	protein_coding	139.718	0.00364062	0.0291834	0.0745835	0.888794
ENSG00000144668.12	ITGA9	protein_coding	5.61084	-0.000537109	0.0289081	0.0746018	0.888794
ENSG00000232628.6	RP11-365O16.3	lncRNA	7.14221	0.00202501	0.0289945	0.0747506	0.888794
ENSG00000225973.4	PIGBOS1	protein_coding	127.002	0.0061446	0.0296719	0.0747553	0.888794
ENSG00000124422.12	USP22	protein_coding	2582.3	-0.00871033	0.0304443	0.0747865	0.888794
ENSG00000131437.16	KIF3A	protein_coding	57.3718	-0.00406592	0.0292378	0.0748273	0.888794
ENSG00000130770.18	ATP5IF1	protein_coding	1000.92	0.0068438	0.0298623	0.0749399	0.888794
ENSG00000185432.12	METTL7A	protein_coding	1005.24	0.00524444	0.0294622	0.0749537	0.888794
ENSG00000172878.14	METAP1D	protein_coding	73.4267	-0.00538764	0.029511	0.0749576	0.888794
ENSG00000085433.16	WDR47	protein_coding	255.218	-0.00355095	0.0291385	0.0749635	0.888794
ENSG00000114784.4	EIF1B	protein_coding	686.628	0.00642881	0.029769	0.0749672	0.888794
ENSG00000183496.6	MEX3B	protein_coding	108.367	-0.00345023	0.0291448	0.0749909	0.888794
ENSG00000131100.13	ATP6V1E1	protein_coding	4519.71	0.0100725	0.0309723	0.0750248	0.888794
ENSG00000012048.23	BRCA1	protein_coding	106.559	-0.00471572	0.0293562	0.0750623	0.888794
ENSG00000110218.9	PANX1	protein_coding	259.724	-0.00685393	0.0298489	0.0750895	0.888794
ENSG00000110092.4	CCND1	protein_coding	1502.19	-0.00296869	0.0290922	0.0751416	0.888794
ENSG00000131174.7	COX7B	protein_coding	1467.36	0.00535622	0.0294982	0.0751729	0.888794
ENSG00000071794.16	HLTF	protein_coding	74.8427	-0.00407103	0.0292408	0.0752115	0.888794
ENSG00000137460.10	FHDC1	protein_coding	37.9324	-0.00216363	0.0290041	0.0752652	0.888794
ENSG00000167600.14	CYP2S1	protein_coding	462.842	0.00452462	0.0292997	0.0752916	0.888794
ENSG00000163888.4	CAMK2N2	protein_coding	10.4956	0.00224635	0.0290108	0.075315	0.888794
ENSG00000198642.7	KLHL9	protein_coding	587.429	-0.0105114	0.0311452	0.0753166	0.888794
ENSG00000143164.15	DCAF6	protein_coding	900.039	0.0114333	0.0315448	0.075333	0.888794
ENSG00000174373.17	RALGAPA1	protein_coding	238.769	-0.00657477	0.0297844	0.0753459	0.888794
ENSG00000137494.14	ANKRD42	protein_coding	213.878	-0.00641986	0.0297428	0.0753677	0.888794
ENSG00000226221.1	RPL26P19	processed_pseudogene	21.4484	0.00302057	0.0290944	0.0753683	0.888794
ENSG00000164172.20	MOCS2	protein_coding	635.876	0.00835839	0.0303116	0.0754408	0.888794
ENSG00000267632.1	RP11-400F19.18	lncRNA	28.2947	-0.00180798	0.0289652	0.0754424	0.888794
ENSG00000066230.12	SLC9A3	protein_coding	39.3811	-0.0018978	0.0289762	0.0756104	0.888794
ENSG00000184489.13	PTP4A3	protein_coding	11.5106	-0.00118484	0.0289271	0.075654	0.888794
ENSG00000104835.15	SARS2	protein_coding	69.7655	-0.0046292	0.0293496	0.0756727	0.888794
ENSG00000248275.2	TRIM52-AS1	lncRNA	52.8107	0.00455448	0.029338	0.0757435	0.888794
ENSG00000280828.1	RP11-274B21.1	unprocessed_pseudogene	12.8685	-0.00261977	0.0290491	0.0757885	0.888794
ENSG00000286207.1	RP11-17G11.2	lncRNA	55.2132	-0.00332948	0.0291165	0.0758571	0.888794
ENSG00000247903.1	RP11-421F16.3	lncRNA	24.3733	-0.00296824	0.0290844	0.0758745	0.888794
ENSG00000090612.22	ZNF268	protein_coding	182.055	-0.00860259	0.0303972	0.0759289	0.888794
ENSG00000234199.3	LINC01191	lncRNA	22.1436	-0.00216131	0.0290006	0.0761141	0.888794
ENSG00000137413.16	TAF8	protein_coding	353.197	0.0109811	0.0313185	0.0761724	0.888794
ENSG00000184828.10	ZBTB7C	protein_coding	305.135	0.0024644	0.0290188	0.0762054	0.888794
ENSG00000236255.2	AC009404.2	lncRNA	70.5662	-0.00406238	0.0292428	0.0762573	0.888794
ENSG00000151006.7	PRSS53	protein_coding	28.1773	-0.00332233	0.0291379	0.0762638	0.888794
ENSG00000251474.6	RPL32P3	transcribed_unprocessed_pseudogene	162.437	-0.00739387	0.0300391	0.0762774	0.888794
ENSG00000177410.13	ZFAS1	lncRNA	373.144	-0.00813325	0.0302772	0.0763436	0.888794
ENSG00000234771.3	SLC25A25-AS1	lncRNA	75.2434	0.00396223	0.0292281	0.0764079	0.888794
ENSG00000234405.2	LL0XNC01-250H12.3	lncRNA	4.94946	-0.00126031	0.0289374	0.0764413	0.888794
ENSG00000131725.14	WDR44	protein_coding	241.64	-0.00564853	0.0295377	0.0764747	0.888794
ENSG00000070950.10	RAD18	protein_coding	183.024	-0.00893689	0.0305396	0.0765293	0.888794
ENSG00000068831.19	RASGRP2	protein_coding	63.3443	-0.00341469	0.0291456	0.0765833	0.888794
ENSG00000080189.15	SLC35C2	protein_coding	1178.93	0.00987211	0.0308423	0.0765869	0.888794
ENSG00000099341.12	PSMD8	protein_coding	2851.45	0.00816151	0.0302539	0.0766428	0.888794
ENSG00000113732.9	ATP6V0E1	protein_coding	4462.45	0.00921441	0.030618	0.076728	0.888794
ENSG00000273061.1	CDC37L1-DT	lncRNA	7.3605	0.00242245	0.0290275	0.0767737	0.888794
ENSG00000134899.24	ERCC5	protein_coding	110.913	-0.00408356	0.0292425	0.0767752	0.888794
ENSG00000242715.8	CCDC169	protein_coding	6.78497	-0.00159399	0.0289571	0.0767877	0.888794
ENSG00000179085.8	DPM3	protein_coding	377.714	0.00645538	0.0297532	0.076948	0.888794
ENSG00000250687.6	NAIPP1	transcribed_unprocessed_pseudogene	16.5412	0.00292551	0.0290737	0.0769778	0.888794
ENSG00000143315.8	PIGM	protein_coding	82.936	0.00381312	0.0292081	0.0769806	0.888794
ENSG00000169599.13	NFU1	protein_coding	446.991	0.00712869	0.0299425	0.0769967	0.888794
ENSG00000148344.11	PTGES	protein_coding	14.5839	0.00238337	0.0290239	0.077181	0.888794
ENSG00000182405.6	PGBD4	protein_coding	84.7652	-0.00404306	0.0292382	0.0772545	0.888794
ENSG00000157423.18	HYDIN	protein_coding	16.7516	-0.00126136	0.0289314	0.0773017	0.888794
ENSG00000228109.1	MELTF-AS1	lncRNA	22.7189	0.00351424	0.0291597	0.077315	0.888794
ENSG00000156030.13	MIDEAS	protein_coding	516.102	-0.00702693	0.0299075	0.0773481	0.888794
ENSG00000147475.17	ERLIN2	protein_coding	546.612	-0.00761464	0.030086	0.0773678	0.888794
ENSG00000263826.1	RP11-573D15.9	lncRNA	16.4772	-0.00164256	0.0289609	0.077372	0.888794
ENSG00000132604.11	TERF2	protein_coding	350.87	-0.00993298	0.0309008	0.0774324	0.888794
ENSG00000179889.19	PDXDC1	protein_coding	3019.28	-0.00769705	0.0301209	0.0774981	0.888794
ENSG00000281649.2	EBLN3P	lncRNA	953.454	-0.00769047	0.0301068	0.0775105	0.888794
ENSG00000166963.13	MAP1A	protein_coding	183.115	0.00324981	0.0291098	0.0775616	0.888794
ENSG00000187840.5	EIF4EBP1	protein_coding	1786.63	0.00691886	0.0298811	0.0775625	0.888794
ENSG00000100911.16	PSME2	protein_coding	2601.91	0.00751926	0.0300427	0.0777226	0.888794
ENSG00000185245.8	GP1BA	protein_coding	50.6257	-0.00291264	0.0290743	0.0778001	0.888794
ENSG00000204227.5	RING1	protein_coding	773.397	0.00808656	0.0302165	0.0779854	0.888794
ENSG00000278974.1	RP11-756P10.6	TEC	41.1065	-0.00273316	0.029043	0.0780263	0.888794
ENSG00000073910.23	FRY	protein_coding	153.542	-0.00677151	0.0298446	0.0780505	0.888794
ENSG00000197043.14	ANXA6	protein_coding	1605.82	0.00614232	0.02969	0.0780791	0.888794
ENSG00000177951.17	BET1L	protein_coding	1057.86	-0.00899703	0.0305458	0.0780884	0.888794
ENSG00000065518.8	NDUFB4	protein_coding	1261.21	0.00598262	0.0296423	0.0781108	0.888794
ENSG00000233665.8	RP11-523O18.5	lncRNA	19.8203	-0.00265907	0.0290406	0.0781327	0.888794
ENSG00000198646.14	NCOA6	protein_coding	540.467	-0.00891933	0.0304918	0.0782144	0.888794
ENSG00000105518.14	TMEM205	protein_coding	229.834	0.00534635	0.029492	0.0782999	0.888794
ENSG00000165288.11	BRWD3	protein_coding	195.691	-0.00495404	0.0293792	0.0783018	0.888794
ENSG00000105171.10	POP4	protein_coding	963.337	0.00996337	0.0308693	0.0785176	0.888794
ENSG00000128815.19	WDFY4	protein_coding	3107.67	-0.0068713	0.0298629	0.0785192	0.888794
ENSG00000085514.16	PILRA	protein_coding	3528.42	0.00609092	0.0296698	0.0786061	0.888794
ENSG00000111875.8	ASF1A	protein_coding	107.884	0.00467244	0.0293438	0.0786114	0.888794
ENSG00000085185.16	BCORL1	protein_coding	159.854	-0.00306382	0.0290797	0.0786538	0.888794
ENSG00000013563.14	DNASE1L1	protein_coding	452.035	-0.0104119	0.031083	0.0788351	0.888794
ENSG00000266066.1	POLRMTP1	processed_pseudogene	6.46537	-0.00121629	0.0289341	0.0788811	0.888794
ENSG00000132879.14	FBXO44	protein_coding	412.824	0.00697344	0.0298666	0.0790122	0.888794
ENSG00000260912.1	RP11-363E7.4	lncRNA	87.7419	0.00467172	0.0293564	0.0790247	0.888794
ENSG00000101384.12	JAG1	protein_coding	558.547	-0.00485513	0.0293965	0.0791908	0.888794
ENSG00000178860.9	MSC	protein_coding	1378.79	0.0059044	0.0295963	0.0792423	0.888794
ENSG00000232815.1	DUX4L50	unprocessed_pseudogene	48.8652	-0.00338822	0.0291412	0.0792972	0.888794
ENSG00000171492.14	LRRC8D	protein_coding	346.187	0.00763329	0.0300844	0.0793559	0.888794
ENSG00000095370.20	SH2D3C	protein_coding	455.27	0.00709837	0.0299297	0.0793706	0.888794
ENSG00000197747.9	S100A10	protein_coding	4280.77	0.00626665	0.0297056	0.0794047	0.888794
ENSG00000158773.14	USF1	protein_coding	1633.48	0.00889165	0.0304947	0.0794418	0.888794
ENSG00000205730.7	ITPRIPL2	protein_coding	1031	-0.00584472	0.0295849	0.0794933	0.888794
ENSG00000044459.15	CNTLN	protein_coding	116.102	-0.00538672	0.0294815	0.0795697	0.888794
ENSG00000285679.2	RP11-692P14.1	lncRNA	5.7155	-0.00103395	0.0289233	0.0796005	0.888794
ENSG00000269906.1	RP11-248J18.2	lncRNA	7.38269	-0.00136727	0.0289354	0.0796903	0.888794
ENSG00000130731.16	METTL26	protein_coding	516.258	0.00484287	0.0293894	0.0797002	0.888794
ENSG00000265750.1	RP11-799B12.4	lncRNA	6.60274	0.00214467	0.0289985	0.0797525	0.888794
ENSG00000188186.10	LAMTOR4	protein_coding	1239.2	0.00518038	0.0294466	0.0797888	0.888794
ENSG00000160211.19	G6PD	protein_coding	9640.3	0.00769963	0.0300634	0.0798397	0.888794
ENSG00000185883.12	ATP6V0C	protein_coding	1128.95	-0.00206734	0.0289983	0.0799521	0.888794
ENSG00000102103.17	PQBP1	protein_coding	560.96	0.00905224	0.0305377	0.0799754	0.888794
ENSG00000205927.5	OLIG2	protein_coding	17.2772	-0.00124192	0.0289307	0.0799994	0.888794
ENSG00000214941.8	ZSWIM7	protein_coding	525.215	0.00726827	0.0299727	0.0800754	0.888794
ENSG00000279069.1	RP11-159D12.6	TEC	13.9877	-0.0014195	0.0289363	0.0801549	0.888794
ENSG00000236972.2	FABP5P1	processed_pseudogene	23.5009	0.00357963	0.0291657	0.0801844	0.888794
ENSG00000110321.19	EIF4G2	protein_coding	13033.8	-0.0107	0.0311754	0.0801955	0.888794
ENSG00000134153.10	EMC7	protein_coding	1229.82	0.00746352	0.0300317	0.0802232	0.888794
ENSG00000158109.15	TPRG1L	protein_coding	1487.6	0.0101484	0.0309791	0.080252	0.888794
ENSG00000159377.11	PSMB4	protein_coding	2327.42	0.0126151	0.0320149	0.0802792	0.888794
ENSG00000137522.18	RNF121	protein_coding	398.377	0.0088301	0.0304478	0.0803535	0.888794
ENSG00000160305.18	DIP2A	protein_coding	1059.39	-0.00476118	0.0293697	0.0804685	0.888794
ENSG00000238113.7	LINC01410	lncRNA	126.385	0.00507325	0.0294142	0.0806483	0.888794
ENSG00000095002.15	MSH2	protein_coding	194.559	-0.0029687	0.0290857	0.080732	0.888794
ENSG00000158417.11	EIF5B	protein_coding	1678.18	0.00609037	0.0296681	0.0807542	0.888794
ENSG00000198380.13	GFPT1	protein_coding	1443.84	-0.00729473	0.0299887	0.0807674	0.888794
ENSG00000005339.15	CREBBP	protein_coding	913.668	-0.00672578	0.0298112	0.0808117	0.888794
ENSG00000154122.14	ANKH	protein_coding	957.878	-0.00455037	0.0293051	0.0808213	0.888794
ENSG00000279700.1	RP13-554M15.2	TEC	17.6859	-0.00273179	0.0290628	0.0808559	0.888794
ENSG00000116852.15	KIF21B	protein_coding	267.42	-0.00473726	0.0293575	0.0809054	0.888794
ENSG00000157212.19	PAXIP1	protein_coding	108.216	-0.00395218	0.0292069	0.0809177	0.888794
ENSG00000137100.16	DCTN3	protein_coding	525.057	0.0055019	0.0295175	0.0809398	0.888794
ENSG00000129534.14	MIS18BP1	protein_coding	316.019	-0.00664443	0.0297996	0.0809525	0.888794
ENSG00000138942.16	RNF185	protein_coding	902.1	0.00931407	0.0306229	0.0810316	0.888794
ENSG00000123607.16	TTC21B	protein_coding	129.815	-0.00536691	0.0294776	0.0810358	0.888794
ENSG00000173145.11	NOC3L	protein_coding	186.854	-0.0071911	0.0299518	0.0811357	0.888794
ENSG00000103495.14	MAZ	protein_coding	807.442	-0.00519352	0.0294459	0.0811411	0.888794
ENSG00000214465.3	SMARCE1P6	processed_pseudogene	8.19451	0.00229472	0.0290135	0.081476	0.888794
ENSG00000180263.14	FGD6	protein_coding	708.89	-0.00487295	0.0293682	0.0814874	0.888794
ENSG00000214655.11	ZSWIM8	protein_coding	1689.31	-0.00581587	0.0295906	0.0814915	0.888794
ENSG00000126821.8	SGPP1	protein_coding	779.999	-0.00482827	0.0293483	0.081531	0.888794
ENSG00000143702.16	CEP170	protein_coding	1229.93	-0.0066389	0.0297804	0.0816066	0.888794
ENSG00000179361.18	ARID3B	protein_coding	261.675	-0.00622591	0.0296824	0.0817198	0.888794
ENSG00000148019.14	CEP78	protein_coding	169.427	-0.00725972	0.0299607	0.0817617	0.888794
ENSG00000265972.6	TXNIP	protein_coding	3630.25	-0.00594078	0.0296335	0.081943	0.888794
ENSG00000136104.21	RNASEH2B	protein_coding	432.574	0.0063011	0.029707	0.0820874	0.888794
ENSG00000084774.14	CAD	protein_coding	996.919	-0.0075985	0.0300767	0.082155	0.888794
ENSG00000132376.20	INPP5K	protein_coding	849.46	0.00784313	0.030131	0.0821664	0.888794
ENSG00000163093.12	BBS5	protein_coding	271.642	-0.00476142	0.029366	0.0822304	0.888794
ENSG00000158373.8	H2BC5	protein_coding	196.319	0.00415502	0.0292431	0.0823423	0.888794
ENSG00000024862.18	CCDC28A	protein_coding	328.434	0.00760479	0.0300668	0.0823757	0.888794
ENSG00000239264.9	TXNDC5	protein_coding	123.737	-0.00329447	0.0291143	0.0824208	0.888794
ENSG00000198885.10	ITPRIPL1	protein_coding	97.5384	-0.00322818	0.0291198	0.0824644	0.888794
ENSG00000126457.22	PRMT1	protein_coding	896.301	0.0117139	0.0315871	0.0824665	0.888794
ENSG00000080345.18	RIF1	protein_coding	515.967	-0.00904752	0.0305274	0.0826703	0.888794
ENSG00000204556.4	CTD-2514C3.1	unprocessed_pseudogene	7.10846	-0.00151155	0.0289514	0.0827733	0.888794
ENSG00000159723.5	AGRP	protein_coding	88.8996	0.00284565	0.0290675	0.0828192	0.888794
ENSG00000115008.6	IL1A	protein_coding	48.0612	0.00252416	0.0290346	0.0829916	0.888794
ENSG00000129103.19	SUMF2	protein_coding	1695.71	-0.00913332	0.0305686	0.0830523	0.888794
ENSG00000115129.14	TP53I3	protein_coding	579.487	0.00474781	0.0293525	0.0831332	0.888794
ENSG00000132155.13	RAF1	protein_coding	755.846	-0.00468677	0.0293354	0.0831579	0.888794
ENSG00000263968.2	RN7SL381P	misc_RNA	5.75449	-0.00133897	0.0289378	0.0831981	0.888794
ENSG00000011566.15	MAP4K3	protein_coding	698.292	-0.00672542	0.0298217	0.0832488	0.888794
ENSG00000232453.7	LINC02777	lncRNA	140.063	-0.00390901	0.0292232	0.0833746	0.888794
ENSG00000281490.1	CICP14	processed_pseudogene	221.503	-0.00511901	0.0294241	0.0833906	0.888794
ENSG00000118007.13	STAG1	protein_coding	357.199	-0.00530523	0.0294619	0.0834185	0.888794
ENSG00000213551.7	DNAJC9	protein_coding	163.942	-0.00377289	0.029184	0.0834422	0.888794
ENSG00000253395.1	KB-1460A1.1	lncRNA	13.485	-0.00200227	0.0289865	0.0834789	0.888794
ENSG00000134294.14	SLC38A2	protein_coding	4590.85	-0.00600976	0.0296472	0.0837093	0.888794
ENSG00000042753.12	AP2S1	protein_coding	6957.04	0.00724798	0.0299592	0.0837373	0.888794
ENSG00000213057.5	C1orf220	lncRNA	6.38556	-0.00143038	0.0289415	0.0837553	0.888794
ENSG00000230107.1	CTA-126B4.7	lncRNA	13.83	-0.00124153	0.0289315	0.083787	0.888794
ENSG00000166897.16	ELFN2	protein_coding	57.6377	0.00309536	0.0291103	0.0839016	0.888794
ENSG00000162688.17	AGL	protein_coding	376.637	-0.00487644	0.0293593	0.083937	0.888794
ENSG00000168899.5	VAMP5	protein_coding	111.603	0.00365369	0.0291813	0.0839546	0.888794
ENSG00000171148.14	TADA3	protein_coding	1137.2	0.00899877	0.0305141	0.0839617	0.888794
ENSG00000161944.16	ASGR2	protein_coding	6.79075	-0.000868351	0.0289188	0.0839707	0.888794
ENSG00000153551.14	CMTM7	protein_coding	1196.73	0.00787547	0.0301505	0.0839837	0.888794
ENSG00000105472.13	CLEC11A	protein_coding	1030.21	0.00346359	0.0291228	0.0840699	0.888794
ENSG00000232653.8	GOLGA8N	protein_coding	98.2074	-0.00361772	0.0291638	0.0840882	0.888794
ENSG00000161558.11	TMEM143	protein_coding	272.663	0.00810329	0.0302092	0.0841206	0.888794
ENSG00000108256.9	NUFIP2	protein_coding	1878.18	-0.00737756	0.029978	0.0841517	0.888794
ENSG00000147133.17	TAF1	protein_coding	416.215	-0.00862241	0.0303746	0.0841913	0.888794
ENSG00000151366.13	NDUFC2	protein_coding	402.488	0.00435626	0.0292939	0.0843855	0.888794
ENSG00000121350.16	PYROXD1	protein_coding	269.487	-0.00729448	0.0299807	0.0843927	0.888794
ENSG00000229425.3	AJ006998.2	lncRNA	15.9748	-0.000985004	0.0289154	0.0844915	0.888794
ENSG00000214176.9	PLEKHM1P1	transcribed_unprocessed_pseudogene	619.572	-0.00474512	0.0293557	0.0845568	0.888794
ENSG00000154710.18	RABGEF1	protein_coding	218.681	-0.00535719	0.0294954	0.0845689	0.888794
ENSG00000167107.13	ACSF2	protein_coding	589.12	0.00894232	0.0305059	0.0845799	0.888794
ENSG00000231767.4	RPS27AP5	protein_coding	8.87596	0.00173342	0.0289553	0.0845944	0.888794
ENSG00000116539.14	ASH1L	protein_coding	521.831	-0.00493622	0.0293842	0.0846013	0.888794
ENSG00000178695.6	KCTD12	protein_coding	5276.33	-0.00682818	0.0298528	0.0846167	0.888794
ENSG00000145041.16	DCAF1	protein_coding	505.05	-0.00721611	0.029951	0.0846329	0.888794
ENSG00000163235.16	TGFA	protein_coding	243.79	0.00250127	0.0290277	0.0847409	0.888794
ENSG00000150779.12	TIMM8B	protein_coding	1092.08	0.00727766	0.0299775	0.0847799	0.888794
ENSG00000185482.8	STAC3	protein_coding	926.211	0.00711005	0.0299296	0.0847841	0.888794
ENSG00000135476.12	ESPL1	protein_coding	51.2221	-0.00331041	0.0291341	0.084816	0.888794
ENSG00000139998.16	RAB15	protein_coding	21.7066	-0.0021642	0.0289977	0.0848358	0.888794
ENSG00000183648.11	NDUFB1	protein_coding	722.546	0.00463753	0.0293493	0.0850294	0.888794
ENSG00000181929.13	PRKAG1	protein_coding	15.1391	-0.00149893	0.0289419	0.0850528	0.888794
ENSG00000175782.11	SLC35E3	protein_coding	832.967	0.00653161	0.0297554	0.0850717	0.888794
ENSG00000119686.10	FLVCR2	protein_coding	1576.22	0.00701033	0.0298775	0.085106	0.888794
ENSG00000204149.14	AGAP6	protein_coding	52.4553	-0.00245697	0.0290278	0.0851153	0.888794
ENSG00000075142.14	SRI	protein_coding	439.844	0.00561104	0.0295477	0.0851409	0.888794
ENSG00000159399.10	HK2	protein_coding	6750.64	-0.00604955	0.0296385	0.0856123	0.888794
ENSG00000197956.10	S100A6	protein_coding	11649.8	0.00495306	0.029396	0.0856852	0.888794
ENSG00000213963.6	AC074286.1	lncRNA	42.0346	-0.00400627	0.0292242	0.0857117	0.888794
ENSG00000197858.11	GPAA1	protein_coding	2529.52	0.00961941	0.0306924	0.085768	0.888794
ENSG00000163239.12	TDRD10	protein_coding	6.98109	-0.00138724	0.0289455	0.0857724	0.888794
ENSG00000198690.10	FAN1	protein_coding	312.775	-0.00456075	0.0293299	0.0859821	0.888794
ENSG00000139044.12	B4GALNT3	protein_coding	15.2074	-0.0013747	0.0289341	0.086113	0.888794
ENSG00000125814.17	NAPB	protein_coding	258.214	-0.0059419	0.0295923	0.0861598	0.888794
ENSG00000064933.18	PMS1	protein_coding	191.693	-0.00694591	0.0298815	0.0862337	0.888794
ENSG00000163687.14	DNASE1L3	protein_coding	20.8651	0.002485	0.0290386	0.0862347	0.888794
ENSG00000204103.4	MAFB	protein_coding	1236.85	-0.00388695	0.0292004	0.0862565	0.888794
ENSG00000058091.17	CDK14	protein_coding	546.578	-0.00432582	0.0292785	0.0863662	0.888794
ENSG00000249751.4	ECSCR	protein_coding	36.8678	0.00328518	0.029124	0.086371	0.888794
ENSG00000165714.11	BORCS5	protein_coding	362.072	0.00789711	0.0301288	0.0864766	0.888794
ENSG00000258230.2	RP11-511H9.3	transcribed_processed_pseudogene	7.03221	-0.00114436	0.0289298	0.0865058	0.888794
ENSG00000065534.19	MYLK	protein_coding	17.7733	-0.0026025	0.0290372	0.086561	0.888794
ENSG00000284242.1	RP11-4F22.3	unprocessed_pseudogene	11.6523	0.0016008	0.0289571	0.0865862	0.888794
ENSG00000235897.1	TM4SF19-AS1	lncRNA	1706	-0.00648452	0.0297575	0.0866059	0.888794
ENSG00000132793.12	LPIN3	protein_coding	87.3994	-0.00337186	0.029123	0.0866413	0.888794
ENSG00000167100.15	SAMD14	protein_coding	12.1608	-0.00118949	0.0289242	0.0866548	0.888794
ENSG00000089902.10	RCOR1	protein_coding	957.841	-0.00574161	0.029554	0.0867168	0.888794
ENSG00000225335.3	XXbac-B476C20.9	lncRNA	8.32683	-0.00170548	0.0289588	0.0867222	0.888794
ENSG00000198040.11	ZNF84	protein_coding	317.806	-0.00805674	0.0301896	0.086824	0.888794
ENSG00000268521.1	VN1R83P	unprocessed_pseudogene	7.27694	-0.001371	0.0289362	0.0868403	0.888794
ENSG00000148985.20	PGAP2	protein_coding	309.428	0.00710932	0.0299055	0.0869548	0.888794
ENSG00000156467.10	UQCRB	protein_coding	2873.18	0.00532289	0.0294805	0.0869698	0.888794
ENSG00000127220.6	ABHD8	protein_coding	488.114	0.00714655	0.0299275	0.0871432	0.888794
ENSG00000005194.15	CIAPIN1	protein_coding	537.263	0.0112987	0.0313993	0.0871904	0.888794
ENSG00000168970.22	JMJD7-PLA2G4B	protein_coding	72.2572	-0.00373711	0.0291884	0.0872035	0.888794
ENSG00000109943.9	CRTAM	protein_coding	419.684	0.00591991	0.0296084	0.0872196	0.888794
ENSG00000066322.15	ELOVL1	protein_coding	1800.17	0.00994861	0.0308632	0.0872495	0.888794
ENSG00000163866.9	SMIM12	protein_coding	830.299	0.00869851	0.0303789	0.0873208	0.888794
ENSG00000223878.1	PPIAP53	processed_pseudogene	5.96813	-0.00132914	0.0289402	0.0874906	0.888794
ENSG00000071537.14	SEL1L	protein_coding	4370	-0.00501673	0.0294088	0.0874955	0.888794
ENSG00000240522.1	RPL7AP10	processed_pseudogene	10.6758	-0.000984497	0.0289219	0.087544	0.888794
ENSG00000236756.4	DNAJC9-AS1	lncRNA	15.2939	-0.00292958	0.0290824	0.0876385	0.888794
ENSG00000118503.15	TNFAIP3	protein_coding	2439.83	-0.00483598	0.0293868	0.0876899	0.888794
ENSG00000133983.16	COX16	protein_coding	32.5015	0.00360128	0.0291677	0.0877986	0.888794
ENSG00000111653.20	ING4	protein_coding	324.594	0.00930956	0.0305827	0.0880048	0.888794
ENSG00000241990.5	PRR34-AS1	lncRNA	48.0828	0.00327865	0.0291246	0.0880057	0.888794
ENSG00000230943.3	LINC02541	lncRNA	15.1139	0.00186764	0.0289726	0.0880157	0.888794
ENSG00000178502.6	KLHL11	protein_coding	43.1228	-0.00150525	0.0289403	0.0880211	0.888794
ENSG00000104964.15	TLE5	protein_coding	5653.19	0.00669832	0.0297793	0.0880397	0.888794
ENSG00000255369.1	RP11-740D6.3	processed_pseudogene	21.2073	-0.0013574	0.0289419	0.0880773	0.888794
ENSG00000283196.2	LSP1P5	transcribed_unprocessed_pseudogene	30.9531	-0.00229677	0.0290016	0.0881175	0.888794
ENSG00000242294.6	STAG3L5P	transcribed_unprocessed_pseudogene	90.1256	-0.00300062	0.0290876	0.0882034	0.888794
ENSG00000182518.13	FAM104B	protein_coding	94.4438	0.00457577	0.029334	0.0882791	0.888794
ENSG00000143970.18	ASXL2	protein_coding	559.248	-0.00590122	0.0295704	0.0883314	0.888794
ENSG00000278000.1	AC139100.4	lncRNA	13.1875	-0.00149792	0.0289457	0.0884136	0.888794
ENSG00000137767.14	SQOR	protein_coding	2413.53	0.00706751	0.0298942	0.0884155	0.888794
ENSG00000145781.9	COMMD10	protein_coding	281.78	0.00682612	0.0298392	0.0884196	0.888794
ENSG00000131238.18	PPT1	protein_coding	13593.8	0.00614645	0.029651	0.0884231	0.888794
ENSG00000226525.5	RPS7P10	processed_pseudogene	8.02231	0.00189612	0.0289782	0.0884359	0.888794
ENSG00000174276.7	ZNHIT2	protein_coding	145.313	0.00569734	0.0295421	0.0884629	0.888794
ENSG00000010539.12	ZNF200	protein_coding	219.884	-0.00505073	0.0293984	0.088465	0.888794
ENSG00000143434.16	SEMA6C	protein_coding	73.1984	-0.00153703	0.0289559	0.0885209	0.888794
ENSG00000101596.16	SMCHD1	protein_coding	670.02	-0.00655701	0.0297646	0.088534	0.888794
ENSG00000007384.15	RHBDF1	protein_coding	1169.8	-0.00682318	0.0298544	0.0885372	0.888794
ENSG00000277978.1	RP11-403P17.6	lncRNA	35.3692	0.003656	0.0291713	0.0887002	0.888794
ENSG00000047579.20	DTNBP1	protein_coding	306.287	0.00728137	0.0299545	0.0887216	0.888794
ENSG00000165828.15	PRAP1	protein_coding	5.79583	-0.00139941	0.0289431	0.0887398	0.888794
ENSG00000141428.17	C18orf21	protein_coding	164.586	0.00537107	0.0294934	0.0888737	0.888794
ENSG00000147231.14	RADX	protein_coding	54.5441	-0.00239995	0.0290247	0.0889573	0.888794
ENSG00000183722.9	LHFPL6	protein_coding	31.5321	-0.00143669	0.0289412	0.0889763	0.888794
ENSG00000177082.13	WDR73	protein_coding	116.183	-0.00418403	0.0292521	0.088978	0.888794
ENSG00000238061.2	RP4-635A23.4	processed_pseudogene	7.79171	-0.00064319	0.028909	0.0890099	0.888794
ENSG00000276148.1	RP11-278C7.4	lncRNA	23.3757	0.00313749	0.0291035	0.0890186	0.888794
ENSG00000106290.15	TAF6	protein_coding	239.16	-0.00510673	0.0294235	0.089071	0.888794
ENSG00000079459.13	FDFT1	protein_coding	789.422	0.00692306	0.0298526	0.0890948	0.888794
ENSG00000267940.1	RP11-290F24.6	lncRNA	10.4031	-0.00191139	0.0289723	0.0892963	0.888794
ENSG00000143819.13	EPHX1	protein_coding	2475.88	0.0058098	0.0295832	0.0894141	0.888794
ENSG00000197457.10	STMN3	protein_coding	42.3105	-0.00276828	0.0290609	0.0895276	0.888794
ENSG00000110011.13	DNAJC4	protein_coding	1016.87	0.00611419	0.029648	0.089773	0.888794
ENSG00000250479.9	CHCHD10	protein_coding	3824.32	0.00690208	0.0298356	0.0899665	0.888794
ENSG00000215030.5	RPL13P12	processed_pseudogene	73.9306	0.00352477	0.0291509	0.0901129	0.888794
ENSG00000099284.15	MACROH2A2	protein_coding	187.644	-0.00408552	0.0292425	0.0901835	0.888794
ENSG00000260188.1	CTA-331P3.1	lncRNA	95.3695	0.00367866	0.0291684	0.0902202	0.888794
ENSG00000131143.10	COX4I1	protein_coding	7131.86	0.0069738	0.0298646	0.0902574	0.888794
ENSG00000101473.17	ACOT8	protein_coding	312.131	0.00635242	0.0297001	0.090392	0.888794
ENSG00000280739.3	EIF1B-AS1	lncRNA	20.3163	-0.00215946	0.0289936	0.0903931	0.888794
ENSG00000176595.4	KBTBD11	protein_coding	151.005	-0.00450584	0.0293197	0.0904531	0.888794
ENSG00000132024.18	CC2D1A	protein_coding	885.362	0.0114596	0.0314088	0.0904996	0.888794
ENSG00000169413.3	RNASE6	protein_coding	1822.58	0.00623633	0.0296934	0.0905105	0.888794
ENSG00000205763.13	RP9P	transcribed_unprocessed_pseudogene	136.768	0.00508435	0.0294101	0.0905659	0.888794
ENSG00000174327.7	SLC16A13	protein_coding	106.635	-0.00483542	0.0293744	0.0906572	0.888794
ENSG00000172824.16	CES4A	protein_coding	210.892	-0.00330896	0.029111	0.0906577	0.888794
ENSG00000236833.1	AC024560.2	lncRNA	9.53	0.000713046	0.028911	0.0906671	0.888794
ENSG00000225206.10	MIR137HG	lncRNA	18.562	-0.000758631	0.0289076	0.0907257	0.888794
ENSG00000204632.12	HLA-G	protein_coding	10.1859	0.00281476	0.0290669	0.0907353	0.888794
ENSG00000198205.7	ZXDA	protein_coding	33.0962	-0.0037384	0.0291789	0.0907566	0.888794
ENSG00000111321.11	LTBR	protein_coding	2617.66	0.00725786	0.0299042	0.0908399	0.888794
ENSG00000086848.15	ALG9	protein_coding	161.341	-0.00339905	0.0291323	0.0908786	0.888794
ENSG00000173156.7	RHOD	protein_coding	102.27	0.00454578	0.0293134	0.0909443	0.888794
ENSG00000185838.14	GNB1L	protein_coding	119.626	-0.00450707	0.0293184	0.0910564	0.888794
ENSG00000213619.11	NDUFS3	protein_coding	2380.22	0.007897	0.0301238	0.0911529	0.888794
ENSG00000112561.19	TFEB	protein_coding	811.925	0.00626895	0.0296947	0.0911604	0.888794
ENSG00000167397.15	VKORC1	protein_coding	179.664	0.00422782	0.0292701	0.0912902	0.888794
ENSG00000275131.3	PDE4DIPP2	transcribed_unprocessed_pseudogene	322.638	-0.00416106	0.0292328	0.0912989	0.888794
ENSG00000100122.7	CRYBB1	protein_coding	6.98498	0.00134643	0.0289402	0.0914082	0.888794
ENSG00000138434.17	ITPRID2	protein_coding	1766.16	-0.0060326	0.029619	0.0914519	0.888794
ENSG00000268500.6	SIGLEC5	protein_coding	33.6608	0.00175204	0.0289619	0.0914525	0.888794
ENSG00000256271.1	CACNA1C-AS2	lncRNA	6.70999	0.00200725	0.0289837	0.0914701	0.888794
ENSG00000149289.11	ZC3H12C	protein_coding	774.567	-0.0046625	0.0293309	0.0915426	0.888794
ENSG00000255423.1	EBLN2	protein_coding	15.9057	-0.00160841	0.0289515	0.0915778	0.888794
ENSG00000210135.1	MT-TN	Mt_tRNA	3770.21	0.00230017	0.0290129	0.0915846	0.888794
ENSG00000128165.9	ADM2	protein_coding	279.087	-0.00388233	0.0292128	0.0916492	0.888794
ENSG00000128394.17	APOBEC3F	protein_coding	64.8541	0.0041977	0.0292611	0.0916968	0.888794
ENSG00000279529.1	CTD-3222D19.8	lncRNA	29.2131	-0.00287077	0.0290618	0.0917144	0.888794
ENSG00000167971.16	CASKIN1	protein_coding	28.4177	0.00224602	0.0289964	0.0918363	0.888794
ENSG00000286288.1	RP5-968J1.1	lncRNA	77.802	-0.00330482	0.0291093	0.0918526	0.888794
ENSG00000277142.1	LINC00235	lncRNA	10.439	-0.0014301	0.0289382	0.0919003	0.888794
ENSG00000214331.8	PDPR2P	transcribed_unprocessed_pseudogene	102.618	-0.00378459	0.029186	0.0919595	0.888794
ENSG00000174136.13	RGMB	protein_coding	10.8397	0.000143088	0.0288909	0.0920361	0.888794
ENSG00000130707.18	ASS1	protein_coding	12.3286	-0.0015095	0.0289477	0.092044	0.888794
ENSG00000081985.13	IL12RB2	protein_coding	7.64136	-0.000992915	0.0289214	0.0922484	0.888794
ENSG00000223313.1	RNU6-516P	snRNA	8.97403	0.00211252	0.0289945	0.0922708	0.888794
ENSG00000266053.2	NDUFV2-AS1	lncRNA	30.8736	-0.00296543	0.029075	0.0922892	0.888794
ENSG00000137802.14	MAPKBP1	protein_coding	364.705	-0.00558648	0.0295241	0.0923039	0.888794
ENSG00000105610.6	KLF1	protein_coding	15.2234	-0.00227376	0.0290051	0.0923307	0.888794
ENSG00000105982.17	RNF32	protein_coding	21.5219	0.00355913	0.0291501	0.0923443	0.888794
ENSG00000188636.4	RTL6	protein_coding	369.21	-0.00409317	0.0292349	0.0924022	0.888794
ENSG00000172650.15	AGAP5	protein_coding	15.6161	-0.00203402	0.0289862	0.0924748	0.888794
ENSG00000113734.18	BNIP1	protein_coding	128.667	0.00612109	0.02965	0.0925465	0.888794
ENSG00000214837.8	LINC01347	transcribed_unprocessed_pseudogene	15.7879	-0.00140903	0.0289407	0.0926632	0.888794
ENSG00000037241.7	RPL26L1	protein_coding	252.367	0.00577624	0.0295775	0.0927107	0.888794
ENSG00000153975.10	ZUP1	protein_coding	130.16	0.00691761	0.0298311	0.0927434	0.888794
ENSG00000118873.16	RAB3GAP2	protein_coding	597.031	-0.00640694	0.0296984	0.092794	0.888794
ENSG00000163220.11	S100A9	protein_coding	1531.61	0.00331556	0.0291295	0.0928557	0.888794
ENSG00000118308.15	IRAG2	protein_coding	195.955	0.00682589	0.0298157	0.0928562	0.888794
ENSG00000106133.18	NSUN5P2	transcribed_unprocessed_pseudogene	35.3886	-0.00293331	0.0290911	0.0928836	0.888794
ENSG00000070366.14	SMG6	protein_coding	313.546	-0.00524589	0.0294275	0.0929074	0.888794
ENSG00000150316.12	CWC15	protein_coding	578.048	0.00662826	0.0297845	0.0929506	0.888794
ENSG00000215068.8	AC025171.1	lncRNA	75.408	-0.00423679	0.0292671	0.0929635	0.888794
ENSG00000188993.4	LRRC66	protein_coding	25.6676	0.00279296	0.0290561	0.0929663	0.888794
ENSG00000185721.13	DRG1	protein_coding	579.6	0.00863781	0.0303663	0.0930094	0.888794
ENSG00000258689.1	LINC01269	lncRNA	22.4891	0.00206365	0.0289882	0.0930702	0.888794
ENSG00000272086.1	GOLPH3-DT	lncRNA	30.9114	-0.00387439	0.0291897	0.0931478	0.888794
ENSG00000235863.4	B3GALT4	protein_coding	276.733	0.00507462	0.0294098	0.0932682	0.888794
ENSG00000177606.8	JUN	protein_coding	6657.67	-0.00463072	0.0293382	0.0933799	0.888794
ENSG00000165029.17	ABCA1	protein_coding	4450.36	-0.00379928	0.0291775	0.0933985	0.888794
ENSG00000147874.11	HAUS6	protein_coding	243.322	-0.00595394	0.0296059	0.0935251	0.888794
ENSG00000135317.14	SNX14	protein_coding	221.208	-0.00843044	0.0303154	0.0935662	0.888794
ENSG00000233231.1	HNRNPA1P49	processed_pseudogene	8.03721	-0.00142779	0.0289447	0.0936106	0.888794
ENSG00000048649.14	RSF1	protein_coding	342.005	-0.00769815	0.0300351	0.093688	0.888794
ENSG00000159882.13	ZNF230	protein_coding	62.2263	0.00502712	0.0293904	0.093714	0.888794
ENSG00000065883.16	CDK13	protein_coding	615.987	-0.00928264	0.0305736	0.0937457	0.888794
ENSG00000101421.4	CHMP4B	protein_coding	3540.13	0.00893292	0.0304459	0.0937839	0.888794
ENSG00000213221.5	DNLZ	protein_coding	6.26793	-0.0012166	0.028932	0.0938441	0.888794
ENSG00000117016.10	RIMS3	protein_coding	158.029	-0.00379216	0.0291853	0.0938748	0.888794
ENSG00000173540.14	GMPPB	protein_coding	1020.21	-0.00732146	0.0299839	0.0939546	0.888794
ENSG00000198131.14	ZNF544	protein_coding	139.201	0.00511723	0.0294279	0.0939928	0.888794
ENSG00000180509.13	KCNE1	protein_coding	354.305	-0.00345298	0.0291462	0.0940497	0.888794
ENSG00000150961.15	SEC24D	protein_coding	1352.85	-0.0085596	0.030333	0.094139	0.888794
ENSG00000157470.12	FAM81A	protein_coding	243.874	0.00404562	0.0292312	0.0941992	0.888794
ENSG00000253719.4	ATXN7L3B	protein_coding	745.993	-0.00751126	0.0300088	0.0943225	0.888794
ENSG00000264050.1	RP11-22N12.2	processed_pseudogene	7.38622	-0.000974693	0.0289197	0.0943713	0.888794
ENSG00000228028.2	AC069257.8	lncRNA	4.75019	-0.00114471	0.0289297	0.0943942	0.888794
ENSG00000173200.13	PARP15	protein_coding	421.666	-0.00178441	0.0289547	0.0944113	0.888794
ENSG00000214212.9	C19orf38	protein_coding	1694.29	0.00469758	0.0293496	0.0944144	0.888794
ENSG00000255320.1	RP11-755F10.1	lncRNA	17.5689	-0.00135215	0.0289353	0.0944345	0.888794
ENSG00000267838.2	AC008746.12	lncRNA	14.5966	0.00261234	0.029034	0.0945013	0.888794
ENSG00000126264.10	HCST	protein_coding	877.875	0.00518478	0.0294403	0.0945119	0.888794
ENSG00000226259.10	GTF2H2B	transcribed_unprocessed_pseudogene	32.0428	0.00174295	0.0289459	0.0945622	0.888794
ENSG00000264769.1	RP11-498C9.12	lncRNA	22.687	-0.00132075	0.0289367	0.0946017	0.888794
ENSG00000135766.9	EGLN1	protein_coding	106.432	-0.00320365	0.0291064	0.0946123	0.888794
ENSG00000106723.17	SPIN1	protein_coding	981.857	-0.00574351	0.0295336	0.0946134	0.888794
ENSG00000273669.1	RP11-405M12.4	lncRNA	11.8425	0.00226159	0.0290083	0.0946875	0.888794
ENSG00000271147.8	ARMCX5-GPRASP2	lncRNA	20.893	-0.00159912	0.0289491	0.0947239	0.888794
ENSG00000168090.10	COPS6	protein_coding	795.587	0.00739897	0.029976	0.094764	0.888794
ENSG00000173064.14	HECTD4	protein_coding	544.448	-0.0093423	0.0305866	0.0947653	0.888794
ENSG00000287727.1	RP4-734G22.4	lncRNA	17.7109	-0.00145121	0.0289393	0.0947686	0.888794
ENSG00000226564.1	FTH1P20	processed_pseudogene	214.828	0.00424037	0.0292545	0.0947693	0.888794
ENSG00000100902.11	PSMA6	protein_coding	123.981	-0.00520918	0.0294295	0.09485	0.888794
ENSG00000116729.14	WLS	protein_coding	352.225	-0.00198479	0.0289732	0.094859	0.888794
ENSG00000179057.14	IGSF22	protein_coding	20.4745	-0.00131163	0.0289308	0.0949107	0.888794
ENSG00000213380.16	COG8	protein_coding	182.569	-0.00606188	0.0296333	0.0950268	0.888794
ENSG00000198554.12	WDHD1	protein_coding	88.8844	-0.00425144	0.0292668	0.0950492	0.888794
ENSG00000033050.9	ABCF2	protein_coding	238.091	0.00522155	0.0294447	0.0950677	0.888794
ENSG00000276728.1	AC142472.6	lncRNA	38.6074	0.00332469	0.0291227	0.0950795	0.888794
ENSG00000118804.9	STBD1	protein_coding	25.754	-0.00173667	0.0289658	0.0950951	0.888794
ENSG00000234518.2	PTGES3P1	processed_pseudogene	26.3817	0.00315651	0.0290901	0.0951544	0.888794
ENSG00000135778.12	NTPCR	protein_coding	512.215	0.00620274	0.0296587	0.0951627	0.888794
ENSG00000075292.19	ZNF638	protein_coding	1125.5	-0.0112164	0.0313468	0.0951972	0.888794
ENSG00000136819.15	C9orf78	protein_coding	1205.15	0.00982305	0.0307721	0.095229	0.888794
ENSG00000093010.15	COMT	protein_coding	4043.05	0.00756183	0.0299829	0.0952368	0.888794
ENSG00000270164.1	LINC01480	lncRNA	37.4987	0.00306682	0.0290904	0.0953459	0.888794
ENSG00000167862.10	MRPL58	protein_coding	294.828	0.00448351	0.0293096	0.0954689	0.888794
ENSG00000124942.14	AHNAK	protein_coding	18519	-0.00781964	0.0301174	0.0955058	0.888794
ENSG00000213339.9	QTRT1	protein_coding	494.002	0.00685399	0.0298163	0.0956157	0.888794
ENSG00000227932.2	SELENOOLP	transcribed_unitary_pseudogene	66.8594	0.00113669	0.0289209	0.0956161	0.888794
ENSG00000085224.23	ATRX	protein_coding	572.504	-0.00927185	0.0305484	0.0957253	0.888794
ENSG00000173660.12	UQCRH	protein_coding	2758.73	0.00636921	0.0297023	0.095748	0.888794
ENSG00000224875.2	EML4-AS1	lncRNA	53.3262	0.00436391	0.0292874	0.0958548	0.888794
ENSG00000287817.1	RP11-247I13.12	lncRNA	7.60274	-0.000976908	0.0289189	0.0959052	0.888794
ENSG00000225507.1	AC069282.6	processed_pseudogene	36.6146	-0.00313153	0.0290886	0.0959631	0.888794
ENSG00000198862.14	LTN1	protein_coding	415.916	-0.00547135	0.0294846	0.0959756	0.888794
ENSG00000119285.11	HEATR1	protein_coding	304.594	-0.00390986	0.0292016	0.0959869	0.888794
ENSG00000177853.14	ZNF518A	protein_coding	413.71	-0.00588497	0.029572	0.0960948	0.888794
ENSG00000172840.7	PDP2	protein_coding	240.158	-0.00570692	0.0295217	0.0961003	0.888794
ENSG00000115355.17	CCDC88A	protein_coding	4632.13	-0.00677866	0.029791	0.0961065	0.888794
ENSG00000100865.15	CINP	protein_coding	615.414	0.00658912	0.0297624	0.096108	0.888794
ENSG00000132549.20	VPS13B	protein_coding	404.157	-0.00710965	0.0298749	0.0962846	0.888794
ENSG00000267895.1	SIGLEC19P	transcribed_unprocessed_pseudogene	8.89344	-0.00127988	0.0289333	0.0963782	0.888794
ENSG00000266957.1	RP11-49K24.4	lncRNA	5.39821	-0.00134241	0.0289387	0.0964342	0.888794
ENSG00000151233.11	GXYLT1	protein_coding	332.082	-0.00523863	0.0294243	0.0964509	0.888794
ENSG00000198746.13	GPATCH3	protein_coding	375.878	0.00881205	0.0303812	0.0965897	0.888794
ENSG00000214855.9	APOC1P1	transcribed_unprocessed_pseudogene	32.3654	0.00324549	0.0291225	0.096688	0.888794
ENSG00000140932.10	CMTM2	protein_coding	16.8307	0.00254834	0.0290189	0.0966981	0.888794
ENSG00000255443.1	CD44-AS1	lncRNA	20.1845	-0.00151185	0.0289438	0.0967034	0.888794
ENSG00000268204.1	CTD-3214H19.6	lncRNA	19.7228	-0.00235156	0.0290168	0.0967226	0.888794
ENSG00000285752.1	CDC42-AS1	lncRNA	13.8869	0.00255193	0.0290255	0.0967258	0.888794
ENSG00000102100.16	SLC35A2	protein_coding	514.484	-0.0078031	0.0300958	0.0967327	0.888794
ENSG00000237037.9	NDUFA6-DT	lncRNA	20.9288	-0.00204599	0.0289816	0.0968096	0.888794
ENSG00000184634.16	MED12	protein_coding	815.304	-0.00635553	0.0296866	0.0968394	0.888794
ENSG00000183513.9	COA5	protein_coding	421.768	0.00705751	0.0298885	0.0969319	0.888794
ENSG00000151576.10	QTRT2	protein_coding	404.177	-0.00823128	0.0302187	0.0970289	0.888794
ENSG00000178974.11	FBXO34	protein_coding	347.444	-0.00668127	0.0297659	0.0971464	0.888794
ENSG00000105971.15	CAV2	protein_coding	10.9819	-0.0015314	0.0289463	0.0971718	0.888794
ENSG00000179454.14	KLHL28	protein_coding	271.46	-0.00475866	0.0293267	0.0971871	0.888794
ENSG00000244274.9	DBNDD2	protein_coding	60.9545	-0.00195275	0.0289791	0.0973433	0.888794
ENSG00000130560.9	UBAC1	protein_coding	1332.72	0.00943112	0.0305828	0.0975952	0.888794
ENSG00000110422.12	HIPK3	protein_coding	1625.33	-0.00617548	0.0296203	0.097598	0.888794
ENSG00000186198.4	SLC51B	protein_coding	6.48559	-0.00114016	0.0289308	0.097671	0.888794
ENSG00000188419.14	CHM	protein_coding	605.227	-0.00429493	0.0292354	0.0977141	0.888794
ENSG00000118515.12	SGK1	protein_coding	8415.94	-0.0117453	0.031549	0.0977513	0.888794
ENSG00000074054.20	CLASP1	protein_coding	467.171	-0.00846489	0.0302767	0.0977547	0.888794
ENSG00000162769.13	FLVCR1	protein_coding	149.917	-0.00718102	0.0299086	0.0978428	0.888794
ENSG00000100478.16	AP4S1	protein_coding	227.026	0.0066656	0.0297521	0.0978557	0.888794
ENSG00000163625.16	WDFY3	protein_coding	910.039	-0.00484447	0.0293594	0.097995	0.888794
ENSG00000178449.9	COX14	protein_coding	715.756	0.00674659	0.0297967	0.0980151	0.888794
ENSG00000243156.9	MICAL3	protein_coding	103.33	-0.00237524	0.0290143	0.0980597	0.888794
ENSG00000145016.16	RUBCN	protein_coding	229.833	-0.00339725	0.029117	0.0981704	0.888794
ENSG00000114013.16	CD86	protein_coding	2713.68	0.00686688	0.0298116	0.0981801	0.888794
ENSG00000165916.9	PSMC3	protein_coding	1526.29	0.00671967	0.0297764	0.0982718	0.888794
ENSG00000258315.5	C17orf49	protein_coding	15.8344	-0.0027046	0.029047	0.0983318	0.888794
ENSG00000136936.11	XPA	protein_coding	170.882	0.005798	0.0295685	0.0983657	0.888794
ENSG00000279520.1	RP11-20I23.2	TEC	129.328	-0.00434387	0.0292738	0.0984029	0.888794
ENSG00000273674.5	CTD-2378E12.1	lncRNA	10.0933	-0.00148802	0.0289475	0.098615	0.888794
ENSG00000235602.5	POU5F1P3	processed_pseudogene	28.3963	0.00146139	0.0289291	0.0987147	0.888794
ENSG00000064419.14	TNPO3	protein_coding	1083.32	-0.00736446	0.0299551	0.0987387	0.888794
ENSG00000176410.8	DNAJC30	protein_coding	164.013	-0.00639416	0.0296978	0.0988734	0.888794
ENSG00000140992.19	PDPK1	protein_coding	1027.59	-0.00514695	0.0294092	0.0988891	0.888794
ENSG00000228363.2	AC015971.2	lncRNA	5.67149	-0.00132751	0.0289383	0.0988931	0.888794
ENSG00000161681.16	SHANK1	protein_coding	125.835	-0.00123627	0.0289254	0.0989118	0.888794
ENSG00000136682.15	CBWD2	protein_coding	315.404	-0.00485274	0.0293568	0.0989143	0.888794
ENSG00000182621.18	PLCB1	protein_coding	13.0145	-0.00182169	0.0289661	0.098939	0.888794
ENSG00000117009.12	KMO	protein_coding	763.014	0.0065447	0.0297127	0.0989521	0.888794
ENSG00000272927.1	RP11-1191J2.5	lncRNA	8.10954	-0.00151288	0.0289471	0.099077	0.888794
ENSG00000051382.9	PIK3CB	protein_coding	1284.99	-0.00628338	0.0296723	0.0991193	0.888794
ENSG00000254317.1	RP11-473O4.5	lncRNA	6.42496	-0.0011443	0.0289241	0.0991369	0.888794
ENSG00000102897.10	LYRM1	protein_coding	250.814	0.006266	0.029689	0.0992437	0.888794
ENSG00000117151.13	CTBS	protein_coding	223.702	-0.00534676	0.02945	0.0992504	0.888794
ENSG00000008710.20	PKD1	protein_coding	1161.69	-0.00406321	0.0292346	0.0993066	0.888794
ENSG00000244119.1	PDCL3P4	processed_pseudogene	13.4696	0.00252319	0.0290331	0.0993584	0.888794
ENSG00000103226.19	NOMO3	protein_coding	112.105	-0.00197996	0.0289789	0.0994783	0.888794
ENSG00000078269.15	SYNJ2	protein_coding	98.6569	-0.00309905	0.0290904	0.0994806	0.888794
ENSG00000230513.2	THAP7-AS1	lncRNA	20.8091	0.00294435	0.0290782	0.0994947	0.888794
ENSG00000102572.15	STK24	protein_coding	1334.7	-0.00408777	0.029222	0.0995799	0.888794
ENSG00000143543.15	JTB	protein_coding	280.247	0.00407937	0.0292383	0.0996243	0.888794
ENSG00000213658.12	LAT	protein_coding	73.5545	-0.00363021	0.029174	0.0996749	0.888794
ENSG00000170236.16	USP50	protein_coding	11.6378	0.00220678	0.0289874	0.0996841	0.888794
ENSG00000167258.15	CDK12	protein_coding	726.287	-0.00556477	0.0294956	0.0996935	0.888794
ENSG00000066336.12	SPI1	protein_coding	15258	0.00948203	0.0306198	0.0996991	0.888794
ENSG00000065526.12	SPEN	protein_coding	1071.21	-0.00575727	0.0295478	0.099727	0.888794
ENSG00000198841.4	KTI12	protein_coding	68.8108	0.004921	0.029379	0.0997276	0.888794
ENSG00000213145.10	CRIP1	protein_coding	109.39	-0.00300944	0.0290937	0.0998043	0.888794
ENSG00000109944.11	JHY	protein_coding	160.656	0.00546514	0.029488	0.0998085	0.888794
ENSG00000243742.5	RPLP0P2	transcribed_processed_pseudogene	912.427	0.00335132	0.0290983	0.100011	0.888794
ENSG00000231856.2	RP11-327P2.5	lncRNA	10.7437	0.00230414	0.0290019	0.100014	0.888794
ENSG00000129194.8	SOX15	protein_coding	36.4502	-0.00122812	0.0289327	0.100043	0.888794
ENSG00000232742.3	RHOQP2	processed_pseudogene	19.9396	0.0030122	0.0290835	0.100107	0.888794
ENSG00000137070.18	IL11RA	protein_coding	126.387	-0.00330765	0.0291212	0.100127	0.888794
ENSG00000198917.13	SPOUT1	protein_coding	12.5304	-0.00143536	0.0289397	0.100204	0.888794
ENSG00000256020.1	RP5-1154L15.2	lncRNA	7.55979	0.00171476	0.028962	0.100212	0.888794
ENSG00000286787.1	RP4-545L17.11	lncRNA	16.2336	-0.0020279	0.0289736	0.100243	0.888794
ENSG00000235016.1	SEMA3F-AS1	lncRNA	29.2099	0.00244156	0.029005	0.100306	0.888794
ENSG00000033178.13	UBA6	protein_coding	812.279	-0.00685521	0.02981	0.100369	0.888794
ENSG00000145414.9	NAF1	protein_coding	373.383	-0.00408928	0.0292397	0.100475	0.888794
ENSG00000149196.16	HIKESHI	protein_coding	365.509	0.00621874	0.0296571	0.100481	0.888794
ENSG00000170364.12	SETMAR	protein_coding	168.219	0.00562572	0.0294805	0.100502	0.888794
ENSG00000132950.19	ZMYM5	protein_coding	129.091	-0.00635591	0.029681	0.100506	0.888794
ENSG00000286132.1	CTC-359D24.5	protein_coding	9.87352	0.00194473	0.0289686	0.100549	0.888794
ENSG00000163541.12	SUCLG1	protein_coding	892.755	0.00682681	0.0298092	0.100555	0.888794
ENSG00000152332.16	UHMK1	protein_coding	2230.43	-0.00588048	0.029549	0.100607	0.888794
ENSG00000099795.7	NDUFB7	protein_coding	1091.38	0.00549963	0.0294869	0.100615	0.888794
ENSG00000001084.13	GCLC	protein_coding	4581.51	-0.00737234	0.029994	0.100697	0.888794
ENSG00000138433.16	CIR1	protein_coding	11915.8	0.00478932	0.0293398	0.100739	0.888794
ENSG00000082898.19	XPO1	protein_coding	2138.49	-0.00896381	0.0304614	0.100757	0.888794
ENSG00000225975.7	LINC01534	lncRNA	18.6319	-0.00209341	0.0289775	0.10097	0.888794
ENSG00000275052.5	PPP4R3B	protein_coding	1260.58	-0.00850167	0.0302732	0.100972	0.888794
ENSG00000176945.17	MUC20	protein_coding	538.528	-0.00207764	0.0289866	0.101066	0.888794
ENSG00000160191.18	PDE9A	protein_coding	8.02205	0.00147228	0.0289444	0.101148	0.888794
ENSG00000214194.9	SMIM30	protein_coding	1024.79	0.00588811	0.0295849	0.101203	0.888794
ENSG00000240710.1	RP11-430C7.4	lncRNA	5.22555	-0.0011923	0.0289312	0.101213	0.888794
ENSG00000231806.3	PCAT7	lncRNA	22.7014	0.00253331	0.0290281	0.101248	0.888794
ENSG00000181790.11	ADGRB1	protein_coding	165.977	-0.0029619	0.0290836	0.101301	0.888794
ENSG00000235092.6	ID2-AS1	lncRNA	25.0002	-0.00291644	0.0290702	0.101374	0.888794
ENSG00000244932.2	RP11-529F4.1	unprocessed_pseudogene	29.1285	-0.00297641	0.0290829	0.101387	0.888794
ENSG00000278599.6	TBC1D3E	protein_coding	5.88804	-0.00131764	0.0289365	0.101387	0.888794
ENSG00000105649.10	RAB3A	protein_coding	40.4835	-0.00181515	0.0289531	0.1014	0.888794
ENSG00000160218.13	TRAPPC10	protein_coding	843.491	-0.00303251	0.0290687	0.101402	0.888794
ENSG00000141298.19	SSH2	protein_coding	669.584	0.00657737	0.0297379	0.10142	0.888794
ENSG00000149548.15	CCDC15	protein_coding	26.3679	-0.00194591	0.028971	0.101429	0.888794
ENSG00000272645.3	GTF2IP20	transcribed_unprocessed_pseudogene	163.863	-0.00441815	0.0292855	0.101488	0.888794
ENSG00000162231.14	NXF1	protein_coding	2836.22	-0.00627201	0.0296798	0.101489	0.888794
ENSG00000136152.15	COG3	protein_coding	534.546	-0.00924881	0.030558	0.101528	0.888794
ENSG00000280374.1	RP11-337N6.3	lncRNA	8.83548	0.00207976	0.0289861	0.101536	0.888794
ENSG00000113658.18	SMAD5	protein_coding	423.739	-0.00750422	0.0299663	0.101615	0.888794
ENSG00000213741.11	RPS29	protein_coding	1640.09	0.00333848	0.0291303	0.10162	0.888794
ENSG00000188818.12	ZDHHC11	protein_coding	59.2898	-0.00299916	0.0290883	0.101621	0.888794
ENSG00000251580.3	LINC02482	lncRNA	10.8124	0.00132819	0.0289367	0.101641	0.888794
ENSG00000170145.5	SIK2	protein_coding	767.856	-0.00578038	0.0295481	0.101698	0.888794
ENSG00000125821.13	DTD1	protein_coding	185.448	0.00616916	0.0296291	0.101727	0.888794
ENSG00000200090.1	Y_RNA	misc_RNA	8.84862	-0.00146765	0.0289413	0.101756	0.888794
ENSG00000182093.16	GET1	protein_coding	147.95	0.00523097	0.0294355	0.101771	0.888794
ENSG00000131480.9	AOC2	protein_coding	44.9901	-0.00444454	0.0292899	0.101868	0.888794
ENSG00000156411.10	ATP5MJ	protein_coding	1157.61	0.00523983	0.0294439	0.101872	0.888794
ENSG00000143256.5	PFDN2	protein_coding	810.86	0.0101381	0.030863	0.102025	0.888794
ENSG00000151612.18	ZNF827	protein_coding	9.685	-0.00102853	0.0289234	0.102078	0.888794
ENSG00000063761.16	ADCK1	protein_coding	300.092	0.00695154	0.0298529	0.10212	0.888794
ENSG00000153495.11	TEX29	protein_coding	6.9699	-0.00180059	0.0289681	0.102234	0.888794
ENSG00000228140.2	RP3-467K16.4	lncRNA	9.90436	-0.00121487	0.028931	0.102241	0.888794
ENSG00000138600.10	SPPL2A	protein_coding	2883.72	0.00680931	0.0297897	0.102289	0.888794
ENSG00000172809.13	RPL38	protein_coding	2041.23	0.00373179	0.0291838	0.102362	0.888794
ENSG00000084754.12	HADHA	protein_coding	4058.62	0.00801178	0.0301384	0.102414	0.888794
ENSG00000203644.3	RP11-332M2.1	lncRNA	102.767	0.00430983	0.0292723	0.102425	0.888794
ENSG00000184575.12	XPOT	protein_coding	2208.47	-0.0065253	0.0297355	0.102442	0.888794
ENSG00000169641.13	LUZP1	protein_coding	702.423	-0.00464037	0.0293086	0.102455	0.888794
ENSG00000227671.4	ZNF731P	transcribed_unprocessed_pseudogene	1005.36	-0.00526648	0.0294385	0.102484	0.888794
ENSG00000162975.5	KCNF1	protein_coding	217.609	-0.00355246	0.0291621	0.10268	0.889905
ENSG00000189042.14	ZNF567	protein_coding	46.5502	0.00420494	0.0292578	0.102721	0.889905
ENSG00000109756.9	RAPGEF2	protein_coding	804.613	-0.00319209	0.029098	0.102831	0.889939
ENSG00000254389.3	RHPN1-AS1	lncRNA	7.98988	-0.00129683	0.0289336	0.102898	0.889939
ENSG00000286699.1	RP11-454H13.8	lncRNA	48.7914	0.00314305	0.0290982	0.10291	0.889939
ENSG00000214253.9	FIS1	protein_coding	1878.22	0.00648021	0.0297163	0.102944	0.889939
ENSG00000165424.7	ZCCHC24	protein_coding	82.1957	0.00382931	0.0292041	0.103294	0.890422
ENSG00000145703.16	IQGAP2	protein_coding	2346.7	-0.00483689	0.0293508	0.103565	0.890422
ENSG00000204524.7	ZNF805	protein_coding	124.905	-0.00382859	0.0291824	0.103573	0.890422
ENSG00000172432.19	GTPBP2	protein_coding	2470.8	-0.00883888	0.0304011	0.103718	0.890422
ENSG00000139218.18	SCAF11	protein_coding	2266.15	-0.00687101	0.0298156	0.103763	0.890422
ENSG00000138246.17	DNAJC13	protein_coding	1390.16	-0.00482598	0.029355	0.103771	0.890422
ENSG00000182985.18	CADM1	protein_coding	74.2075	0.00352098	0.0291507	0.103842	0.890422
ENSG00000133466.14	C1QTNF6	protein_coding	69.7399	0.00496029	0.0293795	0.103853	0.890422
ENSG00000255808.1	PDE2A-AS1	lncRNA	14.5941	-0.00196344	0.0289767	0.103916	0.890422
ENSG00000234545.8	FAM133B	protein_coding	134.994	-0.00666205	0.029767	0.103919	0.890422
ENSG00000274211.6	SOCS7	protein_coding	365.953	-0.00793102	0.0301144	0.103931	0.890422
ENSG00000247137.9	RP11-727A23.5	lncRNA	37.2658	-0.00169988	0.0289504	0.103967	0.890422
ENSG00000185608.9	MRPL40	protein_coding	606.291	0.00707457	0.0298586	0.104057	0.890422
ENSG00000100109.17	TFIP11	protein_coding	468.772	-0.00664958	0.0297686	0.104084	0.890422
ENSG00000255363.3	LINC02757	lncRNA	16.5657	0.00244186	0.0290223	0.104093	0.890422
ENSG00000097096.9	SYDE2	protein_coding	14.1744	-0.00125199	0.0289301	0.104121	0.890422
ENSG00000178741.12	COX5A	protein_coding	1895.39	0.00585517	0.0295753	0.10416	0.890422
ENSG00000164151.12	ICE1	protein_coding	418.548	-0.0065682	0.0297146	0.104174	0.890422
ENSG00000007237.19	GAS7	protein_coding	2949.86	-0.0063728	0.0296812	0.104189	0.890422
ENSG00000215859.9	PDZK1P1	transcribed_unprocessed_pseudogene	5.12394	-0.00135196	0.0289406	0.104287	0.890422
ENSG00000285906.2	RP11-622I12.1	lncRNA	288.783	0.00722966	0.0299069	0.104342	0.890422
ENSG00000170017.12	ALCAM	protein_coding	4647.89	-0.00864964	0.0303623	0.10436	0.890422
ENSG00000089916.18	GPATCH2L	protein_coding	1561.89	-0.00420862	0.0292413	0.104396	0.890422
ENSG00000080603.17	SRCAP	protein_coding	92.8134	-0.00319954	0.0290927	0.104438	0.890422
ENSG00000156345.18	CDK20	protein_coding	85.3967	-0.00332302	0.0291272	0.104473	0.890422
ENSG00000010810.17	FYN	protein_coding	481.667	-0.00504164	0.0294286	0.104498	0.890422
ENSG00000100836.11	PABPN1	protein_coding	848.952	-0.00607216	0.0296235	0.104502	0.890422
ENSG00000116985.12	BMP8B	protein_coding	33.2354	-0.00274473	0.0290387	0.104697	0.890422
ENSG00000148082.10	SHC3	protein_coding	24.3949	-0.00106387	0.0289171	0.104825	0.890422
ENSG00000115816.15	CEBPZ	protein_coding	354.549	-0.00567783	0.0295233	0.104825	0.890422
ENSG00000167371.21	PRRT2	protein_coding	12.0801	-0.00145784	0.0289423	0.104844	0.890422
ENSG00000185201.17	IFITM2	protein_coding	215.584	0.00391652	0.0292113	0.10486	0.890422
ENSG00000157992.12	KRTCAP3	protein_coding	56.6342	-0.00354981	0.0291601	0.104862	0.890422
ENSG00000189266.13	PNRC2	protein_coding	1313.21	-0.00977528	0.0307246	0.104863	0.890422
ENSG00000167261.14	DPEP2	protein_coding	1424.16	0.00686609	0.0298115	0.104932	0.890422
ENSG00000185052.13	SLC24A3	protein_coding	25.8794	-0.00113616	0.0289238	0.104971	0.890422
ENSG00000197614.11	MFAP5	protein_coding	24.6575	0.00129921	0.0289337	0.105281	0.892084
ENSG00000170515.14	PA2G4	protein_coding	1026.01	0.00620421	0.0296478	0.105305	0.892084
ENSG00000174010.9	KLHL15	protein_coding	130.854	-0.00595138	0.0295681	0.105356	0.892084
ENSG00000250312.8	ZNF718	protein_coding	81.866	-0.00487234	0.029374	0.105423	0.892084
ENSG00000105669.14	COPE	protein_coding	2545.53	0.00770964	0.0300245	0.105442	0.892084
ENSG00000084110.11	HAL	protein_coding	29.0852	-0.00289982	0.0290655	0.105765	0.894358
ENSG00000152413.15	HOMER1	protein_coding	307.917	-0.00476518	0.029348	0.105867	0.894506
ENSG00000185359.14	HGS	protein_coding	2129.02	-0.00565193	0.029533	0.105893	0.894506
ENSG00000140030.6	GPR65	protein_coding	270.152	0.00524717	0.0294398	0.106113	0.894915
ENSG00000128513.16	POT1	protein_coding	177.351	-0.00534377	0.0294545	0.106131	0.894915
ENSG00000175182.15	FAM131A	protein_coding	877.202	-0.00457718	0.0293113	0.10621	0.894915
ENSG00000288033.1	RP13-46H24.3	lncRNA	10.8168	-0.00165601	0.0289579	0.106222	0.894915
ENSG00000274902.1	RP1-197B17.4	lncRNA	10.7573	0.00205263	0.0289871	0.10635	0.894915
ENSG00000062370.17	ZNF112	protein_coding	31.1587	0.00376571	0.0291821	0.106355	0.894915
ENSG00000102780.17	DGKH	protein_coding	886.982	-0.00439667	0.0292804	0.106365	0.894915
ENSG00000019995.6	ZRANB1	protein_coding	269.317	-0.00395008	0.0291918	0.106401	0.894915
ENSG00000186193.9	SAPCD2	protein_coding	46.7265	-0.00237266	0.0290058	0.106437	0.894915
ENSG00000182670.13	TTC3	protein_coding	4469.48	-0.00876644	0.0303562	0.106667	0.896144
ENSG00000172071.15	EIF2AK3	protein_coding	448.27	-0.00622715	0.0296641	0.106735	0.896144
ENSG00000113583.8	C5orf15	protein_coding	708.875	0.00849312	0.0302638	0.106849	0.896144
ENSG00000235297.3	FAUP1	processed_pseudogene	10.991	0.00231782	0.02901	0.106885	0.896144
ENSG00000142347.19	MYO1F	protein_coding	7398.58	0.00841875	0.0302473	0.106938	0.896144
ENSG00000134030.14	CTIF	protein_coding	474.583	-0.00689192	0.0298374	0.106973	0.896144
ENSG00000176974.20	SHMT1	protein_coding	182.128	-0.00451513	0.0293075	0.10704	0.896144
ENSG00000116898.12	MRPS15	protein_coding	1639.56	0.00670856	0.029769	0.107065	0.896144
ENSG00000276966.2	H4C5	protein_coding	19.642	-0.00148848	0.0289443	0.107113	0.896144
ENSG00000163872.16	YEATS2	protein_coding	544.356	-0.00566703	0.0295118	0.107174	0.896144
ENSG00000188647.13	PTAR1	protein_coding	556.028	-0.00636595	0.0296812	0.107189	0.896144
ENSG00000128524.5	ATP6V1F	protein_coding	6088.5	0.0064059	0.0296922	0.107317	0.896176
ENSG00000055211.14	GINM1	protein_coding	573.893	0.00679737	0.0297875	0.107354	0.896176
ENSG00000174483.20	BBS1	protein_coding	10.4956	-0.00230532	0.0290092	0.107407	0.896176
ENSG00000142657.21	PGD	protein_coding	13295.8	0.00799582	0.0301117	0.107413	0.896176
ENSG00000187051.9	RPS19BP1	protein_coding	2552.48	0.00645337	0.0296938	0.107536	0.896694
ENSG00000122008.15	POLK	protein_coding	258.895	-0.0040756	0.0292129	0.10765	0.896694
ENSG00000268758.7	ADGRE4P	transcribed_unprocessed_pseudogene	617.988	-0.00417789	0.0292458	0.107666	0.896694
ENSG00000256633.1	PDE2A-AS2	lncRNA	14.6434	0.00240475	0.0290192	0.107696	0.896694
ENSG00000198932.13	GPRASP1	protein_coding	21.8265	-0.00273939	0.0290542	0.107876	0.897735
ENSG00000138738.11	PRDM5	protein_coding	10.3972	-0.00095561	0.0289197	0.108088	0.899035
ENSG00000185973.12	TMLHE	protein_coding	128.379	0.00671003	0.0297525	0.10815	0.89909
ENSG00000138640.15	FAM13A	protein_coding	510.215	-0.00477143	0.0293547	0.108262	0.899194
ENSG00000169976.7	SF3B5	protein_coding	1411.22	0.00543731	0.0294759	0.108273	0.899194
ENSG00000149357.10	LAMTOR1	protein_coding	2759.7	0.00718744	0.0298808	0.108362	0.899474
ENSG00000039123.16	MTREX	protein_coding	843.323	-0.00593899	0.0295773	0.108502	0.899488
ENSG00000145246.14	ATP10D	protein_coding	378.375	-0.00509478	0.0293933	0.108538	0.899488
ENSG00000169442.9	CD52	protein_coding	7821.2	0.00362939	0.0291614	0.108564	0.899488
ENSG00000233325.3	MIPEPP3	transcribed_unprocessed_pseudogene	10.6669	0.00209737	0.028981	0.108585	0.899488
ENSG00000165434.8	PGM2L1	protein_coding	326.651	-0.0042996	0.0292407	0.108723	0.899769
ENSG00000140990.15	NDUFB10	protein_coding	1149.34	0.00495044	0.029381	0.108747	0.899769
ENSG00000113356.13	POLR3G	protein_coding	17.1276	0.00205828	0.0289861	0.108856	0.899769
ENSG00000174579.4	MSL2	protein_coding	337.385	-0.00734868	0.0299335	0.108873	0.899769
ENSG00000134825.16	TMEM258	protein_coding	669.202	0.0042449	0.0292595	0.108895	0.899769
ENSG00000229619.4	MBNL1-AS1	lncRNA	15.0726	-0.00261336	0.0290236	0.109044	0.900222
ENSG00000276045.3	ORAI1	protein_coding	1061.95	0.00910596	0.0304469	0.109113	0.900222
ENSG00000163554.15	SPTA1	protein_coding	94.2814	-0.000831109	0.0289168	0.109116	0.900222
ENSG00000143674.11	MAP3K21	protein_coding	79.5185	-0.00348162	0.0291225	0.109241	0.900269
ENSG00000186162.10	CIDECP1	transcribed_unprocessed_pseudogene	216.767	0.0064478	0.0296908	0.109333	0.900269
ENSG00000189195.15	BTBD8	protein_coding	55.7844	-0.00144497	0.0289278	0.109469	0.900269
ENSG00000159199.14	ATP5MC1	protein_coding	1179.69	0.0060612	0.0295936	0.109538	0.900269
ENSG00000262089.1	RP11-589P10.5	lncRNA	37.648	0.00352248	0.0291376	0.109609	0.900269
ENSG00000109084.14	TMEM97	protein_coding	63.2735	0.00360029	0.0291582	0.109694	0.900269
ENSG00000119397.18	CNTRL	protein_coding	292.08	-0.00746384	0.0299579	0.109735	0.900269
ENSG00000131724.11	IL13RA1	protein_coding	2026.66	0.00936857	0.030516	0.109784	0.900269
ENSG00000135404.12	CD63	protein_coding	38629.5	0.0093142	0.0305047	0.109839	0.900269
ENSG00000105401.9	CDC37	protein_coding	8580.55	0.0113284	0.0312017	0.109914	0.900269
ENSG00000262362.1	LA16c-380H5.2	lncRNA	15.4402	-0.00199245	0.0289855	0.109965	0.900269
ENSG00000006042.12	TMEM98	protein_coding	7.60242	-0.00131356	0.028937	0.110004	0.900269
ENSG00000128564.7	VGF	protein_coding	9.22259	-0.00061672	0.0289092	0.110012	0.900269
ENSG00000186567.13	CEACAM19	protein_coding	28.8482	0.00259908	0.0290353	0.110185	0.900269
ENSG00000178440.8	TIMM23B-AGAP6	protein_coding	5.62076	-0.00113801	0.0289304	0.110198	0.900269
ENSG00000120519.15	SLC10A7	protein_coding	132.432	-0.00456988	0.0293054	0.110216	0.900269
ENSG00000267855.6	NDUFA7	protein_coding	7.88312	-0.00140878	0.0289356	0.110224	0.900269
ENSG00000116127.20	ALMS1	protein_coding	130.266	-0.00474414	0.0293378	0.110266	0.900269
ENSG00000277972.2	CISD3	protein_coding	582.89	0.0047353	0.0293419	0.110285	0.900269
ENSG00000130449.6	ZSWIM6	protein_coding	439.691	-0.00641369	0.0296725	0.110302	0.900269
ENSG00000196653.12	ZNF502	protein_coding	33.4122	0.00266571	0.0290244	0.110494	0.900269
ENSG00000118689.15	FOXO3	protein_coding	746.827	-0.00610553	0.0296126	0.110506	0.900269
ENSG00000120910.15	PPP3CC	protein_coding	259.652	0.00708212	0.0298347	0.110536	0.900269
ENSG00000108556.10	CHRNE	protein_coding	86.2603	-0.00244855	0.0290253	0.11055	0.900269
[truncated: 14,633 more rows]
