# Supplementary material for: Monoallelic TYROBP deletion is a novel risk factor for Alzheimer’s disease
Source: Mol Neurodegener. 2025 Apr 29;20:50. doi: 10.1186/s13024-025-00830-3 (PMC12038944; doi:10.1186/s13024-025-00830-3)
Supplement: Supplementary file 4 — Additional file 4 [file 13024_2025_830_MOESM4_ESM.xls]

## Sheet: Table S4
## Differentially expressed genes
# Comparison: carrier (Tdel) vs control (TCV)
# Treatment: LPS
# Covariate: APOE epsilon genotype
gene_id	gene_name	gene_type	baseMean	log2FoldChange	lfcSE	pvalue	padj
ENSG00000009790.15	TRAF3IP3	protein_coding	967.477	0.963629	0.180527	3.65167e-09	4.01902e-05
ENSG00000204161.14	TMEM273	protein_coding	1103.44	0.897301	0.180176	2.76245e-08	0.000152017
ENSG00000148848.15	ADAM12	protein_coding	719.386	2.16187	0.487726	6.35773e-08	0.000233244
ENSG00000078804.13	TP53INP2	protein_coding	1149.31	0.672756	0.142699	1.11821e-07	0.000307674
ENSG00000114942.14	EEF1B2	protein_coding	3035.82	-0.582443	0.128838	2.8323e-07	0.000580594
ENSG00000169710.9	FASN	protein_coding	4791.12	0.549555	0.122001	3.16515e-07	0.000580594
ENSG00000163597.15	SNHG16	lncRNA	703.65	-0.703795	0.15919	4.37905e-07	0.000688512
ENSG00000183087.15	GAS6	protein_coding	523.374	1.04175	0.238931	5.29805e-07	0.000728879
ENSG00000092068.20	SLC7A8	protein_coding	2052.06	1.12151	0.269218	1.20378e-06	0.00139328
ENSG00000248323.7	LUCAT1	lncRNA	728.012	0.976438	0.237624	1.43368e-06	0.00139328
ENSG00000189223.15	PAX8-AS1	lncRNA	1412.78	-1.30419	0.319784	1.55435e-06	0.00139328
ENSG00000197555.10	SIPA1L1	protein_coding	1079.09	1.01492	0.247939	1.64058e-06	0.00139328
ENSG00000148926.10	ADM	protein_coding	435.107	0.856777	0.209063	1.76248e-06	0.00139328
ENSG00000157227.14	MMP14	protein_coding	19438.6	0.536143	0.130269	1.7723e-06	0.00139328
ENSG00000022556.16	NLRP2	protein_coding	348.068	-1.30353	0.332081	2.84226e-06	0.00208546
ENSG00000114737.16	CISH	protein_coding	1322.39	0.770366	0.196811	3.70828e-06	0.00255083
ENSG00000108179.14	PPIF	protein_coding	9229.95	0.563231	0.144029	4.11817e-06	0.00255281
ENSG00000274512.6	TBC1D3L	protein_coding	154.794	1.06498	0.274379	4.17505e-06	0.00255281
ENSG00000166123.14	GPT2	protein_coding	416.703	-0.782431	0.20498	5.07639e-06	0.00294056
ENSG00000018280.17	SLC11A1	protein_coding	6915.94	0.682879	0.18155	6.86528e-06	0.00377796
ENSG00000071082.11	RPL31	protein_coding	4310.35	-0.473667	0.126699	8.5442e-06	0.00447798
ENSG00000100368.14	CSF2RB	protein_coding	5377.83	0.746922	0.202892	9.20339e-06	0.00459202
ENSG00000169439.12	SDC2	protein_coding	5801.83	0.654278	0.177726	9.63689e-06	0.00459202
ENSG00000065989.16	PDE4A	protein_coding	2219.95	0.523527	0.141871	1.00135e-05	0.00459202
ENSG00000170004.18	CHD3	protein_coding	836.351	0.632603	0.174388	1.11689e-05	0.00491702
ENSG00000113070.8	HBEGF	protein_coding	762.293	0.858417	0.241627	1.42476e-05	0.00585255
ENSG00000163453.11	IGFBP7	protein_coding	91.302	1.20114	0.340673	1.43575e-05	0.00585255
ENSG00000135069.14	PSAT1	protein_coding	1752.67	-0.983079	0.276947	1.4909e-05	0.00586031
ENSG00000011600.12	TYROBP	protein_coding	4841.07	-0.649811	0.18369	1.61022e-05	0.00611106
ENSG00000163736.4	PPBP	protein_coding	398.699	0.0433278	0.0934099	1.71824e-05	0.00630365
ENSG00000185033.14	SEMA4B	protein_coding	199.066	0.993358	0.284233	1.79776e-05	0.00638263
ENSG00000117318.9	ID3	protein_coding	259.362	1.04468	0.309432	2.42209e-05	0.00833046
ENSG00000184557.4	SOCS3	protein_coding	4365.96	0.596843	0.174489	2.51143e-05	0.008376
ENSG00000188906.17	LRRK2	protein_coding	982.166	0.746006	0.222578	2.69734e-05	0.00849538
ENSG00000181374.8	CCL13	protein_coding	366.579	0.0693898	0.137199	2.7016e-05	0.00849538
ENSG00000144867.13	SRPRB	protein_coding	980.222	-0.587419	0.17503	3.09028e-05	0.00944767
ENSG00000147403.18	RPL10	protein_coding	13795.4	-0.438428	0.129491	3.25293e-05	0.00967616
ENSG00000089157.16	RPLP0	protein_coding	13367.1	-0.508038	0.152058	3.58636e-05	0.0103872
ENSG00000184178.16	SCFD2	protein_coding	279.139	-0.644917	0.197292	4.10062e-05	0.0112105
ENSG00000133103.17	COG6	protein_coding	490.975	-0.773506	0.236232	4.10497e-05	0.0112105
ENSG00000141526.18	SLC16A3	protein_coding	7256	0.500241	0.151644	4.17619e-05	0.0112105
ENSG00000231500.7	RPS18	protein_coding	6750.47	-0.508737	0.155488	4.38427e-05	0.0114889
ENSG00000093134.15	VNN3	protein_coding	147.299	0.0560262	0.109798	4.84569e-05	0.0124027
ENSG00000083845.9	RPS5	protein_coding	3781.96	-0.429099	0.131758	5.10448e-05	0.0126615
ENSG00000125538.12	IL1B	protein_coding	53299	1.2001	0.371222	5.28296e-05	0.0126615
ENSG00000197646.8	PDCD1LG2	protein_coding	679.276	0.766648	0.239295	5.29193e-05	0.0126615
ENSG00000109475.17	RPL34	protein_coding	3286.15	-0.498405	0.157718	6.22556e-05	0.0143273
ENSG00000158270.12	COLEC12	protein_coding	998.93	1.4529	0.460003	6.24849e-05	0.0143273
ENSG00000170458.14	CD14	protein_coding	5082.53	0.964801	0.306227	6.67333e-05	0.0149891
ENSG00000074370.18	ATP2A3	protein_coding	1229.74	0.789449	0.255455	7.14292e-05	0.015723
ENSG00000151012.13	SLC7A11	protein_coding	4963.87	0.964765	0.324872	7.59445e-05	0.0163891
ENSG00000140548.10	ZNF710	protein_coding	721.839	0.580667	0.188615	8.08146e-05	0.0166316
ENSG00000115944.15	COX7A2L	protein_coding	1547.93	-0.391003	0.124593	8.10137e-05	0.0166316
ENSG00000145425.10	RPS3A	protein_coding	4876.04	-0.433594	0.139912	8.27881e-05	0.0166316
ENSG00000284753.2	EEF1AKMT4	protein_coding	98.4514	-0.971231	0.319832	8.31126e-05	0.0166316
ENSG00000169429.11	CXCL8	protein_coding	69167.7	1.17945	0.388557	9.52428e-05	0.0187186
ENSG00000171858.18	RPS21	protein_coding	2003.87	-0.423092	0.139174	0.000104717	0.0198957
ENSG00000114850.7	SSR3	protein_coding	2742.43	-0.367978	0.119859	0.000104847	0.0198957
ENSG00000181163.14	NPM1	protein_coding	6359.5	-0.381482	0.125096	0.000108125	0.0201699
ENSG00000156508.19	EEF1A1	protein_coding	93322.2	-0.428954	0.142168	0.000113202	0.020434
ENSG00000166441.13	RPL27A	protein_coding	7530.52	-0.390122	0.12895	0.000113254	0.020434
ENSG00000134824.14	FADS2	protein_coding	3940.16	0.512685	0.172506	0.000117143	0.0207948
ENSG00000108556.10	CHRNE	protein_coding	175.092	-0.0585433	0.113455	0.000134378	0.0234756
ENSG00000146386.8	ABRACL	protein_coding	673.174	-0.558262	0.19213	0.00013658	0.0234874
ENSG00000198918.8	RPL39	protein_coding	2136.85	-0.486005	0.166831	0.000139991	0.0237037
ENSG00000227191.8	TRGC2	TR_C_gene	104.8	1.00007	0.353203	0.000157849	0.0263225
ENSG00000168685.15	IL7R	protein_coding	12435.4	0.816101	0.291908	0.0001637	0.0268907
ENSG00000157557.13	ETS2	protein_coding	2326.08	0.650728	0.230717	0.000170931	0.0274157
ENSG00000173369.17	C1QB	protein_coding	5412.92	0.765339	0.271085	0.000171877	0.0274157
ENSG00000064547.14	LPAR2	protein_coding	822.637	0.469988	0.164502	0.000177585	0.0279214
ENSG00000167703.15	SLC43A2	protein_coding	8368.55	0.742633	0.26842	0.000185518	0.0287579
ENSG00000175061.18	SNHG29	lncRNA	1156.67	-0.511711	0.184974	0.000205452	0.0314056
ENSG00000114686.9	MRPL3	protein_coding	982.063	-0.451163	0.161985	0.000211666	0.0319122
ENSG00000196878.15	LAMB3	protein_coding	597.83	0.997808	0.367252	0.0002201	0.0327355
ENSG00000171863.15	RPS7	protein_coding	3596.64	-0.362271	0.128891	0.000228064	0.0332429
ENSG00000198242.14	RPL23A	protein_coding	1953.46	-0.373995	0.133396	0.000229553	0.0332429
ENSG00000164587.13	RPS14	protein_coding	6174.25	-0.390696	0.140631	0.000235628	0.0336795
ENSG00000183250.12	LINC01547	lncRNA	426.544	0.724718	0.269092	0.000246495	0.0347811
ENSG00000133112.17	TPT1	protein_coding	17061.3	-0.380679	0.137654	0.000251719	0.0347813
ENSG00000139572.4	GPR84	protein_coding	827.147	0.817575	0.300108	0.000255058	0.0347813
ENSG00000050820.17	BCAR1	protein_coding	688.186	-0.787363	0.306162	0.000256663	0.0347813
ENSG00000173391.9	OLR1	protein_coding	587.433	0.995323	0.378576	0.000264157	0.0347813
ENSG00000130222.11	GADD45G	protein_coding	1134.08	0.659616	0.247439	0.000264324	0.0347813
ENSG00000142937.12	RPS8	protein_coding	7984.65	-0.412387	0.152366	0.000265458	0.0347813
ENSG00000261373.1	VPS9D1-AS1	lncRNA	82.0065	0.0598538	0.115161	0.000274228	0.0355077
ENSG00000253958.2	CLDN23	protein_coding	708.131	0.696279	0.268878	0.000281858	0.0360712
ENSG00000196549.13	MME	protein_coding	258.685	-1.3066	0.507771	0.000303901	0.0384453
ENSG00000011422.12	PLAUR	protein_coding	12134.6	0.499621	0.190745	0.00031661	0.0395979
ENSG00000110700.7	RPS13	protein_coding	4075.15	-0.359714	0.134162	0.000334613	0.0409864
ENSG00000145592.14	RPL37	protein_coding	4022.01	-0.410389	0.156218	0.000335161	0.0409864
ENSG00000142534.7	RPS11	protein_coding	10272.2	-0.30868	0.113485	0.000339149	0.0410184
ENSG00000158481.13	CD1C	protein_coding	102.837	0.0476283	0.0976161	0.000357999	0.0428276
ENSG00000137154.13	RPS6	protein_coding	5833.68	-0.410649	0.158028	0.000372221	0.0440502
ENSG00000157870.17	PRXL2B	protein_coding	3595.89	-0.451567	0.175305	0.000384084	0.0445562
ENSG00000144713.13	RPL32	protein_coding	4651.57	-0.439978	0.171652	0.000384594	0.0445562
ENSG00000105640.13	RPL18A	protein_coding	6502.14	-0.380792	0.147427	0.000399836	0.0458396
ENSG00000184828.10	ZBTB7C	protein_coding	193.625	0.0416063	0.0911595	0.000408799	0.0458715
ENSG00000185338.7	SOCS1	protein_coding	475.592	0.944535	0.384375	0.000412189	0.0458715
ENSG00000091542.9	ALKBH5	protein_coding	1735.51	-0.357706	0.137332	0.000415646	0.0458715
ENSG00000122641.11	INHBA	protein_coding	7785.19	0.0747492	0.147561	0.000416787	0.0458715
ENSG00000235385.2	LINC02154	lncRNA	69.7352	0.0337467	0.0845133	0.00043316	0.0472015
ENSG00000132432.14	SEC61G	protein_coding	1406.73	-0.409079	0.161011	0.000443309	0.0477467
ENSG00000120805.14	ARL1	protein_coding	1795.29	-0.507729	0.203444	0.000446839	0.0477467
ENSG00000159189.12	C1QC	protein_coding	4359.79	0.76968	0.310448	0.000466451	0.0489065
ENSG00000172809.13	RPL38	protein_coding	2445.26	-0.355413	0.139108	0.00046658	0.0489065
ENSG00000188215.10	DCUN1D3	protein_coding	618.775	0.486321	0.196684	0.000475786	0.0491697
ENSG00000244026.6	FAM86DP	transcribed_unprocessed_pseudogene	188.107	-0.637631	0.262161	0.000478026	0.0491697
ENSG00000149485.19	FADS1	protein_coding	3395.64	0.441215	0.177517	0.000486255	0.0492002
ENSG00000105711.14	SCN1B	protein_coding	564.213	0.76966	0.321449	0.000491991	0.0492002
ENSG00000168159.14	RNF187	protein_coding	2674.82	-0.349371	0.137606	0.000493084	0.0492002
ENSG00000188846.14	RPL14	protein_coding	5590.98	-0.336151	0.131943	0.000496204	0.0492002
ENSG00000161835.11	TAMALIN	protein_coding	456.783	0.552535	0.227297	0.000512755	0.0503873
ENSG00000113916.18	BCL6	protein_coding	3562.69	0.486043	0.199817	0.000545286	0.0531099
ENSG00000064932.16	SBNO2	protein_coding	3381.75	0.343198	0.137049	0.000559728	0.0540383
ENSG00000108984.15	MAP2K6	protein_coding	87.7724	0.0391725	0.0888691	0.000568794	0.0541488
ENSG00000136240.10	KDELR2	protein_coding	3214.91	-0.389527	0.158644	0.000572026	0.0541488
ENSG00000107175.12	CREB3	protein_coding	1267.34	-0.359057	0.14509	0.000575633	0.0541488
ENSG00000168405.17	CMAHP	transcribed_unitary_pseudogene	115.89	0.782779	0.33426	0.000581935	0.0542778
ENSG00000172893.17	DHCR7	protein_coding	649.959	0.792587	0.337259	0.000622309	0.0575346
ENSG00000154277.13	UCHL1	protein_coding	2226.63	-0.882977	0.422243	0.000627381	0.0575346
ENSG00000196535.17	MYO18A	protein_coding	1976	0.399411	0.166019	0.000632535	0.0575346
ENSG00000109534.17	GAR1	protein_coding	348.128	-0.538325	0.231413	0.000638879	0.0576353
ENSG00000138326.21	RPS24	protein_coding	5412.38	-0.331401	0.136109	0.000664466	0.059447
ENSG00000075426.12	FOSL2	protein_coding	2950.75	0.452756	0.193248	0.000669764	0.059447
ENSG00000101000.6	PROCR	protein_coding	300.275	0.809002	0.357473	0.000703141	0.0619031
ENSG00000147408.14	CSGALNACT1	protein_coding	131.855	0.0265481	0.0798029	0.000716395	0.0619031
ENSG00000136628.18	EPRS1	protein_coding	2742.34	-0.354856	0.1482	0.000716893	0.0619031
ENSG00000020181.18	ADGRA2	protein_coding	95.6833	0.0358275	0.0859488	0.000719934	0.0619031
ENSG00000171522.6	PTGER4	protein_coding	2736.9	0.428825	0.183996	0.000725937	0.0619353
ENSG00000061794.13	MRPS35	protein_coding	929.109	-0.376487	0.159923	0.000744695	0.0629765
ENSG00000156381.9	ANKRD9	protein_coding	356.788	0.607573	0.27611	0.000749584	0.0629765
ENSG00000149531.15	FRG1BP	unprocessed_pseudogene	190.558	-0.0887846	0.198792	0.000761946	0.0635301
ENSG00000110917.8	MLEC	protein_coding	3014.5	-0.324229	0.135539	0.000770105	0.0637277
ENSG00000182541.18	LIMK2	protein_coding	1627.62	0.608787	0.275659	0.00086173	0.0707776
ENSG00000167642.13	SPINT2	protein_coding	423.897	0.617448	0.283442	0.000877108	0.0711217
ENSG00000130164.14	LDLR	protein_coding	1450.71	0.608389	0.280065	0.000878843	0.0711217
ENSG00000101460.13	MAP1LC3A	protein_coding	660.013	0.632987	0.287936	0.000916969	0.0732849
ENSG00000013619.15	MAMLD1	protein_coding	384.048	0.528656	0.241686	0.00091963	0.0732849
ENSG00000141503.17	MINK1	protein_coding	5472.36	0.434137	0.196139	0.000925549	0.0732849
ENSG00000171049.9	FPR2	protein_coding	413.78	0.767928	0.360122	0.000964772	0.0758448
ENSG00000146574.16	CCZ1B	protein_coding	305.204	-0.678872	0.328018	0.000983855	0.0767965
ENSG00000073849.16	ST6GAL1	protein_coding	429.201	-0.619353	0.302894	0.000992866	0.0769541
ENSG00000105193.9	RPS16	protein_coding	6825.76	-0.436684	0.200922	0.00102012	0.0780001
ENSG00000089195.15	TRMT6	protein_coding	344.003	-0.427377	0.195608	0.00102054	0.0780001
ENSG00000125726.11	CD70	protein_coding	585.294	0.0454503	0.0948066	0.00103159	0.0783014
ENSG00000180061.10	TMEM150B	protein_coding	1110.82	0.421245	0.194304	0.00105211	0.0789284
ENSG00000112306.8	RPS12	protein_coding	4676.74	-0.32138	0.142182	0.0010542	0.0789284
ENSG00000151135.10	TMEM263	protein_coding	764.306	-0.518824	0.245237	0.00106726	0.0793663
ENSG00000142541.18	RPL13A	protein_coding	18381.9	-0.294123	0.128721	0.00107532	0.0794294
ENSG00000173334.4	TRIB1	protein_coding	1209.51	0.494129	0.23342	0.00108339	0.0794919
ENSG00000122861.16	PLAU	protein_coding	2504.91	0.690808	0.353966	0.00111846	0.0812778
ENSG00000075399.14	VPS9D1	protein_coding	1212.14	0.503615	0.240563	0.0011225	0.0812778
ENSG00000147677.11	EIF3H	protein_coding	2057.2	-0.277943	0.121115	0.00113057	0.0813274
ENSG00000175130.7	MARCKSL1	protein_coding	738.804	0.537904	0.260813	0.00116418	0.0832014
ENSG00000130202.10	NECTIN2	protein_coding	3605.49	0.399306	0.187604	0.00118523	0.0841591
ENSG00000174444.15	RPL4	protein_coding	12468.9	-0.293867	0.131329	0.0012023	0.0843853
ENSG00000234741.8	GAS5	lncRNA	605.497	-0.459772	0.224594	0.00120375	0.0843853
ENSG00000137265.15	IRF4	protein_coding	841.835	0.0508919	0.100956	0.00121161	0.0843985
ENSG00000168028.14	RPSA	protein_coding	6027.99	-0.343523	0.160373	0.00122377	0.0847095
ENSG00000156110.15	ADK	protein_coding	360.326	-0.514822	0.263217	0.00123309	0.0848215
ENSG00000112977.16	DAP	protein_coding	2355.97	-0.402606	0.192865	0.00124323	0.0849874
ENSG00000174748.22	RPL15	protein_coding	9205.53	-0.272604	0.122252	0.00133406	0.0906334
ENSG00000140545.15	MFGE8	protein_coding	208.925	0.678341	0.363297	0.0014194	0.0958397
ENSG00000197324.9	LRP10	protein_coding	5974.84	0.307406	0.143565	0.00142935	0.0959233
ENSG00000184588.18	PDE4B	protein_coding	1124.37	0.890517	0.448581	0.00145917	0.0961717
ENSG00000161970.15	RPL26	protein_coding	282.49	-0.483416	0.245611	0.00146748	0.0961717
ENSG00000128791.12	TWSG1	protein_coding	811.746	0.39882	0.196941	0.00146765	0.0961717
ENSG00000155926.14	SLA	protein_coding	1495.49	0.74145	0.378276	0.001468	0.0961717
ENSG00000188897.9	CTD-3088G3.8	protein_coding	135.274	0.60723	0.315952	0.00148404	0.0966467
ENSG00000166387.14	PPFIBP2	protein_coding	795.902	0.497106	0.260615	0.00158318	0.102497
ENSG00000134769.23	DTNA	protein_coding	403.628	0.401629	0.204199	0.00161508	0.103931
ENSG00000104419.17	NDRG1	protein_coding	2218.37	0.545262	0.294269	0.00162744	0.103931
ENSG00000213445.10	SIPA1	protein_coding	1292.02	0.298379	0.142562	0.00163365	0.103931
ENSG00000185885.17	IFITM1	protein_coding	315.89	0.0301153	0.0818128	0.00166285	0.10518
ENSG00000204619.8	PPP1R11	protein_coding	1869.32	-0.374688	0.189973	0.00168208	0.10549
ENSG00000184792.16	OSBP2	protein_coding	149.323	-0.0287118	0.0807476	0.00168692	0.10549
ENSG00000197756.10	RPL37A	protein_coding	5729.19	-0.308277	0.151241	0.00170742	0.105637
ENSG00000184575.12	XPOT	protein_coding	2757.45	-0.467925	0.248737	0.00170847	0.105637
ENSG00000122026.11	RPL21	protein_coding	5588.16	-0.282064	0.135176	0.00171958	0.10573
ENSG00000166825.15	ANPEP	protein_coding	15513	0.381937	0.195802	0.00173606	0.106151
ENSG00000100316.16	RPL3	protein_coding	11902.6	-0.316688	0.157399	0.00174903	0.106353
ENSG00000137462.9	TLR2	protein_coding	1795.02	0.684718	0.372189	0.00178014	0.10765
ENSG00000168003.18	SLC3A2	protein_coding	7111.16	0.401301	0.212077	0.00181751	0.109309
ENSG00000105928.16	GSDME	protein_coding	1174.5	-0.596728	0.333934	0.00185793	0.111132
ENSG00000101445.10	PPP1R16B	protein_coding	85.0597	0.0296685	0.0815384	0.00187169	0.11135
ENSG00000133065.11	SLC41A1	protein_coding	88.6807	0.0462365	0.0952662	0.00189875	0.112353
ENSG00000129219.14	PLD2	protein_coding	1070.15	0.382177	0.204194	0.00198744	0.116598
ENSG00000288722.1	F8A1	protein_coding	492.83	-0.486684	0.27974	0.0019975	0.116598
ENSG00000006118.15	TMEM132A	protein_coding	1163.55	0.617753	0.357595	0.00201246	0.116598
ENSG00000167508.12	MVD	protein_coding	2652.07	0.338165	0.176283	0.00202652	0.116598
ENSG00000124067.17	SLC12A4	protein_coding	666.786	0.364343	0.19228	0.00202691	0.116598
ENSG00000005243.10	COPZ2	protein_coding	140.321	-0.61794	0.356036	0.00203405	0.116598
ENSG00000116260.17	QSOX1	protein_coding	6699.59	0.459191	0.258336	0.00209569	0.118592
ENSG00000121966.7	CXCR4	protein_coding	795.527	0.0773952	0.150404	0.00209915	0.118592
ENSG00000155957.18	TMBIM4	protein_coding	450.041	-0.408309	0.224223	0.00210117	0.118592
ENSG00000173465.8	ZNRD2	protein_coding	462.282	-0.425975	0.236676	0.00213034	0.119625
ENSG00000286256.2	RP11-701P16.6	lncRNA	648.713	0.0408406	0.0899528	0.0021465	0.11992
ENSG00000136010.14	ALDH1L2	protein_coding	850.795	-0.660974	0.394934	0.00218539	0.121477
ENSG00000111450.14	STX2	protein_coding	744.201	-0.501248	0.307481	0.00223581	0.123063
ENSG00000204628.12	RACK1	protein_coding	7241.41	-0.244841	0.119459	0.00223629	0.123063
ENSG00000071967.12	CYBRD1	protein_coding	401.016	-0.367683	0.202372	0.00227155	0.123565
ENSG00000110079.19	MS4A4A	protein_coding	598.649	0.566211	0.334641	0.00228336	0.123565
ENSG00000158161.16	EYA3	protein_coding	1244.53	0.333751	0.179136	0.00228747	0.123565
ENSG00000135862.6	LAMC1	protein_coding	657.653	0.0735887	0.139305	0.00229969	0.123565
ENSG00000102096.9	PIM2	protein_coding	1343.01	0.660831	0.396496	0.00230155	0.123565
ENSG00000198121.14	LPAR1	protein_coding	644.855	0.428831	0.249642	0.00231741	0.123813
ENSG00000059573.9	ALDH18A1	protein_coding	263.944	-0.466084	0.275976	0.00234212	0.124528
ENSG00000167992.13	VWCE	protein_coding	709.439	0.0623603	0.116276	0.00239912	0.125863
ENSG00000143891.17	GALM	protein_coding	362.198	-0.551131	0.337583	0.00240735	0.125863
ENSG00000105576.16	TNPO2	protein_coding	1152.75	0.274976	0.140121	0.00240736	0.125863
ENSG00000065357.20	DGKA	protein_coding	392.539	0.445622	0.26294	0.00242286	0.125863
ENSG00000065320.9	NTN1	protein_coding	148.146	0.644943	0.40064	0.00243532	0.125863
ENSG00000183019.7	MCEMP1	protein_coding	163.505	0.0431659	0.091924	0.00243584	0.125863
ENSG00000196531.14	NACA	protein_coding	4060.9	-0.293585	0.158008	0.00249121	0.128075
ENSG00000136717.15	BIN1	protein_coding	404.972	0.435497	0.259635	0.00250192	0.128075
ENSG00000077984.6	CST7	protein_coding	67.2741	0.0383575	0.0877095	0.00252798	0.128332
ENSG00000112303.14	VNN2	protein_coding	764.039	0.0414621	0.0904394	0.00253026	0.128332
ENSG00000090659.18	CD209	protein_coding	159.927	0.0612467	0.115436	0.00256402	0.129064
ENSG00000160013.9	PTGIR	protein_coding	781.06	0.588951	0.380113	0.00257516	0.129064
ENSG00000133069.17	TMCC2	protein_coding	281.656	0.037475	0.086979	0.00257987	0.129064
ENSG00000128050.9	PAICS	protein_coding	956.123	-0.371465	0.218891	0.0025952	0.129243
ENSG00000159423.17	ALDH4A1	protein_coding	423.342	0.441692	0.267394	0.00260812	0.129302
ENSG00000110042.8	DTX4	protein_coding	4037.33	-0.290728	0.159667	0.00273119	0.134796
ENSG00000072310.18	SREBF1	protein_coding	2927.07	0.332974	0.189866	0.00275472	0.135103
ENSG00000072818.12	ACAP1	protein_coding	377.342	0.450567	0.27767	0.00276197	0.135103
ENSG00000108298.12	RPL19	protein_coding	9464.34	-0.246903	0.128391	0.00277586	0.135182
ENSG00000104408.11	EIF3E	protein_coding	2298.28	-0.264801	0.141004	0.00280812	0.135937
ENSG00000156482.11	RPL30	protein_coding	2617.95	-0.251042	0.131662	0.00281608	0.135937
ENSG00000196205.8	EEF1A1P5	processed_pseudogene	409.43	-0.370276	0.223983	0.00284085	0.136181
ENSG00000052802.13	MSMO1	protein_coding	2121.41	0.396195	0.241868	0.00284587	0.136181
ENSG00000181458.10	TMEM45A	protein_coding	110.468	-0.0212779	0.077009	0.00287058	0.136769
ENSG00000105851.11	PIK3CG	protein_coding	1852.97	0.374634	0.226528	0.00289559	0.137366
ENSG00000125637.16	PSD4	protein_coding	2205.82	0.342938	0.203062	0.00297675	0.14061
ENSG00000143382.16	ADAMTSL4	protein_coding	2262.72	0.0594359	0.111967	0.00302784	0.142412
ENSG00000166501.14	PRKCB	protein_coding	1444.11	-0.095076	0.21083	0.00306781	0.143678
ENSG00000118181.11	RPS25	protein_coding	4277.92	-0.276837	0.156219	0.00309117	0.144158
ENSG00000008394.13	MGST1	protein_coding	3286.71	-0.39613	0.263501	0.00312689	0.14519
ENSG00000197183.14	NOL4L	protein_coding	703.101	0.368748	0.229607	0.00313968	0.14519
ENSG00000157020.18	SEC13	protein_coding	2746.56	-0.314843	0.185712	0.00315637	0.145352
ENSG00000099810.21	MTAP	protein_coding	396.455	-0.410845	0.281192	0.0031711	0.145421
ENSG00000134419.15	RPS15A	protein_coding	721.674	-0.351759	0.219794	0.0031908	0.145718
ENSG00000127948.16	POR	protein_coding	1926.55	0.38151	0.243466	0.00322814	0.146305
ENSG00000134086.8	VHL	protein_coding	1617.06	0.283089	0.162001	0.00323024	0.146305
ENSG00000163235.16	TGFA	protein_coding	785.121	0.0178067	0.0758178	0.00325554	0.146846
ENSG00000117090.15	SLAMF1	protein_coding	591.748	0.061142	0.114559	0.00328839	0.147722
ENSG00000005486.17	RHBDD2	protein_coding	2435.51	0.483039	0.33735	0.00331597	0.148356
ENSG00000204791.10	SMPD5	transcribed_unitary_pseudogene	108.705	0.0405707	0.0894903	0.00333457	0.148479
ENSG00000140406.4	TLNRD1	protein_coding	1705.23	0.389489	0.25459	0.00337148	0.148479
ENSG00000077232.19	DNAJC10	protein_coding	2478.93	-0.315705	0.194069	0.00338594	0.148479
ENSG00000157193.18	LRP8	protein_coding	520.289	0.345392	0.217386	0.00338607	0.148479
ENSG00000179889.19	PDXDC1	protein_coding	2869.11	-0.288845	0.170333	0.00339515	0.148479
ENSG00000167965.18	MLST8	protein_coding	1125.55	-0.305806	0.18387	0.00341785	0.148479
ENSG00000090861.17	AARS1	protein_coding	2866.36	-0.298337	0.180164	0.00342029	0.148479
ENSG00000064989.13	CALCRL	protein_coding	77.8217	0.0396252	0.0886004	0.00342664	0.148479
ENSG00000122862.5	SRGN	protein_coding	19881.8	0.66037	0.478307	0.00347624	0.150037
ENSG00000185104.20	FAF1	protein_coding	347.744	-0.358683	0.236955	0.00349913	0.150435
ENSG00000116649.10	SRM	protein_coding	1361.06	-0.346151	0.230785	0.00353935	0.150835
ENSG00000135047.16	CTSL	protein_coding	11471.4	0.415522	0.288425	0.00354761	0.150835
ENSG00000122406.14	RPL5	protein_coding	4629.43	-0.275424	0.16235	0.00354955	0.150835
ENSG00000143543.15	JTB	protein_coding	311.607	-0.391063	0.267809	0.00356869	0.151038
ENSG00000054967.13	RELT	protein_coding	975.851	0.39364	0.268162	0.00358178	0.151038
ENSG00000149809.17	TM7SF2	protein_coding	163.533	0.0916073	0.194814	0.00361129	0.151403
ENSG00000168374.11	ARF4	protein_coding	6744.78	-0.406299	0.27856	0.00361794	0.151403
ENSG00000110442.12	COMMD9	protein_coding	1455.63	-0.269494	0.157643	0.00365518	0.152382
ENSG00000132768.14	DPH2	protein_coding	531.218	-0.332444	0.216829	0.00368347	0.152982
ENSG00000111371.16	SLC38A1	protein_coding	1044.15	-0.0401872	0.0890354	0.00374001	0.154746
ENSG00000272825.1	LL21NC02-1C16.2	lncRNA	141.02	0.0554283	0.105906	0.00377775	0.155723
ENSG00000182310.15	SPACA6	protein_coding	160.206	0.0600127	0.112176	0.00383814	0.156921
ENSG00000125868.16	DSTN	protein_coding	1622.03	-0.243547	0.13842	0.00384426	0.156921
ENSG00000173110.8	HSPA6	protein_coding	241.113	0.056679	0.10778	0.0038496	0.156921
ENSG00000247982.6	LINC00926	lncRNA	308.101	0.0459166	0.0945077	0.00386934	0.157144
ENSG00000108523.16	RNF167	protein_coding	1705.59	-0.349968	0.244011	0.0039824	0.161141
ENSG00000117411.18	B4GALT2	protein_coding	224.29	-0.380007	0.272492	0.0040277	0.162377
ENSG00000006576.16	PHTF2	protein_coding	662.909	0.302961	0.196846	0.00410076	0.164235
ENSG00000232679.2	LINC01705	lncRNA	219.112	-0.03327	0.0836616	0.00410363	0.164235
ENSG00000159685.11	CHCHD6	protein_coding	71.318	-0.592719	0.588695	0.00414952	0.164972
ENSG00000137496.18	IL18BP	protein_coding	413.597	-0.375141	0.27275	0.00415202	0.164972
ENSG00000104812.15	GYS1	protein_coding	974.798	0.306285	0.204449	0.00426487	0.168472
ENSG00000138061.12	CYP1B1	protein_coding	10773.9	0.432714	0.346521	0.00427074	0.168472
ENSG00000197958.13	RPL12	protein_coding	5596.79	-0.278157	0.177067	0.00430609	0.16926
ENSG00000147604.14	RPL7	protein_coding	6487.84	-0.276621	0.180208	0.00432679	0.169468
ENSG00000145354.12	CISD2	protein_coding	751.223	-0.268393	0.168529	0.00437149	0.170612
ENSG00000071242.12	RPS6KA2	protein_coding	783.185	-0.0543885	0.104125	0.00439012	0.170734
ENSG00000099284.15	MACROH2A2	protein_coding	212.348	-0.0467492	0.0950642	0.00446808	0.172849
ENSG00000178035.13	IMPDH2	protein_coding	870.026	-0.313889	0.222758	0.00447593	0.172849
ENSG00000259590.1	LINC02244	lncRNA	1734.76	-0.081213	0.155787	0.00454901	0.174494
ENSG00000167526.14	RPL13	protein_coding	9590.57	-0.262755	0.16793	0.00455202	0.174494
ENSG00000032444.17	PNPLA6	protein_coding	5370.09	0.397718	0.324558	0.00456609	0.174494
ENSG00000137818.12	RPLP1	protein_coding	12504.6	-0.272482	0.17865	0.00459204	0.174879
ENSG00000018510.18	AGPS	protein_coding	1786.58	-0.304452	0.213721	0.00465875	0.176762
ENSG00000112139.17	MDGA1	protein_coding	104.62	0.0297022	0.081367	0.00467361	0.176762
ENSG00000162368.14	CMPK1	protein_coding	3236.79	-0.23757	0.143866	0.00470334	0.177277
ENSG00000008118.10	CAMK1G	protein_coding	63.9073	0.0276932	0.0801933	0.00473459	0.177846
ENSG00000143727.16	ACP1	protein_coding	1422.41	-0.253891	0.161877	0.0047635	0.178323
ENSG00000184220.12	CMSS1	protein_coding	151.466	-0.0676614	0.124462	0.00480185	0.178545
ENSG00000103222.20	ABCC1	protein_coding	2625.54	0.266904	0.174698	0.00480186	0.178545
ENSG00000142676.14	RPL11	protein_coding	5784.57	-0.245072	0.154968	0.00482444	0.17878
ENSG00000163682.17	RPL9	protein_coding	6029.63	-0.270806	0.181854	0.00487469	0.179739
ENSG00000120784.17	ZFP30	protein_coding	92.5888	-0.0619625	0.115041	0.00490584	0.179739
ENSG00000172824.16	CES4A	protein_coding	149.903	0.0796658	0.151265	0.00491437	0.179739
ENSG00000128271.22	ADORA2A	protein_coding	81.3612	0.0385629	0.0876018	0.00491563	0.179739
ENSG00000143947.15	RPS27A	protein_coding	4731.51	-0.249413	0.159779	0.0049425	0.180123
ENSG00000163938.17	GNL3	protein_coding	1364.23	-0.283243	0.201224	0.0049781	0.180822
ENSG00000100196.11	KDELR3	protein_coding	81.5134	-0.0348194	0.0847236	0.00504106	0.18149
ENSG00000186074.19	CD300LF	protein_coding	474.246	0.361899	0.30497	0.00506262	0.18149
ENSG00000013288.9	MAN2B2	protein_coding	1523.42	0.318463	0.246761	0.00507621	0.18149
ENSG00000181381.15	DDX60L	protein_coding	3577.98	0.0592609	0.110787	0.00507788	0.18149
ENSG00000143369.15	ECM1	protein_coding	1145.95	0.324517	0.260892	0.00510039	0.18149
ENSG00000143924.19	EML4	protein_coding	3532.42	0.335133	0.270015	0.00511326	0.18149
ENSG00000249992.2	TMEM158	protein_coding	473.073	0.488089	0.461193	0.00512063	0.18149
ENSG00000132510.11	KDM6B	protein_coding	3818.61	0.247929	0.159797	0.00512842	0.18149
ENSG00000120457.12	KCNJ5	protein_coding	126.406	-0.77772	0.799839	0.00518073	0.182103
ENSG00000178719.17	GRINA	protein_coding	12730.2	0.308007	0.235303	0.0051927	0.182103
ENSG00000179362.14	HMGN2P46	transcribed_processed_pseudogene	771.918	0.315116	0.241978	0.00519537	0.182103
ENSG00000187840.5	EIF4EBP1	protein_coding	1093.34	-0.334629	0.327196	0.00527111	0.184079
ENSG00000106266.11	SNX8	protein_coding	2405.47	0.237208	0.15081	0.00528521	0.184079
ENSG00000152133.16	GPATCH11	protein_coding	253.085	-0.379356	0.346889	0.00533324	0.185166
ENSG00000081760.17	AACS	protein_coding	427.584	0.334684	0.279519	0.00536527	0.185692
ENSG00000148303.17	RPL7A	protein_coding	8181.97	-0.267518	0.190133	0.00539579	0.186163
ENSG00000135048.14	CEMIP2	protein_coding	434.993	0.358027	0.325679	0.00541759	0.186331
ENSG00000073169.14	SELENOO	protein_coding	1074.17	0.239913	0.156029	0.00543948	0.186501
ENSG00000165271.17	NOL6	protein_coding	1066.25	-0.280076	0.21088	0.00549852	0.18794
ENSG00000063046.18	EIF4B	protein_coding	4501.99	-0.268573	0.192928	0.00556427	0.189599
ENSG00000138185.20	ENTPD1	protein_coding	1262.83	0.0802376	0.15228	0.00559048	0.189904
ENSG00000113734.18	BNIP1	protein_coding	195.541	-0.361575	0.354049	0.00561293	0.19008
ENSG00000136689.19	IL1RN	protein_coding	49581	0.259477	0.184542	0.0058133	0.195494
ENSG00000104341.17	LAPTM4B	protein_coding	102.935	0.0456408	0.0939052	0.00581872	0.195494
ENSG00000182199.11	SHMT2	protein_coding	2731.33	-0.256122	0.184858	0.00582608	0.195494
ENSG00000131042.15	LILRB2	protein_coding	2937.79	0.467636	0.677975	0.00586527	0.195539
ENSG00000125735.11	TNFSF14	protein_coding	1134.86	-0.0561212	0.105555	0.00586961	0.195539
ENSG00000089009.16	RPL6	protein_coding	7403.32	-0.238542	0.162339	0.00588074	0.195539
ENSG00000225855.7	RUSC1-AS1	lncRNA	177.705	0.05307	0.102135	0.00608206	0.201207
ENSG00000180758.12	GPR157	protein_coding	1155.91	0.0499462	0.0985892	0.00608776	0.201207
ENSG00000069399.15	BCL3	protein_coding	1358.38	0.287013	0.240621	0.00612536	0.201438
ENSG00000127334.11	DYRK2	protein_coding	1243.1	-0.115592	0.323331	0.00613137	0.201438
ENSG00000177189.14	RPS6KA3	protein_coding	2148.4	-0.279738	0.22672	0.00620084	0.203115
ENSG00000066084.13	DIP2B	protein_coding	979.711	0.28863	0.248035	0.00624186	0.203852
ENSG00000142224.17	IL19	protein_coding	192.945	0.0227048	0.0777268	0.00627179	0.204223
ENSG00000167191.12	GPRC5B	protein_coding	63.3704	0.0325594	0.0830829	0.00629477	0.204366
ENSG00000197712.12	FAM114A1	protein_coding	324.352	-0.067839	0.124223	0.00634946	0.205536
ENSG00000128965.13	CHAC1	protein_coding	239.751	-0.365596	0.55071	0.00640304	0.206662
ENSG00000183010.17	PYCR1	protein_coding	73.7801	-0.0453617	0.093467	0.00646734	0.208127
ENSG00000024422.12	EHD2	protein_coding	100.012	-0.0410585	0.0895518	0.00652991	0.209201
ENSG00000125691.14	RPL23	protein_coding	6276.11	-0.250049	0.19095	0.00653871	0.209201
ENSG00000198912.12	C1orf174	protein_coding	670.278	-0.256313	0.215549	0.00696446	0.22191
ENSG00000213741.11	RPS29	protein_coding	2394.27	-0.266482	0.236313	0.00699	0.22191
ENSG00000049089.15	COL9A2	protein_coding	1227.82	0.262891	0.223904	0.00699643	0.22191
ENSG00000198380.13	GFPT1	protein_coding	2275.21	-0.305646	0.359714	0.00703495	0.222371
ENSG00000162723.10	SLAMF9	protein_coding	102.561	0.0290075	0.0809113	0.00705137	0.222371
ENSG00000125454.12	SLC25A19	protein_coding	382.147	0.283242	0.281219	0.00710214	0.223234
ENSG00000258289.10	CHURC1	protein_coding	788.533	-0.0579787	0.107549	0.00711931	0.223234
ENSG00000139793.19	MBNL2	protein_coding	531.706	-0.0857686	0.164803	0.00716006	0.223874
ENSG00000187091.14	PLCD1	protein_coding	272.251	-0.107992	0.257608	0.00721358	0.224627
ENSG00000146247.14	PHIP	protein_coding	955.801	0.223159	0.160386	0.00722496	0.224627
ENSG00000165533.19	TTC8	protein_coding	282.59	-0.284844	0.350322	0.00724752	0.224694
ENSG00000197381.17	ADARB1	protein_coding	881.36	0.279721	0.286781	0.0073425	0.226729
ENSG00000185905.4	C16orf54	protein_coding	482.541	-0.285849	0.46571	0.00735474	0.226729
ENSG00000135541.22	AHI1	protein_coding	308.414	-0.0723784	0.132495	0.00737499	0.226729
ENSG00000171714.13	ANO5	protein_coding	295.782	-0.0445015	0.092544	0.00747571	0.229186
ENSG00000111678.11	C12orf57	protein_coding	180.516	-0.0506781	0.0987891	0.0075112	0.229634
ENSG00000139645.11	ANKRD52	protein_coding	1548.18	0.209054	0.145309	0.00753809	0.229818
ENSG00000132003.9	ZSWIM4	protein_coding	343.13	0.0707394	0.128914	0.00757524	0.230234
ENSG00000172269.20	DPAGT1	protein_coding	1020.18	-0.22689	0.174032	0.00759358	0.230234
ENSG00000184922.14	FMNL1	protein_coding	3790.15	0.274013	0.311957	0.00762104	0.230432
ENSG00000103326.12	CAPN15	protein_coding	1149.07	0.238281	0.194671	0.00765557	0.230842
ENSG00000198856.13	OSTC	protein_coding	1477.32	-0.25158	0.231169	0.00769486	0.231393
ENSG00000231808.2	LINC01388	lncRNA	76.4783	0.0193542	0.0762562	0.00778272	0.233397
ENSG00000176595.4	KBTBD11	protein_coding	136.809	-0.0607364	0.111902	0.00787607	0.235322
ENSG00000130396.21	AFDN	protein_coding	1222.99	0.256232	0.270196	0.00790559	0.235322
ENSG00000119508.18	NR4A3	protein_coding	1624.69	0.0379453	0.0868923	0.00791106	0.235322
ENSG00000137819.14	PAQR5	protein_coding	482.197	-0.0579838	0.10807	0.00799574	0.2372
ENSG00000138604.10	GLCE	protein_coding	260.07	0.265937	0.308645	0.00807283	0.23811
ENSG00000177600.9	RPLP2	protein_coding	5015.64	-0.217963	0.171235	0.00809033	0.23811
ENSG00000171488.15	LRRC8C	protein_coding	563.476	0.0631291	0.115645	0.0081005	0.23811
ENSG00000137876.11	RSL24D1	protein_coding	1312.86	-0.239011	0.211532	0.00811297	0.23811
ENSG00000187837.4	H1-2	protein_coding	509.282	0.267498	0.512486	0.00813581	0.238145
ENSG00000087302.9	RTRAF	protein_coding	1193.64	-0.204686	0.146378	0.00817462	0.238647
ENSG00000120875.9	DUSP4	protein_coding	166.079	0.033593	0.0837318	0.00833161	0.241624
ENSG00000162244.12	RPL29	protein_coding	5862.68	-0.223151	0.185222	0.00838229	0.241624
ENSG00000153234.15	NR4A2	protein_coding	70.4179	0.0415564	0.0897851	0.00838573	0.241624
ENSG00000100138.15	SNU13	protein_coding	1272.4	-0.23859	0.241732	0.00839014	0.241624
ENSG00000196639.7	HRH1	protein_coding	215.937	0.0587617	0.109147	0.00839817	0.241624
ENSG00000226752.9	CUTALP	transcribed_unitary_pseudogene	376.681	-0.0494026	0.0971754	0.00840833	0.241624
ENSG00000138623.10	SEMA7A	protein_coding	1939.03	0.24306	0.232688	0.0085067	0.243814
ENSG00000145050.19	MANF	protein_coding	940.262	-0.248014	0.30042	0.0086126	0.245343
ENSG00000122034.17	GTF3A	protein_coding	1814.24	-0.233516	0.23026	0.00862221	0.245343
ENSG00000100647.8	SUSD6	protein_coding	6196.36	0.183527	0.120816	0.00862689	0.245343
ENSG00000158488.16	CD1E	protein_coding	107.894	0.0263449	0.0793159	0.00873571	0.247797
ENSG00000023572.10	GLRX2	protein_coding	625.574	-0.238131	0.272424	0.00894928	0.252692
ENSG00000011566.15	MAP4K3	protein_coding	676.033	-0.240809	0.284216	0.00895421	0.252692
ENSG00000130749.10	ZC3H4	protein_coding	695.99	0.22143	0.192514	0.00900087	0.25336
ENSG00000285938.1	BCL6-AS1	protein_coding	69.3158	0.0365028	0.0856679	0.00902873	0.253495
ENSG00000060558.4	GNA15	protein_coding	1547.16	0.242555	0.33502	0.00907524	0.254153
ENSG00000163281.12	GNPDA2	protein_coding	177.002	-0.0857412	0.161593	0.00922868	0.257794
ENSG00000114455.13	HHLA2	protein_coding	180.842	0.0242617	0.0783159	0.00931741	0.259614
ENSG00000132661.4	NXT1	protein_coding	237.715	-0.15758	0.907589	0.00939	0.260451
ENSG00000055163.20	CYFIP2	protein_coding	615.416	0.0869825	0.162775	0.00939478	0.260451
ENSG00000275342.5	PRAG1	protein_coding	753.647	0.0833299	0.155566	0.00944206	0.261104
ENSG00000114391.13	RPL24	protein_coding	2961.93	-0.208207	0.177235	0.00948978	0.261735
ENSG00000160352.16	ZNF714	protein_coding	196.419	-0.065634	0.11848	0.00951246	0.261735
ENSG00000117592.9	PRDX6	protein_coding	2445.09	-0.191154	0.139871	0.00955969	0.261793
ENSG00000142192.21	APP	protein_coding	5197.21	0.214619	0.190606	0.00956211	0.261793
ENSG00000171067.11	C11orf24	protein_coding	844.899	-0.21696	0.447168	0.00974979	0.266269
ENSG00000187109.15	NAP1L1	protein_coding	5433.06	-0.204902	0.171221	0.00980309	0.26671
ENSG00000100239.16	PPP6R2	protein_coding	1659.97	0.205644	0.171789	0.00983373	0.26671
ENSG00000100504.17	PYGL	protein_coding	1000.46	0.086688	0.163156	0.00984597	0.26671
ENSG00000100364.19	KIAA0930	protein_coding	13269.7	-0.219148	0.235914	0.00990596	0.26671
ENSG00000092621.13	PHGDH	protein_coding	678.254	-0.0377102	0.0865727	0.00992304	0.26671
ENSG00000188641.14	DPYD	protein_coding	1723.96	0.212502	0.1935	0.00993485	0.26671
ENSG00000224875.2	EML4-AS1	lncRNA	86.0934	0.0248748	0.0785954	0.00993558	0.26671
ENSG00000136630.13	HLX	protein_coding	822.467	0.223972	0.255623	0.00998372	0.26735
ENSG00000178685.14	PARP10	protein_coding	3719.47	0.122535	0.319799	0.0100589	0.268708
ENSG00000065485.20	PDIA5	protein_coding	127.73	-0.046765	0.0944261	0.0101465	0.270394
ENSG00000198755.11	RPL10A	protein_coding	3841.07	-0.208888	0.199521	0.0101829	0.270433
ENSG00000107249.24	GLIS3	protein_coding	103.639	1.19799	0.403277	0.0101971	0.270433
ENSG00000189221.10	MAOA	protein_coding	145.989	0.0285769	0.0804255	0.0103005	0.272186
ENSG00000167005.14	NUDT21	protein_coding	438.558	-0.17377	0.54576	0.0103127	0.272186
ENSG00000111481.10	COPZ1	protein_coding	2005.01	-0.19795	0.16491	0.010338	0.272202
ENSG00000153130.18	SCOC	protein_coding	846.831	-0.20145	0.173872	0.0103939	0.273021
ENSG00000152229.18	PSTPIP2	protein_coding	2285.77	0.0783673	0.142205	0.0104685	0.274325
ENSG00000164244.21	PRRC1	protein_coding	1379.95	-0.212744	0.344055	0.0105069	0.274677
ENSG00000085063.17	CD59	protein_coding	4404.08	-0.212038	0.232383	0.0105766	0.275545
ENSG00000099308.10	MAST3	protein_coding	501.771	0.100954	0.205838	0.0105953	0.275545
ENSG00000145014.18	TMEM44	protein_coding	297.619	0.21406	0.318482	0.0106152	0.275545
ENSG00000129465.16	RIPK3	protein_coding	420.176	0.213366	0.303477	0.0106751	0.276207
ENSG00000186111.11	PIP5K1C	protein_coding	2711.55	0.204209	0.189332	0.010709	0.276207
ENSG00000206341.7	HLA-H	unprocessed_pseudogene	484.921	-0.0149604	0.0747693	0.010741	0.276207
ENSG00000204520.14	MICA	protein_coding	551.036	0.0825103	0.151804	0.0107411	0.276207
ENSG00000250067.12	YJEFN3	protein_coding	146.363	0.0654955	0.118408	0.0108193	0.27757
ENSG00000140650.13	PMM2	protein_coding	1169.81	-0.205881	0.308432	0.0108625	0.278029
ENSG00000196247.12	ZNF107	protein_coding	145.412	0.0612516	0.111736	0.0109205	0.278649
ENSG00000059728.11	MXD1	protein_coding	1995.17	0.061203	0.111664	0.0109374	0.278649
ENSG00000175606.11	TMEM70	protein_coding	1001.58	-0.206366	0.237039	0.0110802	0.281638
ENSG00000243679.1	RP11-274B21.3	processed_pseudogene	393.782	0.208334	0.303113	0.0111348	0.282119
ENSG00000188921.14	HACD4	protein_coding	216.658	-0.0681935	0.122508	0.0111683	0.282119
ENSG00000259760.1	RP11-20G13.2	lncRNA	919.698	-0.0625231	0.113256	0.0111761	0.282119
ENSG00000073150.14	PANX2	protein_coding	190.641	0.0526492	0.10066	0.0112203	0.282588
ENSG00000175782.11	SLC35E3	protein_coding	1554.12	0.0905577	0.170316	0.0112717	0.283066
ENSG00000120742.11	SERP1	protein_coding	4771.39	-0.191424	0.164224	0.0113049	0.283066
ENSG00000144837.9	PLA1A	protein_coding	127.336	0.0411846	0.089219	0.0113235	0.283066
ENSG00000167874.7	TMEM88	protein_coding	112.77	0.0500458	0.097805	0.0113422	0.283066
ENSG00000130589.16	HELZ2	protein_coding	3003.56	0.0644414	0.116484	0.0114456	0.285001
ENSG00000186648.15	CARMIL3	protein_coding	617.838	0.029603	0.0810456	0.0116656	0.289822
ENSG00000153774.9	CFDP1	protein_coding	326.287	-0.174199	0.428819	0.0117048	0.290141
ENSG00000064102.15	INTS13	protein_coding	382.431	-0.11988	0.276122	0.0118502	0.292878
ENSG00000161955.17	TNFSF13	protein_coding	630.23	0.0512084	0.0990296	0.0118823	0.292878
ENSG00000019582.16	CD74	protein_coding	65161.6	0.0499063	0.0975255	0.0119248	0.292878
ENSG00000147364.17	FBXO25	protein_coding	379.628	-0.197564	0.256149	0.0119471	0.292878
ENSG00000078043.16	PIAS2	protein_coding	281.033	0.0569658	0.10578	0.0119482	0.292878
ENSG00000130733.11	YIPF2	protein_coding	694.479	-0.195135	0.295471	0.0119887	0.293217
ENSG00000163389.12	POGLUT1	protein_coding	571.526	0.0925543	0.174976	0.0120519	0.293417
ENSG00000162729.14	IGSF8	protein_coding	970.847	0.0518512	0.0996582	0.0120612	0.293417
ENSG00000231312.7	MAP4K3-DT	lncRNA	356.429	-0.0743167	0.131854	0.0120825	0.293417
ENSG00000163803.13	PLB1	protein_coding	105.394	-0.0493642	0.0969048	0.0121035	0.293417
ENSG00000103942.13	HOMER2	protein_coding	100.577	0.0270569	0.0796245	0.0121423	0.293709
ENSG00000183484.12	GPR132	protein_coding	695.166	0.0450439	0.0926651	0.0122426	0.295486
ENSG00000100129.18	EIF3L	protein_coding	1644.29	-0.19035	0.183224	0.0122736	0.295588
ENSG00000090339.9	ICAM1	protein_coding	5589.54	0.132957	0.318106	0.0123722	0.297311
ENSG00000163734.4	CXCL3	protein_coding	5561.1	0.0187768	0.0760174	0.0124839	0.299342
ENSG00000196961.13	AP2A1	protein_coding	2511.79	0.184981	0.16954	0.0125751	0.300872
ENSG00000013503.10	POLR3B	protein_coding	143.955	-0.0613038	0.111335	0.0126564	0.30216
ENSG00000130402.13	ACTN4	protein_coding	4057.17	0.187329	0.228423	0.0128095	0.305154
ENSG00000250565.7	ATP6V1E2	protein_coding	81.6598	0.0467594	0.094167	0.0129816	0.308585
ENSG00000221968.9	FADS3	protein_coding	1197.96	0.186597	0.200103	0.0130612	0.30981
ENSG00000136141.15	LRCH1	protein_coding	2090.19	-0.0928197	0.173525	0.0132787	0.313935
ENSG00000184545.11	DUSP8	protein_coding	390.522	0.147677	0.340281	0.0132922	0.313935
ENSG00000174403.16	MIR1-1HG-AS1	lncRNA	144.79	-0.0491407	0.0965389	0.013358	0.314813
ENSG00000095002.15	MSH2	protein_coding	186.724	-0.0440575	0.0913763	0.0133965	0.315047
ENSG00000072274.13	TFRC	protein_coding	32676.1	0.164314	0.329495	0.0134512	0.315334
ENSG00000160957.14	RECQL4	protein_coding	229.119	-0.0973952	0.185521	0.0134955	0.315334
ENSG00000196562.14	SULF2	protein_coding	415.543	0.0360572	0.0850026	0.013515	0.315334
ENSG00000105639.20	JAK3	protein_coding	876.735	0.184268	0.211456	0.013528	0.315334
ENSG00000116514.17	RNF19B	protein_coding	2788.37	0.0614539	0.111481	0.013552	0.315334
ENSG00000228526.7	MIR34AHG	lncRNA	1096.72	0.180093	0.240155	0.0135915	0.315586
ENSG00000134278.15	SPIRE1	protein_coding	737.085	-0.138308	0.31254	0.0136838	0.316812
ENSG00000134954.14	ETS1	protein_coding	149.89	0.0465943	0.0939301	0.0137019	0.316812
ENSG00000188157.15	AGRN	protein_coding	7605.95	0.181494	0.210403	0.0138132	0.31856
ENSG00000109536.12	FRG1	protein_coding	748.917	-0.178905	0.210531	0.0138522	0.31856
ENSG00000139668.9	WDFY2	protein_coding	265.513	0.0714313	0.126906	0.013889	0.31856
ENSG00000085365.18	SCAMP1	protein_coding	649.401	-0.180286	0.192553	0.0138932	0.31856
ENSG00000189339.12	SLC35E2B	protein_coding	1133.91	0.158635	0.310293	0.0140237	0.3204
ENSG00000143322.21	ABL2	protein_coding	2290.7	0.087922	0.158713	0.0140317	0.3204
ENSG00000134049.6	IER3IP1	protein_coding	848.063	-0.170114	0.26841	0.0140779	0.320782
ENSG00000229117.9	RPL41	protein_coding	8874.9	-0.176586	0.184621	0.0141477	0.320782
ENSG00000005884.18	ITGA3	protein_coding	1770.02	-0.0471481	0.0941071	0.0141689	0.320782
ENSG00000197785.14	ATAD3A	protein_coding	941.575	-0.175881	0.175606	0.0141768	0.320782
ENSG00000160752.15	FDPS	protein_coding	1033.52	0.0822956	0.1473	0.0142083	0.320782
ENSG00000156860.16	FBRS	protein_coding	3152.01	0.170802	0.152032	0.0142233	0.320782
ENSG00000141030.13	COPS3	protein_coding	735.647	-0.177522	0.193378	0.0142547	0.320832
ENSG00000134030.14	CTIF	protein_coding	454.248	-0.0992497	0.188193	0.0144271	0.323954
ENSG00000110324.11	IL10RA	protein_coding	6861.63	0.0595512	0.108504	0.0144522	0.323954
ENSG00000067064.12	IDI1	protein_coding	1758.08	0.0992714	0.186679	0.0145455	0.325381
ENSG00000091409.16	ITGA6	protein_coding	693.522	-0.0455346	0.0926947	0.0145987	0.325584
ENSG00000179820.16	MYADM	protein_coding	2020.01	-0.0857076	0.154273	0.0146137	0.325584
ENSG00000105655.19	ISYNA1	protein_coding	162.566	0.0578862	0.1064	0.0146746	0.326279
ENSG00000169136.12	ATF5	protein_coding	2902.69	0.124742	0.260195	0.0147588	0.327017
ENSG00000111424.12	VDR	protein_coding	1330.24	0.0868233	0.156606	0.0147783	0.327017
ENSG00000164253.14	WDR41	protein_coding	1075.69	-0.17401	0.207086	0.0147969	0.327017
ENSG00000168701.19	TMEM208	protein_coding	1171.09	-0.171953	0.203736	0.0149426	0.329575
ENSG00000128641.19	MYO1B	protein_coding	686.889	0.0361333	0.0850516	0.0149779	0.32964
ENSG00000211460.12	TSN	protein_coding	1410.31	-0.167902	0.158618	0.0150054	0.32964
ENSG00000168528.12	SERINC2	protein_coding	1100.92	0.0766845	0.135454	0.015119	0.331473
ENSG00000116574.6	RHOU	protein_coding	1164.97	0.045562	0.0929099	0.0151758	0.332056
ENSG00000129562.11	DAD1	protein_coding	2299.39	-0.169781	0.18772	0.0152571	0.332693
ENSG00000011201.12	ANOS1	protein_coding	89.9589	-0.0242598	0.0781644	0.0152828	0.332693
ENSG00000105793.16	GTPBP10	protein_coding	204.511	-0.0584384	0.106911	0.0152955	0.332693
ENSG00000109586.12	GALNT7	protein_coding	1040.94	-0.170863	0.197804	0.0153434	0.333077
ENSG00000123636.18	BAZ2B	protein_coding	522.403	0.121491	0.24292	0.0154429	0.334575
ENSG00000113273.17	ARSB	protein_coding	2247.02	0.0884574	0.158004	0.0156937	0.339342
ENSG00000197157.11	SND1	protein_coding	3895.7	-0.164168	0.152855	0.0157476	0.339593
ENSG00000183741.12	CBX6	protein_coding	4060.32	0.163352	0.147249	0.0157673	0.339593
ENSG00000124762.14	CDKN1A	protein_coding	31167.3	0.0917173	0.163746	0.0157979	0.339593
ENSG00000120697.10	ALG5	protein_coding	513.53	-0.163161	0.226629	0.0158456	0.339954
ENSG00000160223.17	ICOSLG	protein_coding	304.057	0.0108704	0.0737588	0.0159528	0.341589
ENSG00000118242.16	MREG	protein_coding	4948.43	-0.146764	0.247973	0.0160097	0.342142
ENSG00000182117.6	NOP10	protein_coding	2453.46	-0.0747303	0.131215	0.0160806	0.34299
ENSG00000253276.4	CCDC71L	protein_coding	1185.32	0.0846854	0.150264	0.0162658	0.344771
ENSG00000050730.16	TNIP3	protein_coding	529.882	0.0311341	0.081939	0.0162763	0.344771
ENSG00000140743.8	CDR2	protein_coding	328.073	-0.053198	0.100228	0.0163006	0.344771
ENSG00000115165.10	CYTIP	protein_coding	1369.65	0.0525159	0.09976	0.0163352	0.344771
ENSG00000136247.15	ZDHHC4	protein_coding	310.942	-0.116908	0.227471	0.0163417	0.344771
ENSG00000144655.15	CSRNP1	protein_coding	594.9	0.054878	0.102377	0.016352	0.344771
ENSG00000149136.9	SSRP1	protein_coding	1016.57	-0.159663	0.210247	0.0166611	0.348206
ENSG00000135373.13	EHF	protein_coding	63.5964	-0.0206193	0.0765349	0.0166794	0.348206
ENSG00000100644.17	HIF1A	protein_coding	2644.54	0.081068	0.142707	0.0166888	0.348206
ENSG00000151348.16	EXT2	protein_coding	724.37	0.156218	0.228515	0.0167019	0.348206
ENSG00000090013.11	BLVRB	protein_coding	678.464	-0.141738	0.247355	0.0167049	0.348206
ENSG00000166557.14	TMED3	protein_coding	1859.89	-0.160457	0.160503	0.0167855	0.348206
ENSG00000130066.17	SAT1	protein_coding	14968.6	0.0693556	0.121995	0.0167868	0.348206
ENSG00000112118.20	MCM3	protein_coding	366.056	-0.10019	0.183065	0.0168163	0.348206
ENSG00000214021.16	TTLL3	protein_coding	537.198	0.0678578	0.119581	0.0168188	0.348206
ENSG00000136478.8	TEX2	protein_coding	996.761	-0.111195	0.206361	0.0168313	0.348206
ENSG00000116750.14	UCHL5	protein_coding	546.999	-0.155026	0.226089	0.016882	0.348599
ENSG00000124882.4	EREG	protein_coding	424.277	0.0357174	0.084789	0.0169679	0.349716
ENSG00000113552.16	GNPDA1	protein_coding	957.419	-0.153077	0.22453	0.0170279	0.350298
ENSG00000175387.16	SMAD2	protein_coding	1385.47	-0.158494	0.149678	0.0171017	0.35116
ENSG00000163346.17	PBXIP1	protein_coding	3765.36	0.0611131	0.109967	0.0171763	0.352034
ENSG00000157778.9	PSMG3	protein_coding	354.765	-0.0914304	0.161811	0.017249	0.352867
ENSG00000090924.15	PLEKHG2	protein_coding	389.786	0.0378008	0.0863344	0.0174659	0.35659
ENSG00000146826.17	TRAPPC14	protein_coding	616.446	0.146502	0.232143	0.0175245	0.35659
ENSG00000204839.9	MROH6	protein_coding	155.568	-0.046633	0.0936144	0.0175282	0.35659
ENSG00000095485.18	CWF19L1	protein_coding	575.052	0.151792	0.220725	0.0176482	0.358368
ENSG00000133134.12	BEX2	protein_coding	130.031	-0.0422858	0.0896885	0.0177079	0.358918
ENSG00000111817.19	DSE	protein_coding	1578.34	0.13534	0.232251	0.0178261	0.360459
ENSG00000112651.12	MRPL2	protein_coding	127.69	-0.0531403	0.100188	0.017873	0.360459
ENSG00000076043.11	REXO2	protein_coding	327.923	-0.102129	0.185565	0.017911	0.360459
ENSG00000137200.13	CMTR1	protein_coding	1247.99	0.100127	0.180488	0.0179799	0.360459
ENSG00000063177.13	RPL18	protein_coding	4481	-0.150126	0.199107	0.017987	0.360459
ENSG00000102572.15	STK24	protein_coding	1111.81	-0.140129	0.232323	0.0180026	0.360459
ENSG00000136830.12	NIBAN2	protein_coding	11710	0.134843	0.237086	0.0180392	0.360459
ENSG00000107021.16	TBC1D13	protein_coding	900.233	0.0908394	0.160422	0.018111	0.360459
ENSG00000010810.17	FYN	protein_coding	326.516	-0.0561752	0.103493	0.018117	0.360459
ENSG00000204386.12	NEU1	protein_coding	2528.48	0.155754	0.164025	0.0181418	0.360459
ENSG00000104447.13	TRPS1	protein_coding	507.314	0.106776	0.194112	0.0182434	0.360459
ENSG00000003402.20	CFLAR	protein_coding	9649.9	0.103275	0.186377	0.0182605	0.360459
ENSG00000187116.14	LILRA5	protein_coding	354.493	0.0246222	0.0782661	0.0182883	0.360459
ENSG00000143486.16	EIF2D	protein_coding	560.735	-0.121328	0.216658	0.0182925	0.360459
ENSG00000101665.10	SMAD7	protein_coding	816.219	0.131766	0.230408	0.0183251	0.360459
ENSG00000215908.10	CROCCP2	transcribed_unprocessed_pseudogene	498.499	0.0534591	0.100681	0.0183652	0.360459
ENSG00000116473.14	RAP1A	protein_coding	2836.8	-0.15025	0.142951	0.0183779	0.360459
ENSG00000074660.16	SCARF1	protein_coding	2324.63	0.0853547	0.149397	0.0183858	0.360459
ENSG00000168564.6	CDKN2AIP	protein_coding	474.326	-0.121833	0.220041	0.0184061	0.360459
ENSG00000159166.15	LAD1	protein_coding	161.571	0.0243767	0.0782142	0.0184917	0.361491
ENSG00000143702.16	CEP170	protein_coding	1558.11	0.097815	0.173711	0.0186449	0.36384
ENSG00000169403.12	PTAFR	protein_coding	7556.65	0.11051	0.196469	0.0187403	0.365055
ENSG00000108679.13	LGALS3BP	protein_coding	4478.83	0.0379991	0.08625	0.0188684	0.3669
ENSG00000136158.12	SPRY2	protein_coding	266.361	-0.0861409	0.149993	0.0189159	0.3669
ENSG00000281649.2	EBLN3P	lncRNA	1371.23	-0.114155	0.204147	0.0189351	0.3669
ENSG00000188070.9	C11orf95	protein_coding	97.5204	0.0319718	0.0822389	0.0190136	0.367157
ENSG00000135632.12	SMYD5	protein_coding	413.906	-0.0913806	0.159268	0.0190532	0.367157
ENSG00000010610.10	CD4	protein_coding	1835.69	0.0573315	0.104526	0.0191337	0.367157
ENSG00000130255.13	RPL36	protein_coding	2500.47	-0.145549	0.188392	0.0191403	0.367157
ENSG00000130741.11	EIF2S3	protein_coding	3483.54	-0.150223	0.159204	0.019141	0.367157
ENSG00000197774.14	EME2	protein_coding	512.934	0.0548908	0.101983	0.0191485	0.367157
ENSG00000170955.10	CAVIN3	protein_coding	297.73	-0.0617389	0.110451	0.0191881	0.367238
ENSG00000015285.11	WAS	protein_coding	1174.51	0.126209	0.216624	0.0192845	0.367238
ENSG00000132382.15	MYBBP1A	protein_coding	1094.92	-0.14982	0.14463	0.0192871	0.367238
ENSG00000104388.15	RAB2A	protein_coding	2144.06	-0.149102	0.139472	0.0193528	0.367238
ENSG00000164284.15	GRPEL2	protein_coding	198.177	-0.041309	0.0887849	0.0193644	0.367238
ENSG00000159339.13	PADI4	protein_coding	63.304	0.00974103	0.0734881	0.0193796	0.367238
ENSG00000182782.8	HCAR2	protein_coding	2735.87	0.0643911	0.113797	0.0193888	0.367238
ENSG00000102921.8	N4BP1	protein_coding	2187.82	0.0643268	0.113557	0.0194197	0.367238
ENSG00000138378.19	STAT4	protein_coding	481.864	0.03162	0.0821328	0.0194872	0.367883
ENSG00000173372.17	C1QA	protein_coding	6636.88	0.0499825	0.0968389	0.0195208	0.367886
ENSG00000114013.16	CD86	protein_coding	3569.37	0.0510085	0.0976408	0.019631	0.369107
ENSG00000173918.15	C1QTNF1	protein_coding	525.223	0.928009	0.413032	0.0196806	0.369107
ENSG00000229413.2	RP11-274B21.12	processed_pseudogene	80.16	0.0378795	0.0861747	0.0196925	0.369107
ENSG00000229474.8	PATL2	protein_coding	128.987	0.0587431	0.106421	0.0197225	0.369107
ENSG00000143499.14	SMYD2	protein_coding	526.478	-0.133518	0.21183	0.0197532	0.369107
ENSG00000144895.12	EIF2A	protein_coding	1861.31	-0.122785	0.210704	0.0198138	0.36961
ENSG00000151092.18	NGLY1	protein_coding	613.46	-0.143623	0.191466	0.0198506	0.369616
ENSG00000133392.18	MYH11	protein_coding	96.4517	0.0271669	0.0795317	0.0198812	0.369616
ENSG00000050393.11	MCUR1	protein_coding	889.149	-0.11403	0.197759	0.0200376	0.371894
ENSG00000149273.15	RPS3	protein_coding	6445.27	-0.143001	0.189206	0.0201055	0.372526
ENSG00000131469.15	RPL27	protein_coding	4102.02	-0.145414	0.165331	0.0202232	0.373188
ENSG00000188566.15	NDOR1	protein_coding	584.568	0.144836	0.183782	0.0202411	0.373188
ENSG00000088826.18	SMOX	protein_coding	303.357	0.0433742	0.0901777	0.0202429	0.373188
ENSG00000188211.9	NCR3LG1	protein_coding	161.922	0.0331793	0.0828227	0.0203385	0.374324
ENSG00000196305.19	IARS1	protein_coding	4577.83	-0.0888851	0.152574	0.0204502	0.375101
ENSG00000173588.15	CEP83	protein_coding	127.281	-0.0567359	0.103801	0.0204607	0.375101
ENSG00000018408.15	WWTR1	protein_coding	126.559	-0.0462816	0.0929948	0.020483	0.375101
ENSG00000155629.15	PIK3AP1	protein_coding	9369.38	0.125503	0.203382	0.0206051	0.375626
ENSG00000006451.8	RALA	protein_coding	4062.83	-0.0749745	0.128957	0.0206284	0.375626
ENSG00000232973.13	CYP1B1-AS1	lncRNA	106.569	0.0398006	0.0875622	0.020652	0.375626
ENSG00000147614.4	ATP6V0D2	protein_coding	1154.01	-0.0399996	0.087646	0.0206638	0.375626
ENSG00000172543.9	CTSW	protein_coding	92.081	0.0195786	0.0760926	0.0207073	0.375626
ENSG00000159479.17	MED8	protein_coding	835.957	-0.118621	0.200657	0.0207198	0.375626
ENSG00000112033.14	PPARD	protein_coding	2879.15	0.114731	0.197705	0.0207506	0.375626
ENSG00000173698.18	ADGRG2	protein_coding	221.275	0.054675	0.101416	0.0208716	0.377049
ENSG00000174851.16	YIF1A	protein_coding	1461.04	-0.0993435	0.171545	0.0208977	0.377049
ENSG00000083937.10	CHMP2B	protein_coding	1172.5	-0.138661	0.190345	0.0209508	0.377388
ENSG00000173272.16	MZT2A	protein_coding	280.705	-0.0563068	0.103346	0.0209989	0.377637
ENSG00000121749.16	TBC1D15	protein_coding	909.915	-0.112815	0.192343	0.0210502	0.377689
ENSG00000124562.10	SNRPC	protein_coding	985.709	-0.143314	0.161592	0.0210704	0.377689
ENSG00000143061.18	IGSF3	protein_coding	188.644	0.0207015	0.0766526	0.0211315	0.378053
ENSG00000146700.9	SSC4D	protein_coding	68.0317	-0.0174401	0.0754585	0.0211594	0.378053
ENSG00000163874.11	ZC3H12A	protein_coding	4767.67	0.138847	0.184192	0.0213312	0.380504
ENSG00000060491.17	OGFR	protein_coding	3388.91	0.142992	0.140255	0.0214157	0.381394
ENSG00000163795.14	ZNF513	protein_coding	574.556	0.131025	0.194718	0.0215601	0.383345
ENSG00000167548.17	KMT2D	protein_coding	1552.43	0.140707	0.166533	0.0216984	0.384769
ENSG00000140988.16	RPS2	protein_coding	13235.5	-0.124617	0.184784	0.0218368	0.384769
ENSG00000106701.13	FSD1L	protein_coding	1545.48	0.047645	0.0941983	0.0218532	0.384769
ENSG00000142512.15	SIGLEC10	protein_coding	417.268	0.0481486	0.0946038	0.0218808	0.384769
ENSG00000177628.16	GBA	protein_coding	2063.88	0.140771	0.166026	0.0218911	0.384769
ENSG00000162511.8	LAPTM5	protein_coding	29530.6	0.141633	0.153205	0.0218923	0.384769
ENSG00000121579.13	NAA50	protein_coding	3526.57	-0.140105	0.170684	0.0219159	0.384769
ENSG00000180233.11	ZNRF2	protein_coding	860.223	0.0754958	0.129111	0.0219199	0.384769
ENSG00000197728.11	RPS26	protein_coding	2101.93	-0.0872646	0.148549	0.0220033	0.385026
ENSG00000111196.10	MAGOHB	protein_coding	221.01	-0.0492367	0.0956179	0.0220224	0.385026
ENSG00000090674.16	MCOLN1	protein_coding	1337.04	0.0869395	0.147793	0.0220675	0.385026
ENSG00000233452.7	STXBP5-AS1	lncRNA	95.4005	0.0326319	0.0825292	0.0220819	0.385026
ENSG00000031003.10	FAM13B	protein_coding	960.01	0.118708	0.191951	0.0221094	0.385026
ENSG00000136048.14	DRAM1	protein_coding	5345.65	0.0751293	0.128355	0.0221935	0.385879
ENSG00000185909.15	KLHDC8B	protein_coding	317.023	-0.0566358	0.10342	0.0222511	0.386271
ENSG00000170632.14	ARMC10	protein_coding	744.8	-0.122916	0.190317	0.0223063	0.386619
ENSG00000076356.7	PLXNA2	protein_coding	295.72	0.0563639	0.103064	0.0223754	0.387206
ENSG00000282826.2	FRG1CP	transcribed_unprocessed_pseudogene	378.755	-0.0372319	0.0855843	0.0225683	0.389932
ENSG00000116251.11	RPL22	protein_coding	855.165	-0.0701891	0.120356	0.022626	0.390317
ENSG00000136152.15	COG3	protein_coding	689.941	-0.110022	0.18252	0.0227614	0.392038
ENSG00000171603.18	CLSTN1	protein_coding	1505.78	0.059952	0.107269	0.0228532	0.393003
ENSG00000008516.18	MMP25	protein_coding	176.292	0.0210874	0.076749	0.0230089	0.395064
ENSG00000113163.19	CERT1	protein_coding	2666.16	-0.122442	0.188003	0.023084	0.395725
ENSG00000173210.20	ABLIM3	protein_coding	107.969	-0.0296909	0.0807822	0.0231193	0.395725
ENSG00000076067.13	RBMS2	protein_coding	239.159	0.0635741	0.111676	0.0231766	0.396089
ENSG00000148229.13	POLE3	protein_coding	1208.69	-0.120568	0.183361	0.023288	0.396911
ENSG00000113369.9	ARRDC3	protein_coding	852.112	0.0406438	0.0880052	0.0232968	0.396911
ENSG00000137145.21	DENND4C	protein_coding	1992.3	-0.136369	0.149859	0.0234229	0.398442
ENSG00000176046.9	NUPR1	protein_coding	134.68	-0.0394706	0.0870979	0.0236144	0.400098
ENSG00000198771.11	RCSD1	protein_coding	756.228	0.041104	0.0884314	0.0236225	0.400098
ENSG00000184497.13	TMEM255B	protein_coding	147.055	0.0335635	0.0830653	0.0236293	0.400098
ENSG00000162711.18	NLRP3	protein_coding	153.924	0.0281516	0.0800476	0.0238156	0.402361
ENSG00000260314.3	MRC1	protein_coding	18420.8	0.0430001	0.0899267	0.023836	0.402361
ENSG00000138316.11	ADAMTS14	protein_coding	312.171	0.0409222	0.0883699	0.0239579	0.40374
ENSG00000121073.15	SLC35B1	protein_coding	955.196	-0.124263	0.174143	0.0239911	0.40374
ENSG00000162337.12	LRP5	protein_coding	96.8371	0.026143	0.0790005	0.0240672	0.403787
ENSG00000102390.11	PBDC1	protein_coding	1164.83	-0.113698	0.177462	0.024088	0.403787
ENSG00000260630.7	SNAI3-AS1	lncRNA	126.173	0.0395614	0.0871757	0.024104	0.403787
ENSG00000136718.10	IMP4	protein_coding	1267.65	-0.107703	0.170778	0.0241809	0.40446
ENSG00000109099.16	PMP22	protein_coding	230.252	0.0424486	0.0894182	0.0242258	0.404597
ENSG00000081307.15	UBA5	protein_coding	641.105	-0.0811669	0.136465	0.0243453	0.405654
ENSG00000120053.12	GOT1	protein_coding	633.157	-0.0746262	0.126587	0.0243784	0.405654
ENSG00000079432.9	CIC	protein_coding	1684.43	0.127541	0.169984	0.0243997	0.405654
ENSG00000171867.18	PRNP	protein_coding	3248.25	-0.0814222	0.136691	0.0246026	0.407898
ENSG00000144034.16	TPRKB	protein_coding	204.677	-0.0737039	0.125016	0.0246088	0.407898
ENSG00000163347.6	CLDN1	protein_coding	1116.8	0.0442832	0.0934231	0.0246896	0.408623
ENSG00000205485.13	AC004980.7	transcribed_unprocessed_pseudogene	144.555	-0.0225631	0.0772996	0.0247555	0.409097
ENSG00000110108.10	TMEM109	protein_coding	1609.99	0.133413	0.153571	0.0247967	0.409163
ENSG00000007264.15	MATK	protein_coding	4146.62	-0.050711	0.0962423	0.0250136	0.411964
ENSG00000153395.10	LPCAT1	protein_coding	1558.99	-0.103854	0.168241	0.0250412	0.411964
ENSG00000155189.12	AGPAT5	protein_coding	273.534	-0.0744743	0.125558	0.0252422	0.41465
ENSG00000204252.14	HLA-DOA	protein_coding	139.037	0.0289515	0.0803639	0.025465	0.417432
ENSG00000198816.7	ZNF358	protein_coding	130.834	-0.0483796	0.094522	0.0255027	0.417432
ENSG00000120217.14	CD274	protein_coding	3957.02	0.0571284	0.103391	0.0255434	0.417432
ENSG00000210144.1	MT-TY	Mt_tRNA	191.019	0.0435043	0.0901899	0.0255632	0.417432
ENSG00000137309.20	HMGA1	protein_coding	4060.94	-0.0622811	0.108691	0.0257249	0.41945
ENSG00000174780.17	SRP72	protein_coding	1984.71	-0.116078	0.172914	0.0258098	0.419551
ENSG00000159640.17	ACE	protein_coding	432.894	0.0346885	0.0836287	0.0258419	0.419551
ENSG00000077348.9	EXOSC5	protein_coding	298.651	-0.0687963	0.117164	0.0258677	0.419551
ENSG00000125166.13	GOT2	protein_coding	1298.77	-0.114108	0.16952	0.0258836	0.419551
ENSG00000188282.12	RUFY4	protein_coding	124.356	0.0217465	0.0769791	0.0259651	0.420252
ENSG00000120686.12	UFM1	protein_coding	2430.66	-0.0905782	0.149958	0.0261463	0.42207
ENSG00000031698.13	SARS1	protein_coding	2815.45	-0.0969112	0.157093	0.0261541	0.42207
ENSG00000123562.18	MORF4L2	protein_coding	2723.1	-0.100889	0.161902	0.0262691	0.423083
ENSG00000075336.12	TIMM21	protein_coding	358.985	-0.0752191	0.125967	0.0263128	0.423083
ENSG00000104518.11	GSDMD	protein_coding	1634.8	0.120148	0.169676	0.0263322	0.423083
ENSG00000126602.11	TRAP1	protein_coding	684.388	-0.0990351	0.159594	0.0264542	0.423866
ENSG00000275895.7	U2AF1L5	protein_coding	66.1302	-0.0265933	0.0789656	0.0264579	0.423866
ENSG00000198911.12	SREBF2	protein_coding	4651.9	0.130068	0.12628	0.0265344	0.424266
ENSG00000147724.12	FAM135B	protein_coding	166.832	0.0252022	0.078444	0.0265863	0.424266
ENSG00000120833.14	SOCS2	protein_coding	154.362	0.0325952	0.0823827	0.0265985	0.424266
ENSG00000196715.7	VKORC1L1	protein_coding	1044.25	-0.116258	0.164892	0.0269423	0.42856
ENSG00000184441.4	AP001062.7	lncRNA	65.0324	0.0373274	0.0854327	0.0269456	0.42856
ENSG00000149212.12	SESN3	protein_coding	470.316	0.0348529	0.0839163	0.0270539	0.429661
ENSG00000105202.9	FBL	protein_coding	494.918	-0.0671745	0.114393	0.0272308	0.431674
ENSG00000115648.14	MLPH	protein_coding	206.618	-0.0293807	0.0805309	0.0273052	0.431674
ENSG00000086598.11	TMED2	protein_coding	3836.15	-0.126322	0.14933	0.0273203	0.431674
ENSG00000125657.5	TNFSF9	protein_coding	1675.24	0.0395675	0.0870605	0.0273375	0.431674
ENSG00000170860.4	LSM3	protein_coding	693.71	-0.081186	0.133567	0.0274873	0.433417
ENSG00000146731.11	CCT6A	protein_coding	3060.31	-0.127026	0.126207	0.0275566	0.433796
ENSG00000162551.14	ALPL	protein_coding	92.4697	-0.0260575	0.0787921	0.0275901	0.433796
ENSG00000180611.7	MB21D2	protein_coding	537.19	0.0589745	0.105153	0.0276801	0.434168
ENSG00000123689.6	G0S2	protein_coding	3528.87	0.0188505	0.0759478	0.0277396	0.434168
ENSG00000213523.12	SRA1	protein_coding	1007.7	-0.0941363	0.151657	0.0277466	0.434168
ENSG00000061938.21	TNK2	protein_coding	1320.78	0.091014	0.146723	0.0277716	0.434168
ENSG00000156931.16	VPS8	protein_coding	970.758	0.0990142	0.156137	0.0278659	0.435025
ENSG00000107679.14	PLEKHA1	protein_coding	530.026	-0.078559	0.130153	0.0279356	0.435253
ENSG00000115756.13	HPCAL1	protein_coding	1868.71	-0.0766348	0.127034	0.0279597	0.435253
ENSG00000112972.15	HMGCS1	protein_coding	1515.84	0.0460328	0.0921904	0.0280152	0.435502
ENSG00000152556.17	PFKM	protein_coding	156.601	0.0604987	0.10681	0.0280778	0.435562
ENSG00000085231.14	AK6	protein_coding	366.97	-0.0969291	0.154011	0.0280982	0.435562
ENSG00000110756.18	HPS5	protein_coding	1662.48	0.105123	0.160205	0.0281611	0.435923
ENSG00000182473.22	EXOC7	protein_coding	938.028	0.0929302	0.148482	0.0282795	0.436218
ENSG00000250312.8	ZNF718	protein_coding	72.0624	-0.0356708	0.0842542	0.0282831	0.436218
ENSG00000058668.15	ATP2B4	protein_coding	1504.89	-0.0541915	0.0999066	0.0282991	0.436218
ENSG00000111711.10	GOLT1B	protein_coding	1406.59	-0.0759654	0.126509	0.0283402	0.436241
ENSG00000269893.8	SNHG8	lncRNA	356.62	-0.0579398	0.10384	0.0284932	0.437809
ENSG00000099889.14	ARVCF	protein_coding	144.792	0.0476964	0.0936212	0.0285552	0.437809
ENSG00000213903.9	LTB4R	protein_coding	218.804	0.0609717	0.107527	0.0285614	0.437809
ENSG00000100299.18	ARSA	protein_coding	1446.22	0.12372	0.143283	0.0287497	0.440083
ENSG00000131398.15	KCNC3	protein_coding	496.267	0.105251	0.159196	0.028851	0.44102
ENSG00000126243.9	LRFN3	protein_coding	79.5795	0.0246009	0.0779822	0.0291181	0.443807
ENSG00000182327.8	GLTPD2	protein_coding	77.5917	0.0364312	0.0847014	0.0291362	0.443807
ENSG00000158805.12	ZNF276	protein_coding	439.026	0.0838506	0.136266	0.0291543	0.443807
ENSG00000233927.5	RPS28	protein_coding	4770.54	-0.0988452	0.152646	0.0292419	0.444526
ENSG00000125354.24	SEPTIN6	protein_coding	461.647	0.106207	0.157526	0.0294314	0.446596
ENSG00000173726.11	TOMM20	protein_coding	2167.59	-0.123727	0.125885	0.0294592	0.446596
ENSG00000143119.14	CD53	protein_coding	6158.07	0.117517	0.152054	0.0295304	0.447059
ENSG00000104043.15	ATP8B4	protein_coding	279.973	0.0173145	0.0752408	0.0297166	0.448331
ENSG00000122674.12	CCZ1	protein_coding	335.405	0.0596282	0.105244	0.0297411	0.448331
ENSG00000107551.21	RASSF4	protein_coding	16997.1	0.083827	0.135588	0.0297753	0.448331
ENSG00000178188.15	SH2B1	protein_coding	999.617	0.12137	0.142774	0.0297798	0.448331
ENSG00000111684.11	LPCAT3	protein_coding	265.189	0.0734856	0.122224	0.0298835	0.448331
ENSG00000183578.8	TNFAIP8L3	protein_coding	150.398	-0.0261283	0.0787857	0.0299017	0.448331
ENSG00000130513.6	GDF15	protein_coding	3366.71	0.0467145	0.092135	0.0299585	0.448331
ENSG00000101928.13	MOSPD1	protein_coding	762.481	-0.0727819	0.121071	0.0299866	0.448331
ENSG00000256234.1	RP11-283G6.4	lncRNA	144.9	0.0218033	0.0769636	0.0300508	0.448331
ENSG00000183751.15	TBL3	protein_coding	762.453	-0.110351	0.153346	0.0300933	0.448331
ENSG00000138674.17	SEC31A	protein_coding	2879.06	-0.0889458	0.142319	0.0301089	0.448331
ENSG00000116809.12	ZBTB17	protein_coding	1340.85	0.0748092	0.123872	0.0301511	0.448331
ENSG00000197081.16	IGF2R	protein_coding	12089.4	0.10504	0.156933	0.030157	0.448331
ENSG00000101336.18	HCK	protein_coding	10613.8	0.0961398	0.149047	0.0301848	0.448331
ENSG00000180376.17	CCDC66	protein_coding	178.287	-0.0534354	0.0987663	0.0303367	0.448673
ENSG00000131791.8	PRKAB2	protein_coding	382.452	-0.0532826	0.0987441	0.0303411	0.448673
ENSG00000124126.14	PREX1	protein_coding	2552.82	0.0591737	0.104883	0.0304452	0.448673
ENSG00000130529.16	TRPM4	protein_coding	504.645	0.05396	0.0993858	0.0305309	0.448673
ENSG00000133935.7	ERG28	protein_coding	422.441	0.0644925	0.110846	0.0305559	0.448673
ENSG00000088205.13	DDX18	protein_coding	1145.11	-0.114594	0.150996	0.0305678	0.448673
ENSG00000165983.15	PTER	protein_coding	491.009	-0.0401678	0.0873317	0.0305768	0.448673
ENSG00000051009.11	FAM160A2	protein_coding	960.056	-0.0805754	0.13139	0.0305794	0.448673
ENSG00000114446.5	IFT57	protein_coding	171.625	0.0443365	0.090593	0.0305796	0.448673
ENSG00000258890.7	CEP95	protein_coding	482.393	-0.0911883	0.143099	0.0306155	0.448673
ENSG00000116133.13	DHCR24	protein_coding	5346.18	0.120121	0.10844	0.0307428	0.44918
ENSG00000276231.5	PIK3R6	protein_coding	527.636	0.040245	0.0873586	0.0307846	0.44918
ENSG00000186468.13	RPS23	protein_coding	2097.49	-0.089034	0.140549	0.0308038	0.44918
ENSG00000090621.15	PABPC4	protein_coding	3508.06	-0.112933	0.148145	0.0308189	0.44918
ENSG00000130813.18	SHFL	protein_coding	706.84	0.0554264	0.100837	0.0308715	0.44918
ENSG00000014164.7	ZC3H3	protein_coding	670.485	0.0617603	0.10792	0.0309387	0.44918
ENSG00000165752.17	STK32C	protein_coding	427.244	-0.0517191	0.0967463	0.0309459	0.44918
ENSG00000181915.5	ADO	protein_coding	1927.08	-0.113588	0.146183	0.030993	0.44918
ENSG00000186480.13	INSIG1	protein_coding	2783.34	0.0551967	0.100633	0.0311307	0.44918
ENSG00000198814.13	GK	protein_coding	2354.97	0.0504383	0.0958945	0.0311792	0.44918
ENSG00000286646.1	RP11-549D23.1	lncRNA	532.143	0.0421748	0.0887432	0.0311966	0.44918
ENSG00000117394.24	SLC2A1	protein_coding	509.896	0.0699333	0.117617	0.0312259	0.44918
ENSG00000102763.18	VWA8	protein_coding	516.598	0.0917747	0.143216	0.0312336	0.44918
ENSG00000147400.10	CETN2	protein_coding	309.961	-0.0626348	0.108614	0.0312771	0.44918
ENSG00000127526.15	SLC35E1	protein_coding	1717.63	-0.0910425	0.143028	0.0312798	0.44918
ENSG00000105699.17	LSR	protein_coding	354.235	-0.0274459	0.0793327	0.0313243	0.44918
ENSG00000144843.11	ADPRH	protein_coding	781.859	0.0901084	0.142237	0.0313795	0.44918
ENSG00000105327.18	BBC3	protein_coding	1327.73	0.116003	0.142978	0.0314253	0.44918
ENSG00000147650.12	LRP12	protein_coding	968.514	0.0755071	0.124007	0.0314255	0.44918
ENSG00000172508.10	CARNS1	protein_coding	82.6388	0.0266334	0.0789994	0.0316013	0.451108
ENSG00000158869.11	FCER1G	protein_coding	7625.52	0.0832507	0.133569	0.0316865	0.451452
ENSG00000130775.16	THEMIS2	protein_coding	3320.89	0.0764339	0.125241	0.0317075	0.451452
ENSG00000161513.12	FDXR	protein_coding	561.689	0.0373956	0.0850773	0.0318697	0.453175
ENSG00000198546.15	ZNF511	protein_coding	159.464	-0.0531776	0.0983987	0.0320441	0.455068
ENSG00000058729.11	RIOK2	protein_coding	329.143	-0.0863365	0.136558	0.0321758	0.456283
ENSG00000105339.11	DENND3	protein_coding	787.466	0.073827	0.121772	0.0322126	0.456283
ENSG00000131669.10	NINJ1	protein_coding	6132.16	0.0638044	0.109495	0.0323116	0.45697
ENSG00000203814.6	H2BC18	protein_coding	86.2556	0.0122731	0.0740409	0.0323801	0.45697
ENSG00000101745.17	ANKRD12	protein_coding	860.673	0.113846	0.142818	0.0323856	0.45697
ENSG00000148483.9	TMEM236	protein_coding	488.91	0.0355276	0.0841394	0.0324992	0.457942
ENSG00000123131.13	PRDX4	protein_coding	1069.97	-0.087934	0.137655	0.032544	0.457942
ENSG00000178718.7	RPP25	protein_coding	422.605	-0.0814839	0.130683	0.0325794	0.457942
ENSG00000110921.14	MVK	protein_coding	613.093	0.0754002	0.123408	0.0327065	0.459142
ENSG00000109790.18	KLHL5	protein_coding	1018.65	-0.0737091	0.121447	0.0327683	0.459424
ENSG00000162139.10	NEU3	protein_coding	891.324	0.0627167	0.108329	0.0329092	0.460812
ENSG00000105287.13	PRKD2	protein_coding	328.448	0.0605338	0.105979	0.033334	0.466062
ENSG00000168769.14	TET2	protein_coding	790.751	0.0514867	0.0966017	0.0333794	0.466062
ENSG00000125459.17	MSTO1	protein_coding	409.574	-0.0530646	0.0981212	0.0334111	0.466062
ENSG00000068366.21	ACSL4	protein_coding	6532.17	0.0396691	0.086811	0.0335243	0.466509
ENSG00000198791.12	CNOT7	protein_coding	1191.83	-0.110951	0.141135	0.033528	0.466509
ENSG00000100568.11	VTI1B	protein_coding	1693.83	-0.109813	0.141586	0.0336105	0.467067
ENSG00000182512.5	GLRX5	protein_coding	702.403	-0.0936389	0.14098	0.0337921	0.468641
ENSG00000170915.9	PAQR8	protein_coding	301.505	-0.0442607	0.0903966	0.0338089	0.468641
ENSG00000142949.17	PTPRF	protein_coding	381.175	0.0311973	0.0813823	0.0339972	0.470596
ENSG00000173681.16	BCLAF3	protein_coding	137.531	0.0436045	0.0896969	0.0340645	0.470596
ENSG00000089351.15	GRAMD1A	protein_coding	11112.7	0.064207	0.109688	0.0340782	0.470596
ENSG00000108306.13	FBXL20	protein_coding	571.609	0.0995232	0.14389	0.0342646	0.472577
ENSG00000011028.14	MRC2	protein_coding	140.318	0.0275552	0.0793886	0.0343997	0.473846
ENSG00000113504.21	SLC12A7	protein_coding	1464.34	0.0972652	0.143623	0.0345541	0.475379
ENSG00000100116.17	GCAT	protein_coding	102.881	-0.0392289	0.086366	0.0346229	0.475515
ENSG00000172831.14	CES2	protein_coding	762.163	0.0970968	0.141888	0.0346505	0.475515
ENSG00000185414.20	MRPL30	protein_coding	426.093	-0.0933396	0.139905	0.0347109	0.475752
ENSG00000175390.15	EIF3F	protein_coding	1872.47	-0.107539	0.140413	0.0347545	0.475757
ENSG00000181222.19	POLR2A	protein_coding	3547.35	0.114524	0.124842	0.034898	0.477127
ENSG00000105373.19	NOP53	protein_coding	2664.03	-0.10842	0.138683	0.0350367	0.477509
ENSG00000110047.18	EHD1	protein_coding	6929.22	0.0896976	0.137013	0.0350506	0.477509
ENSG00000167797.8	CDK2AP2	protein_coding	1691.38	-0.0572835	0.101976	0.0350682	0.477509
ENSG00000138660.12	AP1AR	protein_coding	768.456	-0.100846	0.142359	0.0351113	0.477509
ENSG00000065548.18	ZC3H15	protein_coding	1053.84	-0.111059	0.133103	0.0351959	0.477509
ENSG00000166228.9	PCBD1	protein_coding	1207.23	-0.0777709	0.124321	0.0352055	0.477509
ENSG00000120509.11	PDZD11	protein_coding	284.46	-0.0672908	0.112893	0.0352296	0.477509
ENSG00000181790.11	ADGRB1	protein_coding	76.4967	0.0324651	0.0820695	0.035296	0.477635
ENSG00000130332.15	LSM7	protein_coding	777.029	-0.0815102	0.127904	0.0353258	0.477635
ENSG00000105063.19	PPP6R1	protein_coding	2642.02	0.114524	0.119089	0.0354045	0.477973
ENSG00000171657.6	GPR82	protein_coding	175.975	0.024817	0.0781011	0.0355487	0.477973
ENSG00000075213.11	SEMA3A	protein_coding	187.871	0.0239212	0.0776743	0.0355571	0.477973
ENSG00000076716.9	GPC4	protein_coding	6280.74	-0.0480368	0.0930892	0.035566	0.477973
ENSG00000110713.17	NUP98	protein_coding	2193.07	0.0885923	0.135456	0.0355679	0.477973
ENSG00000179542.16	SLITRK4	protein_coding	92.1817	-0.0260543	0.0786397	0.0357736	0.479443
ENSG00000116171.19	SCP2	protein_coding	2276.77	-0.100512	0.140447	0.0357982	0.479443
ENSG00000136942.15	RPL35	protein_coding	3153.03	-0.103335	0.138613	0.0358079	0.479443
ENSG00000128342.5	LIF	protein_coding	226.372	0.024932	0.0781773	0.0359141	0.48028
ENSG00000129083.13	COPB1	protein_coding	2738.48	-0.105302	0.138982	0.0360014	0.480658
ENSG00000174705.13	SH3PXD2B	protein_coding	1937.77	0.0676522	0.11295	0.0360611	0.480658
ENSG00000187097.13	ENTPD5	protein_coding	270.678	-0.0651132	0.110281	0.0360733	0.480658
ENSG00000108106.14	UBE2S	protein_coding	814.145	0.0881535	0.134494	0.036157	0.481187
ENSG00000101040.19	ZMYND8	protein_coding	717.585	0.099407	0.139998	0.036206	0.481187
ENSG00000254206.5	NPIPB11	protein_coding	88.3482	0.024968	0.0782183	0.0362967	0.481187
ENSG00000110697.13	PITPNM1	protein_coding	2378.41	0.108695	0.133572	0.0363154	0.481187
ENSG00000187474.5	FPR3	protein_coding	4674.08	0.01878	0.0758505	0.0363552	0.481187
ENSG00000099814.16	CEP170B	protein_coding	544.342	0.0534797	0.0983343	0.0363754	0.481187
ENSG00000115970.19	THADA	protein_coding	305.867	-0.0650717	0.109795	0.0365582	0.483025
ENSG00000168393.13	DTYMK	protein_coding	378.641	-0.0759572	0.122035	0.0367007	0.484327
ENSG00000151491.14	EPS8	protein_coding	256.927	-0.0339289	0.0828049	0.0368199	0.484659
ENSG00000246705.4	H2AJ	protein_coding	948.013	0.0723394	0.11788	0.0368379	0.484659
ENSG00000179583.20	CIITA	protein_coding	899.084	0.0330522	0.0823549	0.036858	0.484659
ENSG00000166925.9	TSC22D4	protein_coding	2247.86	0.104682	0.134803	0.036959	0.485407
ENSG00000175197.13	DDIT3	protein_coding	1092.8	-0.0434463	0.0893933	0.0370655	0.485737
ENSG00000177465.5	ACOT4	protein_coding	229.505	-0.0380741	0.0855426	0.0370923	0.485737
ENSG00000213983.12	AP1G2	protein_coding	658.888	0.0866892	0.132451	0.0371166	0.485737
ENSG00000196236.13	XPNPEP3	protein_coding	257.841	-0.0598586	0.104369	0.0372313	0.48666
ENSG00000082074.19	FYB1	protein_coding	1838.14	-0.065571	0.110276	0.0373259	0.486791
ENSG00000128272.17	ATF4	protein_coding	7713.89	-0.0796151	0.125399	0.0373298	0.486791
ENSG00000129538.14	RNASE1	protein_coding	73.4834	0.0249007	0.078151	0.037434	0.487573
ENSG00000115806.13	GORASP2	protein_coding	1966.6	-0.0906035	0.134333	0.037663	0.489975
ENSG00000070756.17	PABPC1	protein_coding	18335.8	-0.110209	0.120404	0.0378734	0.491961
ENSG00000137492.9	THAP12	protein_coding	823.968	-0.0913306	0.134808	0.0380243	0.491961
ENSG00000116539.14	ASH1L	protein_coding	673.357	0.098909	0.136198	0.0380317	0.491961
ENSG00000162078.11	ZG16B	protein_coding	69.697	-0.029094	0.0801491	0.0380842	0.491961
ENSG00000010278.15	CD9	protein_coding	6495.57	-0.0720326	0.117023	0.0381029	0.491961
ENSG00000156026.14	MCU	protein_coding	696.781	-0.0609878	0.105238	0.0381302	0.491961
ENSG00000149294.17	NCAM1	protein_coding	639.288	0.0631404	0.107598	0.0381795	0.491961
ENSG00000109084.14	TMEM97	protein_coding	107.647	0.0219744	0.0769365	0.0381843	0.491961
ENSG00000196576.16	PLXNB2	protein_coding	10592.5	0.0623694	0.106602	0.0382179	0.491961
ENSG00000250116.2	RHOQ-AS1	lncRNA	104.679	0.0337504	0.0827393	0.0383106	0.492577
ENSG00000067167.8	TRAM1	protein_coding	5137.71	-0.0905273	0.133572	0.0385972	0.494129
ENSG00000109572.14	CLCN3	protein_coding	1158.17	-0.0951288	0.135206	0.0386312	0.494129
ENSG00000126003.7	PLAGL2	protein_coding	1126.94	0.0607459	0.105175	0.0386315	0.494129
ENSG00000183779.7	ZNF703	protein_coding	248.133	-0.0232231	0.0772453	0.0386437	0.494129
ENSG00000196814.15	MVB12B	protein_coding	299.324	0.0588086	0.103079	0.0386557	0.494129
ENSG00000161692.18	DBF4B	protein_coding	170.734	0.0458724	0.0912695	0.0387103	0.494252
ENSG00000115935.18	WIPF1	protein_coding	4590.72	0.0856841	0.12939	0.0388086	0.494933
ENSG00000172985.11	SH3RF3	protein_coding	281.058	-0.0363173	0.0841438	0.0389225	0.495735
ENSG00000141497.14	ZMYND15	protein_coding	1039.64	0.0529243	0.0973927	0.0389882	0.495735
ENSG00000030110.13	BAK1	protein_coding	2086.71	-0.0973946	0.134593	0.0390066	0.495735
ENSG00000135269.18	TES	protein_coding	680.529	-0.0619305	0.105931	0.039181	0.497378
ENSG00000133101.10	CCNA1	protein_coding	523.721	-0.0372183	0.0849259	0.0393488	0.498622
ENSG00000176531.10	PHLDB3	protein_coding	124.289	0.0328156	0.0821717	0.0394057	0.498622
ENSG00000273270.1	RP11-212P7.2	lncRNA	139.541	-0.0495367	0.0942985	0.0394893	0.498622
ENSG00000104324.16	CPQ	protein_coding	514.137	0.062748	0.106783	0.0395235	0.498622
ENSG00000167397.15	VKORC1	protein_coding	172.283	-0.0550727	0.0992882	0.0395699	0.498622
ENSG00000130707.18	ASS1	protein_coding	149.654	-0.0249318	0.078172	0.039575	0.498622
ENSG00000141627.14	DYM	protein_coding	674.153	-0.0602551	0.104409	0.0395962	0.498622
ENSG00000124635.9	H2BC11	protein_coding	103.446	0.0283507	0.0797003	0.0396822	0.499134
ENSG00000176407.18	KCMF1	protein_coding	1875.04	-0.102968	0.128944	0.0398142	0.500223
ENSG00000177410.13	ZFAS1	lncRNA	399.802	-0.0458974	0.0911904	0.0399619	0.50094
ENSG00000112799.9	LY86	protein_coding	538.095	-0.0229356	0.0771405	0.0399623	0.50094
ENSG00000198034.11	RPS4X	protein_coding	6002.64	-0.0490846	0.0933991	0.0400362	0.501295
ENSG00000181826.10	RELL1	protein_coding	247.605	-0.0596154	0.103496	0.0401058	0.501596
ENSG00000138834.14	MAPK8IP3	protein_coding	1415.85	0.101391	0.131386	0.0401756	0.501898
ENSG00000167487.12	KLHL26	protein_coding	336.677	0.0650144	0.109072	0.0402268	0.501968
ENSG00000070081.17	NUCB2	protein_coding	222.471	-0.0330988	0.0823088	0.0403437	0.50268
ENSG00000154889.17	MPPE1	protein_coding	152.786	-0.0435267	0.0890917	0.0403751	0.50268
ENSG00000185189.18	NRBP2	protein_coding	398.723	0.0457277	0.0910318	0.0406092	0.504864
ENSG00000110619.18	CARS1	protein_coding	1040.31	-0.0654582	0.109203	0.0406424	0.504864
ENSG00000214160.10	ALG3	protein_coding	948.121	-0.0984287	0.129963	0.0408112	0.505603
ENSG00000137714.3	FDX1	protein_coding	4302.34	-0.0556578	0.0996712	0.0408122	0.505603
ENSG00000175567.11	UCP2	protein_coding	3532.32	0.0706981	0.114718	0.0408396	0.505603
ENSG00000100376.12	FAM118A	protein_coding	436.333	0.0183852	0.0754888	0.0410278	0.507361
ENSG00000144802.11	NFKBIZ	protein_coding	2706.8	0.0488047	0.0934291	0.0410743	0.507367
ENSG00000117143.13	UAP1	protein_coding	555.466	-0.0401097	0.0867088	0.0412083	0.508196
ENSG00000103522.16	IL21R	protein_coding	733.898	0.0248761	0.0780171	0.0412338	0.508196
ENSG00000126822.18	PLEKHG3	protein_coding	543.047	-0.0727012	0.116547	0.0413425	0.508373
ENSG00000113013.16	HSPA9	protein_coding	9823.99	-0.0723357	0.11608	0.0413587	0.508373
ENSG00000108528.14	SLC25A11	protein_coding	2139.94	-0.0595844	0.103125	0.0414403	0.508373
ENSG00000186088.16	GSAP	protein_coding	1292.41	0.064826	0.108428	0.0414732	0.508373
ENSG00000182087.14	TMEM259	protein_coding	4771.94	0.10694	0.104533	0.0414791	0.508373
ENSG00000134684.12	YARS1	protein_coding	2285.35	-0.100714	0.12724	0.0416118	0.509432
ENSG00000140612.14	SEC11A	protein_coding	1692.02	-0.105462	0.116444	0.0417136	0.509794
ENSG00000130826.18	DKC1	protein_coding	820.383	-0.0816301	0.123352	0.0417773	0.509794
ENSG00000143224.18	PPOX	protein_coding	193.227	-0.0506743	0.0950826	0.0417849	0.509794
ENSG00000161016.18	RPL8	protein_coding	11607.4	-0.0891245	0.127475	0.0418267	0.509794
ENSG00000128881.17	TTBK2	protein_coding	193.52	0.0354954	0.0836933	0.0418903	0.510005
ENSG00000232119.8	MCTS1	protein_coding	625.004	-0.09285	0.129326	0.0421486	0.512259
ENSG00000070190.13	DAPP1	protein_coding	1269.96	0.0610395	0.104612	0.042191	0.512259
ENSG00000176731.12	RBIS	protein_coding	117.552	-0.0417055	0.0877683	0.042263	0.512259
ENSG00000181789.14	COPG1	protein_coding	5812.36	-0.0827647	0.12473	0.0422688	0.512259
ENSG00000107968.10	MAP3K8	protein_coding	1542.11	0.032918	0.0822291	0.0423082	0.512259
ENSG00000185684.15	EP400P1	transcribed_unprocessed_pseudogene	327.196	0.0331412	0.0821543	0.042436	0.513242
ENSG00000100714.17	MTHFD1	protein_coding	1744.53	0.0733072	0.116726	0.0426629	0.515421
ENSG00000134825.16	TMEM258	protein_coding	910.875	-0.0767682	0.119226	0.0427277	0.515637
ENSG00000186716.21	BCR	protein_coding	682.529	-0.0611787	0.104628	0.0427754	0.515648
ENSG00000163950.13	SLBP	protein_coding	928.689	-0.0944665	0.127884	0.0431035	0.519034
ENSG00000198133.9	TMEM229B	protein_coding	151.77	0.0404643	0.0870049	0.043294	0.520365
ENSG00000198860.14	TSEN15	protein_coding	316.109	-0.0511365	0.0953445	0.0433086	0.520365
ENSG00000132906.18	CASP9	protein_coding	393.165	0.0468133	0.0917019	0.0435229	0.521757
ENSG00000114416.18	FXR1	protein_coding	1355.56	-0.0937216	0.127165	0.0435755	0.521757
ENSG00000171302.17	CANT1	protein_coding	1500.46	0.101628	0.122807	0.0436007	0.521757
ENSG00000120265.19	PCMT1	protein_coding	1617.56	-0.0954116	0.12653	0.0436728	0.521757
ENSG00000167994.13	RAB3IL1	protein_coding	244.08	-0.0423507	0.0882721	0.0436852	0.521757
ENSG00000163823.4	CCR1	protein_coding	2864.54	0.0547677	0.0985478	0.0437092	0.521757
ENSG00000004809.14	SLC22A16	protein_coding	162.931	0.0234047	0.0774956	0.0437563	0.521757
ENSG00000198833.7	UBE2J1	protein_coding	2311.23	-0.0727285	0.115336	0.0440366	0.524322
ENSG00000214900.11	LINC01588	lncRNA	335.658	0.0404602	0.0869076	0.0441251	0.524322
ENSG00000184867.14	ARMCX2	protein_coding	80.3256	-0.016762	0.0751256	0.0441935	0.524322
ENSG00000080189.15	SLC35C2	protein_coding	1325.96	0.0978562	0.125022	0.0442062	0.524322
ENSG00000197208.6	SLC22A4	protein_coding	109.148	0.0400147	0.0865652	0.0442096	0.524322
ENSG00000104880.19	ARHGEF18	protein_coding	1021.73	0.0852497	0.124632	0.044482	0.526984
ENSG00000150961.15	SEC24D	protein_coding	1570.32	-0.0683044	0.111228	0.0445372	0.527072
ENSG00000167136.7	ENDOG	protein_coding	201.567	0.0541148	0.0977871	0.0446018	0.527269
ENSG00000226278.1	PSPHP1	unprocessed_pseudogene	62.2579	-0.0105955	0.0736779	0.044725	0.528159
ENSG00000166130.15	IKBIP	protein_coding	524.901	-0.0463669	0.0912805	0.0448223	0.528253
ENSG00000182899.17	RPL35A	protein_coding	3634.48	-0.0899982	0.124343	0.0448673	0.528253
ENSG00000158201.10	ABHD3	protein_coding	504.946	0.0563371	0.099732	0.0449095	0.528253
ENSG00000169740.14	ZNF32	protein_coding	173.846	-0.0425483	0.0882699	0.0449409	0.528253
ENSG00000173442.13	EHBP1L1	protein_coding	7131.64	0.0983615	0.11847	0.044973	0.528253
ENSG00000125618.18	PAX8	protein_coding	239.128	-0.0321868	0.0817214	0.0450359	0.528337
ENSG00000285796.1	RP11-465L10.14	lncRNA	73.7458	0.027462	0.079264	0.04517	0.528337
ENSG00000060971.19	ACAA1	protein_coding	1466.47	0.0962945	0.122969	0.0452059	0.528337
ENSG00000128699.14	ORMDL1	protein_coding	1269.8	-0.0950181	0.123344	0.0452085	0.528337
ENSG00000105472.13	CLEC11A	protein_coding	452.76	0.0242654	0.0777949	0.0452243	0.528337
ENSG00000093217.11	XYLB	protein_coding	68.6086	-0.0320192	0.0815118	0.0452795	0.528337
ENSG00000251230.6	MIR3945HG	lncRNA	656.24	0.0148466	0.0746397	0.0454007	0.528337
ENSG00000250571.7	GLI4	protein_coding	169.075	0.0519852	0.0957715	0.0454297	0.528337
ENSG00000242048.3	RP13-452N2.1	lncRNA	908.514	0.0262007	0.0786426	0.0454666	0.528337
ENSG00000068438.15	FTSJ1	protein_coding	605.107	-0.0603805	0.103475	0.0455818	0.528337
ENSG00000143390.18	RFX5	protein_coding	880.23	0.0643645	0.10705	0.045622	0.528337
ENSG00000074410.14	CA12	protein_coding	323.241	0.0407244	0.0901905	0.0456321	0.528337
ENSG00000197016.12	ZNF470	protein_coding	109.214	0.0351913	0.0834023	0.0456499	0.528337
ENSG00000079313.15	REXO1	protein_coding	772.396	0.0916111	0.124661	0.0456803	0.528337
ENSG00000017260.20	ATP2C1	protein_coding	3186.47	0.0663874	0.108932	0.0457002	0.528337
ENSG00000108107.15	RPL28	protein_coding	7817.94	-0.102221	0.101383	0.0457842	0.528752
ENSG00000073536.18	NLE1	protein_coding	110.204	-0.0445859	0.0897862	0.0458712	0.528782
ENSG00000043462.13	LCP2	protein_coding	3072.5	0.0794296	0.119801	0.0458828	0.528782
ENSG00000154059.11	IMPACT	protein_coding	755.051	-0.0853935	0.122461	0.0461503	0.531308
ENSG00000224950.2	RP5-1086K13.1	lncRNA	118.197	0.0305245	0.0807335	0.0462001	0.531326
ENSG00000149806.11	FAU	protein_coding	2958.47	-0.101109	0.109988	0.0462772	0.531656
ENSG00000128595.17	CALU	protein_coding	5391.35	-0.0585932	0.101599	0.0463285	0.531678
ENSG00000197818.12	SLC9A8	protein_coding	769.222	0.0713618	0.113022	0.0464744	0.531678
ENSG00000104660.19	LEPROTL1	protein_coding	701.724	-0.0859995	0.123032	0.0465045	0.531678
ENSG00000100814.18	CCNB1IP1	protein_coding	228.238	-0.0476495	0.0919572	0.0465199	0.531678
ENSG00000168461.13	RAB31	protein_coding	5988.59	0.0860527	0.122658	0.0465206	0.531678
ENSG00000154945.7	ANKRD40	protein_coding	825.447	-0.0683953	0.110723	0.0465942	0.531966
ENSG00000181036.14	FCRL6	protein_coding	63.3168	0.0220921	0.0769225	0.046799	0.532978
ENSG00000104870.13	FCGRT	protein_coding	5104.52	0.070172	0.112649	0.0468873	0.532978
ENSG00000167702.13	KIFC2	protein_coding	880.842	0.0652495	0.10751	0.0468963	0.532978
ENSG00000108846.16	ABCC3	protein_coding	4305.07	0.0489329	0.0933284	0.0469147	0.532978
ENSG00000085514.16	PILRA	protein_coding	6094.24	0.084524	0.121877	0.046925	0.532978
ENSG00000066427.24	ATXN3	protein_coding	694.043	-0.076992	0.116925	0.0470039	0.533172
ENSG00000225484.7	NUTM2B-AS1	lncRNA	145.459	-0.0397676	0.0862968	0.0470389	0.533172
ENSG00000159216.19	RUNX1	protein_coding	1708.29	0.0446044	0.0896529	0.0471961	0.534011
ENSG00000085872.15	CHERP	protein_coding	554.165	0.0840253	0.121462	0.04721	0.534011
ENSG00000152766.6	ANKRD22	protein_coding	103.66	0.0208548	0.0764302	0.0474985	0.536198
ENSG00000260549.2	MT1L	transcribed_unprocessed_pseudogene	193.901	0.0238843	0.0775837	0.0476109	0.536198
ENSG00000111696.12	NT5DC3	protein_coding	73.6131	-0.0241051	0.0776565	0.047692	0.536198
ENSG00000115902.11	SLC1A4	protein_coding	4138.1	-0.093021	0.120091	0.0477082	0.536198
ENSG00000139514.13	SLC7A1	protein_coding	1530.51	-0.0785708	0.117908	0.0477155	0.536198
ENSG00000101695.9	RNF125	protein_coding	166.754	-0.0259791	0.0783488	0.0477649	0.536198
ENSG00000235655.3	H3P6	processed_pseudogene	425.227	0.0557713	0.0989088	0.0477675	0.536198
ENSG00000138078.16	PREPL	protein_coding	376.944	-0.0749605	0.115491	0.0477931	0.536198
ENSG00000134070.5	IRAK2	protein_coding	1364.19	0.0529233	0.0964791	0.0478631	0.536437
ENSG00000275835.5	TUBGCP5	protein_coding	364.007	-0.0694509	0.110747	0.0479987	0.53741
ENSG00000100280.17	AP1B1	protein_coding	3748.6	0.0935188	0.119732	0.0481338	0.538374
ENSG00000104714.14	ERICH1	protein_coding	416.824	0.0629384	0.104946	0.0483859	0.540645
ENSG00000171105.14	INSR	protein_coding	272.021	-0.0384099	0.084956	0.0484813	0.540671
ENSG00000138600.10	SPPL2A	protein_coding	3890.21	0.0767559	0.116418	0.0484865	0.540671
ENSG00000119487.17	MAPKAP1	protein_coding	1937.85	-0.0625742	0.10466	0.0486807	0.542288
ENSG00000204267.16	TAP2	protein_coding	2224.6	-0.07514	0.114856	0.0488538	0.543665
ENSG00000150510.17	FAM124A	protein_coding	781.004	0.0337244	0.0826351	0.0489096	0.543737
ENSG00000183426.17	NPIPA1	protein_coding	182.407	-0.0252898	0.0781325	0.0489921	0.543796
ENSG00000187601.5	MAGEH1	protein_coding	184.508	-0.0390364	0.0857232	0.0490137	0.543796
ENSG00000173559.15	NABP1	protein_coding	11274.9	0.0563282	0.0991178	0.049264	0.545581
ENSG00000162910.19	MRPL55	protein_coding	535.554	-0.0589628	0.101124	0.0493157	0.545581
ENSG00000166689.16	PLEKHA7	protein_coding	131.026	0.0347045	0.083014	0.0493233	0.545581
ENSG00000204946.10	ZNF783	protein_coding	397.759	-0.0603166	0.102588	0.049415	0.546046
ENSG00000115128.7	SF3B6	protein_coding	651.771	-0.0863151	0.119339	0.049828	0.549581
ENSG00000063169.11	BICRA	protein_coding	255.744	0.0560822	0.0988476	0.0498348	0.549581
ENSG00000132953.17	XPO4	protein_coding	497.723	-0.0828775	0.118532	0.0499572	0.550283
ENSG00000136045.12	PWP1	protein_coding	848.421	-0.0772182	0.116166	0.0500082	0.550283
ENSG00000122042.10	UBL3	protein_coding	1594.35	0.0922522	0.117298	0.0500903	0.550283
ENSG00000105176.18	URI1	protein_coding	911.402	-0.0832434	0.118537	0.0501472	0.550283
ENSG00000126261.13	UBA2	protein_coding	1354.75	-0.0956559	0.113039	0.0501773	0.550283
ENSG00000143147.15	GPR161	protein_coding	108.029	0.0274715	0.0791705	0.0501985	0.550283
ENSG00000065413.20	ANKRD44	protein_coding	605.33	-0.0649721	0.106212	0.0502699	0.550381
ENSG00000160326.14	SLC2A6	protein_coding	5419.66	0.0907311	0.119068	0.0503074	0.550381
ENSG00000003436.16	TFPI	protein_coding	632.113	0.0701186	0.110657	0.0503706	0.550495
ENSG00000141574.8	SECTM1	protein_coding	128.577	0.0197548	0.0760861	0.0504268	0.550495
ENSG00000148730.7	EIF4EBP2	protein_coding	2178.31	-0.0959564	0.110565	0.0504946	0.550495
ENSG00000126749.16	EMG1	protein_coding	647.67	-0.0619481	0.103444	0.0505671	0.550495
ENSG00000102265.12	TIMP1	protein_coding	3413.36	0.0420544	0.0877297	0.0505679	0.550495
ENSG00000012660.14	ELOVL5	protein_coding	2309.86	-0.0769752	0.115557	0.0507035	0.551425
ENSG00000110455.14	ACCS	protein_coding	204.658	0.0452532	0.0900093	0.0507558	0.55145
ENSG00000187735.14	TCEA1	protein_coding	2070.88	-0.0485535	0.0925726	0.0508749	0.552198
ENSG00000230715.3	RP11-274B21.4	processed_pseudogene	218.452	0.0565661	0.0993181	0.0510103	0.552831
ENSG00000116030.17	SUMO1	protein_coding	1382.89	-0.0957222	0.110466	0.0510337	0.552831
ENSG00000170631.15	ZNF16	protein_coding	70.5317	-0.0281885	0.0794885	0.0511241	0.553267
ENSG00000114270.18	COL7A1	protein_coding	76.8112	0.0252908	0.0781484	0.0513502	0.555167
ENSG00000145901.16	TNIP1	protein_coding	12486.7	0.0580246	0.100152	0.0515061	0.555251
ENSG00000100575.14	TIMM9	protein_coding	170.143	-0.051606	0.0948979	0.0515086	0.555251
ENSG00000256053.9	COA8	protein_coding	299.103	-0.0557277	0.0981752	0.051553	0.555251
ENSG00000160179.19	ABCG1	protein_coding	3117.61	0.0595404	0.101612	0.0515597	0.555251
ENSG00000106105.15	GARS1	protein_coding	3390.58	-0.0605434	0.102378	0.0518258	0.557571
ENSG00000166246.14	C16orf71	protein_coding	62.6964	-0.0240726	0.0776468	0.0520188	0.558727
ENSG00000171604.12	CXXC5	protein_coding	2158.72	-0.0715298	0.110672	0.0520348	0.558727
ENSG00000128165.9	ADM2	protein_coding	437.594	-0.0340568	0.0825768	0.0521453	0.559241
ENSG00000150540.14	HNMT	protein_coding	1055.99	0.0574661	0.0997068	0.0522108	0.559241
ENSG00000260916.8	CCPG1	protein_coding	686.571	-0.0853854	0.117098	0.0522351	0.559241
ENSG00000180543.5	TSPYL5	protein_coding	108.067	0.0279564	0.0793114	0.0522884	0.559268
ENSG00000070718.12	AP3M2	protein_coding	191.838	-0.0289936	0.0796559	0.052401	0.559928
ENSG00000131067.17	GGT7	protein_coding	192.525	0.04298	0.0882778	0.0525038	0.560482
ENSG00000130713.16	EXOSC2	protein_coding	254.699	-0.0528913	0.0956742	0.0527152	0.56195
ENSG00000105953.15	OGDH	protein_coding	3271.09	0.0915185	0.113557	0.0527768	0.56195
ENSG00000154589.7	LY96	protein_coding	613.114	-0.059863	0.101505	0.0527945	0.56195
ENSG00000178927.18	CYBC1	protein_coding	2533.99	0.0670639	0.107613	0.0530049	0.563191
ENSG00000051108.15	HERPUD1	protein_coding	3096.88	-0.0476814	0.0917391	0.0530134	0.563191
ENSG00000167658.16	EEF2	protein_coding	19967.3	-0.0884538	0.115477	0.053226	0.564418
ENSG00000112679.15	DUSP22	protein_coding	1038.81	0.0635228	0.104723	0.0532315	0.564418
ENSG00000107625.14	DDX50	protein_coding	532.184	-0.0696909	0.109568	0.0533439	0.564829
ENSG00000196139.14	AKR1C3	protein_coding	278.635	-0.0345012	0.0827717	0.0533729	0.564829
ENSG00000077585.14	GPR137B	protein_coding	1525.19	0.0379049	0.0849383	0.0535584	0.565975
ENSG00000165516.11	KLHDC2	protein_coding	404.041	-0.0526544	0.0954987	0.0535892	0.565975
ENSG00000103423.14	DNAJA3	protein_coding	845.926	-0.079411	0.114073	0.0536923	0.565975
ENSG00000179344.16	HLA-DQB1	protein_coding	3987.03	0.0134734	0.0742644	0.0537263	0.565975
ENSG00000176248.9	ANAPC2	protein_coding	919.405	0.0880109	0.114372	0.0537383	0.565975
ENSG00000025796.14	SEC63	protein_coding	1572.47	-0.0772222	0.113947	0.053874	0.566449
ENSG00000173706.14	HEG1	protein_coding	578.679	0.0649809	0.105474	0.0538862	0.566449
ENSG00000265206.5	RP5-1171I10.5	lncRNA	291.509	0.0328703	0.0818305	0.0540194	0.567307
ENSG00000186283.14	TOR3A	protein_coding	1990.51	-0.0445275	0.0890601	0.0541114	0.567731
ENSG00000067182.8	TNFRSF1A	protein_coding	2257.67	0.0803348	0.114855	0.054188	0.567843
ENSG00000183762.13	KREMEN1	protein_coding	66.0215	0.0244916	0.0777379	0.0542253	0.567843
ENSG00000147872.10	PLIN2	protein_coding	4304.45	-0.0602073	0.101481	0.0544702	0.569866
ENSG00000104524.14	PYCR3	protein_coding	117.377	-0.0341139	0.0823588	0.0545538	0.570142
ENSG00000170348.9	TMED10	protein_coding	4095.89	-0.0940659	0.103159	0.0546001	0.570142
ENSG00000155090.15	KLF10	protein_coding	597.06	-0.0432692	0.0881294	0.0546629	0.570256
ENSG00000100410.8	PHF5A	protein_coding	376.817	-0.0666607	0.106664	0.0548983	0.572169
ENSG00000113328.19	CCNG1	protein_coding	1108.78	-0.0895891	0.112049	0.0550277	0.572414
ENSG00000175489.10	LRRC25	protein_coding	1257.69	0.0303574	0.0806014	0.0550863	0.572414
ENSG00000104951.16	IL4I1	protein_coding	3493.63	0.0481686	0.0919413	0.0551269	0.572414
ENSG00000148344.11	PTGES	protein_coding	207.478	0.021537	0.0766576	0.0551376	0.572414
ENSG00000213145.10	CRIP1	protein_coding	66.884	-0.01854	0.0756124	0.0551879	0.572414
ENSG00000172164.15	SNTB1	protein_coding	1716.94	-0.0389205	0.0854009	0.0552338	0.572414
ENSG00000105701.16	FKBP8	protein_coding	4704.59	0.0854825	0.114182	0.0553269	0.572837
ENSG00000136052.10	SLC41A2	protein_coding	1725.07	0.0853191	0.113765	0.0554184	0.572837
ENSG00000180596.7	H2BC4	protein_coding	188.602	0.0271161	0.0789108	0.0555015	0.572837
ENSG00000225697.13	SLC26A6	protein_coding	705.554	0.0617037	0.102616	0.0555132	0.572837
ENSG00000179562.3	GCC1	protein_coding	734.565	-0.0622793	0.103128	0.0555349	0.572837
ENSG00000119906.13	SLF2	protein_coding	988.867	-0.0741799	0.111174	0.0556872	0.573085
ENSG00000149418.11	ST14	protein_coding	1276.47	-0.0588004	0.100245	0.0557833	0.573085
ENSG00000116478.12	HDAC1	protein_coding	1054.21	0.0672152	0.106817	0.0558376	0.573085
ENSG00000285103.2	RP11-27J8.3	lncRNA	271.215	0.0382063	0.0849659	0.0558807	0.573085
ENSG00000136810.13	TXN	protein_coding	19449.7	0.0403023	0.0862621	0.0559663	0.573085
ENSG00000168495.13	POLR3D	protein_coding	814.378	-0.0561537	0.0980831	0.056007	0.573085
ENSG00000196141.14	SPATS2L	protein_coding	872.316	-0.0713763	0.109641	0.0561021	0.573085
ENSG00000152926.15	ZNF117	protein_coding	174.342	0.036919	0.0842536	0.0561039	0.573085
ENSG00000167600.14	CYP2S1	protein_coding	872.284	0.0339905	0.0821963	0.0561084	0.573085
ENSG00000055147.19	FAM114A2	protein_coding	335.006	-0.0566541	0.0984806	0.0561528	0.573085
ENSG00000104946.13	TBC1D17	protein_coding	1873.93	0.0677617	0.107028	0.0562603	0.573085
ENSG00000137710.17	RDX	protein_coding	2172.93	-0.0608002	0.101552	0.0562616	0.573085
ENSG00000134910.14	STT3A	protein_coding	2249.22	-0.0915128	0.10577	0.0562653	0.573085
ENSG00000010219.13	DYRK4	protein_coding	362.406	-0.0511315	0.0939203	0.056288	0.573085
ENSG00000101194.18	SLC17A9	protein_coding	3175.27	-0.0494205	0.0921301	0.0564533	0.574238
ENSG00000172009.15	THOP1	protein_coding	661.71	0.0743998	0.111412	0.0566839	0.575607
ENSG00000001084.13	GCLC	protein_coding	2997.11	-0.0448687	0.0886902	0.0567081	0.575607
ENSG00000159322.18	ADPGK	protein_coding	3880.46	0.085917	0.110522	0.0568099	0.575607
ENSG00000051382.9	PIK3CB	protein_coding	1261.04	-0.0695001	0.107949	0.0568667	0.575607
ENSG00000129559.13	NEDD8	protein_coding	838.367	-0.0809301	0.113069	0.0568915	0.575607
ENSG00000198668.13	CALM1	protein_coding	9160.93	0.0781431	0.112113	0.0569017	0.575607
ENSG00000101773.19	RBBP8	protein_coding	261.648	-0.0499507	0.0931073	0.057024	0.576315
ENSG00000172115.9	CYCS	protein_coding	4717.97	-0.0924036	0.100327	0.057087	0.576421
ENSG00000239779.7	WBP1	protein_coding	170.053	0.0439049	0.0886805	0.0571933	0.576598
ENSG00000162607.13	USP1	protein_coding	411.802	-0.0634522	0.103745	0.0572743	0.576598
ENSG00000105722.10	ERF	protein_coding	525.22	0.0630484	0.103313	0.0572901	0.576598
ENSG00000100104.13	SRRD	protein_coding	278.043	-0.0629621	0.103231	0.0573202	0.576598
ENSG00000108433.17	GOSR2	protein_coding	1217.4	-0.0602464	0.101098	0.0573664	0.576598
ENSG00000103174.13	NAGPA	protein_coding	1181.77	0.0592718	0.100295	0.0575572	0.577924
ENSG00000135905.20	DOCK10	protein_coding	1558.22	0.0779685	0.111971	0.0576303	0.577924
ENSG00000125430.9	HS3ST3B1	protein_coding	984.856	0.0258474	0.0784314	0.0576559	0.577924
ENSG00000027697.15	IFNGR1	protein_coding	2938.39	0.0508773	0.0936626	0.057828	0.57854
ENSG00000140564.13	FURIN	protein_coding	4375.47	0.0683075	0.107239	0.0578472	0.57854
ENSG00000164040.18	PGRMC2	protein_coding	778.474	-0.0606022	0.101132	0.0579027	0.57854
ENSG00000137720.8	C11orf1	protein_coding	114.034	-0.0376057	0.0844806	0.0580091	0.57854
ENSG00000133641.18	C12orf29	protein_coding	111.449	-0.0419481	0.0872487	0.0580579	0.57854
ENSG00000227039.6	ITGB2-AS1	lncRNA	310.737	0.0477593	0.0913252	0.058067	0.57854
ENSG00000088298.13	EDEM2	protein_coding	1358.24	0.0809933	0.112097	0.0580852	0.57854
ENSG00000119950.21	MXI1	protein_coding	270.937	-0.0383771	0.084868	0.0581813	0.578973
ENSG00000167747.15	C19orf48	transcribed_unitary_pseudogene	471.582	-0.0370473	0.0836331	0.0584259	0.580881
ENSG00000147155.11	EBP	protein_coding	368.747	0.0399327	0.0858989	0.0584882	0.580976
ENSG00000164292.13	RHOBTB3	protein_coding	288.686	0.0419598	0.0872183	0.0586826	0.581917
ENSG00000156642.17	NPTN	protein_coding	3389.73	0.0781152	0.110988	0.0587186	0.581917
ENSG00000083520.15	DIS3	protein_coding	901.915	-0.077423	0.11122	0.0587747	0.581917
ENSG00000151490.15	PTPRO	protein_coding	1024.83	0.0515846	0.0940821	0.0587978	0.581917
ENSG00000066855.16	MTFR1	protein_coding	284.113	-0.0609859	0.10137	0.0588671	0.581917
ENSG00000132386.11	SERPINF1	protein_coding	80.2504	0.035682	0.0832914	0.0589061	0.581917
ENSG00000116793.16	PHTF1	protein_coding	397.082	0.0528907	0.0951108	0.0589531	0.581917
ENSG00000137331.12	IER3	protein_coding	3898	0.0344591	0.0826035	0.059028	0.582134
ENSG00000221983.8	UBA52	protein_coding	6601.97	-0.0909112	0.0999354	0.0592607	0.583045
ENSG00000248508.8	SRP14-AS1	lncRNA	98.3516	0.0356868	0.0834032	0.0592637	0.583045
ENSG00000143156.14	NME7	protein_coding	66.9137	-0.0265211	0.0785699	0.0593263	0.583045
ENSG00000184436.12	THAP7	protein_coding	340.751	-0.0622686	0.102041	0.059536	0.583045
ENSG00000055044.11	NOP58	protein_coding	592.557	-0.0685729	0.106245	0.0595431	0.583045
ENSG00000145730.21	PAM	protein_coding	1119.55	0.0500326	0.0928479	0.0595496	0.583045
ENSG00000100100.13	PIK3IP1	protein_coding	362.783	-0.0365405	0.0835802	0.0595558	0.583045
ENSG00000095261.14	PSMD5	protein_coding	701.871	-0.0721091	0.108581	0.0595932	0.583045
ENSG00000180113.16	TDRD6	protein_coding	1163.69	0.0560816	0.0973869	0.0595971	0.583045
ENSG00000138744.16	NAAA	protein_coding	674.92	0.0410514	0.0865136	0.0596909	0.583368
ENSG00000213015.9	ZNF580	protein_coding	494.372	0.0571666	0.0987705	0.0597361	0.583368
ENSG00000110092.4	CCND1	protein_coding	2821.03	-0.0310198	0.0806231	0.0598642	0.583698
ENSG00000134627.12	PIWIL4	protein_coding	150.256	-0.0378262	0.0844599	0.0599152	0.583698
ENSG00000131473.17	ACLY	protein_coding	2424.9	0.0626943	0.102212	0.059929	0.583698
ENSG00000100600.15	LGMN	protein_coding	967.411	0.0299535	0.080188	0.0600943	0.58479
ENSG00000176473.14	WDR25	protein_coding	118.357	-0.0264963	0.0784635	0.060158	0.584893
ENSG00000127884.5	ECHS1	protein_coding	2397.51	-0.0822959	0.109456	0.0602568	0.585166
ENSG00000245910.8	SNHG6	lncRNA	410.898	-0.0530742	0.0948223	0.0603478	0.585166
ENSG00000123700.5	KCNJ2	protein_coding	342.943	0.0312613	0.0808368	0.060376	0.585166
ENSG00000230778.2	ANKRD63	protein_coding	93.1109	-0.0265864	0.0784666	0.0603987	0.585166
ENSG00000174021.11	GNG5	protein_coding	519.954	-0.0617323	0.101643	0.0605561	0.58522
ENSG00000247708.8	STX18-AS1	lncRNA	66.3543	0.0122373	0.0739607	0.0605575	0.58522
ENSG00000006704.11	GTF2IRD1	protein_coding	251.945	-0.0458184	0.0897283	0.0605639	0.58522
ENSG00000130338.13	TULP4	protein_coding	665.589	-0.0689358	0.106235	0.0606447	0.585487
ENSG00000081320.11	STK17B	protein_coding	863.975	0.0591591	0.0996863	0.060757	0.586058
ENSG00000275023.5	MLLT6	protein_coding	4515.54	0.071559	0.10744	0.0608207	0.586158
ENSG00000157184.7	CPT2	protein_coding	582.639	0.0582528	0.0989277	0.060941	0.586803
ENSG00000168778.13	TCTN2	protein_coding	118.571	-0.0344297	0.0825231	0.0611127	0.58789
ENSG00000105223.20	PLD3	protein_coding	35138.5	0.0590334	0.0995542	0.0611606	0.58789
ENSG00000168209.6	DDIT4	protein_coding	1362.61	-0.0414386	0.086794	0.0614097	0.589769
ENSG00000178860.9	MSC	protein_coding	5424.09	0.0855537	0.107709	0.0615472	0.590167
ENSG00000091136.15	LAMB1	protein_coding	270.297	0.021744	0.0767209	0.0615953	0.590167
ENSG00000139618.17	BRCA2	protein_coding	194.401	0.0345374	0.0825096	0.061612	0.590167
ENSG00000152700.14	SAR1B	protein_coding	1029.8	-0.0747803	0.10872	0.0620447	0.593794
ENSG00000239713.9	APOBEC3G	protein_coding	448.306	0.0307809	0.0804362	0.0621363	0.593977
ENSG00000063660.9	GPC1	protein_coding	131.88	0.0173251	0.0749997	0.0621717	0.593977
ENSG00000104154.7	SLC30A4	protein_coding	150.608	0.0319385	0.081108	0.0623503	0.595167
ENSG00000112294.14	ALDH5A1	protein_coding	237.833	-0.0316808	0.0807559	0.0624357	0.595466
ENSG00000147383.11	NSDHL	protein_coding	426.62	0.0645802	0.103177	0.0624904	0.595471
ENSG00000103257.9	SLC7A5	protein_coding	2033.24	-0.0458466	0.0896129	0.0625865	0.595871
ENSG00000180917.18	CMTR2	protein_coding	453.256	-0.0723463	0.107266	0.0628665	0.595906
ENSG00000079459.13	FDFT1	protein_coding	1355.43	0.0636152	0.102417	0.0628758	0.595906
ENSG00000101940.18	WDR13	protein_coding	1899.63	-0.0801261	0.107943	0.0628769	0.595906
ENSG00000136938.9	ANP32B	protein_coding	1997.55	-0.0807887	0.107555	0.0629051	0.595906
ENSG00000105656.13	ELL	protein_coding	540.592	0.0551246	0.0963218	0.062949	0.595906
ENSG00000120162.10	MOB3B	protein_coding	966.227	0.0688982	0.105498	0.0630705	0.595906
ENSG00000146592.17	CREB5	protein_coding	479.62	0.0296332	0.079876	0.0630944	0.595906
ENSG00000151779.13	NBAS	protein_coding	508.365	-0.0732836	0.107309	0.0631722	0.595906
ENSG00000099364.18	FBXL19	protein_coding	914.003	0.0740051	0.107789	0.0631865	0.595906
ENSG00000106344.8	RBM28	protein_coding	484.014	-0.0626727	0.10142	0.0632341	0.595906
ENSG00000133561.15	GIMAP6	protein_coding	67.9746	0.0223228	0.0768205	0.0632362	0.595906
ENSG00000160285.15	LSS	protein_coding	6105.03	0.0685203	0.105291	0.0632532	0.595906
ENSG00000044574.9	HSPA5	protein_coding	11397.9	-0.0673252	0.104245	0.0633197	0.595906
ENSG00000102879.16	CORO1A	protein_coding	833.652	0.0231304	0.0770884	0.063381	0.595906
ENSG00000089053.13	ANAPC5	protein_coding	1485.05	-0.0696031	0.105715	0.0634023	0.595906
ENSG00000253123.4	RP11-527N22.1	lncRNA	134.75	-0.0191501	0.0757484	0.0635108	0.596114
ENSG00000147905.18	ZCCHC7	protein_coding	302.256	-0.0413374	0.0865264	0.0635328	0.596114
ENSG00000075223.14	SEMA3C	protein_coding	1720.61	0.0364972	0.0836895	0.0636039	0.596273
ENSG00000014641.21	MDH1	protein_coding	4011.11	-0.0698619	0.105289	0.0637622	0.596749
ENSG00000134369.15	NAV1	protein_coding	659.37	0.0305202	0.0803785	0.0638263	0.596749
ENSG00000095397.16	WHRN	protein_coding	241.12	0.0278195	0.0790228	0.0638574	0.596749
ENSG00000123136.15	DDX39A	protein_coding	1470.53	-0.0727644	0.107026	0.0638896	0.596749
ENSG00000163162.9	RNF149	protein_coding	2628.25	0.0788291	0.108103	0.0639655	0.596749
ENSG00000143951.16	WDPCP	protein_coding	80.6525	-0.0331374	0.0817582	0.06398	0.596749
ENSG00000181744.9	DIPK2A	protein_coding	222.802	-0.038543	0.0848106	0.0641799	0.5977
ENSG00000182670.13	TTC3	protein_coding	3268.49	-0.0567722	0.0969572	0.0642376	0.5977
ENSG00000186642.16	PDE2A	protein_coding	72.4979	-0.0262647	0.0783792	0.0642707	0.5977
ENSG00000189159.16	JPT1	protein_coding	1067.95	0.0335664	0.0819954	0.0643548	0.5977
ENSG00000186174.13	BCL9L	protein_coding	606.423	0.0387705	0.0849694	0.0643938	0.5977
ENSG00000203709.12	MIR29B2CHG	lncRNA	155.572	0.0400934	0.0857721	0.0644077	0.5977
ENSG00000176182.6	MYPOP	protein_coding	389.107	0.050422	0.0927239	0.0645781	0.59772
ENSG00000181852.18	RNF41	protein_coding	783.547	-0.0626075	0.101449	0.0646813	0.59772
ENSG00000014216.16	CAPN1	protein_coding	3150.86	0.0707528	0.105657	0.0647642	0.59772
ENSG00000172725.14	CORO1B	protein_coding	3507.67	0.0755524	0.107082	0.0647804	0.59772
ENSG00000119862.13	LGALSL	protein_coding	299.05	-0.0343231	0.0823663	0.0648344	0.59772
ENSG00000277443.3	MARCKS	protein_coding	16794.1	0.0649566	0.102711	0.0648493	0.59772
ENSG00000197530.13	MIB2	protein_coding	745.106	0.0709506	0.105965	0.0649352	0.59772
ENSG00000170584.11	NUDCD2	protein_coding	285.036	-0.0575092	0.0977882	0.0649652	0.59772
ENSG00000162772.17	ATF3	protein_coding	7395.48	-0.0362334	0.0833833	0.0649814	0.59772
ENSG00000074935.14	TUBE1	protein_coding	293.757	-0.0598622	0.099342	0.0649975	0.59772
ENSG00000231389.7	HLA-DPA1	protein_coding	8639.45	0.02939	0.0798497	0.0650255	0.59772
ENSG00000165209.19	STRBP	protein_coding	357.163	-0.0355595	0.082829	0.0650616	0.59772
ENSG00000134830.6	C5AR2	protein_coding	409.238	0.0443769	0.0884836	0.0651494	0.597908
ENSG00000254685.8	FPGT	protein_coding	249.19	-0.0527042	0.0942928	0.0651907	0.597908
ENSG00000152484.14	USP12	protein_coding	6649.92	-0.0691005	0.104749	0.0652925	0.598343
ENSG00000186583.12	SPATC1	protein_coding	73.2993	0.0217337	0.076629	0.0654245	0.599053
ENSG00000134905.17	CARS2	protein_coding	1047.48	-0.056508	0.0966996	0.0656071	0.599685
ENSG00000163875.16	MEAF6	protein_coding	889.804	-0.0752993	0.106748	0.0656237	0.599685
ENSG00000128016.7	ZFP36	protein_coding	854.52	0.0455536	0.0893233	0.0656934	0.599685
ENSG00000171490.13	RSL1D1	protein_coding	2466.99	-0.0761331	0.105849	0.0657612	0.599685
ENSG00000126861.5	OMG	protein_coding	118.963	0.0170169	0.0750366	0.0657659	0.599685
ENSG00000078081.8	LAMP3	protein_coding	3681.68	0.0275334	0.0789487	0.0658215	0.599695
ENSG00000138709.19	LARP1B	protein_coding	373.957	-0.0392241	0.0851347	0.0660391	0.60118
ENSG00000189319.14	FAM53B	protein_coding	716.456	-0.0621577	0.100281	0.0661708	0.601881
ENSG00000143870.13	PDIA6	protein_coding	1989.21	-0.0606621	0.0993257	0.0663954	0.603374
ENSG00000146729.10	NIPSNAP2	protein_coding	1489.59	-0.0810796	0.10524	0.0664446	0.603374
ENSG00000053371.13	AKR7A2	protein_coding	793.216	-0.0690801	0.104237	0.0666017	0.604138
ENSG00000105835.13	NAMPT	protein_coding	12900.4	0.0323164	0.0813402	0.0666385	0.604138
ENSG00000129422.14	MTUS1	protein_coding	104.427	-0.0174953	0.0750164	0.0666985	0.604184
ENSG00000181804.15	SLC9A9	protein_coding	148.059	-0.0299001	0.0799594	0.0667636	0.604276
ENSG00000138363.15	ATIC	protein_coding	776.836	-0.0518373	0.0933156	0.0669787	0.605313
ENSG00000103507.14	BCKDK	protein_coding	1561.06	0.0794479	0.105601	0.0669881	0.605313
ENSG00000070366.14	SMG6	protein_coding	268.387	0.0517344	0.0933457	0.0670679	0.605537
ENSG00000151247.13	EIF4E	protein_coding	1072.7	-0.0818104	0.104111	0.0671233	0.60554
ENSG00000089327.15	FXYD5	protein_coding	2357.27	-0.0638569	0.100756	0.067237	0.606069
ENSG00000005007.13	UPF1	protein_coding	2126.83	0.0754954	0.106332	0.0672949	0.606095
ENSG00000171928.14	TVP23B	protein_coding	982.942	-0.0516744	0.0933481	0.0675928	0.60828
ENSG00000141519.15	CCDC40	protein_coding	74.2446	-0.0248645	0.0777505	0.067663	0.608414
ENSG00000169641.13	LUZP1	protein_coding	644.137	0.0612636	0.0996969	0.0677628	0.608432
ENSG00000138639.18	ARHGAP24	protein_coding	105.897	-0.0204359	0.0760666	0.0677756	0.608432
ENSG00000175110.13	MRPS22	protein_coding	464.675	-0.0528463	0.0940903	0.0681755	0.609977
ENSG00000052126.15	PLEKHA5	protein_coding	85.661	0.0213771	0.0765157	0.068185	0.609977
ENSG00000083720.13	OXCT1	protein_coding	120.462	0.0365289	0.0834679	0.068199	0.609977
ENSG00000221995.5	TIAF1	protein_coding	84.9247	0.0291236	0.0796045	0.0682992	0.609977
ENSG00000116741.8	RGS2	protein_coding	189.784	0.0303494	0.0801994	0.0683	0.609977
ENSG00000025708.14	TYMP	protein_coding	14679.7	0.0459718	0.0892449	0.0683404	0.609977
ENSG00000111445.14	RFC5	protein_coding	100.327	-0.0365731	0.0834652	0.0683866	0.609977
ENSG00000131981.16	LGALS3	protein_coding	14704.7	-0.0581178	0.0971442	0.068391	0.609977
ENSG00000204469.13	PRRC2A	protein_coding	3234.29	0.0703481	0.103508	0.0686323	0.610392
ENSG00000115419.13	GLS	protein_coding	6393.84	0.0412876	0.0863283	0.0686608	0.610392
ENSG00000155158.20	TTC39B	protein_coding	1619.75	0.0273477	0.0787436	0.0686665	0.610392
ENSG00000104863.12	LIN7B	protein_coding	76.0036	-0.0245264	0.0774683	0.0687288	0.610392
ENSG00000182487.12	NCF1B	transcribed_unprocessed_pseudogene	1182.76	0.0249102	0.0778299	0.0688047	0.610392
ENSG00000251136.9	RP11-37B2.1	lncRNA	725.317	0.037495	0.0839869	0.0688155	0.610392
ENSG00000140025.16	EFCAB11	protein_coding	76.1633	-0.0314226	0.0807168	0.0688258	0.610392
ENSG00000184432.11	COPB2	protein_coding	3184.65	-0.0744141	0.105105	0.0689417	0.610882
ENSG00000109320.13	NFKB1	protein_coding	4858.99	0.0419099	0.0867438	0.068992	0.610882
ENSG00000225830.16	ERCC6	protein_coding	217.341	0.0529698	0.0940624	0.0691239	0.611276
ENSG00000183605.17	SFXN4	protein_coding	706.648	-0.0399021	0.0851191	0.0691928	0.611276
ENSG00000170270.5	GON7	protein_coding	447.422	-0.0515561	0.0930497	0.0692053	0.611276
ENSG00000155380.13	SLC16A1	protein_coding	1052.9	0.055664	0.095936	0.0692587	0.611276
ENSG00000185238.13	PRMT3	protein_coding	185.849	-0.0414043	0.086294	0.0694842	0.612775
ENSG00000134265.13	NAPG	protein_coding	494.513	-0.0543034	0.0947773	0.0695898	0.613215
ENSG00000125650.4	PSPN	protein_coding	86.4458	0.0221236	0.0767248	0.0698111	0.614673
ENSG00000115896.16	PLCL1	protein_coding	587.159	-0.032975	0.0811715	0.0700146	0.615865
ENSG00000256269.10	HMBS	protein_coding	364.337	-0.0587042	0.0977185	0.0700584	0.615865
ENSG00000150938.10	CRIM1	protein_coding	1584.79	0.0310708	0.0805322	0.0701818	0.616457
ENSG00000101017.14	CD40	protein_coding	6315.05	0.041139	0.0861946	0.0705191	0.618926
ENSG00000079739.17	PGM1	protein_coding	574.631	-0.0559297	0.0955771	0.0706348	0.619109
ENSG00000165060.15	FXN	protein_coding	134.018	-0.0278893	0.0788769	0.0706525	0.619109
ENSG00000117009.12	KMO	protein_coding	1622.65	0.044203	0.0880204	0.0707467	0.619442
ENSG00000196923.14	PDLIM7	protein_coding	3988.25	0.0657235	0.101552	0.0710515	0.621225
ENSG00000119280.17	C1orf198	protein_coding	206.287	-0.0431633	0.0873737	0.0710865	0.621225
ENSG00000179988.15	PSTK	protein_coding	99.0305	-0.0336805	0.081817	0.0711416	0.621225
ENSG00000125124.14	BBS2	protein_coding	313.549	0.0431277	0.0873344	0.0711762	0.621225
ENSG00000187866.10	PABIR1	protein_coding	512.024	-0.0553039	0.0953773	0.0714454	0.622988
ENSG00000162882.15	HAAO	protein_coding	374.668	-0.0389267	0.0844317	0.0714914	0.622988
ENSG00000150593.18	PDCD4	protein_coding	1164.6	-0.0504046	0.0917561	0.0716846	0.624014
ENSG00000117115.13	PADI2	protein_coding	76.4771	-0.0196438	0.0758827	0.0717225	0.624014
ENSG00000188372.15	ZP3	protein_coding	102.929	-0.013008	0.0740129	0.0719609	0.625329
ENSG00000159348.13	CYB5R1	protein_coding	1564.23	0.0598787	0.0981752	0.0719872	0.625329
ENSG00000281103.2	TRG-AS1	lncRNA	476.473	0.0357524	0.0828044	0.0721692	0.626415
ENSG00000081154.12	PCNP	protein_coding	1840.5	-0.0792702	0.100862	0.0723198	0.627228
ENSG00000132024.18	CC2D1A	protein_coding	689.293	0.0667219	0.101424	0.0725205	0.627806
ENSG00000135446.17	CDK4	protein_coding	952.408	-0.0600705	0.0981161	0.0725465	0.627806
ENSG00000064393.16	HIPK2	protein_coding	1160.99	0.0359009	0.0829481	0.0725577	0.627806
ENSG00000181404.17	WASHC1	protein_coding	182.313	0.0166428	0.0750304	0.0727877	0.629302
ENSG00000272333.7	KMT2B	protein_coding	1355.98	0.0775294	0.101847	0.0728552	0.629391
ENSG00000103152.12	MPG	protein_coding	527.435	-0.05408	0.0941129	0.0730676	0.63035
ENSG00000088970.16	KIZ	protein_coding	73.4987	-0.030333	0.0801122	0.0730934	0.63035
ENSG00000082397.18	EPB41L3	protein_coding	3534.67	0.029344	0.0797332	0.073138	0.63035
ENSG00000164236.12	ANKRD33B	protein_coding	224.446	0.0208472	0.0762895	0.0732233	0.630352
ENSG00000135587.9	SMPD2	protein_coding	648.884	-0.0339058	0.0816855	0.0732528	0.630352
ENSG00000113845.10	TIMMDC1	protein_coding	1066.69	0.0704257	0.10257	0.0734088	0.630622
ENSG00000155307.19	SAMSN1	protein_coding	1235.02	0.0377729	0.0868736	0.0734683	0.630622
ENSG00000140367.12	UBE2Q2	protein_coding	744.028	-0.0494468	0.0912585	0.0735094	0.630622
ENSG00000112299.8	VNN1	protein_coding	326.738	0.0444763	0.0881029	0.0735133	0.630622
ENSG00000265298.1	RP13-104F24.3	unprocessed_pseudogene	154.612	0.0397149	0.0850775	0.0736921	0.631076
ENSG00000182944.18	EWSR1	protein_coding	4614.58	0.0821177	0.0945935	0.0737575	0.631076
ENSG00000121281.13	ADCY7	protein_coding	1339.49	0.0521346	0.0928364	0.0737844	0.631076
ENSG00000165168.8	CYBB	protein_coding	21049.2	0.0485666	0.0905804	0.0737959	0.631076
ENSG00000130985.17	UBA1	protein_coding	4605.88	0.0773844	0.100456	0.0738923	0.631076
ENSG00000106351.13	AGFG2	protein_coding	215.656	0.0317653	0.0807824	0.0739103	0.631076
ENSG00000185163.10	DDX51	protein_coding	477.518	-0.0435131	0.0871756	0.0740651	0.63154
ENSG00000170525.21	PFKFB3	protein_coding	2201.87	0.0488034	0.090808	0.074135	0.63154
ENSG00000090581.11	GNPTG	protein_coding	2051.12	0.0764499	0.101524	0.0741368	0.63154
ENSG00000145335.17	SNCA	protein_coding	359.915	0.0342426	0.0821745	0.074258	0.632083
ENSG00000155850.8	SLC26A2	protein_coding	319.813	-0.0542484	0.0942892	0.074321	0.63213
ENSG00000162384.14	CZIB	protein_coding	440.673	-0.062941	0.0992724	0.0745785	0.63383
ENSG00000134970.14	TMED7	protein_coding	1236.34	-0.0711045	0.101982	0.0746581	0.634018
ENSG00000135503.13	ACVR1B	protein_coding	706.777	0.0636511	0.0996355	0.0747509	0.634316
ENSG00000142634.13	EFHD2	protein_coding	7123.43	0.0820153	0.0940255	0.0749253	0.635043
ENSG00000182154.8	MRPL41	protein_coding	1106.26	0.0647681	0.100079	0.0749519	0.635043
ENSG00000165959.12	CLMN	protein_coding	426.247	0.0484964	0.0905326	0.0751512	0.635988
ENSG00000070413.20	DGCR2	protein_coding	924.496	0.0703993	0.10163	0.075179	0.635988
ENSG00000162144.10	CYB561A3	protein_coding	3774.09	0.0668782	0.100819	0.0752799	0.636352
ENSG00000169398.19	PTK2	protein_coding	402.263	-0.0525378	0.0930774	0.0754315	0.637144
ENSG00000121594.12	CD80	protein_coding	1181.5	0.0251423	0.077928	0.0756324	0.638352
ENSG00000143384.14	MCL1	protein_coding	7541.37	0.0489187	0.090611	0.0757301	0.638686
ENSG00000001630.17	CYP51A1	protein_coding	136.274	0.0282884	0.0791113	0.0764709	0.643355
ENSG00000235863.4	B3GALT4	protein_coding	352.186	0.0458493	0.0887365	0.0764799	0.643355
ENSG00000135506.16	OS9	protein_coding	5239.78	0.0613866	0.0980776	0.0765058	0.643355
ENSG00000069812.11	HES2	protein_coding	155.538	-0.0230859	0.0770202	0.0765311	0.643355
ENSG00000008300.17	CELSR3	protein_coding	78.8759	-0.0295597	0.0796933	0.076647	0.643355
ENSG00000078319.10	PMS2P1	transcribed_unprocessed_pseudogene	67.6879	-0.0252732	0.0777451	0.0767721	0.643355
ENSG00000167995.17	BEST1	protein_coding	579.589	0.0473186	0.0896105	0.0768286	0.643355
ENSG00000173599.15	PC	protein_coding	742.541	0.0361405	0.0830235	0.0768489	0.643355
ENSG00000177954.14	RPS27	protein_coding	4953.85	-0.0577483	0.0958179	0.0768844	0.643355
ENSG00000197043.14	ANXA6	protein_coding	1698.04	0.0374047	0.0838641	0.0769457	0.643355
ENSG00000120708.17	TGFBI	protein_coding	7114.83	0.0168169	0.075009	0.0769634	0.643355
ENSG00000198612.11	COPS8	protein_coding	595.496	-0.0664429	0.100089	0.0769851	0.643355
ENSG00000151876.13	FBXO4	protein_coding	132.387	-0.0359029	0.0828171	0.0770675	0.643554
ENSG00000145293.16	ENOPH1	protein_coding	615.848	-0.060746	0.0975703	0.0773015	0.645019
ENSG00000095139.14	ARCN1	protein_coding	3525.63	-0.0700792	0.100667	0.0777224	0.647406
ENSG00000181938.14	GINS3	protein_coding	76.5275	-0.0196433	0.0758127	0.0777739	0.647406
ENSG00000237753.2	AC079922.3	lncRNA	100.17	0.0286655	0.0792775	0.0777986	0.647406
ENSG00000154217.15	PITPNC1	protein_coding	413.552	0.0568349	0.0953344	0.0778666	0.647406
ENSG00000140519.14	RHCG	protein_coding	103.536	0.0160908	0.0747819	0.0779239	0.647406
ENSG00000103363.15	ELOB	protein_coding	2090.53	-0.0543156	0.0934878	0.0779405	0.647406
ENSG00000073008.15	PVR	protein_coding	1020.69	0.0385569	0.0842315	0.0782619	0.649362
ENSG00000109066.14	TMEM104	protein_coding	1735.16	-0.0585358	0.0958514	0.0782939	0.649362
ENSG00000070614.15	NDST1	protein_coding	2433.08	0.0523281	0.0924755	0.0784049	0.649793
ENSG00000106078.19	COBL	protein_coding	67.8978	0.0149403	0.0744992	0.078824	0.652774
ENSG00000107651.14	SEC23IP	protein_coding	1502.1	-0.0623438	0.0979269	0.0789313	0.653171
ENSG00000144320.14	LNPK	protein_coding	678.195	-0.0632816	0.0984748	0.079074	0.653861
ENSG00000107902.14	LHPP	protein_coding	506.995	-0.0562162	0.0947295	0.0791926	0.654088
ENSG00000172243.18	CLEC7A	protein_coding	3671.31	0.0508954	0.0916403	0.0793006	0.654088
ENSG00000148459.16	PDSS1	protein_coding	358.283	0.0370178	0.0834361	0.0793072	0.654088
ENSG00000214530.10	STARD10	protein_coding	434.573	-0.0445148	0.0877023	0.0793392	0.654088
ENSG00000116679.16	IVNS1ABP	protein_coding	6929.89	0.0399948	0.0848122	0.0794427	0.654451
ENSG00000068650.19	ATP11A	protein_coding	2227.84	0.0727027	0.100263	0.0796904	0.655524
ENSG00000144401.14	METTL21A	protein_coding	187.222	-0.0364936	0.0830746	0.079692	0.655524
ENSG00000104081.14	BMF	protein_coding	260.359	0.0448187	0.087897	0.0798453	0.656124
ENSG00000245556.3	SCAMP1-AS1	lncRNA	96.52	-0.0283455	0.0790325	0.0799123	0.656124
ENSG00000182095.15	TNRC18	protein_coding	2137.79	0.066013	0.0989954	0.0799784	0.656124
ENSG00000129187.15	DCTD	protein_coding	1597.28	-0.0784769	0.0944531	0.0800035	0.656124
ENSG00000196843.17	ARID5A	protein_coding	1821.41	0.0643263	0.0984918	0.080298	0.657082
ENSG00000147162.14	OGT	protein_coding	2712.07	-0.0715242	0.0995736	0.0803423	0.657082
ENSG00000073737.17	DHRS9	protein_coding	181.73	-0.033095	0.0812249	0.0803503	0.657082
ENSG00000248333.9	CDK11B	protein_coding	797.368	0.0585832	0.0961653	0.0804105	0.657082
ENSG00000103148.17	NPRL3	protein_coding	574.482	-0.0511366	0.0916414	0.0804278	0.657082
ENSG00000137393.10	RNF144B	protein_coding	3167.04	0.0420011	0.0861546	0.0804785	0.657082
ENSG00000110057.8	UNC93B1	protein_coding	4440.7	0.0460207	0.0885218	0.0806473	0.657972
ENSG00000161921.17	CXCL16	protein_coding	13137.5	0.050358	0.0911063	0.0807689	0.658448
ENSG00000100934.15	SEC23A	protein_coding	1218.05	-0.0534595	0.0930237	0.0808253	0.658448
ENSG00000127922.9	SEM1	protein_coding	836.371	-0.0696426	0.0988458	0.0810908	0.659809
ENSG00000115963.14	RND3	protein_coding	251.912	0.0194217	0.0758417	0.0811736	0.659809
ENSG00000105556.12	MIER2	protein_coding	369.72	0.0409373	0.0854611	0.0812871	0.659809
ENSG00000136868.11	SLC31A1	protein_coding	4163.69	-0.0530633	0.0927194	0.081307	0.659809
ENSG00000094914.14	AAAS	protein_coding	796.738	-0.0523348	0.0921466	0.0813352	0.659809
ENSG00000100242.15	SUN2	protein_coding	2477.56	0.0741265	0.097647	0.081352	0.659809
ENSG00000154310.17	TNIK	protein_coding	1335.55	0.0561798	0.0945278	0.0814179	0.659857
ENSG00000154174.8	TOMM70	protein_coding	1021.87	-0.0740132	0.0976357	0.0816346	0.660867
ENSG00000111581.10	NUP107	protein_coding	1072.67	0.0510017	0.0915634	0.0816627	0.660867
ENSG00000178982.10	EIF3K	protein_coding	2307.68	-0.0561349	0.0938832	0.0819541	0.662738
ENSG00000156958.15	GALK2	protein_coding	228.39	-0.03869	0.0841952	0.0821482	0.663024
ENSG00000158290.19	CUL4B	protein_coding	610.263	-0.0675924	0.0987368	0.0821654	0.663024
ENSG00000163029.16	SMC6	protein_coding	497.199	-0.0533989	0.0927431	0.0822522	0.663024
ENSG00000143373.18	ZNF687	protein_coding	526.01	0.0519714	0.0919128	0.0823087	0.663024
ENSG00000108100.18	CCNY	protein_coding	1659.35	-0.0575208	0.0947964	0.0823461	0.663024
ENSG00000100731.16	PCNX1	protein_coding	1704.87	0.0484373	0.0898156	0.0823508	0.663024
ENSG00000204435.15	CSNK2B	protein_coding	614.228	-0.0659362	0.0979918	0.0826395	0.664861
ENSG00000214113.11	LYRM4	protein_coding	523.55	-0.0546471	0.0934012	0.0827296	0.6651
ENSG00000151353.15	TMEM18	protein_coding	440.873	-0.0521799	0.0919268	0.0828076	0.665148
ENSG00000134294.14	SLC38A2	protein_coding	5410.62	-0.0551288	0.0931313	0.0828854	0.665148
ENSG00000183684.8	ALYREF	protein_coding	1025.16	-0.057509	0.0948261	0.0829168	0.665148
ENSG00000163191.6	S100A11	protein_coding	21935.6	-0.0773764	0.0927936	0.0829935	0.665278
ENSG00000046651.16	OFD1	protein_coding	309.04	-0.0525718	0.0920666	0.0831055	0.665691
ENSG00000197136.5	PCNX3	protein_coding	1522.29	0.0746943	0.0960448	0.0832872	0.666661
ENSG00000107317.13	PTGDS	protein_coding	716.148	-0.0223042	0.076549	0.0835421	0.667852
ENSG00000175643.10	RMI2	protein_coding	111.897	0.0266865	0.0783664	0.0836632	0.667852
ENSG00000105855.10	ITGB8	protein_coding	2461.44	0.0148051	0.0745306	0.0837064	0.667852
ENSG00000136816.16	TOR1B	protein_coding	1327.84	0.0308932	0.0801233	0.083709	0.667852
ENSG00000116641.18	DOCK7	protein_coding	556.892	0.0557785	0.0939075	0.0837394	0.667852
ENSG00000149289.11	ZC3H12C	protein_coding	1681.62	-0.0515635	0.0915787	0.0839163	0.668778
ENSG00000263465.5	SRSF8	protein_coding	631.485	-0.0549932	0.093429	0.0840707	0.669524
ENSG00000009307.16	CSDE1	protein_coding	11307.1	-0.0757188	0.0943995	0.0841376	0.669572
ENSG00000160584.17	SIK3	protein_coding	1149.06	0.0425671	0.0865016	0.0843803	0.671018
ENSG00000205413.8	SAMD9	protein_coding	1073.99	0.0253448	0.0777626	0.0846368	0.671933
ENSG00000123395.15	ATG101	protein_coding	632.456	-0.0484957	0.0896874	0.084686	0.671933
ENSG00000135486.19	HNRNPA1	protein_coding	7019.15	-0.0751941	0.094623	0.0846938	0.671933
ENSG00000164649.20	CDCA7L	protein_coding	122.952	-0.0232676	0.0770257	0.0847394	0.671933
ENSG00000112941.14	TENT4A	protein_coding	765.718	0.0487511	0.0898767	0.0848214	0.672098
ENSG00000173511.10	VEGFB	protein_coding	1468.14	-0.0582181	0.0949391	0.0848999	0.672236
ENSG00000176624.12	MEX3C	protein_coding	619.032	-0.0378356	0.0836527	0.0849881	0.672432
ENSG00000172175.15	MALT1	protein_coding	614.883	-0.0547918	0.0931741	0.0850468	0.672432
ENSG00000213047.13	DENND1B	protein_coding	962.515	0.0486553	0.0897745	0.085171	0.672931
ENSG00000095209.12	TMEM38B	protein_coding	1210.07	-0.066048	0.0972088	0.0853368	0.673757
ENSG00000164934.14	DCAF13	protein_coding	702.471	-0.0497126	0.0900734	0.085429	0.673855
ENSG00000170540.15	ARL6IP1	protein_coding	3797.6	0.0685369	0.0973103	0.0855038	0.673855
ENSG00000177879.17	AP3S1	protein_coding	1210.01	-0.0639504	0.0966426	0.0857346	0.673855
ENSG00000106070.20	GRB10	protein_coding	369.882	-0.0262257	0.0781159	0.0858341	0.673855
ENSG00000129460.16	NGDN	protein_coding	314.252	-0.0498603	0.090439	0.0858529	0.673855
ENSG00000170340.11	B3GNT2	protein_coding	787.002	-0.0516458	0.0913794	0.0858736	0.673855
ENSG00000123892.12	RAB38	protein_coding	134.302	-0.0235082	0.0770567	0.0859012	0.673855
ENSG00000103855.18	CD276	protein_coding	6524.47	0.0783139	0.0852882	0.0859426	0.673855
ENSG00000168300.14	PCMTD1	protein_coding	983.376	-0.0590839	0.0950317	0.0859565	0.673855
ENSG00000257335.8	MGAM	protein_coding	62.1119	0.0238984	0.0781505	0.0859616	0.673855
ENSG00000281490.1	CICP14	processed_pseudogene	274.591	0.0500008	0.0905566	0.0860653	0.674188
ENSG00000077150.20	NFKB2	protein_coding	6738.52	0.0651618	0.0967375	0.0863067	0.675222
ENSG00000157349.17	DDX19B	protein_coding	202.329	-0.0424121	0.08611	0.0863223	0.675222
ENSG00000166888.12	STAT6	protein_coding	6764.03	0.0709374	0.0963757	0.0863813	0.675222
ENSG00000167553.16	TUBA1C	protein_coding	3104.21	0.0441992	0.0870775	0.0864563	0.675328
ENSG00000132254.13	ARFIP2	protein_coding	872.805	-0.0595832	0.0950889	0.0867392	0.677058
ENSG00000116120.11	FARSB	protein_coding	398.989	-0.0476127	0.088961	0.0868716	0.67736
ENSG00000197746.14	PSAP	protein_coding	112605	0.0669253	0.0968906	0.086901	0.67736
ENSG00000135205.15	CCDC146	protein_coding	100.683	0.0294065	0.0794495	0.0869779	0.67739
ENSG00000104973.19	MED25	protein_coding	1222.36	0.0568185	0.0938361	0.087028	0.67739
ENSG00000157796.18	WDR19	protein_coding	337.686	-0.0389795	0.0841144	0.0871568	0.677708
ENSG00000140299.13	BNIP2	protein_coding	1914.25	-0.0749842	0.0927687	0.0872096	0.677708
ENSG00000114738.11	MAPKAPK3	protein_coding	3327.08	0.0636317	0.0963367	0.0874023	0.677708
ENSG00000177595.19	PIDD1	protein_coding	595.652	0.0375973	0.0832771	0.0874538	0.677708
ENSG00000130714.19	POMT1	protein_coding	740.48	0.062333	0.0958504	0.0875043	0.677708
ENSG00000143226.15	FCGR2A	protein_coding	1912.4	0.043339	0.0865966	0.0875288	0.677708
ENSG00000174405.14	LIG4	protein_coding	488.448	0.0595528	0.0949953	0.0875598	0.677708
ENSG00000005175.10	RPAP3	protein_coding	405.316	-0.0526894	0.0917992	0.0875613	0.677708
ENSG00000163956.13	LRPAP1	protein_coding	3207.58	0.067177	0.0966391	0.0878689	0.679516
ENSG00000147202.18	DIAPH2	protein_coding	368.229	-0.0546619	0.0927485	0.0879184	0.679516
ENSG00000125977.7	EIF2S2	protein_coding	3059.36	-0.0621711	0.0958459	0.0880252	0.679583
ENSG00000113368.12	LMNB1	protein_coding	158.882	0.023014	0.0768341	0.088073	0.679583
ENSG00000197603.16	CPLANE1	protein_coding	127.513	0.0375732	0.0833825	0.0881123	0.679583
ENSG00000155849.16	ELMO1	protein_coding	471.44	0.0470162	0.088619	0.088328	0.680382
ENSG00000136371.11	MTHFS	protein_coding	90.8205	-0.0267803	0.0783219	0.0883396	0.680382
ENSG00000023734.11	STRAP	protein_coding	1834.19	-0.0660314	0.0961699	0.0884602	0.680834
ENSG00000216490.4	IFI30	protein_coding	108.338	0.0263164	0.0780972	0.0885899	0.681356
ENSG00000178385.15	PLEKHM3	protein_coding	1029.04	0.0399419	0.0845962	0.0887106	0.681795
ENSG00000188677.15	PARVB	protein_coding	1596.27	-0.0631955	0.0958139	0.0887709	0.681795
ENSG00000156171.15	DRAM2	protein_coding	1202.56	-0.0505106	0.0905127	0.0888763	0.682129
ENSG00000105662.16	CRTC1	protein_coding	421.584	0.0562744	0.0934146	0.0890117	0.682692
ENSG00000043514.17	TRIT1	protein_coding	208.749	-0.0355175	0.0821487	0.0890995	0.682889
ENSG00000136603.14	SKIL	protein_coding	1261.43	0.0635018	0.0957531	0.0893493	0.684328
ENSG00000109133.13	TMEM33	protein_coding	2354.03	-0.0740962	0.0918097	0.0894688	0.684766
ENSG00000173064.14	HECTD4	protein_coding	708.619	0.053525	0.0918687	0.0896031	0.685318
ENSG00000150977.11	RILPL2	protein_coding	2502.85	-0.0577803	0.0937734	0.0898523	0.686746
ENSG00000176454.14	LPCAT4	protein_coding	377.93	-0.0322278	0.0806498	0.0903331	0.689942
ENSG00000204590.13	GNL1	protein_coding	795.709	0.0557637	0.0928832	0.0904058	0.690018
ENSG00000167552.15	TUBA1A	protein_coding	6677.95	0.0297633	0.0794851	0.0904966	0.690232
ENSG00000100344.11	PNPLA3	protein_coding	85.6789	0.0188958	0.0754611	0.0905807	0.690396
ENSG00000169116.11	PARM1	protein_coding	94.5322	0.0199622	0.0757673	0.0907005	0.69083
ENSG00000137491.15	SLCO2B1	protein_coding	3956.06	0.0292613	0.0792842	0.0908991	0.691313
ENSG00000162783.11	IER5	protein_coding	3689.31	0.0451408	0.0872366	0.0909493	0.691313
ENSG00000122483.17	CCDC18	protein_coding	106.722	-0.0308874	0.0799774	0.0909586	0.691313
ENSG00000149503.13	INCENP	protein_coding	249.517	0.0477489	0.0887731	0.0910996	0.691313
ENSG00000170310.15	STX8	protein_coding	270.011	-0.0412548	0.0852212	0.0911464	0.691313
ENSG00000183161.6	FANCF	protein_coding	133.091	-0.0343757	0.0815362	0.0911621	0.691313
ENSG00000185043.12	CIB1	protein_coding	1850.27	-0.0643556	0.0952065	0.0912036	0.691313
ENSG00000135316.19	SYNCRIP	protein_coding	1146.59	-0.0663112	0.0950129	0.0912796	0.691413
ENSG00000242498.8	ARPIN	protein_coding	585.736	0.0376925	0.083383	0.0915212	0.692767
ENSG00000174238.15	PITPNA	protein_coding	3425.18	0.0524414	0.0910595	0.0916878	0.693266
ENSG00000270231.4	NBPF8	transcribed_unprocessed_pseudogene	464.533	0.0250539	0.0775578	0.0918148	0.693266
ENSG00000116127.20	ALMS1	protein_coding	166.23	-0.0407155	0.0849148	0.091867	0.693266
ENSG00000230795.3	HLA-K	unprocessed_pseudogene	142.514	0.0148569	0.0743975	0.091887	0.693266
ENSG00000145391.14	SETD7	protein_coding	1716.61	-0.0599876	0.0943024	0.0919021	0.693266
ENSG00000092201.10	SUPT16H	protein_coding	1306.66	-0.0723888	0.0919505	0.0920593	0.693394
ENSG00000149925.22	ALDOA	protein_coding	539.251	0.0516115	0.0906179	0.0920834	0.693394
ENSG00000169436.17	COL22A1	protein_coding	612.649	0.0208663	0.0758771	0.0921081	0.693394
ENSG00000213676.13	ATF6B	protein_coding	1517.74	0.0550349	0.0922578	0.0922074	0.693408
ENSG00000205133.12	TRIQK	protein_coding	391.786	-0.0431845	0.0861992	0.0922508	0.693408
ENSG00000177989.14	ODF3B	protein_coding	804.199	0.0369168	0.0827647	0.092299	0.693408
ENSG00000119632.4	IFI27L2	protein_coding	457.548	0.0495533	0.0895978	0.0924771	0.694272
ENSG00000113532.13	ST8SIA4	protein_coding	461.195	0.0232639	0.0769668	0.0926023	0.694382
ENSG00000102226.10	USP11	protein_coding	935.197	0.0431587	0.0859685	0.0926179	0.694382
ENSG00000214253.9	FIS1	protein_coding	1663.75	-0.0540396	0.0913566	0.0927287	0.69474
ENSG00000143333.7	RGS16	protein_coding	190.143	0.0399	0.0844048	0.0928633	0.694978
ENSG00000102699.6	PARP4	protein_coding	2229.01	0.0511743	0.0902269	0.0928868	0.694978
ENSG00000054282.16	SDCCAG8	protein_coding	743.994	0.0496496	0.0895574	0.0931965	0.696771
ENSG00000277632.2	CCL3	protein_coding	13225.9	0.0274426	0.0786441	0.0932531	0.696771
ENSG00000154258.17	ABCA9	protein_coding	203.696	0.0130599	0.0740213	0.0933407	0.696952
ENSG00000105671.12	DDX49	protein_coding	742.798	-0.060401	0.0938496	0.093445	0.697258
ENSG00000126432.14	PRDX5	protein_coding	2139.91	-0.0629422	0.0944983	0.0936225	0.698109
ENSG00000148341.18	SH3GLB2	protein_coding	841.08	0.0567503	0.0929356	0.0937523	0.698604
ENSG00000152213.4	ARL11	protein_coding	650.304	0.0544198	0.0917624	0.0940345	0.699533
ENSG00000163521.16	GLB1L	protein_coding	134.552	0.0224792	0.0766469	0.0940982	0.699533
ENSG00000166435.16	XRRA1	protein_coding	132.314	-0.0208824	0.0759805	0.0941881	0.699533
ENSG00000101444.13	AHCY	protein_coding	1177.33	-0.0458058	0.0874375	0.0941931	0.699533
ENSG00000182197.13	EXT1	protein_coding	109.448	-0.025901	0.0778595	0.0941948	0.699533
ENSG00000172594.13	SMPDL3A	protein_coding	873.11	0.0264004	0.0780659	0.0942797	0.699562
ENSG00000139289.14	PHLDA1	protein_coding	883.43	0.0262627	0.0780037	0.0943258	0.699562
ENSG00000116663.11	FBXO6	protein_coding	1048.71	0.0531887	0.0912341	0.0945601	0.700827
ENSG00000197694.18	SPTAN1	protein_coding	9314.38	0.0539257	0.0916379	0.0946479	0.701006
ENSG00000101574.15	METTL4	protein_coding	234.418	-0.0422823	0.0855415	0.094769	0.701167
ENSG00000182180.14	MRPS16	protein_coding	1411.99	-0.0686041	0.093093	0.0947971	0.701167
ENSG00000135723.14	FHOD1	protein_coding	1502.64	0.044911	0.0869536	0.0950702	0.70232
ENSG00000175906.5	ARL4D	protein_coding	64.8041	-0.0124234	0.0739214	0.0950806	0.70232
ENSG00000187609.16	EXD3	protein_coding	128.051	0.0315618	0.0802612	0.0953299	0.703689
ENSG00000120699.13	EXOSC8	protein_coding	418.876	-0.054023	0.0915294	0.0954287	0.703947
ENSG00000147592.9	LACTB2	protein_coding	258.772	-0.0451437	0.0869431	0.095678	0.705019
ENSG00000157350.13	ST3GAL2	protein_coding	2996.41	0.0525831	0.0906446	0.0957853	0.705019
ENSG00000095585.17	BLNK	protein_coding	200.349	0.0327286	0.0806858	0.0958079	0.705019
ENSG00000100029.18	PES1	protein_coding	1410.87	-0.0674574	0.093045	0.0958303	0.705019
ENSG00000084112.15	SSH1	protein_coding	2015.6	0.0565301	0.0922366	0.0961758	0.707088
ENSG00000124920.14	MYRF	protein_coding	140.722	0.0211447	0.076017	0.0963004	0.707447
ENSG00000119718.11	EIF2B2	protein_coding	326.575	-0.0523731	0.0904879	0.0963532	0.707447
ENSG00000101255.12	TRIB3	protein_coding	778.496	-0.0285201	0.0788772	0.0964601	0.707702
ENSG00000182287.15	AP1S2	protein_coding	1192.74	-0.0522618	0.0905935	0.0966364	0.707702
ENSG00000205189.12	ZBTB10	protein_coding	414.411	0.0408264	0.0847254	0.0967607	0.707702
ENSG00000188786.10	MTF1	protein_coding	1565.85	0.0588002	0.0930092	0.0968708	0.707702
ENSG00000179918.19	SEPHS2	protein_coding	5838.49	-0.0605473	0.0931444	0.0969054	0.707702
ENSG00000095906.17	NUBP2	protein_coding	863.531	-0.0571177	0.0922067	0.0969223	0.707702
ENSG00000198815.9	FOXJ3	protein_coding	778.744	-0.0648311	0.0936059	0.0969559	0.707702
ENSG00000115233.12	PSMD14	protein_coding	1478.05	-0.0662602	0.0934339	0.0969781	0.707702
ENSG00000122515.15	ZMIZ2	protein_coding	4301.43	0.064148	0.0934693	0.0969855	0.707702
ENSG00000163872.16	YEATS2	protein_coding	693.604	0.0617552	0.0935198	0.0970333	0.707702
ENSG00000168038.11	ULK4	protein_coding	84.2018	0.0271901	0.0782935	0.0971568	0.707702
ENSG00000064687.13	ABCA7	protein_coding	1141.22	0.0493289	0.0889685	0.0975648	0.707702
ENSG00000026508.20	CD44	protein_coding	35162.6	0.0563828	0.0918305	0.0976149	0.707702
ENSG00000120889.13	TNFRSF10B	protein_coding	2546.98	0.0597722	0.0930202	0.0977778	0.707702
ENSG00000087088.20	BAX	protein_coding	2779.08	0.0691944	0.0914327	0.097787	0.707702
ENSG00000073910.23	FRY	protein_coding	188.484	-0.0348955	0.0814694	0.0978173	0.707702
ENSG00000101335.10	MYL9	protein_coding	1322.56	-0.0439406	0.0859761	0.0978605	0.707702
ENSG00000111364.16	DDX55	protein_coding	557.904	-0.0591264	0.0928635	0.0978842	0.707702
ENSG00000285410.1	GABPB1-IT1	lncRNA	149.296	0.0383167	0.0834111	0.097921	0.707702
ENSG00000175582.20	RAB6A	protein_coding	2995.11	-0.0522927	0.0904053	0.0979365	0.707702
ENSG00000100055.21	CYTH4	protein_coding	4109.65	0.0462291	0.0874157	0.0979552	0.707702
ENSG00000149554.14	CHEK1	protein_coding	165.845	-0.0395489	0.0840054	0.0979822	0.707702
ENSG00000064607.17	SUGP2	protein_coding	2014.27	0.0686805	0.0919004	0.0979885	0.707702
ENSG00000149577.16	SIDT2	protein_coding	1530.24	-0.0539859	0.0913656	0.0979913	0.707702
ENSG00000197249.14	SERPINA1	protein_coding	7844.63	0.0306881	0.0798124	0.098037	0.707702
ENSG00000145741.16	BTF3	protein_coding	3301.94	-0.0661421	0.0923583	0.0980598	0.707702
ENSG00000071575.12	TRIB2	protein_coding	68.1101	0.0132748	0.0740938	0.0982784	0.708678
ENSG00000102100.16	SLC35A2	protein_coding	692.272	-0.0609451	0.0928779	0.0983273	0.708678
ENSG00000109689.19	STIM2	protein_coding	440.631	-0.0478934	0.0882868	0.0984958	0.708678
ENSG00000172197.11	MBOAT1	protein_coding	442.827	-0.0250895	0.0775247	0.0985096	0.708678
ENSG00000157657.14	ZNF618	protein_coding	673.642	0.0299733	0.0792694	0.0985246	0.708678
ENSG00000150527.17	MIA2	protein_coding	777.848	-0.0512983	0.0898665	0.098584	0.708678
ENSG00000182973.19	CNOT10	protein_coding	486.241	0.0306728	0.0797753	0.0986458	0.708678
ENSG00000197372.10	ZNF675	protein_coding	119.776	0.0309646	0.0798886	0.0989835	0.710641
ENSG00000235823.3	OLMALINC	lncRNA	198.11	0.0372338	0.0828096	0.0992083	0.711135
ENSG00000179195.16	ZNF664	protein_coding	1413.23	-0.0605911	0.0925261	0.0992213	0.711135
ENSG00000131389.18	SLC6A6	protein_coding	8463.77	0.0681953	0.0917743	0.0992865	0.711135
ENSG00000067992.16	PDK3	protein_coding	233.553	-0.0378311	0.083051	0.0993455	0.711135
ENSG00000155657.28	TTN	protein_coding	145.084	0.0232248	0.0767884	0.0994277	0.711135
ENSG00000197329.12	PELI1	protein_coding	821.737	0.0350895	0.0816592	0.0994401	0.711135
ENSG00000099246.18	RAB18	protein_coding	2623.44	-0.0564685	0.0918088	0.0996143	0.711488
ENSG00000085662.14	AKR1B1	protein_coding	3560.25	0.041821	0.0850722	0.0996186	0.711488
ENSG00000164902.14	PHAX	protein_coding	726.885	-0.0565042	0.0916897	0.0998045	0.712169
ENSG00000004478.8	FKBP4	protein_coding	1498.67	0.040248	0.0842632	0.0998664	0.712169
ENSG00000161671.17	EMC10	protein_coding	2415.65	0.0660447	0.0920978	0.0999725	0.712169
ENSG00000174282.12	ZBTB4	protein_coding	1250.2	0.0581601	0.0921594	0.100083	0.712169
ENSG00000108395.14	TRIM37	protein_coding	300.015	-0.0477063	0.0880153	0.100111	0.712169
ENSG00000104936.20	DMPK	protein_coding	958.367	0.0277032	0.0784894	0.100121	0.712169
ENSG00000132507.18	EIF5A	protein_coding	8318.36	-0.0673959	0.0925231	0.100269	0.712169
ENSG00000143753.13	DEGS1	protein_coding	1622.49	0.0484809	0.0882976	0.100307	0.712169
ENSG00000108829.10	LRRC59	protein_coding	2784.44	-0.0638813	0.0926309	0.100338	0.712169
ENSG00000197162.10	ZNF785	protein_coding	79.6565	0.0232187	0.0768415	0.100412	0.712169
ENSG00000149100.13	EIF3M	protein_coding	1832	-0.0578339	0.0914088	0.100426	0.712169
ENSG00000104231.11	ZFAND1	protein_coding	280.75	-0.0437479	0.085904	0.10065	0.71312
ENSG00000162639.16	HENMT1	protein_coding	128.199	-0.0276484	0.0784819	0.100839	0.71312
ENSG00000105419.18	MEIS3	protein_coding	111.298	0.0142576	0.0741895	0.100881	0.71312
ENSG00000106034.18	CPED1	protein_coding	174.078	0.0291731	0.0790627	0.100999	0.71312
ENSG00000170464.10	DNAJC18	protein_coding	109.072	0.0305592	0.0796556	0.101004	0.71312
ENSG00000166377.20	ATP9B	protein_coding	1047.94	0.0382955	0.0831329	0.101008	0.71312
ENSG00000169764.16	UGP2	protein_coding	2507.73	0.0526357	0.0901052	0.101013	0.71312
ENSG00000164970.15	FAM219A	protein_coding	591.474	0.0486351	0.0883146	0.101249	0.713935
ENSG00000137601.17	NEK1	protein_coding	116.631	-0.0296817	0.0792934	0.101259	0.713935
ENSG00000163634.12	THOC7	protein_coding	553.945	-0.0401708	0.0840163	0.101465	0.714931
ENSG00000058804.12	NDC1	protein_coding	372.945	-0.0417515	0.0846715	0.101578	0.715268
ENSG00000154832.16	CXXC1	protein_coding	1074.05	0.0623665	0.0924411	0.101752	0.715666
ENSG00000166881.10	NEMP1	protein_coding	1963.79	0.0528379	0.089835	0.101829	0.715666
ENSG00000115159.16	GPD2	protein_coding	2325.89	0.0602891	0.0921765	0.101837	0.715666
ENSG00000165322.18	ARHGAP12	protein_coding	271.738	-0.0457981	0.0869416	0.101894	0.715666
ENSG00000113615.13	SEC24A	protein_coding	975.252	-0.0486497	0.0883455	0.102068	0.716409
ENSG00000197077.14	KIAA1671	protein_coding	153.429	0.0112845	0.0736023	0.10213	0.716409
ENSG00000165695.10	AK8	protein_coding	268.77	-0.0269809	0.0780435	0.102208	0.7165
ENSG00000090060.19	PAPOLA	protein_coding	3241.61	-0.0685674	0.0894289	0.102407	0.716851
ENSG00000135677.11	GNS	protein_coding	17119.1	0.057425	0.0914569	0.102448	0.716851
ENSG00000166278.15	C2	protein_coding	126.845	-0.0222134	0.0763462	0.102492	0.716851
ENSG00000102898.12	NUTF2	protein_coding	1204.33	-0.0667349	0.0907331	0.102519	0.716851
ENSG00000138698.15	RAP1GDS1	protein_coding	930.379	-0.0546301	0.0905209	0.102733	0.717894
ENSG00000213123.11	DYNLT2B	protein_coding	84.7997	-0.0265272	0.0779534	0.102814	0.718003
ENSG00000023228.14	NDUFS1	protein_coding	1932.79	-0.0664915	0.0906544	0.102887	0.718054
ENSG00000123545.6	NDUFAF4	protein_coding	346.708	-0.0349581	0.0813338	0.103182	0.719523
ENSG00000116151.14	MORN1	protein_coding	67.426	-0.0244774	0.0772055	0.103228	0.719523
ENSG00000167232.14	ZNF91	protein_coding	180.477	0.0371146	0.0826316	0.103303	0.719591
ENSG00000170191.5	NANP	protein_coding	226.545	-0.0363188	0.082279	0.103474	0.720149
ENSG00000047578.13	KATNIP	protein_coding	434.35	0.0528296	0.0898983	0.103514	0.720149
ENSG00000123739.11	PLA2G12A	protein_coding	112.048	-0.0274243	0.0783509	0.103616	0.720403
ENSG00000134375.11	TIMM17A	protein_coding	1954.54	-0.0631768	0.0914378	0.103805	0.720915
ENSG00000174799.11	CEP135	protein_coding	702.08	0.029112	0.0790478	0.10392	0.720915
ENSG00000057608.17	GDI2	protein_coding	5875.87	-0.0651749	0.0910901	0.104035	0.720915
ENSG00000151413.17	NUBPL	protein_coding	91.6444	-0.0275141	0.078314	0.104057	0.720915
ENSG00000274750.3	H3C6	protein_coding	437.418	0.0292487	0.079031	0.104198	0.720915
ENSG00000113391.19	FAM172A	protein_coding	242.341	-0.0343422	0.0812247	0.104308	0.720915
ENSG00000198369.10	SPRED2	protein_coding	748.621	0.0523857	0.0896445	0.104333	0.720915
ENSG00000141219.16	C17orf80	protein_coding	191.15	-0.0385782	0.0832154	0.104404	0.720915
ENSG00000204304.12	PBX2	protein_coding	1020.78	0.0576175	0.0912421	0.10442	0.720915
ENSG00000135249.8	RINT1	protein_coding	234.701	-0.0450139	0.0864099	0.104448	0.720915
ENSG00000164023.14	SGMS2	protein_coding	463.365	-0.0447603	0.0863085	0.104473	0.720915
ENSG00000138303.18	ASCC1	protein_coding	410.113	-0.0452137	0.0864779	0.104532	0.720915
ENSG00000153208.17	MERTK	protein_coding	146.921	0.0175553	0.0750371	0.104541	0.720915
ENSG00000007944.15	MYLIP	protein_coding	151.328	0.0342115	0.081152	0.104643	0.720941
ENSG00000179630.11	LACC1	protein_coding	973.909	0.0330687	0.0808161	0.104724	0.720941
ENSG00000131979.20	GCH1	protein_coding	1816.85	0.0260488	0.0779617	0.104742	0.720941
ENSG00000172530.21	BANP	protein_coding	555.947	-0.0434724	0.0856141	0.104807	0.720941
ENSG00000145555.15	MYO10	protein_coding	246.37	-0.0312447	0.0799037	0.104954	0.721128
ENSG00000072518.22	MARK2	protein_coding	1182.02	0.0619417	0.0913462	0.104969	0.721128
ENSG00000177169.10	ULK1	protein_coding	1230.2	-0.0537931	0.0900847	0.105031	0.721128
ENSG00000179431.7	FJX1	protein_coding	245.973	0.0289851	0.0788228	0.105265	0.722236
ENSG00000013810.21	TACC3	protein_coding	621.891	0.0501391	0.0886033	0.105395	0.722236
ENSG00000125304.10	TM9SF2	protein_coding	4466.04	-0.067764	0.0887725	0.105559	0.722236
ENSG00000164494.12	PDSS2	protein_coding	349.979	-0.0464108	0.0869765	0.10567	0.722236
ENSG00000178074.6	C2orf69	protein_coding	472.269	-0.0530095	0.089744	0.10569	0.722236
ENSG00000174915.12	PTDSS2	protein_coding	464.009	0.0530945	0.0897243	0.105714	0.722236
ENSG00000112339.15	HBS1L	protein_coding	636.734	-0.0558683	0.0905914	0.105771	0.722236
ENSG00000166295.9	ANAPC16	protein_coding	1605.54	-0.0610361	0.0909362	0.105805	0.722236
ENSG00000227502.3	MROCKI	lncRNA	174.297	0.0224386	0.0766079	0.105813	0.722236
ENSG00000111331.14	OAS3	protein_coding	5568.7	0.0230687	0.0767634	0.10615	0.722236
ENSG00000147687.19	TATDN1	protein_coding	234.144	-0.0445412	0.0860025	0.106155	0.722236
ENSG00000145632.15	PLK2	protein_coding	136.768	0.0191966	0.0754618	0.106303	0.722236
ENSG00000068024.17	HDAC4	protein_coding	313.027	-0.0414593	0.0844731	0.10638	0.722236
ENSG00000105726.17	ATP13A1	protein_coding	2575.18	0.0615692	0.0909604	0.10657	0.722236
ENSG00000111786.9	SRSF9	protein_coding	1482.67	0.0673254	0.0885365	0.106573	0.722236
ENSG00000155506.18	LARP1	protein_coding	2903.44	-0.0662931	0.0892435	0.106642	0.722236
ENSG00000033100.16	CHPF2	protein_coding	1709.55	0.0588774	0.0910094	0.106649	0.722236
ENSG00000106829.20	TLE4	protein_coding	517.895	0.0363442	0.0820554	0.106677	0.722236
ENSG00000160305.18	DIP2A	protein_coding	897.603	0.0438767	0.0858088	0.106704	0.722236
ENSG00000184743.13	ATL3	protein_coding	1714.04	-0.06043	0.0910239	0.1068	0.722236
ENSG00000125733.18	TRIP10	protein_coding	2236.04	0.0411182	0.0843853	0.106916	0.722236
ENSG00000026950.17	BTN3A1	protein_coding	833.061	-0.041819	0.0846142	0.106975	0.722236
ENSG00000140450.9	ARRDC4	protein_coding	1623.62	0.0388474	0.0834403	0.107052	0.722236
ENSG00000108406.10	DHX40	protein_coding	385.769	-0.0508007	0.0886897	0.107075	0.722236
ENSG00000175283.8	DOLK	protein_coding	301.341	0.0463027	0.0868103	0.107096	0.722236
ENSG00000151117.9	TMEM86A	protein_coding	211.907	0.0371949	0.0824258	0.10714	0.722236
ENSG00000110046.13	ATG2A	protein_coding	949.155	0.0437631	0.0856175	0.107162	0.722236
ENSG00000196123.13	KIAA0895L	protein_coding	321.663	0.0299892	0.0793234	0.107214	0.722236
ENSG00000127561.15	SYNGR3	protein_coding	94.1962	0.0262448	0.0778076	0.107249	0.722236
ENSG00000100823.12	APEX1	protein_coding	1670.1	-0.0484599	0.0873889	0.107252	0.722236
ENSG00000095794.19	CREM	protein_coding	579.046	0.0341576	0.0810863	0.107258	0.722236
ENSG00000173821.19	RNF213	protein_coding	8894.45	0.0376951	0.0827103	0.107292	0.722236
ENSG00000165490.13	DDIAS	protein_coding	180.081	0.0214675	0.0761461	0.107485	0.723045
ENSG00000143878.10	RHOB	protein_coding	451.343	0.0371624	0.0824393	0.1077	0.723045
ENSG00000168036.18	CTNNB1	protein_coding	4001.02	0.040428	0.0838997	0.107708	0.723045
ENSG00000117036.12	ETV3	protein_coding	1224.06	0.0343248	0.0811498	0.107787	0.723045
ENSG00000148481.14	MINDY3	protein_coding	613.919	-0.0542071	0.0898254	0.107865	0.723045
ENSG00000164610.10	RP9	protein_coding	195.22	-0.0312826	0.0797723	0.107872	0.723045
ENSG00000117691.10	NENF	protein_coding	1078.6	-0.0620404	0.0904239	0.107872	0.723045
ENSG00000162076.13	FLYWCH2	protein_coding	112.826	0.0334114	0.0807473	0.108138	0.724384
ENSG00000149257.16	SERPINH1	protein_coding	512.525	0.0523699	0.089144	0.108276	0.724654
ENSG00000141540.11	TTYH2	protein_coding	590.677	0.0190805	0.0755221	0.108421	0.724654
ENSG00000101166.16	PRELID3B	protein_coding	1526.63	-0.0579868	0.0904952	0.108466	0.724654
ENSG00000126351.13	THRA	protein_coding	1094.81	-0.0407561	0.0838527	0.108472	0.724654
ENSG00000157353.17	FCSK	protein_coding	483.414	0.0476383	0.0872647	0.108507	0.724654
ENSG00000102393.14	GLA	protein_coding	2904.17	0.0370311	0.0823363	0.108591	0.724777
ENSG00000129250.12	KIF1C	protein_coding	2997.51	-0.0550438	0.0896956	0.108823	0.725885
ENSG00000267169.2	ADGRL1-AS1	lncRNA	114.239	0.033246	0.0806795	0.108947	0.726193
ENSG00000135537.17	AFG1L	protein_coding	85.3839	-0.029196	0.078919	0.109001	0.726193
ENSG00000057663.16	ATG5	protein_coding	742.617	-0.0604986	0.0903601	0.109168	0.726753
ENSG00000117748.10	RPA2	protein_coding	908.283	-0.0418898	0.0846085	0.109314	0.726753
ENSG00000257103.9	LSM14A	protein_coding	1359.96	-0.0621922	0.0901255	0.109445	0.726753
ENSG00000114388.14	NPRL2	protein_coding	426.155	-0.0423517	0.0847526	0.109466	0.726753
ENSG00000162975.5	KCNF1	protein_coding	79.4416	-0.0140072	0.0740908	0.109566	0.726753
ENSG00000146426.19	TIAM2	protein_coding	109.097	0.0192013	0.0754901	0.109708	0.726753
ENSG00000160993.4	ALKBH4	protein_coding	112.539	0.0304816	0.0794728	0.109725	0.726753
ENSG00000065911.13	MTHFD2	protein_coding	5396.12	-0.0513233	0.0887583	0.109793	0.726753
ENSG00000003147.19	ICA1	protein_coding	213.054	-0.0264358	0.0778383	0.109839	0.726753
ENSG00000068400.13	GRIPAP1	protein_coding	2044.27	0.0652077	0.0889045	0.109841	0.726753
ENSG00000101052.13	IFT52	protein_coding	185.652	-0.0347898	0.0812803	0.109887	0.726753
ENSG00000115318.12	LOXL3	protein_coding	319.229	0.0253103	0.0774362	0.109925	0.726753
ENSG00000144580.14	CNOT9	protein_coding	1301.82	-0.0542916	0.0895424	0.110116	0.726753
ENSG00000015133.19	CCDC88C	protein_coding	129.728	-0.0261343	0.0775836	0.110118	0.726753
ENSG00000168439.17	STIP1	protein_coding	3643.13	-0.0538177	0.0887822	0.110255	0.726753
ENSG00000166199.13	ALKBH3	protein_coding	271.039	-0.032354	0.080063	0.110272	0.726753
ENSG00000004779.10	NDUFAB1	protein_coding	1153.6	-0.0479562	0.0870044	0.11032	0.726753
ENSG00000169860.7	P2RY1	protein_coding	207.595	-0.0264217	0.0777947	0.11058	0.726753
ENSG00000038358.15	EDC4	protein_coding	779.323	0.057673	0.089954	0.110581	0.726753
ENSG00000183617.5	MRPL54	protein_coding	688.319	-0.0461759	0.0863086	0.110719	0.726753
ENSG00000100284.22	TOM1	protein_coding	2813.07	0.0496605	0.0877275	0.110724	0.726753
ENSG00000110583.13	NAA40	protein_coding	380.36	0.0421117	0.0846204	0.110729	0.726753
ENSG00000164944.12	VIRMA	protein_coding	674.163	-0.0556658	0.0897486	0.110744	0.726753
ENSG00000064933.18	PMS1	protein_coding	195.021	-0.0350826	0.0813751	0.110854	0.726753
ENSG00000065978.19	YBX1	protein_coding	22623.7	-0.0526423	0.0888096	0.110857	0.726753
ENSG00000124802.12	EEF1E1	protein_coding	136.332	-0.0339784	0.0808502	0.110859	0.726753
ENSG00000132205.11	EMILIN2	protein_coding	9513.12	0.0294405	0.0789727	0.110879	0.726753
ENSG00000124783.14	SSR1	protein_coding	2730.64	-0.0639169	0.0889994	0.110935	0.726753
ENSG00000100024.15	UPB1	protein_coding	83.787	0.0134411	0.0741045	0.111089	0.727032
ENSG00000236552.2	RPL13AP5	processed_pseudogene	121.738	-0.0290091	0.0787543	0.111109	0.727032
ENSG00000114423.23	CBLB	protein_coding	691.203	-0.0309902	0.0795948	0.111258	0.727248
ENSG00000108405.4	P2RX1	protein_coding	254.285	0.0215555	0.0760491	0.11149	0.727248
ENSG00000023902.14	PLEKHO1	protein_coding	6881.1	-0.0669395	0.085996	0.111504	0.727248
ENSG00000185215.11	TNFAIP2	protein_coding	27214	0.0401116	0.0836577	0.111598	0.727248
ENSG00000139266.6	MARCHF9	protein_coding	749.529	0.0370295	0.0822764	0.11171	0.727248
ENSG00000140750.17	ARHGAP17	protein_coding	2166.04	-0.0605799	0.0898418	0.111712	0.727248
ENSG00000166562.9	SEC11C	protein_coding	899.761	-0.0364737	0.0816717	0.111752	0.727248
ENSG00000169248.13	CXCL11	protein_coding	88.2482	0.0115578	0.0737209	0.111803	0.727248
ENSG00000119777.20	TMEM214	protein_coding	1631.24	-0.045315	0.085969	0.111887	0.727248
ENSG00000130227.17	XPO7	protein_coding	1086.37	-0.0608016	0.0895824	0.112011	0.727248
ENSG00000038945.15	MSR1	protein_coding	8289.9	0.0337478	0.0807936	0.112093	0.727248
ENSG00000053372.5	MRTO4	protein_coding	1656.12	-0.0457754	0.0856962	0.112121	0.727248
ENSG00000205268.11	PDE7A	protein_coding	434.984	0.0306509	0.0793931	0.112212	0.727248
ENSG00000188042.8	ARL4C	protein_coding	187.964	0.0251024	0.0773251	0.112259	0.727248
ENSG00000162236.13	STX5	protein_coding	1147.13	-0.0525364	0.0885415	0.112302	0.727248
ENSG00000092140.16	G2E3	protein_coding	208.588	0.035914	0.0817117	0.112471	0.727248
ENSG00000170846.17	AC093323.3	protein_coding	135.202	-0.0246807	0.0771166	0.112485	0.727248
ENSG00000167985.7	SDHAF2	protein_coding	355.487	-0.0477583	0.0869397	0.112499	0.727248
ENSG00000135636.15	DYSF	protein_coding	285.87	0.0186436	0.0754781	0.112558	0.727248
ENSG00000010030.14	ETV7	protein_coding	130.89	0.0156155	0.0745322	0.11259	0.727248
ENSG00000079785.16	DDX1	protein_coding	1254.56	-0.0608581	0.0895308	0.112758	0.727248
ENSG00000284194.3	SCO2	protein_coding	176.126	0.0199024	0.0756742	0.112766	0.727248
ENSG00000151062.15	CACNA2D4	protein_coding	165.84	0.027682	0.0782378	0.112777	0.727248
ENSG00000172932.16	ANKRD13D	protein_coding	1320.98	0.0455897	0.0860658	0.112825	0.727248
ENSG00000087586.18	AURKA	protein_coding	365.12	0.0484093	0.0871702	0.112879	0.727248
ENSG00000155366.17	RHOC	protein_coding	2339.76	-0.0444481	0.0851543	0.112892	0.727248
ENSG00000146828.18	SLC12A9	protein_coding	801.832	0.0345413	0.0811352	0.112926	0.727248
ENSG00000189046.11	ALKBH2	protein_coding	65.7572	-0.0231129	0.0766492	0.113075	0.727777
ENSG00000261408.7	TEN1-CDK3	protein_coding	70.3903	0.0260198	0.0776097	0.113203	0.728176
ENSG00000115540.15	MOB4	protein_coding	211.131	-0.040616	0.0838172	0.113311	0.728445
ENSG00000245532.9	NEAT1	lncRNA	15170.6	0.0451552	0.0859536	0.113555	0.728919
ENSG00000197498.13	RPF2	protein_coding	520.659	-0.0444098	0.0851804	0.113581	0.728919
ENSG00000177951.17	BET1L	protein_coding	1180.16	-0.0531367	0.0886636	0.113583	0.728919
ENSG00000130734.10	ATG4D	protein_coding	373.994	0.0512717	0.0880992	0.11381	0.729691
ENSG00000164211.13	STARD4	protein_coding	1155.91	0.0339928	0.0807969	0.113836	0.729691
ENSG00000185624.16	P4HB	protein_coding	13416.5	-0.0587104	0.0894286	0.113944	0.729958
ENSG00000144591.20	GMPPA	protein_coding	1150	-0.0452643	0.0855959	0.114116	0.730576
ENSG00000169762.17	TAPT1	protein_coding	900.555	0.030636	0.079388	0.114173	0.730576
ENSG00000163528.13	CHCHD4	protein_coding	255.347	-0.0365367	0.081812	0.11449	0.731984
ENSG00000169180.12	XPO6	protein_coding	3200.5	0.0357264	0.0815674	0.114608	0.731984
ENSG00000184979.10	USP18	protein_coding	545.95	0.0186411	0.0753319	0.114631	0.731984
ENSG00000167106.12	FAM102A	protein_coding	252.253	0.0342127	0.0808639	0.114751	0.731984
ENSG00000239887.6	C1orf226	protein_coding	162.784	-0.0155719	0.0743321	0.114798	0.731984
ENSG00000163961.4	RNF168	protein_coding	370.607	-0.0410354	0.0837645	0.114941	0.731984
ENSG00000109111.15	SUPT6H	protein_coding	2761.7	0.0506146	0.0876807	0.114942	0.731984
ENSG00000101337.16	TM9SF4	protein_coding	1979.14	0.0576378	0.0890703	0.114961	0.731984
ENSG00000196505.11	GDAP2	protein_coding	406.985	-0.0525238	0.0883179	0.114992	0.731984
ENSG00000198945.8	L3MBTL3	protein_coding	124.419	0.0249801	0.0772509	0.115428	0.734288
ENSG00000187037.9	GPR141	protein_coding	850.406	0.0254549	0.0773773	0.115487	0.734288
ENSG00000132740.10	IGHMBP2	protein_coding	666.868	0.0574576	0.0888539	0.115618	0.734391
ENSG00000235194.9	PPP1R3E	protein_coding	195.564	-0.0346154	0.0809351	0.115641	0.734391
ENSG00000214706.12	IFRD2	protein_coding	756.572	-0.0491011	0.0869332	0.115755	0.734391
ENSG00000166592.12	RRAD	protein_coding	273.122	0.0174306	0.0749291	0.11577	0.734391
ENSG00000152409.9	JMY	protein_coding	279.963	-0.0257261	0.07748	0.116143	0.736308
ENSG00000196126.11	HLA-DRB1	protein_coding	13809.1	0.0138641	0.0741366	0.116206	0.736308
ENSG00000047056.16	WDR37	protein_coding	1297.69	0.0605885	0.0885885	0.116474	0.737576
ENSG00000158552.13	ZFAND2B	protein_coding	408.446	-0.050408	0.0874116	0.116594	0.737669
ENSG00000132274.16	TRIM22	protein_coding	4433.88	0.0343438	0.0807117	0.116622	0.737669
ENSG00000105135.16	ILVBL	protein_coding	895.879	-0.0609907	0.0882787	0.116775	0.73821
ENSG00000183520.12	UTP11	protein_coding	560.257	-0.0554977	0.0884727	0.116969	0.738761
ENSG00000163430.12	FSTL1	protein_coding	132.283	0.0114887	0.0736506	0.116996	0.738761
ENSG00000071859.15	FAM50A	protein_coding	2227.25	-0.0599691	0.0881885	0.117172	0.739447
ENSG00000197063.11	MAFG	protein_coding	2381.04	0.0541053	0.0883067	0.11726	0.739524
ENSG00000130956.14	HABP4	protein_coding	105.34	-0.0258805	0.0775341	0.117319	0.739524
ENSG00000113407.14	TARS1	protein_coding	1835.34	-0.0520942	0.0879325	0.117407	0.739657
ENSG00000215012.9	RTL10	protein_coding	245.527	-0.0245216	0.077021	0.117635	0.740669
ENSG00000049167.16	ERCC8	protein_coding	174.213	-0.0400334	0.0833182	0.117715	0.740752
ENSG00000138768.15	USO1	protein_coding	2411.14	-0.0562695	0.0886063	0.117979	0.741985
ENSG00000077782.22	FGFR1	protein_coding	1613.55	-0.0345963	0.0806683	0.118163	0.742226
ENSG00000183735.11	TBK1	protein_coding	944.532	0.0546952	0.0881339	0.118332	0.742226
ENSG00000177409.12	SAMD9L	protein_coding	3785.43	0.0281941	0.0783461	0.118369	0.742226
ENSG00000115289.14	PCGF1	protein_coding	297.446	-0.0429424	0.0845409	0.118399	0.742226
ENSG00000172336.5	POP7	protein_coding	354.696	-0.0417665	0.0838963	0.118431	0.742226
ENSG00000165416.15	SUGT1	protein_coding	852.428	-0.0470056	0.0861807	0.118437	0.742226
ENSG00000163558.13	PRKCI	protein_coding	279.851	-0.0387224	0.0827174	0.118507	0.742226
ENSG00000119812.19	FAM98A	protein_coding	835.057	-0.0514855	0.0874218	0.118557	0.742226
ENSG00000160208.13	RRP1B	protein_coding	699.449	-0.0514399	0.0875268	0.118659	0.742446
ENSG00000266094.8	RASSF5	protein_coding	2584.24	0.0428284	0.0843672	0.118803	0.742923
ENSG00000148484.18	RSU1	protein_coding	1670.96	-0.047974	0.0863368	0.119333	0.745272
ENSG00000055332.19	EIF2AK2	protein_coding	1752.13	0.0256697	0.0774771	0.119376	0.745272
ENSG00000108187.16	PBLD	protein_coding	82.1097	0.0232888	0.0766195	0.119382	0.745272
ENSG00000122390.19	NAA60	protein_coding	1398.91	0.0632663	0.0860245	0.11953	0.745777
ENSG00000166478.10	ZNF143	protein_coding	330.645	0.0450697	0.0853131	0.119686	0.745878
ENSG00000157036.13	EXOG	protein_coding	162.925	0.0350975	0.08113	0.119749	0.745878
ENSG00000104921.15	FCER2	protein_coding	158.59	0.0161305	0.0746397	0.11975	0.745878
ENSG00000090372.15	STRN4	protein_coding	1716.8	0.0543339	0.0878972	0.119852	0.746092
ENSG00000173540.14	GMPPB	protein_coding	732.415	-0.0398994	0.0831665	0.119967	0.746203
ENSG00000179833.4	SERTAD2	protein_coding	1460.41	-0.0460783	0.0857027	0.120005	0.746203
ENSG00000235897.1	TM4SF19-AS1	lncRNA	715.871	-0.0286566	0.07835	0.120269	0.747044
ENSG00000183291.17	SELENOF	protein_coding	3459.38	-0.0629	0.0861701	0.120387	0.747044
ENSG00000177674.16	AGTRAP	protein_coding	2017.64	0.0553302	0.0878582	0.120473	0.747044
ENSG00000185432.12	METTL7A	protein_coding	903.612	0.0243	0.0767859	0.120887	0.747044
ENSG00000262814.8	MRPL12	protein_coding	283.184	-0.0384457	0.0823996	0.120969	0.747044
ENSG00000145390.11	USP53	protein_coding	410.205	0.0341505	0.0807411	0.12097	0.747044
ENSG00000172890.13	NADSYN1	protein_coding	2020.36	0.0529518	0.0873993	0.121104	0.747044
ENSG00000147324.11	MFHAS1	protein_coding	2970.45	-0.0465353	0.0857746	0.121111	0.747044
ENSG00000097033.14	SH3GLB1	protein_coding	4117.09	-0.0573846	0.0876062	0.121398	0.747044
ENSG00000161980.6	POLR3K	protein_coding	310.572	0.043054	0.084448	0.121429	0.747044
ENSG00000173542.9	MOB1B	protein_coding	1573.87	0.0480672	0.0862208	0.121454	0.747044
ENSG00000137802.14	MAPKBP1	protein_coding	466.102	0.0360946	0.081464	0.121652	0.747044
ENSG00000164221.13	CCDC112	protein_coding	118.084	-0.0311481	0.0794552	0.121685	0.747044
ENSG00000203705.11	TATDN3	protein_coding	333.992	-0.0400269	0.0831293	0.121756	0.747044
ENSG00000102908.22	NFAT5	protein_coding	1241.59	0.0323257	0.0798744	0.121764	0.747044
ENSG00000140395.9	WDR61	protein_coding	593.935	-0.0522451	0.0871662	0.121785	0.747044
ENSG00000090530.10	P3H2	protein_coding	143.606	0.0287685	0.0803096	0.121791	0.747044
ENSG00000244509.4	APOBEC3C	protein_coding	1407.83	0.0339785	0.0803566	0.121904	0.747044
ENSG00000185164.15	NOMO2	protein_coding	520.659	0.0395892	0.0827353	0.121982	0.747044
ENSG00000148737.17	TCF7L2	protein_coding	892.093	0.0439698	0.0846361	0.121997	0.747044
ENSG00000125503.13	PPP1R12C	protein_coding	2496.18	0.0638981	0.0842044	0.12202	0.747044
ENSG00000116871.16	MAP7D1	protein_coding	6611.16	0.0620611	0.0857455	0.12207	0.747044
ENSG00000164506.14	STXBP5	protein_coding	575.944	0.0393428	0.0828398	0.122172	0.747044
ENSG00000116729.14	WLS	protein_coding	254.597	-0.0164548	0.0746613	0.122221	0.747044
ENSG00000196735.13	HLA-DQA1	protein_coding	4954.45	0.0138085	0.0741479	0.122258	0.747044
ENSG00000198648.11	STK39	protein_coding	73.5014	-0.0204922	0.0757184	0.122274	0.747044
ENSG00000123329.20	ARHGAP9	protein_coding	1342.09	0.029618	0.0788192	0.122283	0.747044
ENSG00000145365.11	TIFA	protein_coding	305.374	-0.0427156	0.0842217	0.122302	0.747044
ENSG00000117480.16	FAAH	protein_coding	88.3879	0.0234099	0.0766455	0.122393	0.747044
ENSG00000162924.15	REL	protein_coding	876.81	0.0328028	0.0800874	0.122453	0.747044
ENSG00000160917.15	CPSF4	protein_coding	619.814	0.0521375	0.0872316	0.122466	0.747044
ENSG00000170145.5	SIK2	protein_coding	654.335	0.0439206	0.0846354	0.122526	0.747044
ENSG00000172354.10	GNB2	protein_coding	5314.57	0.0553031	0.0875675	0.122567	0.747044
ENSG00000086200.17	IPO11	protein_coding	278.1	-0.0393127	0.0827639	0.122623	0.747044
ENSG00000135253.15	KCP	protein_coding	1275.55	-0.023776	0.076727	0.122626	0.747044
ENSG00000020256.20	ZFP64	protein_coding	202.356	-0.0352296	0.0810476	0.122708	0.747044
ENSG00000131845.15	ZNF304	protein_coding	90.3211	0.0273023	0.0780595	0.122834	0.747044
ENSG00000132471.12	WBP2	protein_coding	5742.27	0.063071	0.0849249	0.122849	0.747044
ENSG00000183527.12	PSMG1	protein_coding	397.761	-0.0379308	0.0820658	0.122872	0.747044
ENSG00000223799.1	IL10RB-DT	lncRNA	83.689	0.0206882	0.0757863	0.122954	0.747044
ENSG00000170185.11	USP38	protein_coding	496.032	-0.0421476	0.0839717	0.12296	0.747044
ENSG00000239998.6	LILRA2	protein_coding	512.792	0.0223449	0.0762834	0.123029	0.747044
ENSG00000196636.8	SDHAF3	protein_coding	66.3944	-0.023176	0.076456	0.123291	0.747044
ENSG00000146830.11	GIGYF1	protein_coding	1927.21	0.0574399	0.0876203	0.123313	0.747044
ENSG00000166974.13	MAPRE2	protein_coding	594.813	-0.0385812	0.0824476	0.123322	0.747044
ENSG00000158158.12	CNNM4	protein_coding	450.01	0.0405257	0.0832282	0.12333	0.747044
ENSG00000162441.12	LZIC	protein_coding	651.443	-0.0512054	0.0869012	0.123409	0.747044
ENSG00000137824.16	RMDN3	protein_coding	2004.78	-0.04651	0.0856016	0.123479	0.747044
ENSG00000175538.11	KCNE3	protein_coding	603.173	-0.0464386	0.0855821	0.123533	0.747044
ENSG00000133657.16	ATP13A3	protein_coding	11615.9	0.0559595	0.0873167	0.123618	0.747044
ENSG00000186517.14	ARHGAP30	protein_coding	3869.05	0.0441484	0.0845227	0.123644	0.747044
ENSG00000232504.5	ST3GAL5-AS1	lncRNA	81.0086	-0.0141363	0.0741598	0.12367	0.747044
ENSG00000093144.19	ECHDC1	protein_coding	1061.77	-0.0408007	0.0829537	0.12376	0.747175
ENSG00000166197.17	NOLC1	protein_coding	913.409	-0.0532594	0.0869602	0.124015	0.747948
ENSG00000135070.15	ISCA1	protein_coding	606.261	-0.0531552	0.0870829	0.124084	0.747948
ENSG00000165949.12	IFI27	protein_coding	572.774	0.00735596	0.0731142	0.124198	0.747948
ENSG00000101104.13	PABPC1L	protein_coding	279.139	-0.0390102	0.0824261	0.124243	0.747948
ENSG00000048649.14	RSF1	protein_coding	532.563	0.0499273	0.0864942	0.124258	0.747948
ENSG00000113387.12	SUB1	protein_coding	1754.48	-0.0541401	0.0870266	0.124355	0.747948
ENSG00000163378.14	EOGT	protein_coding	711.854	0.0383035	0.0823064	0.124438	0.747948
ENSG00000123240.17	OPTN	protein_coding	4224.42	-0.0372149	0.0818185	0.124507	0.747948
ENSG00000104549.12	SQLE	protein_coding	1142.16	0.0462903	0.0854238	0.124618	0.747948
ENSG00000173715.18	C11orf80	protein_coding	95.8733	-0.0303704	0.0791089	0.124622	0.747948
ENSG00000197535.15	MYO5A	protein_coding	1963.52	0.0508047	0.0866392	0.124718	0.747948
ENSG00000132535.22	DLG4	protein_coding	695.124	0.0384346	0.082336	0.124778	0.747948
ENSG00000144021.3	CIAO1	protein_coding	1956.68	0.0622609	0.084987	0.124819	0.747948
ENSG00000094975.14	SUCO	protein_coding	747.876	-0.0364289	0.0815993	0.124839	0.747948
ENSG00000213928.9	IRF9	protein_coding	222.857	0.0353423	0.0810813	0.124962	0.748275
ENSG00000142875.19	PRKACB	protein_coding	721.633	-0.0292432	0.0785676	0.12528	0.749128
ENSG00000198176.13	TFDP1	protein_coding	1322.06	0.0470154	0.085545	0.125318	0.749128
ENSG00000228594.4	FNDC10	protein_coding	637.923	-0.0345487	0.0806011	0.125398	0.749128
ENSG00000130935.10	NOL11	protein_coding	475.865	-0.0534287	0.0870048	0.12546	0.749128
ENSG00000086827.9	ZW10	protein_coding	362.827	-0.0479992	0.0857831	0.125489	0.749128
ENSG00000186918.14	ZNF395	protein_coding	82.986	-0.013024	0.073632	0.125545	0.749128
ENSG00000105281.12	SLC1A5	protein_coding	4082.63	-0.0358228	0.0806267	0.125581	0.749128
ENSG00000140259.7	MFAP1	protein_coding	594.813	0.0530873	0.0869045	0.125768	0.749838
ENSG00000151131.11	C12orf45	protein_coding	300.507	0.0446045	0.0846822	0.125842	0.749875
ENSG00000103042.9	SLC38A7	protein_coding	930.56	0.0518988	0.0866768	0.126095	0.750375
ENSG00000172081.14	MOB3A	protein_coding	1994	0.0475555	0.0854918	0.126109	0.750375
ENSG00000212694.8	LINC01089	lncRNA	200.564	0.0297752	0.0788775	0.126131	0.750375
ENSG00000255398.3	HCAR3	protein_coding	899.101	0.0350653	0.0807777	0.126235	0.750592
ENSG00000085265.11	FCN1	protein_coding	249.745	0.0226897	0.0763892	0.126359	0.750681
ENSG00000188313.13	PLSCR1	protein_coding	2222.19	0.029488	0.0787441	0.126387	0.750681
ENSG00000137310.12	TCF19	protein_coding	77.5528	-0.0184795	0.0751602	0.126746	0.75241
ENSG00000250155.2	CTD-2353F22.1	lncRNA	68.78	-0.0196824	0.0755072	0.12685	0.75262
ENSG00000114744.9	COMMD2	protein_coding	648.277	-0.049375	0.0860383	0.126919	0.752623
ENSG00000154153.15	RETREG1	protein_coding	328.726	-0.030451	0.0790499	0.127127	0.75343
ENSG00000147416.11	ATP6V1B2	protein_coding	17567.7	0.0654398	0.0770308	0.127193	0.75343
ENSG00000139433.11	GLTP	protein_coding	1181.11	-0.0550955	0.0867586	0.12726	0.75343
ENSG00000275302.2	CCL4	protein_coding	15287	0.0252068	0.0774183	0.127506	0.754482
ENSG00000118058.23	KMT2A	protein_coding	579.23	0.0507738	0.0862796	0.127631	0.754804
ENSG00000128059.8	PPAT	protein_coding	195.232	-0.0360439	0.0811086	0.127698	0.754804
ENSG00000019144.19	PHLDB1	protein_coding	460.023	0.0322682	0.0797423	0.127818	0.755105
ENSG00000138835.22	RGS3	protein_coding	279.107	-0.0388271	0.0824297	0.12807	0.755521
ENSG00000185880.13	TRIM69	protein_coding	1319.61	0.0257174	0.0773024	0.128196	0.755521
ENSG00000171812.13	COL8A2	protein_coding	851.893	-0.0290592	0.0784827	0.128257	0.755521
ENSG00000049449.10	RCN1	protein_coding	1019.26	-0.0368408	0.0815764	0.128373	0.755521
ENSG00000141655.17	TNFRSF11A	protein_coding	134.958	0.0141204	0.0741677	0.128524	0.755521
ENSG00000118600.12	RXYLT1	protein_coding	174.322	-0.0361003	0.0812368	0.128532	0.755521
ENSG00000172071.15	EIF2AK3	protein_coding	673.11	-0.0417297	0.0834672	0.128637	0.755521
ENSG00000022267.19	FHL1	protein_coding	179.272	-0.00996874	0.0732679	0.128648	0.755521
ENSG00000170456.16	DENND5B	protein_coding	275.403	-0.0343247	0.0805109	0.128653	0.755521
ENSG00000163902.12	RPN1	protein_coding	4514.82	-0.0607272	0.0841185	0.128749	0.755521
ENSG00000167840.13	ZNF232	protein_coding	84.5888	0.0219347	0.0760945	0.128772	0.755521
ENSG00000115738.10	ID2	protein_coding	3021.06	0.0342687	0.0804405	0.128825	0.755521
ENSG00000186132.15	C2orf76	protein_coding	109.626	-0.0225171	0.0761732	0.12895	0.755521
ENSG00000087274.18	ADD1	protein_coding	2446.33	0.055862	0.0862015	0.129027	0.755521
ENSG00000087157.19	PGS1	protein_coding	504.275	0.0432458	0.0839964	0.129041	0.755521
ENSG00000099625.13	CBARP	protein_coding	145.916	0.0223517	0.0762464	0.129116	0.755521
ENSG00000184988.8	TMEM106A	protein_coding	752.728	0.0324459	0.0798779	0.129117	0.755521
ENSG00000104852.15	SNRNP70	protein_coding	4822.17	0.0554574	0.0866246	0.129167	0.755521
ENSG00000153879.9	CEBPG	protein_coding	1501.26	-0.0369965	0.0815408	0.129201	0.755521
ENSG00000128829.12	EIF2AK4	protein_coding	724.516	-0.0507155	0.0859868	0.129271	0.755521
ENSG00000133789.15	SWAP70	protein_coding	1871.54	0.0389913	0.0823349	0.129394	0.755521
ENSG00000196611.6	MMP1	protein_coding	157.341	0.00682195	0.0730442	0.129398	0.755521
ENSG00000165392.11	WRN	protein_coding	232.536	-0.0404538	0.0828073	0.129523	0.755554
ENSG00000123178.15	SPRYD7	protein_coding	371.837	-0.0385751	0.082043	0.129692	0.755554
ENSG00000156414.19	TDRD9	protein_coding	140.463	-0.0250168	0.076945	0.129727	0.755554
ENSG00000084234.18	APLP2	protein_coding	26146.1	0.0620569	0.08283	0.129797	0.755554
ENSG00000116353.16	MECR	protein_coding	234.185	-0.0398533	0.0826187	0.129812	0.755554
ENSG00000048028.11	USP28	protein_coding	382.534	-0.0356893	0.0808584	0.129816	0.755554
ENSG00000101400.6	SNTA1	protein_coding	127.354	0.032338	0.0796829	0.130007	0.756267
ENSG00000084072.17	PPIE	protein_coding	621.884	-0.0454196	0.0844211	0.130251	0.756583
ENSG00000178537.10	SLC25A20	protein_coding	552.572	-0.0446552	0.084326	0.130314	0.756583
ENSG00000166068.13	SPRED1	protein_coding	1931.15	0.0287725	0.0783742	0.130325	0.756583
ENSG00000034693.15	PEX3	protein_coding	100.586	-0.0263128	0.0774361	0.130349	0.756583
ENSG00000110665.12	C11orf21	protein_coding	359.767	-0.0189105	0.0751778	0.130405	0.756583
ENSG00000184584.13	STING1	protein_coding	980.003	0.0261089	0.0775357	0.130587	0.757073
ENSG00000196670.14	ZFP62	protein_coding	167.735	-0.03215	0.0795468	0.130635	0.757073
ENSG00000157500.12	APPL1	protein_coding	688.623	-0.0444818	0.0842398	0.130696	0.757073
ENSG00000170802.16	FOXN2	protein_coding	607.634	0.0300422	0.0787719	0.130992	0.758009
ENSG00000133773.12	CCDC59	protein_coding	341.5	-0.0383003	0.0818805	0.131129	0.758009
ENSG00000100429.18	HDAC10	protein_coding	119.821	0.0280881	0.0781602	0.131209	0.758009
ENSG00000163359.17	COL6A3	protein_coding	72.278	-0.0111809	0.0736016	0.131238	0.758009
ENSG00000157911.11	PEX10	protein_coding	304.494	-0.0433563	0.0837515	0.131259	0.758009
ENSG00000127824.15	TUBA4A	protein_coding	584.867	0.0370852	0.0816154	0.131313	0.758009
ENSG00000110958.16	PTGES3	protein_coding	3217.96	-0.0594332	0.0840844	0.13134	0.758009
ENSG00000066923.18	STAG3	protein_coding	126.56	-0.022886	0.0763559	0.131677	0.759117
ENSG00000198270.13	TMEM116	protein_coding	102.913	-0.0245147	0.0768382	0.1317	0.759117
ENSG00000250510.8	GPR162	protein_coding	137.674	0.0256192	0.0772031	0.131739	0.759117
ENSG00000143612.21	C1orf43	protein_coding	4732.9	-0.0618762	0.0819244	0.131843	0.759324
ENSG00000104980.8	TIMM44	protein_coding	764.713	-0.0486641	0.0851421	0.132047	0.759836
ENSG00000271856.1	LINC01215	lncRNA	125.068	-0.0190905	0.0752912	0.13207	0.759836
ENSG00000157800.18	SLC37A3	protein_coding	178.863	-0.0209829	0.0758059	0.132163	0.759971
ENSG00000196396.10	PTPN1	protein_coding	3695.94	0.0369439	0.0813444	0.132692	0.762617
ENSG00000168610.16	STAT3	protein_coding	3088.49	0.0551554	0.0855411	0.132879	0.762665
ENSG00000153989.8	NUS1	protein_coding	4126.67	0.0450609	0.0841957	0.132936	0.762665
ENSG00000010704.19	HFE	protein_coding	209.246	0.0300906	0.0787817	0.132955	0.762665
ENSG00000116285.13	ERRFI1	protein_coding	177.583	0.0175373	0.0749785	0.133007	0.762665
ENSG00000130475.14	FCHO1	protein_coding	447.728	-0.0343051	0.0803557	0.133097	0.762665
ENSG00000036672.16	USP2	protein_coding	588.559	-0.0237823	0.076263	0.133116	0.762665
ENSG00000185947.15	ZNF267	protein_coding	1119.32	0.057687	0.0848567	0.133479	0.76291
ENSG00000168612.5	ZSWIM1	protein_coding	151.674	0.0349999	0.0806326	0.133529	0.76291
ENSG00000112658.8	SRF	protein_coding	1058.52	0.0435157	0.0837587	0.133552	0.76291
ENSG00000167207.14	NOD2	protein_coding	402.636	0.0223571	0.0762772	0.133764	0.76291
ENSG00000151458.12	ANKRD50	protein_coding	259.583	-0.0290908	0.0783807	0.133812	0.76291
ENSG00000113161.17	HMGCR	protein_coding	1676.97	0.0399745	0.0824313	0.133875	0.76291
ENSG00000238152.2	OR7E140P	unprocessed_pseudogene	95.7793	0.0236849	0.0765388	0.133895	0.76291
ENSG00000136514.3	RTP4	protein_coding	173.697	0.0189323	0.0751758	0.133903	0.76291
ENSG00000130758.8	MAP3K10	protein_coding	486.709	0.0288215	0.0783456	0.133913	0.76291
ENSG00000006756.16	ARSD	protein_coding	911.831	0.0264487	0.0774236	0.133953	0.76291
ENSG00000272555.1	RP11-459I19.1	lncRNA	88.7839	-0.0228756	0.0762337	0.133978	0.76291
ENSG00000185359.14	HGS	protein_coding	2058.42	0.0445328	0.0840042	0.13421	0.76291
ENSG00000105173.14	CCNE1	protein_coding	160.447	0.0339578	0.0802928	0.134218	0.76291
ENSG00000111490.15	TBC1D30	protein_coding	111.921	0.0285314	0.0782266	0.134246	0.76291
ENSG00000176463.14	SLCO3A1	protein_coding	1328.39	0.0351098	0.0804543	0.134266	0.76291
ENSG00000259953.2	RP11-4O1.2	lncRNA	145.438	0.0215703	0.0759589	0.134369	0.76291
ENSG00000196365.12	LONP1	protein_coding	4767.4	-0.0500005	0.0851643	0.134412	0.76291
ENSG00000215114.10	UBXN2B	protein_coding	858.322	-0.0472059	0.0847503	0.134444	0.76291
ENSG00000181027.11	FKRP	protein_coding	303.197	0.0263372	0.0773255	0.13453	0.76291
ENSG00000021574.13	SPAST	protein_coding	499.357	-0.0487754	0.0851266	0.134545	0.76291
ENSG00000120438.12	TCP1	protein_coding	2244.9	-0.0522061	0.0857544	0.134647	0.763091
ENSG00000163818.19	LZTFL1	protein_coding	105.434	-0.0201581	0.0755694	0.134792	0.76328
ENSG00000134987.12	WDR36	protein_coding	748.431	-0.0530998	0.0855653	0.134819	0.76328
ENSG00000164938.14	TP53INP1	protein_coding	731.4	0.0418865	0.0829405	0.134961	0.763405
ENSG00000139178.12	C1RL	protein_coding	151.373	0.015702	0.0744951	0.135306	0.763405
ENSG00000151746.15	BICD1	protein_coding	115.794	-0.0200861	0.0754082	0.13541	0.763405
ENSG00000145476.16	CYP4V2	protein_coding	713.971	0.0536466	0.0853246	0.135454	0.763405
ENSG00000162433.15	AK4	protein_coding	1856.14	-0.0313826	0.0791347	0.135487	0.763405
ENSG00000183530.14	PRR14L	protein_coding	869.156	0.0483733	0.0849143	0.135524	0.763405
ENSG00000166012.17	TAF1D	protein_coding	928.828	-0.0532117	0.0852136	0.135577	0.763405
ENSG00000138496.17	PARP9	protein_coding	2115.25	0.0217372	0.0760443	0.135598	0.763405
ENSG00000116199.12	FAM20B	protein_coding	838.02	-0.0428335	0.0833158	0.135613	0.763405
ENSG00000183283.16	DAZAP2	protein_coding	4950.44	0.0607876	0.0817994	0.135635	0.763405
ENSG00000169122.11	FAM110B	protein_coding	82.3581	0.0193696	0.0753624	0.13566	0.763405
ENSG00000008513.16	ST3GAL1	protein_coding	3482.34	0.0337115	0.0801317	0.135673	0.763405
ENSG00000186469.8	GNG2	protein_coding	274.969	0.0268397	0.0794216	0.136053	0.764541
ENSG00000155363.18	MOV10	protein_coding	1210.78	0.0446209	0.0838893	0.136117	0.764541
ENSG00000092929.12	UNC13D	protein_coding	3019.45	0.0579132	0.0839031	0.136138	0.764541
ENSG00000183337.18	BCOR	protein_coding	423.054	0.0465409	0.0845686	0.136153	0.764541
ENSG00000073584.20	SMARCE1	protein_coding	91.5635	0.0251508	0.0770809	0.136333	0.764758
ENSG00000162623.16	TYW3	protein_coding	451.432	-0.0470628	0.0845566	0.136386	0.764758
ENSG00000156011.17	PSD3	protein_coding	2589.36	-0.035165	0.0806054	0.136435	0.764758
ENSG00000149476.16	TKFC	protein_coding	415.453	0.0490702	0.0850613	0.136575	0.764758
ENSG00000148400.13	NOTCH1	protein_coding	864.346	0.0445373	0.0839535	0.136713	0.764758
ENSG00000140983.14	RHOT2	protein_coding	2082.2	0.0565024	0.0847396	0.136729	0.764758
ENSG00000135525.19	MAP7	protein_coding	236.508	0.0314243	0.079175	0.136783	0.764758
ENSG00000115750.17	TAF1B	protein_coding	191.102	-0.0350717	0.0805489	0.136792	0.764758
ENSG00000154813.10	DPH3	protein_coding	1065.41	-0.0493053	0.0849412	0.136883	0.764758
ENSG00000162714.13	ZNF496	protein_coding	449.196	-0.046258	0.0841022	0.137055	0.764758
ENSG00000163479.14	SSR2	protein_coding	2195.77	-0.0494702	0.0848239	0.137124	0.764758
ENSG00000204172.12	AGAP9	protein_coding	204.169	-0.0237227	0.0765685	0.137188	0.764758
ENSG00000175792.12	RUVBL1	protein_coding	322.918	-0.0431834	0.0834206	0.137284	0.764758
ENSG00000151611.17	MMAA	protein_coding	252.539	-0.0420728	0.0830546	0.137292	0.764758
ENSG00000004139.14	SARM1	protein_coding	73.617	0.0211077	0.0757455	0.137315	0.764758
ENSG00000070047.13	PHRF1	protein_coding	1193.35	0.0581106	0.0835694	0.137338	0.764758
ENSG00000105619.14	TFPT	protein_coding	516.161	0.0496273	0.085001	0.137464	0.764758
ENSG00000225648.5	SBDSP1	transcribed_unprocessed_pseudogene	286.402	-0.036922	0.0812164	0.13764	0.764758
ENSG00000111666.11	CHPT1	protein_coding	330.249	-0.0296769	0.0784742	0.137773	0.764758
ENSG00000113272.14	THG1L	protein_coding	215.904	-0.0332693	0.0798185	0.137852	0.764758
ENSG00000205339.10	IPO7	protein_coding	2327.96	-0.0563242	0.08435	0.137936	0.764758
ENSG00000084710.14	EFR3B	protein_coding	77.6405	0.0151447	0.0743322	0.13795	0.764758
ENSG00000119514.7	GALNT12	protein_coding	182.259	-0.0189704	0.0750577	0.138008	0.764758
ENSG00000173113.7	TRMT112	protein_coding	1228.19	-0.0493693	0.0847004	0.138014	0.764758
ENSG00000198951.12	NAGA	protein_coding	1549.69	0.0314291	0.0791136	0.138075	0.764758
ENSG00000138821.14	SLC39A8	protein_coding	8410.67	0.0147016	0.0743669	0.138127	0.764758
ENSG00000167280.17	ENGASE	protein_coding	1054.35	0.0364748	0.0810508	0.138158	0.764758
ENSG00000160014.17	CALM3	protein_coding	5283.51	-0.0495778	0.0844525	0.138203	0.764758
ENSG00000005844.19	ITGAL	protein_coding	3691.49	-0.0541465	0.0845184	0.138282	0.764758
ENSG00000125505.17	MBOAT7	protein_coding	2202.7	-0.0531594	0.084776	0.138415	0.764758
ENSG00000183307.4	TMEM121B	protein_coding	139.409	0.0299518	0.0787114	0.138544	0.764758
ENSG00000166579.16	NDEL1	protein_coding	1494.12	-0.0438349	0.0835423	0.138571	0.764758
ENSG00000163939.18	PBRM1	protein_coding	1435.64	-0.053935	0.0847879	0.138575	0.764758
ENSG00000140939.14	NOL3	protein_coding	555.582	0.0430515	0.0834672	0.138614	0.764758
ENSG00000162654.9	GBP4	protein_coding	1064.8	0.0204395	0.0756314	0.138624	0.764758
[truncated: 13,525 more rows]
