# Supplementary material for: Monoallelic TYROBP deletion is a novel risk factor for Alzheimer’s disease
Source: Mol Neurodegener. 2025 Apr 29;20:50. doi: 10.1186/s13024-025-00830-3 (PMC12038944; doi:10.1186/s13024-025-00830-3)
Supplement: Supplementary file 5 — Additional file 5 [file 13024_2025_830_MOESM5_ESM.xls]

## Sheet: Table S5
## Differentially expressed proteins
# Comparison: carrier (Tdel) vs control (TCV)
# Treatment: untreated
# Covariate: APOE epsilon genotype
gene_id	gene_name	gene_type	UniProt_AC	UniProt_ID	protein_desc	baseMean	log2FoldChange	lfcSE	pvalue	padj
ENSG00000018625.15	ATP1A2	protein_coding	P50993	AT1A2_HUMAN	Sodium/potassium-transporting ATPase subunit alpha-2	8029.01	-3.96474e-07	0.0014427	1.42305e-23	3.60506e-20
ENSG00000151348.16	EXT2	protein_coding	Q93063	EXT2_HUMAN	Exostosin-2	1756.34	3.88916e-07	0.0014427	8.50873e-22	1.61666e-18
ENSG00000204315.4	FKBPL	protein_coding	Q9UIM3	FKBPL_HUMAN	FK506-binding protein-like	2793.33	4.19747e-07	0.0014427	5.34454e-21	8.1237e-18
ENSG00000166535.20	A2ML1	protein_coding	A8K2U0	A2ML1_HUMAN	Alpha-2-macroglobulin-like protein 1	3381.27	1.28605e-07	0.0014427	1.60315e-14	1.20488e-11
ENSG00000092295.12	TGM1	protein_coding	P22735	TGM1_HUMAN	Protein-glutamine gamma-glutamyltransferase K	3699.27	2.64197e-07	0.0014427	1.60328e-14	1.20488e-11
ENSG00000174600.14	CMKLR1	protein_coding	Q99788	CML1_HUMAN	Chemerin-like receptor 1	1732.18	1.90874e-07	0.0014427	1.60374e-14	1.20488e-11
ENSG00000187908.20	DMBT1	protein_coding	Q9UGM3	DMBT1_HUMAN	Deleted in malignant brain tumors 1 protein	994.183	2.01053e-07	0.0014427	1.60486e-14	1.20488e-11
ENSG00000125538.12	IL1B	protein_coding	P01584	IL1B_HUMAN	Interleukin-1 beta	3777.71	-2.06719e-07	0.0014427	1.74391e-14	1.20488e-11
ENSG00000182253.15	SYNM	protein_coding	O15061	SYNEM_HUMAN	Synemin	1393.38	-2.06923e-07	0.0014427	5.32829e-12	3.115e-09
ENSG00000170929.6	OR1M1	protein_coding	Q8NGA1	OR1M1_HUMAN	Olfactory receptor 1M1	130070	1.88572e-07	0.0014427	2.14899e-11	1.16659e-08
ENSG00000183742.13	MACC1	protein_coding	Q6ZN28	MACC1_HUMAN	Metastasis-associated in colon cancer protein 1	514.257	2.10811e-07	0.0014427	1.30059e-10	6.58964e-08
ENSG00000123561.15	SERPINA7	protein_coding	P05543	THBG_HUMAN	Thyroxine-binding globulin	9646.76	5.2439e-07	0.00144269	5.32856e-09	2.53107e-06
ENSG00000166938.13	DIS3L	protein_coding	Q8TF46	DI3L1_HUMAN	DIS3-like exonuclease 1	182.35	-1.29999e-07	0.0014427	7.43587e-09	3.32427e-06
ENSG00000066379.15	POLR1H	protein_coding	Q9P1U0	RPA12_HUMAN	DNA-directed RNA polymerase I subunit RPA12	663.745	-1.99441e-07	0.0014427	1.3029e-08	5.50113e-06
ENSG00000121716.20	PILRB	protein_coding	Q9UKJ0	PILRB_HUMAN	Paired immunoglobulin-like type 2 receptor beta	10150.5	-2.31952e-07	0.0014427	1.66675e-08	6.66699e-06
ENSG00000111371.16	SLC38A1	protein_coding	Q9H2H9	S38A1_HUMAN	Sodium-coupled neutral amino acid symporter 1	4082.97	-4.1834e-07	0.0014427	2.94902e-08	1.12063e-05
ENSG00000164398.15	ACSL6	protein_coding	Q9UKU0	ACSL6_HUMAN	Long-chain-fatty-acid--CoA ligase 6	150522	1.24441e-07	0.0014427	3.42179e-08	1.23836e-05
ENSG00000019169.11	MARCO	protein_coding	Q9UEW3	MARCO_HUMAN	Macrophage receptor MARCO	7418.24	1.42549e-07	0.0014427	4.80742e-08	1.66075e-05
ENSG00000092051.17	JPH4	protein_coding	Q96JJ6	JPH4_HUMAN	Junctophilin-4	3367.29	1.76923e-07	0.0014427	6.11131e-08	2.01939e-05
ENSG00000069535.14	MAOB	protein_coding	P27338	AOFB_HUMAN	Amine oxidase [flavin-containing] B	3268.04	3.66914e-07	0.0014427	2.92102e-07	9.24989e-05
ENSG00000105245.9	NUMBL	protein_coding	Q9Y6R0	NUMBL_HUMAN	Numb-like protein	14719.7	1.36004e-07	0.0014427	1.57647e-06	0.000479248
ENSG00000186281.12	GPAT2	protein_coding	Q6NUI2	GPAT2_HUMAN	Glycerol-3-phosphate acyltransferase 2, mitochondrial	1764.35	-3.17434e-07	0.0014427	2.07512e-06	0.000606573
ENSG00000137959.17	IFI44L	protein_coding	Q53G44	IF44L_HUMAN	Interferon-induced protein 44-like	15248.9	1.54435e-07	0.00144269	2.23636e-06	0.000629494
ENSG00000206073.11	SERPINB4	protein_coding	P48594	SPB4_HUMAN	Serpin B4	3691.99	-1.33187e-07	0.0014427	5.02343e-06	0.0013635
ENSG00000172183.16	ISG20	protein_coding	Q96AZ6	ISG20_HUMAN	Interferon-stimulated gene 20 kDa protein	1431.08	3.32724e-07	0.0014427	8.06267e-06	0.00211298
ENSG00000211893.4	IGHG2	IG_C_gene	P01859	IGHG2_HUMAN	Immunoglobulin heavy constant gamma 2	5054.74	2.5708e-07	0.0014427	9.69998e-06	0.00238685
ENSG00000168334.9	XIRP1	protein_coding	Q702N8	XIRP1_HUMAN	Xin actin-binding repeat-containing protein 1	4567.15	1.61048e-07	0.0014427	9.73584e-06	0.00238685
ENSG00000114805.18	PLCH1	protein_coding	Q4KWH8	PLCH1_HUMAN	1-phosphatidylinositol 4,5-bisphosphate phosphodiesterase eta-1	17801.9	-4.29337e-08	0.0014427	1.54058e-05	0.00365889
ENSG00000175084.13	DES	protein_coding	P17661	DESM_HUMAN	Desmin	32612	-7.57903e-07	0.0014427	2.2501e-05	0.00518205
ENSG00000175899.15	A2M	protein_coding	P01023	A2MG_HUMAN	Alpha-2-macroglobulin	148787	-0.61686	0.18365	2.59285e-05	0.00579577
ENSG00000187474.5	FPR3	protein_coding	P25089	FPR3_HUMAN	N-formyl peptide receptor 3	2690.13	1.02359e-07	0.0014427	2.93684e-05	0.00637715
ENSG00000022556.16	NLRP2	protein_coding	Q9NX02	NALP2_HUMAN	NACHT, LRR and PYD domains-containing protein 2	36804.5	-1.61344	0.517327	3.94048e-05	0.00831878
ENSG00000073861.3	TBX21	protein_coding	Q9UL17	TBX21_HUMAN	T-box transcription factor TBX21	3763.05	-1.11416e-07	0.0014427	4.38256e-05	0.00900202
ENSG00000184979.10	USP18	protein_coding	Q9UMW8	UBP18_HUMAN	Ubl carboxyl-terminal hydrolase 18	1927.04	1.40562e-07	0.0014427	6.90366e-05	0.0138073
ENSG00000100079.7	LGALS2	protein_coding	P05162	LEG2_HUMAN	Galectin-2	2539.39	8.82535e-08	0.0014427	8.98946e-05	0.0175179
ENSG00000123610.5	TNFAIP6	protein_coding	P98066	TSG6_HUMAN	Tumor necrosis factor-inducible gene 6 protein	1239.55	-1.11708e-07	0.0014427	0.000114528	0.0217602
ENSG00000170632.14	ARMC10	protein_coding	Q8N2F6	ARM10_HUMAN	Armadillo repeat-containing protein 10	62701.5	-0.515166	0.180147	0.00013243	0.0245479
ENSG00000100884.9	CPNE6	protein_coding	O95741	CPNE6_HUMAN	Copine-6	1543.73	-1.17435e-07	0.0014427	0.000154405	0.027458
ENSG00000005884.18	ITGA3	protein_coding	P26006	ITA3_HUMAN	Integrin alpha-3	118167	-0.623189	0.22284	0.000155354	0.027458
ENSG00000197746.14	PSAP	protein_coding	P07602	SAP_HUMAN	Prosaposin	2.05097e+06	-0.417597	0.149938	0.00016461	0.0284326
ENSG00000079999.14	KEAP1	protein_coding	Q14145	KEAP1_HUMAN	Kelch-like ECH-associated protein 1	9911.24	0.556728	0.204278	0.000197882	0.0334202
ENSG00000159339.13	PADI4	protein_coding	Q9UM07	PADI4_HUMAN	Protein-arginine deiminase type-4	1590.61	1.5267e-07	0.00144269	0.000205201	0.0339027
ENSG00000120686.12	UFM1	protein_coding	P61960	UFM1_HUMAN	Ubiquitin-fold modifier 1	674941	-2.09949e-05	0.00144273	0.000238588	0.0385802
ENSG00000136688.11	IL36G	protein_coding	Q9NZH8	IL36G_HUMAN	Interleukin-36 gamma	1158.52	-1.26249e-07	0.0014427	0.000248807	0.0393944
ENSG00000143799.14	PARP1	protein_coding	P09874	PARP1_HUMAN	Poly [ADP-ribose] polymerase 1	81560.1	-0.769108	0.307106	0.000324428	0.0501478
ENSG00000145882.11	PCYOX1L	protein_coding	Q8NBM8	PCYXL_HUMAN	Prenylcysteine oxidase-like	19670.4	-1.75019e-05	0.00144272	0.00032992	0.0501478
ENSG00000126709.16	IFI6	protein_coding	P09912	IFI6_HUMAN	Interferon alpha-inducible protein 6	573.156	9.75582e-08	0.0014427	0.000352306	0.0525006
ENSG00000068383.19	INPP5A	protein_coding	Q14642	I5P1_HUMAN	Inositol polyphosphate-5-phosphatase A	955.007	-6.59276e-09	0.0014427	0.000398915	0.0583029
ENSG00000105639.20	JAK3	protein_coding	P52333	JAK3_HUMAN	Tyrosine-protein kinase JAK3	1286.06	1.78491e-07	0.0014427	0.000676402	0.0969935
ENSG00000126464.14	PRR12	protein_coding	Q9ULL5	PRR12_HUMAN	Proline-rich protein 12	1809.77	-1.1729e-07	0.00144269	0.000815308	0.114747
ENSG00000139428.12	MMAB	protein_coding	Q96EY8	MMAB_HUMAN	Corrinoid adenosyltransferase MMAB	139397	0.546626	0.25763	0.00085289	0.117854
ENSG00000122966.17	CIT	protein_coding	O14578	CTRO_HUMAN	Citron Rho-interacting kinase	29636	2.33315e-07	0.00144269	0.000896083	0.119769
ENSG00000197183.14	NOL4L	protein_coding	Q96MY1	NOL4L_HUMAN	Nucleolar protein 4-like	493.134	2.73035e-07	0.0014427	0.000898267	0.119769
ENSG00000137818.12	RPLP1	protein_coding	P05386	RLA1_HUMAN	60S acidic ribosomal protein P1	1.34383e+06	-2.82585e-05	0.00144273	0.000968293	0.12688
ENSG00000115414.21	FN1	protein_coding	P02751	FINC_HUMAN	Fibronectin	674.865	-1.244e-07	0.0014427	0.00111587	0.143739
ENSG00000157379.14	DHRS1	protein_coding	Q96LJ7	DHRS1_HUMAN	Dehydrogenase/reductase SDR family member 1	103058	-0.721859	0.383341	0.0012558	0.159069
ENSG00000129422.14	MTUS1	protein_coding	Q9ULD2	MTUS1_HUMAN	Microtubule-associated tumor suppressor 1	824.641	8.75349e-08	0.00144269	0.00130921	0.163115
ENSG00000142444.7	TIMM29	protein_coding	Q9BSF4	TIM29_HUMAN	Mitochondrial import inner membrane translocase subunit Tim29	34933.5	-0.344373	0.184297	0.00136085	0.166814
ENSG00000085491.17	SLC25A24	protein_coding	Q6NUK1	SCMC1_HUMAN	Calcium-binding mitochondrial carrier protein SCaMC-1	827789	-0.274761	0.148034	0.00139889	0.168755
ENSG00000125505.17	MBOAT7	protein_coding	Q96N66	MBOA7_HUMAN	Lysophospholipid acyltransferase 7	237158	-2.09163e-05	0.00144271	0.00152899	0.181568
ENSG00000081760.17	AACS	protein_coding	Q86V21	AACS_HUMAN	Acetoacetyl-CoA synthetase	46939.5	0.565694	0.328965	0.00175996	0.205779
ENSG00000120697.10	ALG5	protein_coding	Q9Y673	ALG5_HUMAN	Dolichyl-phosphate beta-glucosyltransferase	127451	-0.258518	0.155049	0.0019068	0.219571
ENSG00000141456.16	PELP1	protein_coding	Q8IZL8	PELP1_HUMAN	Proline-, glutamic acid- and leucine-rich protein 1	38582.6	-0.290697	0.184905	0.00217917	0.24719
ENSG00000196139.14	AKR1C3	protein_coding	P42330	AK1C3_HUMAN	Aldo-keto reductase family 1 member C3	63577.4	-1.60788e-05	0.0014427	0.00225971	0.249413
ENSG00000172322.14	CLEC12A	protein_coding	Q5QGZ9	CL12A_HUMAN	C-type lectin domain family 12 member A	35778.7	0.441606	0.28428	0.00226441	0.249413
ENSG00000122068.13	FYTTD1	protein_coding	Q96QD9	UIF_HUMAN	UAP56-interacting factor	13941.2	0.695585	0.469761	0.00233535	0.253552
ENSG00000169760.17	NLGN1	protein_coding	Q8N2Q7	NLGN1_HUMAN	Neuroligin-1	9848.21	0.883498	0.619958	0.00253004	0.270821
ENSG00000261934.3	PCDHGA9	protein_coding	Q9Y5G4	PCDG9_HUMAN	Protocadherin gamma-A9	7855.42	-2.63992e-07	0.00144269	0.00257881	0.272208
ENSG00000078237.7	TIGAR	protein_coding	Q9NQ88	TIGAR_HUMAN	Fructose-2,6-bisphosphatase TIGAR	187209	0.202308	0.143674	0.0027282	0.284032
ENSG00000096063.16	SRPK1	protein_coding	Q96SB4	SRPK1_HUMAN	SRSF protein kinase 1	11838.9	-1.25004e-05	0.0014427	0.00283617	0.288776
ENSG00000160223.17	ICOSLG	protein_coding	O75144	ICOSL_HUMAN	ICOS ligand	16431.6	0.545525	0.415071	0.00284976	0.288776
ENSG00000104419.17	NDRG1	protein_coding	Q92597	NDRG1_HUMAN	Protein NDRG1	135209	1.19031e-05	0.0014427	0.00313038	0.313038
ENSG00000054523.19	KIF1B	protein_coding	O60333	KIF1B_HUMAN	Kinesin-like protein KIF1B	57049.4	2.29583e-05	0.0014427	0.00345447	0.340593
ENSG00000110841.14	PPFIBP1	protein_coding	Q86W92	LIPB1_HUMAN	Liprin-beta-1	21899.9	0.236545	0.207269	0.00353705	0.340593
ENSG00000124641.16	MED20	protein_coding	Q9H944	MED20_HUMAN	Mediator of RNA polymerase II transcription subunit 20	7568.63	2.73542e-07	0.00144269	0.00359217	0.340593
ENSG00000166471.11	TMEM41B	protein_coding	Q5BJD5	TM41B_HUMAN	Transmembrane protein 41B	10040.6	-8.46236e-06	0.0014427	0.00362073	0.340593
ENSG00000143811.19	PYCR2	protein_coding	Q96C36	P5CR2_HUMAN	Pyrroline-5-carboxylate reductase 2	23375.8	-1.06538e-05	0.0014427	0.00364788	0.340593
ENSG00000105851.11	PIK3CG	protein_coding	P48736	PK3CG_HUMAN	Phosphatidylinositol 4,5-bisphosphate 3-kinase catalytic subunit gamma isoform	50828.6	0.274797	0.253962	0.00367482	0.340593
ENSG00000128309.17	MPST	protein_coding	P25325	THTM_HUMAN	3-mercaptopyruvate sulfurtransferase	55717.9	-0.379895	0.377884	0.00374829	0.343217
ENSG00000189283.10	FHIT	protein_coding	P49789	FHIT_HUMAN	Bis(5'-adenosyl)-triphosphatase	17554.2	-1.09219e-05	0.0014427	0.0039034	0.353165
ENSG00000136010.14	ALDH1L2	protein_coding	Q3SY69	AL1L2_HUMAN	Mitochondrial 10-formyltetrahydrofolate dehydrogenase	53895	-6.54438e-06	0.0014427	0.00398602	0.356397
ENSG00000169762.17	TAPT1	protein_coding	Q6NXT6	TAPT1_HUMAN	Transmembrane anterior posterior transformation protein 1 homolog	63371.3	1.75374e-05	0.0014427	0.00410466	0.360025
ENSG00000167703.15	SLC43A2	protein_coding	Q8N370	LAT4_HUMAN	Large neutral amino acids transporter small subunit 4	20619.6	6.15409e-06	0.0014427	0.00412134	0.360025
ENSG00000222038.4	POTEJ	protein_coding	P0CG39	POTEJ_HUMAN	POTE ankyrin domain family member J	154970	1.51029e-07	0.00144269	0.00438074	0.378336
ENSG00000141480.18	ARRB2	protein_coding	P32121	ARRB2_HUMAN	Beta-arrestin-2	135715	0.215424	0.182794	0.00453704	0.384059
ENSG00000264522.6	OTUD7B	protein_coding	Q6GQQ9	OTU7B_HUMAN	OTU domain-containing protein 7B	625.995	-2.78597e-07	0.00144269	0.00455912	0.384059
ENSG00000079739.17	PGM1	protein_coding	P36871	PGM1_HUMAN	Phosphoglucomutase-1	230911	-1.70036e-05	0.0014427	0.00470583	0.384059
ENSG00000102921.8	N4BP1	protein_coding	O75113	N4BP1_HUMAN	NEDD4-binding protein 1	13082.7	1.05216e-05	0.0014427	0.00472196	0.384059
ENSG00000136159.4	NUDT15	protein_coding	Q9NV35	NUD15_HUMAN	Nucleotide triphosphate diphosphatase NUDT15	215.165	1.78534e-06	0.0014427	0.00475392	0.384059
ENSG00000196549.13	MME	protein_coding	P08473	NEP_HUMAN	Neprilysin	36393.7	-4.15015e-06	0.0014427	0.0047687	0.384059
ENSG00000168918.14	INPP5D	protein_coding	Q92835	SHIP1_HUMAN	Phosphatidylinositol 3,4,5-trisphosphate 5-phosphatase 1	91444.6	1.34611e-05	0.0014427	0.00490823	0.384059
ENSG00000260314.3	MRC1	protein_coding	P22897	MRC1_HUMAN	Macrophage mannose receptor 1	1.89229e+06	1.33137e-05	0.00144269	0.00493562	0.384059
ENSG00000176978.14	DPP7	protein_coding	Q9UHL4	DPP2_HUMAN	Dipeptidyl peptidase 2	235329	-7.80874e-06	0.0014427	0.00495014	0.384059
ENSG00000132471.12	WBP2	protein_coding	Q969T9	WBP2_HUMAN	WW domain-binding protein 2	81927.9	1.00842e-05	0.0014427	0.00495234	0.384059
ENSG00000123268.9	ATF1	protein_coding	P18846	ATF1_HUMAN	Cyclic AMP-dependent transcription factor ATF-1	5955.16	2.59413e-07	0.00144269	0.00521088	0.400027
ENSG00000159189.12	C1QC	protein_coding	P02747	C1QC_HUMAN	Complement C1q subcomponent subunit C	81815.1	5.68634e-06	0.0014427	0.00534057	0.405883
ENSG00000127951.8	FGL2	protein_coding	Q14314	FGL2_HUMAN	Fibroleukin	85299.9	4.00476e-06	0.00144269	0.00543995	0.409343
ENSG00000116095.11	PLEKHA3	protein_coding	Q9HB20	PKHA3_HUMAN	Pleckstrin homology domain-containing family A member 3	13394.1	6.11927e-06	0.0014427	0.00552176	0.411425
ENSG00000161955.17	TNFSF13	protein_coding	O75888	TNF13_HUMAN	Tumor necrosis factor ligand superfamily member 13	518756	5.94292e-06	0.0014427	0.00571721	0.418435
ENSG00000107317.13	PTGDS	protein_coding	P41222	PTGDS_HUMAN	Prostaglandin-H2 D-isomerase	194029	-5.39581e-06	0.00144269	0.00572596	0.418435
ENSG00000185198.12	PRSS57	protein_coding	Q6UWY2	PRS57_HUMAN	Serine protease 57	5891.34	2.00468e-07	0.00144269	0.00594817	0.424992
ENSG00000185043.12	CIB1	protein_coding	Q99828	CIB1_HUMAN	Calcium and integrin-binding protein 1	23972.4	-2.1359e-05	0.00144269	0.00600634	0.424992
ENSG00000196236.13	XPNPEP3	protein_coding	Q9NQH7	XPP3_HUMAN	Xaa-Pro aminopeptidase 3	37733.4	-8.62959e-06	0.00144269	0.00603843	0.424992
ENSG00000166165.13	CKB	protein_coding	P12277	KCRB_HUMAN	Creatine kinase B-type	23321	-5.11596e-06	0.00144269	0.00604909	0.424992
ENSG00000214736.8	TOMM6	protein_coding	Q96B49	TOM6_HUMAN	Mitochondrial import receptor subunit TOM6 homolog	16762.3	2.31901e-07	0.00144269	0.00609529	0.424992
ENSG00000178950.17	GAK	protein_coding	O14976	GAK_HUMAN	Cyclin-G-associated kinase	90125.5	2.05963e-05	0.00144269	0.00635925	0.439367
ENSG00000136026.14	CKAP4	protein_coding	Q07065	CKAP4_HUMAN	Cytoskeleton-associated protein 4	403487	-1.1556e-05	0.00144269	0.00672416	0.460393
ENSG00000105655.19	ISYNA1	protein_coding	Q9NPH2	INO1_HUMAN	Inositol-3-phosphate synthase 1	125987	5.54356e-06	0.00144269	0.00678816	0.460625
ENSG00000062194.16	GPBP1	protein_coding	Q86WP2	GPBP1_HUMAN	Vasculin	18018.6	-7.70716e-08	0.0014427	0.00711747	0.478697
ENSG00000166130.15	IKBIP	protein_coding	Q70UQ0	IKIP_HUMAN	Inhibitor of nuclear factor kappa-B kinase-interacting protein	64022.8	-1.32028e-05	0.00144269	0.00721199	0.480799
ENSG00000157500.12	APPL1	protein_coding	Q9UKG1	DP13A_HUMAN	DCC-interacting protein 13-alpha	48844.7	1.11889e-05	0.00144269	0.00751205	0.496449
ENSG00000084234.18	APLP2	protein_coding	Q06481	APLP2_HUMAN	Amyloid beta precursor like protein 2	133624	-7.36588e-06	0.00144269	0.00800633	0.524553
ENSG00000130208.10	APOC1	protein_coding	P02654	APOC1_HUMAN	Apolipoprotein C-I	80524.6	-8.45001e-06	0.00144269	0.008163	0.530246
ENSG00000143631.11	FLG	protein_coding	P20930	FILA_HUMAN	Filaggrin	13229.9	4.51459e-06	0.00144269	0.00857796	0.544277
ENSG00000213445.10	SIPA1	protein_coding	Q96FS4	SIPA1_HUMAN	Signal-induced proliferation-associated protein 1	42675.7	1.54831e-05	0.00144269	0.00859758	0.544277
ENSG00000189308.11	LIN54	protein_coding	Q6MZP7	LIN54_HUMAN	Protein lin-54 homolog	1488.26	-3.07737e-06	0.0014427	0.00864463	0.544277
ENSG00000112305.15	SMAP1	protein_coding	Q8IYB5	SMAP1_HUMAN	Stromal membrane-associated protein 1	40078.8	1.1296e-05	0.00144269	0.00866546	0.544277
ENSG00000136830.12	NIBAN2	protein_coding	Q96TA1	NIBA2_HUMAN	Protein Niban 2	573526	1.4654e-05	0.00144269	0.00889893	0.554359
ENSG00000132164.10	SLC6A11	protein_coding	P48066	S6A11_HUMAN	Sodium- and chloride-dependent GABA transporter 3	14901.1	-1.81805e-07	0.0014427	0.00910538	0.562609
ENSG00000111276.12	CDKN1B	protein_coding	P46527	CDN1B_HUMAN	Cyclin-dependent kinase inhibitor 1B	1865.43	4.5064e-06	0.00144269	0.00925618	0.567314
ENSG00000167996.16	FTH1	protein_coding	P02794	FRIH_HUMAN	Ferritin heavy chain	303382	7.98967e-06	0.00144269	0.00934755	0.568331
ENSG00000113140.11	SPARC	protein_coding	P09486	SPRC_HUMAN	SPARC	694891	-9.29226e-06	0.00144269	0.0095601	0.571495
ENSG00000119711.13	ALDH6A1	protein_coding	Q02252	MMSA_HUMAN	Methylmalonate-semialdehyde dehydrogenase [acylating], mitochondrial	81015.2	-1.10906e-05	0.00144269	0.00965621	0.571495
ENSG00000132535.22	DLG4	protein_coding	P78352	DLG4_HUMAN	Disks large homolog 4	6287.5	1.91488e-07	0.00144269	0.00967659	0.571495
ENSG00000160307.10	S100B	protein_coding	P04271	S100B_HUMAN	Protein S100-B	128736	4.1938e-06	0.00144269	0.00970038	0.571495
ENSG00000120370.13	GORAB	protein_coding	Q5T7V8	GORAB_HUMAN	RAB6-interacting golgin	2471.9	2.25709e-07	0.00144269	0.0100429	0.587123
ENSG00000139514.13	SLC7A1	protein_coding	P30825	CTR1_HUMAN	High affinity cationic amino acid transporter 1	6441.65	-5.99621e-06	0.00144269	0.0107248	0.622203
ENSG00000166197.17	NOLC1	protein_coding	Q14978	NOLC1_HUMAN	Nucleolar and coiled-body phosphoprotein 1	30168	-1.20033e-05	0.00144269	0.0109647	0.631304
ENSG00000006015.18	REX1BD	protein_coding	Q96EN9	REX1B_HUMAN	Required for excision 1-B domain-containing protein	3114.27	2.07065e-07	0.00144269	0.0112402	0.642161
ENSG00000164125.16	GASK1B	protein_coding	Q6UWH4	GAK1B_HUMAN	Golgi-associated kinase 1B	7454.16	5.67721e-06	0.00144269	0.0113223	0.642161
ENSG00000131042.15	LILRB2	protein_coding	Q8N423	LIRB2_HUMAN	Leukocyte immunoglobulin-like receptor subfamily B member 2	28820	4.65893e-06	0.00144269	0.0118747	0.66703
ENSG00000139641.13	ESYT1	protein_coding	Q9BSJ8	ESYT1_HUMAN	Extended synaptotagmin-1	1.04714e+06	-2.57309e-05	0.00144266	0.0119363	0.66703
ENSG00000111181.13	SLC6A12	protein_coding	P48065	S6A12_HUMAN	Sodium- and chloride-dependent betaine transporter	1649.58	-1.21568e-07	0.0014427	0.0122368	0.676465
ENSG00000172232.10	AZU1	protein_coding	P20160	CAP7_HUMAN	Azurocidin	722434	3.78064e-06	0.00144269	0.0122832	0.676465
ENSG00000142552.8	RCN3	protein_coding	Q96D15	RCN3_HUMAN	Reticulocalbin-3	13298.7	-3.12376e-06	0.00144269	0.0126325	0.69032
ENSG00000135587.9	SMPD2	protein_coding	O60906	NSMA_HUMAN	Sphingomyelin phosphodiesterase 2	19652.7	-7.13303e-06	0.00144269	0.0127164	0.69032
ENSG00000154146.13	NRGN	protein_coding	Q92686	NEUG_HUMAN	Neurogranin	4345.43	7.45691e-06	0.00144269	0.0128789	0.69418
ENSG00000120217.14	CD274	protein_coding	Q9NZQ7	PD1L1_HUMAN	Programmed cell death 1 ligand 1	23946.7	1.12838e-05	0.00144269	0.0141228	0.755871
ENSG00000134899.24	ERCC5	protein_coding	P28715	ERCC5_HUMAN	DNA excision repair protein ERCC-5	34568.2	-1.10035e-05	0.00144269	0.0144056	0.761269
ENSG00000129824.16	RPS4Y1	protein_coding	P22090	RS4Y1_HUMAN	40S ribosomal protein S4, Y isoform 1	23791.3	6.42553e-08	0.0014427	0.014424	0.761269
ENSG00000136943.12	CTSV	protein_coding	O60911	CATL2_HUMAN	Cathepsin L2	12267.2	-6.66803e-06	0.00144269	0.0147938	0.775397
ENSG00000092068.20	SLC7A8	protein_coding	Q9UHI5	LAT2_HUMAN	Large neutral amino acids transporter small subunit 2	16677.7	3.93566e-06	0.00144269	0.015415	0.797171
ENSG00000015171.20	ZMYND11	protein_coding	Q15326	ZMY11_HUMAN	Zinc finger MYND domain-containing protein 11	2014.74	1.55086e-07	0.00144269	0.015419	0.797171
ENSG00000170291.15	ELP5	protein_coding	Q8TE02	ELP5_HUMAN	Elongator complex protein 5	19260.2	9.09787e-06	0.00144269	0.0160697	0.820416
ENSG00000213920.9	MDP1	protein_coding	Q86V88	MGDP1_HUMAN	Magnesium-dependent phosphatase 1	40594.2	7.60814e-06	0.00144269	0.0161006	0.820416
ENSG00000135069.14	PSAT1	protein_coding	Q9Y617	SERC_HUMAN	Phosphoserine aminotransferase	320041	-6.34536e-06	0.00144269	0.0161924	0.820416
ENSG00000116171.19	SCP2	protein_coding	P22307	SCP2_HUMAN	Sterol carrier protein 2	966786	-1.93899e-05	0.00144267	0.017381	0.870082
ENSG00000153395.10	LPCAT1	protein_coding	Q8NF37	PCAT1_HUMAN	Lysophosphatidylcholine acyltransferase 1	37319.1	-6.74013e-06	0.00144269	0.0174016	0.870082
ENSG00000173933.21	RBM4	protein_coding	Q9BWF3	RBM4_HUMAN	RNA-binding protein 4	2022.25	4.87017e-06	0.00144269	0.017943	0.891289
ENSG00000167508.12	MVD	protein_coding	P53602	MVD1_HUMAN	Diphosphomevalonate decarboxylase	144107	7.98291e-06	0.00144269	0.0183438	0.898844
ENSG00000122873.12	CISD1	protein_coding	Q9NZ45	CISD1_HUMAN	CDGSH iron-sulfur domain-containing protein 1	145143	1.73483e-05	0.00144267	0.0183753	0.898844
ENSG00000112149.10	CD83	protein_coding	Q01151	CD83_HUMAN	CD83 antigen	35756	-7.80492e-06	0.00144269	0.0184566	0.898844
ENSG00000188649.15	CC2D2B	protein_coding	Q6DHV5	C2D2B_HUMAN	Protein CC2D2B	44070.5	1.8402e-07	0.00144269	0.0186817	0.898844
ENSG00000058668.15	ATP2B4	protein_coding	P23634	AT2B4_HUMAN	Plasma membrane calcium-transporting ATPase 4	208053	-7.92659e-06	0.00144269	0.0186865	0.898844
ENSG00000104381.14	GDAP1	protein_coding	Q8TB36	GDAP1_HUMAN	Ganglioside-induced differentiation-associated protein 1	24050.7	-1.10063e-05	0.00144269	0.0199049	0.949399
ENSG00000023572.10	GLRX2	protein_coding	Q9NS18	GLRX2_HUMAN	Glutaredoxin-2, mitochondrial	20800.2	-9.77095e-06	0.00144269	0.0200706	0.949399
ENSG00000140545.15	MFGE8	protein_coding	Q08431	MFGM_HUMAN	Lactadherin	22079.6	7.71527e-06	0.00144269	0.0201123	0.949399
ENSG00000182199.11	SHMT2	protein_coding	P34897	GLYM_HUMAN	Serine hydroxymethyltransferase, mitochondrial	391275	-1.09255e-05	0.00144268	0.020321	0.952741
ENSG00000134072.11	CAMK1	protein_coding	Q14012	KCC1A_HUMAN	Calcium/calmodulin-dependent protein kinase type 1	336060	1.35364e-05	0.00144268	0.0204338	0.952741
ENSG00000149269.10	PAK1	protein_coding	Q13153	PAK1_HUMAN	Serine/threonine-protein kinase PAK 1	54099	7.77788e-06	0.00144269	0.0208904	0.957117
ENSG00000141429.14	GALNT1	protein_coding	Q10472	GALT1_HUMAN	Polypeptide N-acetylgalactosaminyltransferase 1	36947	9.44809e-06	0.00144269	0.0209981	0.957117
ENSG00000100448.4	CTSG	protein_coding	P08311	CATG_HUMAN	Cathepsin G	291525	2.86719e-06	0.00144269	0.0210257	0.957117
ENSG00000234127.9	TRIM26	protein_coding	Q12899	TRI26_HUMAN	Tripartite motif-containing protein 26	35683.5	1.34692e-05	0.00144268	0.0210314	0.957117
ENSG00000159216.19	RUNX1	protein_coding	Q01196	RUNX1_HUMAN	Runt-related transcription factor 1	6200.62	6.94408e-06	0.00144269	0.0212307	0.960437
ENSG00000223865.11	HLA-DPB1	protein_coding	P04440	DPB1_HUMAN	HLA class II histocompatibility antigen, DP beta 1 chain	211403	5.61604e-06	0.00144269	0.0216205	0.972284
ENSG00000107959.17	PITRM1	protein_coding	Q5JRX3	PREP_HUMAN	Presequence protease, mitochondrial	159042	-1.12148e-05	0.00144268	0.0218147	0.975246
ENSG00000155304.6	HSPA13	protein_coding	P48723	HSP13_HUMAN	Heat shock 70 kDa protein 13	85367.5	-9.98888e-06	0.00144269	0.0224725	0.994668
ENSG00000095002.15	MSH2	protein_coding	P43246	MSH2_HUMAN	DNA mismatch repair protein Msh2	25123	-1.11501e-05	0.00144268	0.0225624	0.994668
ENSG00000146834.14	MEPCE	protein_coding	Q7L2J0	MEPCE_HUMAN	7SK snRNA methylphosphate capping enzyme	22980.2	-1.03254e-05	0.00144269	0.0227136	0.994668
ENSG00000100056.12	ESS2	protein_coding	Q96DF8	ESS2_HUMAN	Splicing factor ESS-2 homolog	8292.46	-6.32563e-06	0.00144269	0.0227727	0.994668
ENSG00000175354.20	PTPN2	protein_coding	P17706	PTN2_HUMAN	Tyrosine-protein phosphatase non-receptor type 2	20547	-1.72092e-05	0.00144267	0.0237407	0.999933
ENSG00000043462.13	LCP2	protein_coding	Q13094	LCP2_HUMAN	Lymphocyte cytosolic protein 2	134432	1.94839e-05	0.00144266	0.0238366	0.999933
ENSG00000105755.8	ETHE1	protein_coding	O95571	ETHE1_HUMAN	Persulfide dioxygenase ETHE1, mitochondrial	513844	-1.04324e-05	0.00144268	0.0240279	0.999933
ENSG00000204434.6	POTEKP	unprocessed_pseudogene	Q9BYX7	ACTBM_HUMAN	Putative beta-actin-like protein 3	4815.95	9.12526e-05	0.00144414	0.024127	0.999933
ENSG00000067048.17	DDX3Y	protein_coding	O15523	DDX3Y_HUMAN	ATP-dependent RNA helicase DDX3Y	17696.1	5.27131e-08	0.0014427	0.0243854	0.999933
ENSG00000110218.9	PANX1	protein_coding	Q96RD7	PANX1_HUMAN	Pannexin-1	13539.9	-9.01881e-06	0.00144269	0.0244888	0.999933
ENSG00000141378.15	PTRH2	protein_coding	Q9Y3E5	PTH2_HUMAN	Peptidyl-tRNA hydrolase 2, mitochondrial	78376.9	-1.94913e-05	0.00144266	0.0246027	0.999933
ENSG00000105141.6	CASP14	protein_coding	P31944	CASPE_HUMAN	Caspase-14	49668.6	3.07576e-06	0.00144269	0.0249008	0.999933
ENSG00000140694.17	PARN	protein_coding	O95453	PARN_HUMAN	Poly(A)-specific ribonuclease PARN	32305.6	-1.74027e-05	0.00144266	0.0251087	0.999933
ENSG00000108587.16	GOSR1	protein_coding	O95249	GOSR1_HUMAN	Golgi SNAP receptor complex member 1	37188	1.832e-05	0.00144266	0.0257573	0.999933
ENSG00000007038.11	PRSS21	protein_coding	Q9Y6M0	TEST_HUMAN	Testisin	1903.38	-1.95501e-07	0.0014427	0.0258523	0.999933
ENSG00000113761.12	ZNF346	protein_coding	Q9UL40	ZN346_HUMAN	Zinc finger protein 346	1846.04	-1.35325e-07	0.00144269	0.0260844	0.999933
ENSG00000134905.17	CARS2	protein_coding	Q9HA77	SYCM_HUMAN	Probable cysteine--tRNA ligase, mitochondrial	105319	-7.51553e-06	0.00144269	0.0263243	0.999933
ENSG00000160799.12	CCDC12	protein_coding	Q8WUD4	CCD12_HUMAN	Coiled-coil domain-containing protein 12	250553	6.26712e-06	0.00144269	0.0267136	0.999933
ENSG00000204209.13	DAXX	protein_coding	Q9UER7	DAXX_HUMAN	Death domain-associated protein 6	53367.5	9.34338e-06	0.00144269	0.0267163	0.999933
ENSG00000185722.18	ANKFY1	protein_coding	Q9P2R3	ANFY1_HUMAN	Rabankyrin-5	100500	9.65447e-06	0.00144269	0.0268126	0.999933
ENSG00000115129.14	TP53I3	protein_coding	Q53FA7	QORX_HUMAN	Quinone oxidoreductase PIG3	169024	9.17214e-06	0.00144269	0.0274152	0.999933
ENSG00000142192.21	APP	protein_coding	P05067	A4_HUMAN	Amyloid-beta precursor protein	81725.8	-5.25962e-06	0.00144269	0.0274755	0.999933
ENSG00000077380.16	DYNC1I2	protein_coding	Q13409	DC1I2_HUMAN	Cytoplasmic dynein 1 intermediate chain 2	232043	2.09371e-05	0.00144265	0.0281428	0.999933
ENSG00000085719.13	CPNE3	protein_coding	O75131	CPNE3_HUMAN	Copine-3	206576	1.45943e-05	0.00144267	0.0283046	0.999933
ENSG00000198692.10	EIF1AY	protein_coding	O14602	IF1AY_HUMAN	Eukaryotic translation initiation factor 1A, Y-chromosomal	10950.7	6.75474e-08	0.0014427	0.0284068	0.999933
ENSG00000105698.16	USF2	protein_coding	Q15853	USF2_HUMAN	Upstream stimulatory factor 2	5024.6	-1.8089e-07	0.00144269	0.0286918	0.999933
ENSG00000137265.15	IRF4	protein_coding	Q15306	IRF4_HUMAN	Interferon regulatory factor 4	5816.41	3.37735e-06	0.00144269	0.0287755	0.999933
ENSG00000163807.6	KIAA1143	protein_coding	Q96AT1	K1143_HUMAN	Uncharacterized protein KIAA1143	2961.47	1.45678e-07	0.00144269	0.0296135	0.999933
ENSG00000166963.13	MAP1A	protein_coding	P78559	MAP1A_HUMAN	Microtubule-associated protein 1A	32565.7	3.66996e-06	0.00144269	0.0296672	0.999933
ENSG00000008394.13	MGST1	protein_coding	P10620	MGST1_HUMAN	Microsomal glutathione S-transferase 1	990545	-1.30661e-05	0.00144267	0.0300524	0.999933
ENSG00000017260.20	ATP2C1	protein_coding	P98194	AT2C1_HUMAN	Calcium-transporting ATPase type 2C member 1	26671.9	1.54378e-05	0.00144267	0.0302658	0.999933
ENSG00000115561.16	CHMP3	protein_coding	Q9Y3E7	CHMP3_HUMAN	Charged multivesicular body protein 3	44943.5	1.2219e-05	0.00144268	0.0303517	0.999933
ENSG00000164258.12	NDUFS4	protein_coding	O43181	NDUS4_HUMAN	NADH dehydrogenase [ubiquinone] iron-sulfur protein 4, mitochondrial	47218.2	1.21159e-05	0.00144268	0.0309637	0.999933
ENSG00000162407.9	PLPP3	protein_coding	O14495	PLPP3_HUMAN	Phospholipid phosphatase 3	39994.7	-8.3303e-06	0.00144269	0.0311766	0.999933
ENSG00000087086.15	FTL	protein_coding	P02792	FRIL_HUMAN	Ferritin light chain	216355	4.79385e-06	0.00144269	0.0313666	0.999933
ENSG00000106080.11	FKBP14	protein_coding	Q9NWM8	FKB14_HUMAN	Peptidyl-prolyl cis-trans isomerase FKBP14	8181.45	-6.35067e-06	0.00144269	0.03147	0.999933
ENSG00000125741.5	OPA3	protein_coding	Q9H6K4	OPA3_HUMAN	Optic atrophy 3 protein	24949.9	-7.15678e-06	0.00144269	0.0316155	0.999933
ENSG00000132357.14	CARD6	protein_coding	Q9BX69	CARD6_HUMAN	Caspase recruitment domain-containing protein 6	15674.4	-1.04279e-05	0.00144268	0.0318722	0.999933
ENSG00000164576.12	SAP30L	protein_coding	Q9HAJ7	SP30L_HUMAN	Histone deacetylase complex subunit SAP30L	6601.2	-1.26978e-07	0.00144269	0.0322114	0.999933
ENSG00000003509.16	NDUFAF7	protein_coding	Q7L592	NDUF7_HUMAN	Protein arginine methyltransferase NDUFAF7, mitochondrial	46820.9	-1.12188e-05	0.00144268	0.0326445	0.999933
ENSG00000101421.4	CHMP4B	protein_coding	Q9H444	CHM4B_HUMAN	Charged multivesicular body protein 4b	118802	1.41661e-05	0.00144267	0.0328571	0.999933
ENSG00000030582.18	GRN	protein_coding	P28799	GRN_HUMAN	Progranulin	176601	-1.15593e-05	0.00144268	0.0334254	0.999933
ENSG00000054793.14	ATP9A	protein_coding	O75110	ATP9A_HUMAN	Probable phospholipid-transporting ATPase IIA	141605	-6.44265e-06	0.00144269	0.0335751	0.999933
ENSG00000130348.11	QRSL1	protein_coding	Q9H0R6	GATA_HUMAN	Glutamyl-tRNA(Gln) amidotransferase subunit A, mitochondrial	27613	-1.57625e-05	0.00144266	0.0336954	0.999933
ENSG00000184867.14	ARMCX2	protein_coding	Q7L311	ARMX2_HUMAN	Armadillo repeat-containing X-linked protein 2	6984.89	-2.52284e-06	0.00144269	0.0342611	0.999933
ENSG00000115271.11	GCA	protein_coding	P28676	GRAN_HUMAN	Grancalcin	362642	1.06172e-05	0.00144268	0.0348052	0.999933
ENSG00000168487.20	BMP1	protein_coding	P13497	BMP1_HUMAN	Bone morphogenetic protein 1	9191.61	7.28448e-06	0.00144269	0.0348297	0.999933
ENSG00000170873.19	MTSS1	protein_coding	O43312	MTSS1_HUMAN	Protein MTSS 1	1021.37	-1.7185e-07	0.00144269	0.0349087	0.999933
ENSG00000105810.10	CDK6	protein_coding	Q00534	CDK6_HUMAN	Cyclin-dependent kinase 6	9129.11	3.60177e-06	0.00144269	0.0350628	0.999933
ENSG00000242574.9	HLA-DMB	protein_coding	P28068	DMB_HUMAN	HLA class II histocompatibility antigen, DM beta chain	78268.7	5.4445e-06	0.00144269	0.0351101	0.999933
ENSG00000142634.13	EFHD2	protein_coding	Q96C19	EFHD2_HUMAN	EF-hand domain-containing protein D2	849828	9.28184e-06	0.00144268	0.0351594	0.999933
ENSG00000106178.7	CCL24	protein_coding	O00175	CCL24_HUMAN	C-C motif chemokine 24	18624.8	7.88519e-07	0.0014427	0.0351654	0.999933
ENSG00000185813.11	PCYT2	protein_coding	Q99447	PCY2_HUMAN	Ethanolamine-phosphate cytidylyltransferase	60267.6	9.96776e-06	0.00144268	0.0352006	0.999933
ENSG00000065911.13	MTHFD2	protein_coding	P13995	MTDC_HUMAN	Bifunctional methylenetetrahydrofolate dehydrogenase/cyclohydrolase, mitochondrial	128511	-9.5727e-06	0.00144268	0.0353751	0.999933
ENSG00000069509.6	FUNDC1	protein_coding	Q8IVP5	FUND1_HUMAN	FUN14 domain-containing protein 1	22156	-7.17657e-06	0.00144269	0.0355897	0.999933
ENSG00000249437.8	NAIP	protein_coding	Q13075	BIRC1_HUMAN	Baculoviral IAP repeat-containing protein 1	45356.2	5.0363e-06	0.00144269	0.0357977	0.999933
ENSG00000148358.20	GPR107	protein_coding	Q5VW38	GP107_HUMAN	Protein GPR107	28350.9	8.42081e-06	0.00144269	0.035976	0.999933
ENSG00000186283.14	TOR3A	protein_coding	Q9H497	TOR3A_HUMAN	Torsin-3A	20724.8	-3.67189e-06	0.00144269	0.0363755	0.999933
ENSG00000116062.17	MSH6	protein_coding	P52701	MSH6_HUMAN	DNA mismatch repair protein Msh6	7721.51	-8.44381e-06	0.00144268	0.0372521	0.999933
ENSG00000104518.11	GSDMD	protein_coding	P57764	GSDMD_HUMAN	Gasdermin-D	73308.5	4.79643e-06	0.00144269	0.0373962	0.999933
ENSG00000079819.19	EPB41L2	protein_coding	O43491	E41L2_HUMAN	Band 4.1-like protein 2	110519	9.41229e-06	0.00144268	0.0376918	0.999933
ENSG00000163932.15	PRKCD	protein_coding	Q05655	KPCD_HUMAN	Protein kinase C delta type	278115	1.38909e-05	0.00144267	0.0378778	0.999933
ENSG00000188313.13	PLSCR1	protein_coding	O15162	PLS1_HUMAN	Phospholipid scramblase 1	51871.7	4.71655e-06	0.00144269	0.0383098	0.999933
ENSG00000162433.15	AK4	protein_coding	P27144	KAD4_HUMAN	Adenylate kinase 4, mitochondrial	170740	-5.02244e-06	0.00144269	0.0385955	0.999933
ENSG00000242498.8	ARPIN	protein_coding	Q7Z6K5	ARPIN_HUMAN	Arpin	64595.2	5.29942e-06	0.00144269	0.0386032	0.999933
ENSG00000159763.4	PIP	protein_coding	P12273	PIP_HUMAN	Prolactin-inducible protein	50376	2.68336e-06	0.00144269	0.0388768	0.999933
ENSG00000197561.7	ELANE	protein_coding	P08246	ELNE_HUMAN	Neutrophil elastase	35502.6	2.6038e-06	0.00144269	0.0390193	0.999933
ENSG00000145431.11	PDGFC	protein_coding	Q9NRA1	PDGFC_HUMAN	Platelet-derived growth factor C	1690.44	1.62759e-07	0.00144269	0.0392597	0.999933
ENSG00000134259.6	NGF	protein_coding	P01138	NGF_HUMAN	Beta-nerve growth factor	80387.2	2.47966e-06	0.00144269	0.0393643	0.999933
ENSG00000113273.17	ARSB	protein_coding	P15848	ARSB_HUMAN	Arylsulfatase B	93913	7.89857e-06	0.00144269	0.0395835	0.999933
ENSG00000023191.17	RNH1	protein_coding	P13489	RINI_HUMAN	Ribonuclease inhibitor	2.04399e+06	1.37589e-05	0.00144267	0.0396798	0.999933
ENSG00000117151.13	CTBS	protein_coding	Q01459	DIAC_HUMAN	Di-N-acetylchitobiase	46825.8	8.22369e-06	0.00144268	0.0402149	0.999933
ENSG00000134030.14	CTIF	protein_coding	O43310	CTIF_HUMAN	CBP80/20-dependent translation initiation factor	14316.9	-4.94123e-06	0.00144269	0.0407036	0.999933
ENSG00000119185.13	ITGB1BP1	protein_coding	O14713	ITBP1_HUMAN	Integrin beta-1-binding protein 1	4343.34	6.19868e-06	0.00144269	0.0409825	0.999933
ENSG00000090372.15	STRN4	protein_coding	Q9NRL3	STRN4_HUMAN	Striatin-4	43519.4	1.07661e-05	0.00144268	0.0410318	0.999933
ENSG00000163071.11	SPATA18	protein_coding	Q8TC71	MIEAP_HUMAN	Mitochondria-eating protein	19553.6	7.26415e-06	0.00144269	0.0415289	0.999933
ENSG00000151012.13	SLC7A11	protein_coding	Q9UPY5	XCT_HUMAN	Cystine/glutamate transporter	39984.8	4.33493e-06	0.00144269	0.0416276	0.999933
ENSG00000148297.16	MED22	protein_coding	Q15528	MED22_HUMAN	Mediator of RNA polymerase II transcription subunit 22	4772.4	1.15003e-07	0.00144269	0.0418862	0.999933
ENSG00000167613.16	LAIR1	protein_coding	Q6GTX8	LAIR1_HUMAN	Leukocyte-associated immunoglobulin-like receptor 1	94686.7	-1.12329e-05	0.00144267	0.0419362	0.999933
ENSG00000163938.17	GNL3	protein_coding	Q9BVP2	GNL3_HUMAN	Guanine nucleotide-binding protein-like 3	33656.8	-9.69898e-06	0.00144268	0.0419765	0.999933
ENSG00000120708.17	TGFBI	protein_coding	Q15582	BGH3_HUMAN	Transforming growth factor-beta-induced protein ig-h3	1.53734e+06	3.85991e-06	0.00144269	0.042164	0.999933
ENSG00000164548.11	TRA2A	protein_coding	Q13595	TRA2A_HUMAN	Transformer-2 protein homolog alpha	63675	5.13637e-06	0.00144269	0.0423148	0.999933
ENSG00000163631.17	ALB	protein_coding	P02768	ALBU_HUMAN	Albumin	32487.4	3.72678e-06	0.00144269	0.0423938	0.999933
ENSG00000189159.16	JPT1	protein_coding	Q9UK76	JUPI1_HUMAN	Jupiter microtubule associated homolog 1	51295.2	1.44546e-05	0.00144266	0.0426608	0.999933
ENSG00000147654.15	EBAG9	protein_coding	O00559	RCAS1_HUMAN	Receptor-binding cancer antigen expressed on SiSo cells	15339.7	1.20195e-06	0.00144269	0.0427427	0.999933
ENSG00000109436.8	TBC1D9	protein_coding	Q6ZT07	TBCD9_HUMAN	TBC1 domain family member 9	20595.5	1.17786e-05	0.00144267	0.0431518	0.999933
ENSG00000172725.14	CORO1B	protein_coding	Q9BR76	COR1B_HUMAN	Coronin-1B	519804	1.17501e-05	0.00144267	0.0434659	0.999933
ENSG00000104823.9	ECH1	protein_coding	Q13011	ECH1_HUMAN	Delta(3,5)-Delta(2,4)-dienoyl-CoA isomerase, mitochondrial	582148	-1.04848e-05	0.00144268	0.0436737	0.999933
ENSG00000163661.4	PTX3	protein_coding	P26022	PTX3_HUMAN	Pentraxin-related protein PTX3	19841	-4.73295e-06	0.00144269	0.0437191	0.999933
ENSG00000150593.18	PDCD4	protein_coding	Q53EL6	PDCD4_HUMAN	Programmed cell death protein 4	105006	-6.54798e-06	0.00144269	0.0437712	0.999933
ENSG00000173369.17	C1QB	protein_coding	P02746	C1QB_HUMAN	Complement C1q subcomponent subunit B	28184.7	2.74793e-06	0.00144269	0.0439785	0.999933
ENSG00000143436.11	MRPL9	protein_coding	Q9BYD2	RM09_HUMAN	39S ribosomal protein L9, mitochondrial	53193.8	-7.60929e-06	0.00144269	0.0440817	0.999933
ENSG00000125970.12	RALY	protein_coding	Q9UKM9	RALY_HUMAN	RNA-binding protein Raly	112336	5.67976e-06	0.00144269	0.0447284	0.999933
ENSG00000123384.14	LRP1	protein_coding	Q07954	LRP1_HUMAN	Prolow-density lipoprotein receptor-related protein 1	241782	1.85589e-05	0.00144264	0.0448028	0.999933
ENSG00000105409.19	ATP1A3	protein_coding	P13637	AT1A3_HUMAN	Sodium/potassium-transporting ATPase subunit alpha-3	10443.5	9.03592e-08	0.00144269	0.0450111	0.999933
ENSG00000173542.9	MOB1B	protein_coding	Q7L9L4	MOB1B_HUMAN	MOB kinase activator 1B	152644	9.35486e-06	0.00144268	0.0450748	0.999933
ENSG00000126264.10	HCST	protein_coding	Q9UBK5	HCST_HUMAN	Hematopoietic cell signal transducer	20442.7	3.2734e-08	0.00144269	0.0453239	0.999933
ENSG00000166401.15	SERPINB8	protein_coding	P50452	SPB8_HUMAN	Serpin B8	138504	9.74577e-06	0.00144268	0.0459746	0.999933
ENSG00000244005.13	NFS1	protein_coding	Q9Y697	NFS1_HUMAN	Cysteine desulfurase	47439	-1.20666e-05	0.00144267	0.0461239	0.999933
ENSG00000112394.17	SLC16A10	protein_coding	Q8TF71	MOT10_HUMAN	Monocarboxylate transporter 10	20387.3	-6.05192e-06	0.00144269	0.0463092	0.999933
ENSG00000138279.16	ANXA7	protein_coding	P20073	ANXA7_HUMAN	Annexin A7	387024	1.88937e-05	0.00144263	0.0464301	0.999933
ENSG00000122912.15	SLC25A16	protein_coding	P16260	GDC_HUMAN	Solute carrier family 25 member 16	23913.2	-8.43753e-06	0.00144268	0.0467921	0.999933
ENSG00000175198.17	PCCA	protein_coding	P05165	PCCA_HUMAN	Propionyl-CoA carboxylase alpha chain, mitochondrial	46859.8	-1.14651e-05	0.00144267	0.0471334	0.999933
ENSG00000254505.11	CHMP4A	protein_coding	Q9BY43	CHM4A_HUMAN	Charged multivesicular body protein 4a	60725	1.15379e-05	0.00144267	0.0473509	0.999933
ENSG00000135245.10	HILPDA	protein_coding	Q9Y5L2	HLPDA_HUMAN	Hypoxia-inducible lipid droplet-associated protein	2195.97	1.41346e-07	0.00144269	0.047404	0.999933
ENSG00000130203.10	APOE	protein_coding	P02649	APOE_HUMAN	Apolipoprotein E	1.93429e+06	-6.23131e-06	0.00144269	0.0478802	0.999933
ENSG00000124198.10	ARFGEF2	protein_coding	Q9Y6D5	BIG2_HUMAN	Brefeldin A-inhibited guanine nucleotide-exchange protein 2	46166.4	9.52706e-06	0.00144268	0.048171	0.999933
ENSG00000172071.15	EIF2AK3	protein_coding	Q9NZJ5	E2AK3_HUMAN	Eukaryotic translation initiation factor 2-alpha kinase 3	7934.99	-6.60938e-06	0.00144269	0.0483753	0.999933
ENSG00000111331.14	OAS3	protein_coding	Q9Y6K5	OAS3_HUMAN	2'-5'-oligoadenylate synthase 3	176083	3.58434e-06	0.00144269	0.0484215	0.999933
ENSG00000177951.17	BET1L	protein_coding	Q9NYM9	BET1L_HUMAN	BET1-like protein	5728.82	-4.28109e-06	0.00144269	0.0487098	0.999933
ENSG00000005381.8	MPO	protein_coding	P05164	PERM_HUMAN	Myeloperoxidase	3.11427e+06	2.33664e-06	0.00144269	0.0488106	0.999933
ENSG00000159063.14	ALG8	protein_coding	Q9BVK2	ALG8_HUMAN	Probable dolichyl pyrophosphate Glc1Man9GlcNAc2 alpha-1,3-glucosyltransferase	30314.5	-7.43775e-06	0.00144268	0.0488673	0.999933
ENSG00000078808.19	SDF4	protein_coding	Q9BRK5	CAB45_HUMAN	45 kDa calcium-binding protein	21231.5	5.10364e-06	0.00144269	0.0492899	0.999933
ENSG00000132300.19	PTCD3	protein_coding	Q96EY7	PTCD3_HUMAN	Pentatricopeptide repeat domain-containing protein 3, mitochondrial	75346.9	-1.27449e-05	0.00144266	0.0496672	0.999933
ENSG00000162512.16	SDC3	protein_coding	O75056	SDC3_HUMAN	Syndecan-3	2754.23	1.27184e-07	0.00144269	0.0497087	0.999933
ENSG00000135452.10	TSPAN31	protein_coding	Q12999	TSN31_HUMAN	Tetraspanin-31	4651.5	3.56717e-06	0.00144269	0.0501818	0.999933
ENSG00000136235.17	GPNMB	protein_coding	Q14956	GPNMB_HUMAN	Transmembrane glycoprotein NMB	997892	-9.08527e-06	0.00144268	0.0502433	0.999933
ENSG00000026508.20	CD44	protein_coding	P16070	CD44_HUMAN	CD44 antigen	4.3204e+06	1.74817e-05	0.00144264	0.0502448	0.999933
ENSG00000196415.10	PRTN3	protein_coding	P24158	PRTN3_HUMAN	Myeloblastin	220616	2.15478e-06	0.00144269	0.0503694	0.999933
ENSG00000184988.8	TMEM106A	protein_coding	Q96A25	T106A_HUMAN	Transmembrane protein 106A	7359.56	-5.58563e-08	0.00144269	0.0504355	0.999933
ENSG00000106028.11	SSBP1	protein_coding	Q04837	SSBP_HUMAN	Single-stranded DNA-binding protein, mitochondrial	293385	-1.07376e-05	0.00144267	0.05069	0.999933
ENSG00000099800.8	TIMM13	protein_coding	Q9Y5L4	TIM13_HUMAN	Mitochondrial import inner membrane translocase subunit Tim13	321550	-9.40763e-06	0.00144268	0.0508184	0.999933
ENSG00000109472.14	CPE	protein_coding	P16870	CBPE_HUMAN	Carboxypeptidase E	11872.2	-2.38437e-06	0.00144269	0.0510128	0.999933
ENSG00000110876.10	SELPLG	protein_coding	Q14242	SELPL_HUMAN	P-selectin glycoprotein ligand 1	36990.5	5.11266e-06	0.00144269	0.0513802	0.999933
ENSG00000198771.11	RCSD1	protein_coding	Q6JBY9	CPZIP_HUMAN	CapZ-interacting protein	17613.6	3.02265e-06	0.00144269	0.0517707	0.999933
ENSG00000128463.13	EMC4	protein_coding	Q5J8M3	EMC4_HUMAN	ER membrane protein complex subunit 4	83238.4	-9.86411e-06	0.00144268	0.0518955	0.999933
ENSG00000266714.9	MYO15B	protein_coding	Q96JP2	MY15B_HUMAN	Unconventional myosin-XVB	1.19794e+06	-8.23833e-07	0.00144269	0.0520308	0.999933
ENSG00000107341.5	UBE2R2	protein_coding	Q712K3	UB2R2_HUMAN	Ubiquitin-conjugating enzyme E2 R2	51765.3	-7.21462e-06	0.00144268	0.0522381	0.999933
ENSG00000151490.15	PTPRO	protein_coding	Q16827	PTPRO_HUMAN	Receptor-type tyrosine-protein phosphatase O	35492.1	7.75368e-06	0.00144268	0.0527294	0.999933
ENSG00000065989.16	PDE4A	protein_coding	P27815	PDE4A_HUMAN	cAMP-specific 3',5'-cyclic phosphodiesterase 4A	9493.08	8.94824e-06	0.00144268	0.0528273	0.999933
ENSG00000160124.9	MIX23	protein_coding	Q4VC31	MIX23_HUMAN	Protein MIX23	47303.5	-9.47389e-06	0.00144268	0.0530875	0.999933
ENSG00000142657.21	PGD	protein_coding	P52209	6PGD_HUMAN	6-phosphogluconate dehydrogenase, decarboxylating	2.47268e+06	1.84425e-05	0.00144263	0.0538094	0.999933
ENSG00000105357.19	MYH14	protein_coding	Q7Z406	MYH14_HUMAN	Myosin-14	758357	7.36735e-06	0.00144268	0.053928	0.999933
ENSG00000276231.5	PIK3R6	protein_coding	Q5UE93	PI3R6_HUMAN	Phosphoinositide 3-kinase regulatory subunit 6	17455.7	5.79808e-06	0.00144269	0.0543671	0.999933
ENSG00000157368.11	IL34	protein_coding	Q6ZMJ4	IL34_HUMAN	Interleukin-34	140673	2.31705e-06	0.00144269	0.0544923	0.999933
ENSG00000109320.13	NFKB1	protein_coding	P19838	NFKB1_HUMAN	Nuclear factor NF-kappa-B p105 subunit	53502.2	1.57418e-05	0.00144265	0.054725	0.999933
ENSG00000055044.11	NOP58	protein_coding	Q9Y2X3	NOP58_HUMAN	Nucleolar protein 58	81785.4	-6.71526e-06	0.00144269	0.0550223	0.999933
ENSG00000164051.14	CCDC51	protein_coding	Q96ER9	MITOK_HUMAN	Mitochondrial potassium channel	30295.3	-9.46466e-06	0.00144268	0.055217	0.999933
ENSG00000135048.14	CEMIP2	protein_coding	Q9UHN6	CEIP2_HUMAN	Cell surface hyaluronidase	17331.7	8.64415e-06	0.00144268	0.0571402	0.999933
ENSG00000156110.15	ADK	protein_coding	P55263	ADK_HUMAN	Adenosine kinase	240392	-7.97925e-06	0.00144268	0.0571761	0.999933
ENSG00000124145.6	SDC4	protein_coding	P31431	SDC4_HUMAN	Syndecan-4	35454.1	-6.12773e-06	0.00144269	0.0575176	0.999933
ENSG00000196365.12	LONP1	protein_coding	P36776	LONM_HUMAN	Lon protease homolog, mitochondrial	464933	-1.0426e-05	0.00144267	0.0576663	0.999933
ENSG00000234745.13	HLA-B	protein_coding	P01889	HLAB_HUMAN	HLA class I histocompatibility antigen, B alpha chain	609500	-8.51457e-06	0.00144268	0.0589288	0.999933
ENSG00000105617.4	LENG1	protein_coding	Q96BZ8	LENG1_HUMAN	Leukocyte receptor cluster member 1	7544.17	2.02167e-06	0.00144269	0.0599887	0.999933
ENSG00000168872.17	DDX19A	protein_coding	Q9NUU7	DD19A_HUMAN	ATP-dependent RNA helicase DDX19A	88855.3	-1.0531e-05	0.00144267	0.0601022	0.999933
ENSG00000096060.15	FKBP5	protein_coding	Q13451	FKBP5_HUMAN	Peptidyl-prolyl cis-trans isomerase FKBP5	395932	1.10566e-05	0.00144267	0.0602975	0.999933
ENSG00000197355.11	UAP1L1	protein_coding	Q3KQV9	UAP1L_HUMAN	UDP-N-acetylhexosamine pyrophosphorylase-like protein 1	263696	1.19155e-05	0.00144266	0.0603086	0.999933
ENSG00000163106.11	HPGDS	protein_coding	O60760	HPGDS_HUMAN	Hematopoietic prostaglandin D synthase	15443.1	3.26061e-06	0.00144269	0.0604559	0.999933
ENSG00000132286.12	TIMM10B	protein_coding	Q9Y5J6	T10B_HUMAN	Mitochondrial import inner membrane translocase subunit Tim10 B	17731.2	-7.73488e-06	0.00144268	0.061044	0.999933
ENSG00000099949.21	LZTR1	protein_coding	Q8N653	LZTR1_HUMAN	Leucine-zipper-like transcriptional regulator 1	6266.43	7.05306e-06	0.00144268	0.0612097	0.999933
ENSG00000105499.14	PLA2G4C	protein_coding	Q9UP65	PA24C_HUMAN	Cytosolic phospholipase A2 gamma	29723.5	-3.24836e-06	0.00144269	0.0617489	0.999933
ENSG00000100890.16	PRORP	protein_coding	O15091	MRPP3_HUMAN	Mitochondrial ribonuclease P catalytic subunit	26037.3	-1.00639e-05	0.00144267	0.0621708	0.999933
ENSG00000124532.15	MRS2	protein_coding	Q9HD23	MRS2_HUMAN	Magnesium transporter MRS2 homolog, mitochondrial	29957.6	-1.01426e-05	0.00144267	0.0622384	0.999933
ENSG00000006652.15	IFRD1	protein_coding	O00458	IFRD1_HUMAN	Interferon-related developmental regulator 1	3609.84	-3.52511e-06	0.00144269	0.0622516	0.999933
ENSG00000112972.15	HMGCS1	protein_coding	Q01581	HMCS1_HUMAN	Hydroxymethylglutaryl-CoA synthase, cytoplasmic	32095.4	4.95345e-06	0.00144269	0.062405	0.999933
ENSG00000011376.12	LARS2	protein_coding	Q15031	SYLM_HUMAN	Leucine--tRNA ligase, mitochondrial	46151.9	-9.65182e-06	0.00144267	0.0624649	0.999933
ENSG00000169397.4	RNASE3	protein_coding	P12724	ECP_HUMAN	Eosinophil cationic protein	88820.6	1.99215e-06	0.00144269	0.0627182	0.999933
ENSG00000162065.14	TBC1D24	protein_coding	Q9ULP9	TBC24_HUMAN	TBC1 domain family member 24	31846.4	1.24855e-05	0.00144266	0.0629305	0.999933
ENSG00000204257.15	HLA-DMA	protein_coding	P28067	DMA_HUMAN	HLA class II histocompatibility antigen, DM alpha chain	52196.1	3.03434e-06	0.00144269	0.0632438	0.999933
ENSG00000170638.10	TRABD	protein_coding	Q9H4I3	TRABD_HUMAN	TraB domain-containing protein	35954.3	-8.86644e-06	0.00144268	0.0632454	0.999933
ENSG00000100985.7	MMP9	protein_coding	P14780	MMP9_HUMAN	Matrix metalloproteinase-9	500422	-2.76241e-06	0.00144269	0.0638845	0.999933
ENSG00000030110.13	BAK1	protein_coding	Q16611	BAK_HUMAN	Bcl-2 homologous antagonist/killer	66434.5	-3.34751e-06	0.00144269	0.0641633	0.999933
ENSG00000243927.6	MRPS6	protein_coding	P82932	RT06_HUMAN	28S ribosomal protein S6, mitochondrial	70888.1	-7.09019e-06	0.00144268	0.0645209	0.999933
ENSG00000155849.16	ELMO1	protein_coding	Q92556	ELMO1_HUMAN	Engulfment and cell motility protein 1	120346	1.08481e-05	0.00144267	0.064977	0.999933
ENSG00000149196.16	HIKESHI	protein_coding	Q53FT3	HIKES_HUMAN	Protein Hikeshi	9923.88	5.67698e-06	0.00144269	0.0650781	0.999933
ENSG00000176438.13	SYNE3	protein_coding	Q6ZMZ3	SYNE3_HUMAN	Nesprin-3	17287.8	6.40421e-06	0.00144269	0.0652314	0.999933
ENSG00000169288.18	MRPL1	protein_coding	Q9BYD6	RM01_HUMAN	39S ribosomal protein L1, mitochondrial	45100	-8.48168e-06	0.00144268	0.0652472	0.999933
ENSG00000187796.15	CARD9	protein_coding	Q9H257	CARD9_HUMAN	Caspase recruitment domain-containing protein 9	54171	8.8716e-06	0.00144268	0.0656559	0.999933
ENSG00000179115.11	FARSA	protein_coding	Q9Y285	SYFA_HUMAN	Phenylalanine--tRNA ligase alpha subunit	357562	-1.25535e-05	0.00144266	0.0656875	0.999933
ENSG00000107833.10	NPM3	protein_coding	O75607	NPM3_HUMAN	Nucleoplasmin-3	36504.8	-7.3645e-06	0.00144268	0.0660535	0.999933
ENSG00000076716.9	GPC4	protein_coding	O75487	GPC4_HUMAN	Glypican-4	153720	-3.27803e-06	0.00144269	0.0661749	0.999933
ENSG00000140379.9	BCL2A1	protein_coding	Q16548	B2LA1_HUMAN	Bcl-2-related protein A1	18743.9	-5.48845e-06	0.00144269	0.0669554	0.999933
ENSG00000131375.10	CAPN7	protein_coding	Q9Y6W3	CAN7_HUMAN	Calpain-7	27945	8.67222e-06	0.00144268	0.0674075	0.999933
ENSG00000135070.15	ISCA1	protein_coding	Q9BUE6	ISCA1_HUMAN	Iron-sulfur cluster assembly 1 homolog, mitochondrial	12406	-6.36534e-06	0.00144269	0.0678482	0.999933
ENSG00000122861.16	PLAU	protein_coding	P00749	UROK_HUMAN	Urokinase-type plasminogen activator	43644.3	4.21978e-06	0.00144269	0.0684403	0.999933
ENSG00000101439.9	CST3	protein_coding	P01034	CYTC_HUMAN	Cystatin-C	410236	-6.47173e-06	0.00144268	0.0685742	0.999933
ENSG00000157593.19	SLC35B2	protein_coding	Q8TB61	S35B2_HUMAN	Adenosine 3'-phospho 5'-phosphosulfate transporter 1	16847.4	2.92587e-06	0.00144269	0.0687574	0.999933
ENSG00000117305.15	HMGCL	protein_coding	P35914	HMGCL_HUMAN	Hydroxymethylglutaryl-CoA lyase, mitochondrial	374144	-9.03654e-06	0.00144267	0.0690938	0.999933
ENSG00000119632.4	IFI27L2	protein_coding	Q9H2X8	I27L2_HUMAN	Interferon alpha-inducible protein 27-like protein 2	10508.8	2.61141e-06	0.00144269	0.069927	0.999933
ENSG00000120889.13	TNFRSF10B	protein_coding	O14763	TR10B_HUMAN	Tumor necrosis factor receptor superfamily member 10B	24612.9	-6.48429e-06	0.00144268	0.0699692	0.999933
ENSG00000183741.12	CBX6	protein_coding	O95503	CBX6_HUMAN	Chromobox protein homolog 6	318.767	1.87641e-07	0.00144269	0.0703612	0.999933
ENSG00000162511.8	LAPTM5	protein_coding	Q13571	LAPM5_HUMAN	Lysosomal-associated transmembrane protein 5	800039	-4.39732e-06	0.00144269	0.0704959	0.999933
ENSG00000120942.14	UBIAD1	protein_coding	Q9Y5Z9	UBIA1_HUMAN	UbiA prenyltransferase domain-containing protein 1	1556.31	1.25404e-07	0.00144269	0.0709814	0.999933
ENSG00000114054.14	PCCB	protein_coding	P05166	PCCB_HUMAN	Propionyl-CoA carboxylase beta chain, mitochondrial	65768.1	-9.19858e-06	0.00144267	0.0716141	0.999933
ENSG00000035862.12	TIMP2	protein_coding	P16035	TIMP2_HUMAN	Metalloproteinase inhibitor 2	139450	-3.79488e-06	0.00144269	0.0716736	0.999933
ENSG00000165283.16	STOML2	protein_coding	Q9UJZ1	STML2_HUMAN	Stomatin-like protein 2, mitochondrial	357192	-1.10019e-05	0.00144266	0.0719549	0.999933
ENSG00000126953.8	TIMM8A	protein_coding	O60220	TIM8A_HUMAN	Mitochondrial import inner membrane translocase subunit Tim8 A	47605.7	-5.32361e-06	0.00144269	0.0719574	0.999933
ENSG00000182578.14	CSF1R	protein_coding	P07333	CSF1R_HUMAN	Macrophage colony-stimulating factor 1 receptor	22330	-7.13685e-06	0.00144268	0.0720237	0.999933
ENSG00000100365.16	NCF4	protein_coding	Q15080	NCF4_HUMAN	Neutrophil cytosol factor 4	297479	7.37111e-06	0.00144268	0.0720957	0.999933
ENSG00000008838.20	MED24	protein_coding	O75448	MED24_HUMAN	Mediator of RNA polymerase II transcription subunit 24	27602.3	-6.22899e-06	0.00144269	0.0722583	0.999933
ENSG00000067369.14	TP53BP1	protein_coding	Q12888	TP53B_HUMAN	TP53-binding protein 1	82171.4	-9.67295e-06	0.00144267	0.0724016	0.999933
ENSG00000106591.4	MRPL32	protein_coding	Q9BYC8	RM32_HUMAN	39S ribosomal protein L32, mitochondrial	13692.1	-1.00338e-05	0.00144267	0.0726848	0.999933
ENSG00000164713.10	BRI3	protein_coding	O95415	BRI3_HUMAN	Brain protein I3	14013.1	5.54646e-06	0.00144269	0.0729972	0.999933
ENSG00000170542.6	SERPINB9	protein_coding	P50453	SPB9_HUMAN	Serpin B9	114057	1.03266e-05	0.00144267	0.0730026	0.999933
ENSG00000125144.14	MT1G	protein_coding	P13640	MT1G_HUMAN	Metallothionein-1G	8018.08	-9.55562e-07	0.00144269	0.0732845	0.999933
ENSG00000120992.18	LYPLA1	protein_coding	O75608	LYPA1_HUMAN	Acyl-protein thioesterase 1	218418	8.80764e-06	0.00144268	0.0733718	0.999933
ENSG00000047621.12	C12orf4	protein_coding	Q9NQ89	CL004_HUMAN	Protein C12orf4	20009.3	6.63873e-06	0.00144268	0.073384	0.999933
ENSG00000164985.15	PSIP1	protein_coding	O75475	PSIP1_HUMAN	PC4 and SFRS1-interacting protein	12453.6	-5.5737e-06	0.00144269	0.0734022	0.999933
ENSG00000007080.11	CCDC124	protein_coding	Q96CT7	CC124_HUMAN	Coiled-coil domain-containing protein 124	43200.2	-1.00414e-05	0.00144267	0.0738795	0.999933
ENSG00000134851.13	TMEM165	protein_coding	Q9HC07	TM165_HUMAN	Transmembrane protein 165	70518.4	7.3807e-06	0.00144268	0.074118	0.999933
ENSG00000144559.10	TAMM41	protein_coding	Q96BW9	TAM41_HUMAN	Phosphatidate cytidylyltransferase, mitochondrial	20337.5	-3.50532e-06	0.00144269	0.0741769	0.999933
ENSG00000183549.10	ACSM5	protein_coding	Q6NUN0	ACSM5_HUMAN	Acyl-coenzyme A synthetase ACSM5, mitochondrial	1601.27	-1.25635e-07	0.00144269	0.0744248	0.999933
ENSG00000148290.10	SURF1	protein_coding	Q15526	SURF1_HUMAN	Surfeit locus protein 1	129030	-1.07249e-05	0.00144266	0.0745999	0.999933
ENSG00000125246.15	CLYBL	protein_coding	Q8N0X4	CLYBL_HUMAN	Citramalyl-CoA lyase, mitochondrial	61170.9	-6.01879e-06	0.00144269	0.0750565	0.999933
ENSG00000136156.15	ITM2B	protein_coding	Q9Y287	ITM2B_HUMAN	Integral membrane protein 2B	84808.3	-5.37696e-06	0.00144269	0.0750676	0.999933
ENSG00000158825.6	CDA	protein_coding	P32320	CDD_HUMAN	Cytidine deaminase	186789	-0.00040336	0.00147283	0.0752079	0.999933
ENSG00000147592.9	LACTB2	protein_coding	Q53H82	LACB2_HUMAN	Endoribonuclease LACTB2	145933	1.41372e-05	0.00144264	0.0752309	0.999933
ENSG00000105821.15	DNAJC2	protein_coding	Q99543	DNJC2_HUMAN	DnaJ homolog subfamily C member 2	16094.2	-6.96119e-06	0.00144268	0.0755113	0.999933
ENSG00000137509.12	PRCP	protein_coding	P42785	PCP_HUMAN	Lysosomal Pro-X carboxypeptidase	531679	-8.46371e-06	0.00144268	0.0757567	0.999933
ENSG00000173157.17	ADAMTS20	protein_coding	P59510	ATS20_HUMAN	A disintegrin and metalloproteinase with thrombospondin motifs 20	2070.31	-4.73688e-06	0.00144269	0.0757581	0.999933
ENSG00000106399.11	RPA3	protein_coding	P35244	RFA3_HUMAN	Replication protein A 14 kDa subunit	249672	-1.11015e-05	0.00144266	0.0760944	0.999933
ENSG00000266472.6	MRPS21	protein_coding	P82921	RT21_HUMAN	28S ribosomal protein S21, mitochondrial	31207.2	-4.85725e-06	0.00144269	0.0761382	0.999933
ENSG00000141503.17	MINK1	protein_coding	Q8N4C8	MINK1_HUMAN	Misshapen-like kinase 1	44203.4	7.16187e-06	0.00144268	0.0762236	0.999933
ENSG00000136717.15	BIN1	protein_coding	O00499	BIN1_HUMAN	Myc box-dependent-interacting protein 1	77843.9	4.98295e-06	0.00144269	0.0763388	0.999933
ENSG00000127184.13	COX7C	protein_coding	P15954	COX7C_HUMAN	Cytochrome c oxidase subunit 7C, mitochondrial	35756.7	-3.62647e-06	0.00144269	0.0771389	0.999933
ENSG00000151413.17	NUBPL	protein_coding	Q8TB37	NUBPL_HUMAN	Iron-sulfur protein NUBPL	29194.3	-5.10196e-06	0.00144269	0.0776957	0.999933
ENSG00000171860.5	C3AR1	protein_coding	Q16581	C3AR_HUMAN	C3a anaphylatoxin chemotactic receptor	13064	3.00605e-06	0.00144269	0.0778101	0.999933
ENSG00000156531.17	PHF6	protein_coding	Q8IWS0	PHF6_HUMAN	PHD finger protein 6	11406.9	-4.55313e-06	0.00144269	0.0782887	0.999933
ENSG00000100416.15	TRMU	protein_coding	O75648	MTU1_HUMAN	Mitochondrial tRNA-specific 2-thiouridylase 1	14559.1	-5.3762e-06	0.00144269	0.0790618	0.999933
ENSG00000136877.15	FPGS	protein_coding	Q05932	FOLC_HUMAN	Folylpolyglutamate synthase, mitochondrial	19296.4	-5.55278e-06	0.00144269	0.0792598	0.999933
ENSG00000172354.10	GNB2	protein_coding	P62879	GBB2_HUMAN	Guanine nucleotide-binding protein G(I)/G(S)/G(T) subunit beta-2	635363	1.07558e-05	0.00144266	0.0794381	0.999933
ENSG00000183576.13	SETD3	protein_coding	Q86TU7	SETD3_HUMAN	Actin-histidine N-methyltransferase	82063.5	8.32951e-06	0.00144268	0.0797156	0.999933
ENSG00000088179.9	PTPN4	protein_coding	P29074	PTN4_HUMAN	Tyrosine-protein phosphatase non-receptor type 4	7536.41	-3.88515e-06	0.00144269	0.0798038	0.999933
ENSG00000168924.15	LETM1	protein_coding	O95202	LETM1_HUMAN	Mitochondrial proton/calcium exchanger protein	247134	-8.86026e-06	0.00144267	0.0807001	0.999933
ENSG00000116685.16	KIAA2013	protein_coding	Q8IYS2	K2013_HUMAN	Uncharacterized protein KIAA2013	60447.2	1.00583e-05	0.00144267	0.0807476	0.999933
ENSG00000173465.8	ZNRD2	protein_coding	O60232	ZNRD2_HUMAN	Protein ZNRD2	48972.2	-4.67502e-06	0.00144269	0.080938	0.999933
ENSG00000177666.17	PNPLA2	protein_coding	Q96AD5	PLPL2_HUMAN	Patatin-like phospholipase domain-containing protein 2	30247.3	-4.64319e-06	0.00144269	0.0812379	0.999933
ENSG00000143653.10	SCCPDH	protein_coding	Q8NBX0	SCPDL_HUMAN	Saccharopine dehydrogenase-like oxidoreductase	144420	-6.68457e-06	0.00144268	0.0812618	0.999933
ENSG00000198408.14	OGA	protein_coding	O60502	OGA_HUMAN	Protein O-GlcNAcase	45338	-8.25761e-06	0.00144268	0.0813391	0.999933
ENSG00000141458.13	NPC1	protein_coding	O15118	NPC1_HUMAN	NPC intracellular cholesterol transporter 1	238464	8.82621e-06	0.00144267	0.0818202	0.999933
ENSG00000022267.19	FHL1	protein_coding	Q13642	FHL1_HUMAN	Four and a half LIM domains protein 1	134047	-3.64374e-06	0.00144269	0.0821497	0.999933
ENSG00000145817.17	YIPF5	protein_coding	Q969M3	YIPF5_HUMAN	Protein YIPF5	61714.5	9.51989e-06	0.00144267	0.0823543	0.999933
ENSG00000146386.8	ABRACL	protein_coding	Q9P1F3	ABRAL_HUMAN	Costars family protein ABRACL	419230	-4.51116e-06	0.00144269	0.0825964	0.999933
ENSG00000100504.17	PYGL	protein_coding	P06737	PYGL_HUMAN	Glycogen phosphorylase, liver form	484981	6.7023e-06	0.00144268	0.0831243	0.999933
ENSG00000079332.15	SAR1A	protein_coding	Q9NR31	SAR1A_HUMAN	GTP-binding protein SAR1a	338034	-1.13982e-05	0.00144266	0.083161	0.999933
ENSG00000102181.21	CD99L2	protein_coding	Q8TCZ2	C99L2_HUMAN	CD99 antigen-like protein 2	13426.2	5.92947e-06	0.00144269	0.0832559	0.999933
ENSG00000258289.10	CHURC1	protein_coding	Q8WUH1	CHUR_HUMAN	Protein Churchill	10483.5	-5.49272e-06	0.00144269	0.0835093	0.999933
ENSG00000116874.12	WARS2	protein_coding	Q9UGM6	SYWM_HUMAN	Tryptophan--tRNA ligase, mitochondrial	18274.1	-6.9429e-06	0.00144268	0.0835397	0.999933
ENSG00000196329.12	GIMAP5	protein_coding	Q96F15	GIMA5_HUMAN	GTPase IMAP family member 5	8180.78	3.81881e-06	0.00144269	0.0841035	0.999933
ENSG00000101336.18	HCK	protein_coding	P08631	HCK_HUMAN	Tyrosine-protein kinase HCK	147171	5.28142e-06	0.00144269	0.0842012	0.999933
ENSG00000091513.16	TF	protein_coding	P02787	TRFE_HUMAN	Serotransferrin	6934.15	4.3705e-06	0.00144269	0.0842775	0.999933
ENSG00000197943.10	PLCG2	protein_coding	P16885	PLCG2_HUMAN	1-phosphatidylinositol 4,5-bisphosphate phosphodiesterase gamma-2	287776	1.18213e-05	0.00144265	0.0848417	0.999933
ENSG00000110651.12	CD81	protein_coding	P60033	CD81_HUMAN	CD81 antigen	482918	-6.85271e-06	0.00144268	0.0849447	0.999933
ENSG00000165118.15	C9orf64	protein_coding	Q5T6V5	QSPP_HUMAN	Queuosine salvage protein	58290.9	7.86921e-06	0.00144268	0.0849823	0.999933
ENSG00000162390.18	ACOT11	protein_coding	Q8WXI4	ACO11_HUMAN	Acyl-coenzyme A thioesterase 11	34017	4.77646e-06	0.00144269	0.0854323	0.999933
ENSG00000142156.16	COL6A1	protein_coding	P12109	CO6A1_HUMAN	Collagen alpha-1(VI) chain	38665.5	-3.22628e-06	0.00144269	0.0854616	0.999933
ENSG00000125746.18	EML2	protein_coding	O95834	EMAL2_HUMAN	Echinoderm microtubule-associated protein-like 2	92603.3	1.10836e-05	0.00144266	0.0855872	0.999933
ENSG00000244687.12	UBE2V1	protein_coding	Q13404	UB2V1_HUMAN	Ubiquitin-conjugating enzyme E2 variant 1	115083	0.0004217	0.00147579	0.0857156	0.999933
ENSG00000070669.17	ASNS	protein_coding	P08243	ASNS_HUMAN	Asparagine synthetase [glutamine-hydrolyzing]	48803.4	-4.14563e-06	0.00144269	0.0858138	0.999933
ENSG00000137992.15	DBT	protein_coding	P11182	ODB2_HUMAN	Lipoamide acyltransferase component of branched-chain alpha-keto acid dehydrogenase complex, mitochondrial	157553	-9.86772e-06	0.00144267	0.0867704	0.999933
ENSG00000089818.18	NECAP1	protein_coding	Q8NC96	NECP1_HUMAN	Adaptin ear-binding coat-associated protein 1	35146.8	5.51974e-06	0.00144269	0.0871266	0.999933
ENSG00000197563.11	PIGN	protein_coding	O95427	PIGN_HUMAN	GPI ethanolamine phosphate transferase 1	9792.89	3.94223e-06	0.00144269	0.0875235	0.999933
ENSG00000174547.13	MRPL11	protein_coding	Q9Y3B7	RM11_HUMAN	39S ribosomal protein L11, mitochondrial	71906.8	-7.73309e-06	0.00144268	0.0877985	0.999933
ENSG00000185745.10	IFIT1	protein_coding	P09914	IFIT1_HUMAN	Interferon-induced protein with tetratricopeptide repeats 1	115641	1.87185e-06	0.00144269	0.0879469	0.999933
ENSG00000282100.1	HSP90AB4P	processed_pseudogene	Q58FF6	H90B4_HUMAN	Putative heat shock protein HSP 90-beta 4	1.3093e+06	7.09007e-06	0.00144268	0.0883584	0.999933
ENSG00000049239.13	H6PD	protein_coding	O95479	G6PE_HUMAN	GDH/6PGL endoplasmic bifunctional protein	170406	-6.5438e-06	0.00144268	0.0885692	0.999933
ENSG00000137942.18	FNBP1L	protein_coding	Q5T0N5	FBP1L_HUMAN	Formin-binding protein 1-like	4105.02	-2.11529e-06	0.00144269	0.0890043	0.999933
ENSG00000205358.4	MT1H	protein_coding	P80294	MT1H_HUMAN	Metallothionein-1H	102615	-1.67086e-06	0.00144269	0.0890684	0.999933
ENSG00000163754.18	GYG1	protein_coding	P46976	GLYG_HUMAN	Glycogenin-1	236022	9.62541e-06	0.00144267	0.0895883	0.999933
ENSG00000155380.13	SLC16A1	protein_coding	P53985	MOT1_HUMAN	Monocarboxylate transporter 1	137810	9.04091e-06	0.00144267	0.0897466	0.999933
ENSG00000130816.17	DNMT1	protein_coding	P26358	DNMT1_HUMAN	DNA (cytosine-5)-methyltransferase 1	30303.8	5.50096e-06	0.00144269	0.0899313	0.999933
ENSG00000119714.11	GPR68	protein_coding	Q15743	OGR1_HUMAN	Ovarian cancer G-protein coupled receptor 1	12469.1	4.08097e-06	0.00144269	0.0899816	0.999933
ENSG00000158481.13	CD1C	protein_coding	P29017	CD1C_HUMAN	T-cell surface glycoprotein CD1c	28084.3	2.356e-06	0.00144269	0.0903624	0.999933
ENSG00000198382.9	UVRAG	protein_coding	Q9P2Y5	UVRAG_HUMAN	UV radiation resistance-associated gene protein	70416.3	1.33733e-05	0.00144264	0.0905176	0.999933
ENSG00000173801.17	JUP	protein_coding	P14923	PLAK_HUMAN	Junction plakoglobin	34894.3	2.31579e-06	0.00144269	0.0906341	0.999933
ENSG00000149177.13	PTPRJ	protein_coding	Q12913	PTPRJ_HUMAN	Receptor-type tyrosine-protein phosphatase eta	22930.4	6.94756e-06	0.00144268	0.0908493	0.999933
ENSG00000170348.9	TMED10	protein_coding	P49755	TMEDA_HUMAN	Transmembrane emp24 domain-containing protein 10	739013	1.02939e-05	0.00144266	0.0910311	0.999933
ENSG00000218891.5	ZNF579	protein_coding	Q8NAF0	ZN579_HUMAN	Zinc finger protein 579	5490.92	-4.81159e-06	0.00144269	0.0910376	0.999933
ENSG00000111817.19	DSE	protein_coding	Q9UL01	DSE_HUMAN	Dermatan-sulfate epimerase	6313.75	4.50432e-06	0.00144269	0.0914993	0.999933
ENSG00000107263.19	RAPGEF1	protein_coding	Q13905	RPGF1_HUMAN	Rap guanine nucleotide exchange factor 1	62332.8	1.01057e-05	0.00144266	0.0917101	0.999933
ENSG00000178685.14	PARP10	protein_coding	Q53GL7	PAR10_HUMAN	Protein mono-ADP-ribosyltransferase PARP10	23816.7	4.48512e-06	0.00144269	0.0917363	0.999933
ENSG00000110931.19	CAMKK2	protein_coding	Q96RR4	KKCC2_HUMAN	Calcium/calmodulin-dependent protein kinase kinase 2	29923.9	-5.13555e-06	0.00144269	0.0919772	0.999933
ENSG00000164506.14	STXBP5	protein_coding	Q5T5C0	STXB5_HUMAN	Syntaxin-binding protein 5	16582.5	5.42737e-06	0.00144269	0.0923503	0.999933
ENSG00000184792.16	OSBP2	protein_coding	Q969R2	OSBP2_HUMAN	Oxysterol-binding protein 2	56496.5	-2.7081e-06	0.00144269	0.0925208	0.999933
ENSG00000047932.14	GOPC	protein_coding	Q9HD26	GOPC_HUMAN	Golgi-associated PDZ and coiled-coil motif-containing protein	25806.2	9.29292e-06	0.00144267	0.092539	0.999933
ENSG00000130725.8	UBE2M	protein_coding	P61081	UBC12_HUMAN	NEDD8-conjugating enzyme Ubc12	141508	7.56404e-06	0.00144268	0.092649	0.999933
ENSG00000054611.14	TBC1D22A	protein_coding	Q8WUA7	TB22A_HUMAN	TBC1 domain family member 22A	45769.6	9.88239e-06	0.00144266	0.0928875	0.999933
ENSG00000160741.17	CRTC2	protein_coding	Q53ET0	CRTC2_HUMAN	CREB-regulated transcription coactivator 2	31635.5	-5.53879e-06	0.00144269	0.093167	0.999933
ENSG00000059573.9	ALDH18A1	protein_coding	P54886	P5CS_HUMAN	Delta-1-pyrroline-5-carboxylate synthase	42051.2	-2.77163e-06	0.00144269	0.0932219	0.999933
ENSG00000131495.9	NDUFA2	protein_coding	O43678	NDUA2_HUMAN	NADH dehydrogenase [ubiquinone] 1 alpha subcomplex subunit 2	88965.3	3.00526e-06	0.00144269	0.0933627	0.999933
ENSG00000243646.10	IL10RB	protein_coding	Q08334	I10R2_HUMAN	Interleukin-10 receptor subunit beta	8533.97	-5.71204e-06	0.00144268	0.0933918	0.999933
ENSG00000132670.21	PTPRA	protein_coding	P18433	PTPRA_HUMAN	Receptor-type tyrosine-protein phosphatase alpha	66968.5	7.71617e-06	0.00144268	0.0934862	0.999933
ENSG00000061936.10	SFSWAP	protein_coding	Q12872	SFSWA_HUMAN	Splicing factor, suppressor of white-apricot homolog	18832.6	-6.26548e-06	0.00144268	0.0938959	0.999933
ENSG00000074370.18	ATP2A3	protein_coding	Q93084	AT2A3_HUMAN	Sarcoplasmic/endoplasmic reticulum calcium ATPase 3	89154.8	5.62048e-06	0.00144269	0.0939252	0.999933
ENSG00000164039.15	BDH2	protein_coding	Q9BUT1	DHRS6_HUMAN	Dehydrogenase/reductase SDR family member 6	46418.1	-5.8378e-06	0.00144268	0.0943642	0.999933
ENSG00000109920.13	FNBP4	protein_coding	Q8N3X1	FNBP4_HUMAN	Formin-binding protein 4	9851.13	-7.03471e-06	0.00144268	0.0945023	0.999933
ENSG00000166340.18	TPP1	protein_coding	O14773	TPP1_HUMAN	Tripeptidyl-peptidase 1	1.53581e+06	-5.63249e-06	0.00144268	0.0947221	0.999933
ENSG00000023330.15	ALAS1	protein_coding	P13196	HEM1_HUMAN	5-aminolevulinate synthase, non-specific, mitochondrial	45743.1	4.63471e-06	0.00144269	0.0950968	0.999933
ENSG00000173786.17	CNP	protein_coding	P09543	CN37_HUMAN	2',3'-cyclic-nucleotide 3'-phosphodiesterase	197684	7.32246e-06	0.00144268	0.0955172	0.999933
ENSG00000042088.14	TDP1	protein_coding	Q9NUW8	TYDP1_HUMAN	Tyrosyl-DNA phosphodiesterase 1	11928.3	5.48106e-06	0.00144269	0.0962129	0.999933
ENSG00000221968.9	FADS3	protein_coding	Q9Y5Q0	FADS3_HUMAN	Fatty acid desaturase 3	4401.14	-3.18747e-06	0.00144269	0.0962568	0.999933
ENSG00000102882.12	MAPK3	protein_coding	P27361	MK03_HUMAN	Mitogen-activated protein kinase 3	336596	1.47574e-05	0.00144262	0.0968484	0.999933
ENSG00000262406.3	MMP12	protein_coding	P39900	MMP12_HUMAN	Macrophage metalloelastase	132371	3.62124e-06	0.00144269	0.0968935	0.999933
ENSG00000072818.12	ACAP1	protein_coding	Q15027	ACAP1_HUMAN	Arf-GAP with coiled-coil, ANK repeat and PH domain-containing protein 1	36081.8	5.86997e-06	0.00144268	0.0969558	0.999933
ENSG00000151470.13	C4orf33	protein_coding	Q8N1A6	CD033_HUMAN	UPF0462 protein C4orf33	30695.5	5.02137e-06	0.00144269	0.0970595	0.999933
ENSG00000184634.16	MED12	protein_coding	Q93074	MED12_HUMAN	Mediator of RNA polymerase II transcription subunit 12	61853.8	-1.21351e-05	0.00144265	0.0971974	0.999933
ENSG00000122042.10	UBL3	protein_coding	O95164	UBL3_HUMAN	Ubiquitin-like protein 3	16180.6	3.92913e-06	0.00144269	0.0976874	0.999933
ENSG00000151849.16	CENPJ	protein_coding	Q9HC77	CENPJ_HUMAN	Centromere protein J	60337.8	2.18267e-06	0.00144269	0.0979471	0.999933
ENSG00000050820.17	BCAR1	protein_coding	P56945	BCAR1_HUMAN	Breast cancer anti-estrogen resistance protein 1	24328.8	-5.01961e-06	0.00144269	0.0983061	0.999933
ENSG00000168961.17	LGALS9	protein_coding	O00182	LEG9_HUMAN	Galectin-9	367141	4.09926e-06	0.00144269	0.0984289	0.999933
ENSG00000115415.20	STAT1	protein_coding	P42224	STAT1_HUMAN	Signal transducer and activator of transcription 1-alpha/beta	639686	5.37014e-06	0.00144269	0.0985153	0.999933
ENSG00000179344.16	HLA-DQB1	protein_coding	P01920	DQB1_HUMAN	HLA class II histocompatibility antigen, DQ beta 1 chain	172276	2.11338e-06	0.00144269	0.0988298	0.999933
ENSG00000173821.19	RNF213	protein_coding	Q63HN8	RN213_HUMAN	E3 ubiquitin-protein ligase RNF213	96578	5.06728e-06	0.00144269	0.0995337	0.999933
ENSG00000117266.16	CDK18	protein_coding	Q07002	CDK18_HUMAN	Cyclin-dependent kinase 18	11683.2	-4.40186e-06	0.00144269	0.10001	0.999933
ENSG00000143536.7	CRNN	protein_coding	Q9UBG3	CRNN_HUMAN	Cornulin	3220.96	6.48429e-07	0.00144269	0.10025	0.999933
ENSG00000122565.19	CBX3	protein_coding	Q13185	CBX3_HUMAN	Chromobox protein homolog 3	159857	-8.0644e-06	0.00144267	0.100428	0.999933
ENSG00000159228.13	CBR1	protein_coding	P16152	CBR1_HUMAN	Carbonyl reductase [NADPH] 1	493722	9.02251e-06	0.00144267	0.100736	0.999933
ENSG00000140905.11	GCSH	protein_coding	P23434	GCSH_HUMAN	Glycine cleavage system H protein, mitochondrial	34386.5	3.97817e-06	0.00144269	0.10089	0.999933
ENSG00000134760.6	DSG1	protein_coding	Q02413	DSG1_HUMAN	Desmoglein-1	18421.6	1.88454e-06	0.00144269	0.100986	0.999933
ENSG00000004059.11	ARF5	protein_coding	P84085	ARF5_HUMAN	ADP-ribosylation factor 5	204715	4.96783e-06	0.00144269	0.101015	0.999933
ENSG00000119139.21	TJP2	protein_coding	Q9UDY2	ZO2_HUMAN	Tight junction protein ZO-2	29624.7	6.23408e-06	0.00144268	0.101041	0.999933
ENSG00000163161.14	ERCC3	protein_coding	P19447	ERCC3_HUMAN	General transcription and DNA repair factor IIH helicase subunit XPB	22752.5	-7.84895e-06	0.00144267	0.101815	0.999933
ENSG00000184743.13	ATL3	protein_coding	Q6DD88	ATLA3_HUMAN	Atlastin-3	401483	-1.11906e-05	0.00144265	0.102106	0.999933
ENSG00000110768.12	GTF2H1	protein_coding	P32780	TF2H1_HUMAN	General transcription factor IIH subunit 1	24324.2	-4.33454e-06	0.00144269	0.102473	0.999933
ENSG00000076242.16	MLH1	protein_coding	P40692	MLH1_HUMAN	DNA mismatch repair protein Mlh1	10070.2	-4.76028e-06	0.00144269	0.10288	0.999933
ENSG00000114999.8	TTL	protein_coding	Q8NG68	TTL_HUMAN	Tubulin--tyrosine ligase	40002.9	7.05144e-06	0.00144268	0.103182	0.999933
ENSG00000196502.12	SULT1A1	protein_coding	P50225	ST1A1_HUMAN	Sulfotransferase 1A1	283804	6.90276e-06	0.00144268	0.103728	0.999933
ENSG00000163697.17	APBB2	protein_coding	Q92870	APBB2_HUMAN	Amyloid beta precursor protein binding family B member 2	13768.3	-3.40584e-06	0.00144269	0.103926	0.999933
ENSG00000189001.11	SBSN	protein_coding	Q6UWP8	SBSN_HUMAN	Suprabasin	6034.22	1.82473e-06	0.00144269	0.103974	0.999933
ENSG00000204482.11	LST1	protein_coding	O00453	LST1_HUMAN	Leukocyte-specific transcript 1 protein	51227.7	3.028e-06	0.00144269	0.10405	0.999933
ENSG00000102172.16	SMS	protein_coding	P52788	SPSY_HUMAN	Spermine synthase	206766	8.83154e-06	0.00144267	0.104811	0.999933
ENSG00000066294.15	CD84	protein_coding	Q9UIB8	SLAF5_HUMAN	SLAM family member 5	212029	4.53545e-06	0.00144269	0.105213	0.999933
ENSG00000130826.18	DKC1	protein_coding	O60832	DKC1_HUMAN	H/ACA ribonucleoprotein complex subunit DKC1	71343.3	-7.4252e-06	0.00144268	0.105451	0.999933
ENSG00000162236.13	STX5	protein_coding	Q13190	STX5_HUMAN	Syntaxin-5	103784	-9.63152e-06	0.00144266	0.105464	0.999933
ENSG00000136261.15	BZW2	protein_coding	Q9Y6E2	5MP1_HUMAN	eIF5-mimic protein 1	48501.5	-4.79741e-06	0.00144269	0.105714	0.999933
ENSG00000142409.6	ZNF787	protein_coding	Q6DD87	ZN787_HUMAN	Zinc finger protein 787	13257.1	4.07736e-06	0.00144269	0.105787	0.999933
ENSG00000135966.13	TGFBRAP1	protein_coding	Q8WUH2	TGFA1_HUMAN	Transforming growth factor-beta receptor-associated protein 1	19632.1	7.23815e-06	0.00144268	0.105818	0.999933
ENSG00000198585.12	NUDT16	protein_coding	Q96DE0	NUD16_HUMAN	U8 snoRNA-decapping enzyme	63552.2	6.52113e-06	0.00144268	0.105921	0.999933
ENSG00000161618.10	ALDH16A1	protein_coding	Q8IZ83	A16A1_HUMAN	Aldehyde dehydrogenase family 16 member A1	160644	4.49632e-06	0.00144269	0.105967	0.999933
ENSG00000174173.7	TRMT10C	protein_coding	Q7L0Y3	TM10C_HUMAN	tRNA methyltransferase 10 homolog C	68061.6	-7.45671e-06	0.00144268	0.106387	0.999933
ENSG00000163154.6	TNFAIP8L2	protein_coding	Q6P589	TP8L2_HUMAN	Tumor necrosis factor alpha-induced protein 8-like protein 2	138650	5.34299e-06	0.00144269	0.106487	0.999933
ENSG00000120159.13	CAAP1	protein_coding	Q9H8G2	CAAP1_HUMAN	Caspase activity and apoptosis inhibitor 1	3410.42	-3.27877e-06	0.00144269	0.106527	0.999933
ENSG00000120910.15	PPP3CC	protein_coding	P48454	PP2BC_HUMAN	Serine/threonine-protein phosphatase 2B catalytic subunit gamma isoform	15676.1	1.00544e-05	0.00144266	0.106858	0.999933
ENSG00000085760.15	MTIF2	protein_coding	P46199	IF2M_HUMAN	Translation initiation factor IF-2, mitochondrial	35515.1	8.88748e-06	0.00144267	0.106996	0.999933
ENSG00000144034.16	TPRKB	protein_coding	Q9Y3C4	TPRKB_HUMAN	EKC/KEOPS complex subunit TPRKB	103031	-8.4133e-06	0.00144267	0.107146	0.999933
ENSG00000162882.15	HAAO	protein_coding	P46952	3HAO_HUMAN	3-hydroxyanthranilate 3,4-dioxygenase	48142.5	-4.24115e-06	0.00144269	0.107596	0.999933
ENSG00000144843.11	ADPRH	protein_coding	P54922	ADPRH_HUMAN	ADP-ribosylhydrolase ARH1	67907.8	4.86167e-06	0.00144269	0.107625	0.999933
ENSG00000166347.19	CYB5A	protein_coding	P00167	CYB5_HUMAN	Cytochrome b5	150338	-4.78337e-06	0.00144269	0.107843	0.999933
ENSG00000197405.8	C5AR1	protein_coding	P21730	C5AR1_HUMAN	C5a anaphylatoxin chemotactic receptor 1	156206	5.36832e-06	0.00144268	0.107858	0.999933
ENSG00000134575.13	ACP2	protein_coding	P11117	PPAL_HUMAN	Lysosomal acid phosphatase	291002	-7.31625e-06	0.00144268	0.107919	0.999933
ENSG00000148908.15	RGS10	protein_coding	O43665	RGS10_HUMAN	Regulator of G-protein signaling 10	132232	4.6483e-06	0.00144269	0.108035	0.999933
ENSG00000111275.13	ALDH2	protein_coding	P05091	ALDH2_HUMAN	Aldehyde dehydrogenase, mitochondrial	1.02293e+06	-4.21281e-06	0.00144269	0.108077	0.999933
ENSG00000168216.13	LMBRD1	protein_coding	Q9NUN5	LMBD1_HUMAN	Lysosomal cobalamin transport escort protein LMBD1	16170.2	2.57365e-06	0.00144269	0.108151	0.999933
ENSG00000151465.14	CDC123	protein_coding	O75794	CD123_HUMAN	Cell division cycle protein 123 homolog	14439.3	6.43244e-06	0.00144268	0.108279	0.999933
ENSG00000091483.8	FH	protein_coding	P07954	FUMH_HUMAN	Fumarate hydratase, mitochondrial	430264	-8.28494e-06	0.00144267	0.108572	0.999933
ENSG00000130830.15	MPP1	protein_coding	Q00013	EM55_HUMAN	55 kDa erythrocyte membrane protein	107608	0.000228993	0.00145195	0.108661	0.999933
ENSG00000140382.15	HMG20A	protein_coding	Q9NP66	HM20A_HUMAN	High mobility group protein 20A	8925.74	2.1425e-06	0.00144269	0.109383	0.999933
ENSG00000163737.4	PF4	protein_coding	P02776	PLF4_HUMAN	Platelet factor 4	54644	1.80211e-06	0.00144269	0.109481	0.999933
ENSG00000069998.12	HDHD5	protein_coding	Q9BXW7	HDHD5_HUMAN	Haloacid dehalogenase-like hydrolase domain-containing 5	108209	-6.2723e-06	0.00144268	0.10965	0.999933
ENSG00000138772.13	ANXA3	protein_coding	P12429	ANXA3_HUMAN	Annexin A3	38777.9	2.8784e-06	0.00144269	0.109813	0.999933
ENSG00000013297.12	CLDN11	protein_coding	O75508	CLD11_HUMAN	Claudin-11	3231.84	3.16304e-07	0.0014427	0.110404	0.999933
ENSG00000020426.11	MNAT1	protein_coding	P51948	MAT1_HUMAN	CDK-activating kinase assembly factor MAT1	6690.43	-3.31918e-06	0.00144269	0.110437	0.999933
ENSG00000146376.11	ARHGAP18	protein_coding	Q8N392	RHG18_HUMAN	Rho GTPase-activating protein 18	203499	5.88486e-06	0.00144268	0.110666	0.999933
ENSG00000185022.12	MAFF	protein_coding	Q9ULX9	MAFF_HUMAN	Transcription factor MafF	16210.4	-5.97009e-06	0.00144268	0.110827	0.999933
ENSG00000171262.11	FAM98B	protein_coding	Q52LJ0	FA98B_HUMAN	Protein FAM98B	270499	-6.22217e-06	0.00144268	0.11109	0.999933
ENSG00000089041.17	P2RX7	protein_coding	Q99572	P2RX7_HUMAN	P2X purinoceptor 7	420002	-5.60239e-06	0.00144268	0.111333	0.999933
ENSG00000187608.10	ISG15	protein_coding	P05161	ISG15_HUMAN	Ubiquitin-like protein ISG15	222020	2.16377e-06	0.00144269	0.111339	0.999933
ENSG00000134765.10	DSC1	protein_coding	Q08554	DSC1_HUMAN	Desmocollin-1	13403	2.02774e-06	0.00144269	0.111513	0.999933
ENSG00000163162.9	RNF149	protein_coding	Q8NC42	RN149_HUMAN	E3 ubiquitin-protein ligase RNF149	27544.9	-5.38895e-06	0.00144268	0.11167	0.999933
ENSG00000096746.18	HNRNPH3	protein_coding	P31942	HNRH3_HUMAN	Heterogeneous nuclear ribonucleoprotein H3	123456	5.67668e-06	0.00144268	0.111747	0.999933
ENSG00000172007.7	RAB33B	protein_coding	Q9H082	RB33B_HUMAN	Ras-related protein Rab-33B	8932.09	-3.37587e-06	0.00144269	0.111905	0.999933
ENSG00000012223.13	LTF	protein_coding	P02788	TRFL_HUMAN	Lactotransferrin	1.22612e+06	1.66165e-06	0.00144269	0.112149	0.999933
ENSG00000136193.17	SCRN1	protein_coding	Q12765	SCRN1_HUMAN	Secernin-1	32288.4	-7.01895e-06	0.00144268	0.11271	0.999933
ENSG00000072518.22	MARK2	protein_coding	Q7KZI7	MARK2_HUMAN	Serine/threonine-protein kinase MARK2	26737.3	6.8711e-06	0.00144268	0.112866	0.999933
ENSG00000168530.16	MYL1	protein_coding	P05976	MYL1_HUMAN	Myosin light chain 1/3, skeletal muscle isoform	323209	5.05296e-07	0.00144269	0.112895	0.999933
ENSG00000179604.10	CDC42EP4	protein_coding	Q9H3Q1	BORG4_HUMAN	Cdc42 effector protein 4	2589.41	-2.76834e-06	0.00144269	0.113018	0.999933
ENSG00000168653.11	NDUFS5	protein_coding	O43920	NDUS5_HUMAN	NADH dehydrogenase [ubiquinone] iron-sulfur protein 5	52294.3	4.25498e-06	0.00144269	0.113194	0.999933
ENSG00000131238.18	PPT1	protein_coding	P50897	PPT1_HUMAN	Palmitoyl-protein thioesterase 1	404803	6.64119e-06	0.00144268	0.113237	0.999933
ENSG00000143520.6	FLG2	protein_coding	Q5D862	FILA2_HUMAN	Filaggrin-2	21659.5	1.62203e-06	0.00144269	0.113284	0.999933
ENSG00000100364.19	KIAA0930	protein_coding	Q6ICG6	K0930_HUMAN	Uncharacterized protein KIAA0930	113664	8.35325e-06	0.00144267	0.113304	0.999933
ENSG00000066777.9	ARFGEF1	protein_coding	Q9Y6D6	BIG1_HUMAN	Brefeldin A-inhibited guanine nucleotide-exchange protein 1	33555.7	6.41297e-06	0.00144268	0.113382	0.999933
ENSG00000106077.19	ABHD11	protein_coding	Q8NFV4	ABHDB_HUMAN	Protein ABHD11	28807.9	-4.69419e-06	0.00144269	0.113607	0.999933
ENSG00000106565.18	TMEM176B	protein_coding	Q3YBM2	T176B_HUMAN	Transmembrane protein 176B	19083.2	-5.29236e-07	0.00144269	0.113813	0.999933
ENSG00000167985.7	SDHAF2	protein_coding	Q9NX18	SDHF2_HUMAN	Succinate dehydrogenase assembly factor 2, mitochondrial	17305.3	-4.24427e-06	0.00144269	0.114209	0.999933
ENSG00000074071.15	MRPS34	protein_coding	P82930	RT34_HUMAN	28S ribosomal protein S34, mitochondrial	115566	-7.57459e-06	0.00144267	0.114305	0.999933
ENSG00000119414.12	PPP6C	protein_coding	O00743	PPP6_HUMAN	Serine/threonine-protein phosphatase 6 catalytic subunit	134666	9.68257e-06	0.00144266	0.114425	0.999933
ENSG00000140374.16	ETFA	protein_coding	P13804	ETFA_HUMAN	Electron transfer flavoprotein subunit alpha, mitochondrial	601225	-1.1632e-05	0.00144264	0.114912	0.999933
ENSG00000198431.16	TXNRD1	protein_coding	Q16881	TRXR1_HUMAN	Thioredoxin reductase 1, cytoplasmic	467147	1.08124e-05	0.00144265	0.115031	0.999933
ENSG00000160862.13	AZGP1	protein_coding	P25311	ZA2G_HUMAN	Zinc-alpha-2-glycoprotein	14259.1	2.14123e-06	0.00144269	0.115035	0.999933
ENSG00000167632.18	TRAPPC9	protein_coding	Q96Q05	TPPC9_HUMAN	Trafficking protein particle complex subunit 9	48950.6	1.14243e-05	0.00144264	0.115191	0.999933
ENSG00000136490.9	LIMD2	protein_coding	Q9BT23	LIMD2_HUMAN	LIM domain-containing protein 2	79268.6	4.51205e-06	0.00144269	0.115458	0.999933
ENSG00000087302.9	RTRAF	protein_coding	Q9Y224	RTRAF_HUMAN	RNA transcription, translation and transport factor protein	212087	-7.70769e-06	0.00144267	0.115468	0.999933
ENSG00000127837.10	AAMP	protein_coding	Q13685	AAMP_HUMAN	Angio-associated migratory cell protein	42629.2	6.00693e-06	0.00144268	0.11567	0.999933
ENSG00000164347.18	GFM2	protein_coding	Q969S9	RRF2M_HUMAN	Ribosome-releasing factor 2, mitochondrial	12494.2	-4.45426e-06	0.00144269	0.115769	0.999933
ENSG00000196083.10	IL1RAP	protein_coding	Q9NPH3	IL1AP_HUMAN	Interleukin-1 receptor accessory protein	24001.6	4.11275e-06	0.00144269	0.115909	0.999933
ENSG00000123737.13	EXOSC9	protein_coding	Q06265	EXOS9_HUMAN	Exosome complex component RRP45	21804.8	-6.68402e-06	0.00144268	0.11713	0.999933
ENSG00000125877.13	ITPA	protein_coding	Q9BY32	ITPA_HUMAN	Inosine triphosphate pyrophosphatase	279697	3.82788e-06	0.00144269	0.117163	0.999933
ENSG00000154222.15	CC2D1B	protein_coding	Q5T0F9	C2D1B_HUMAN	Coiled-coil and C2 domain-containing protein 1B	55251.4	7.53067e-06	0.00144267	0.117219	0.999933
ENSG00000107949.17	BCCIP	protein_coding	Q9P287	BCCIP_HUMAN	BRCA2 and CDKN1A-interacting protein	32212.7	-1.06132e-05	0.00144265	0.11728	0.999933
ENSG00000109107.14	ALDOC	protein_coding	P09972	ALDOC_HUMAN	Fructose-bisphosphate aldolase C	35585	4.58773e-06	0.00144269	0.117315	0.999933
ENSG00000163221.9	S100A12	protein_coding	P80511	S10AC_HUMAN	Protein S100-A12	156419	1.83092e-06	0.00144269	0.117404	0.999933
ENSG00000156502.14	SUPV3L1	protein_coding	Q8IYB8	SUV3_HUMAN	ATP-dependent RNA helicase SUPV3L1, mitochondrial	45172.8	-8.79985e-06	0.00144266	0.117543	0.999933
ENSG00000166855.9	CLPX	protein_coding	O76031	CLPX_HUMAN	ATP-dependent Clp protease ATP-binding subunit clpX-like, mitochondrial	77967.2	-1.28235e-05	0.00144263	0.117689	0.999933
ENSG00000100138.15	SNU13	protein_coding	P55769	NH2L1_HUMAN	NHP2-like protein 1	193726	-5.98005e-06	0.00144268	0.117784	0.999933
ENSG00000172336.5	POP7	protein_coding	O75817	POP7_HUMAN	Ribonuclease P protein subunit p20	34320.3	5.38055e-06	0.00144268	0.117835	0.999933
ENSG00000143387.14	CTSK	protein_coding	P43235	CATK_HUMAN	Cathepsin K	11704.4	3.04121e-06	0.00144269	0.118066	0.999933
ENSG00000242616.4	GNG10	protein_coding	P50151	GBG10_HUMAN	Guanine nucleotide-binding protein G(I)/G(S)/G(O) subunit gamma-10	68182.9	1.49806e-06	0.00144269	0.11859	0.999933
ENSG00000170759.11	KIF5B	protein_coding	P33176	KINH_HUMAN	Kinesin-1 heavy chain	260932	1.55198e-05	0.0014426	0.118594	0.999933
ENSG00000167114.13	SLC27A4	protein_coding	Q6P1M0	S27A4_HUMAN	Long-chain fatty acid transport protein 4	127589	-1.00524e-05	0.00144265	0.118966	0.999933
ENSG00000157483.9	MYO1E	protein_coding	Q12965	MYO1E_HUMAN	Unconventional myosin-Ie	272381	6.58302e-06	0.00144268	0.119439	0.999933
ENSG00000010327.10	STAB1	protein_coding	Q9NY15	STAB1_HUMAN	Stabilin-1	35544.7	1.39832e-06	0.00144269	0.120089	0.999933
ENSG00000156026.14	MCU	protein_coding	Q8NE86	MCU_HUMAN	Calcium uniporter protein, mitochondrial	113192	-4.54214e-06	0.00144269	0.120569	0.999933
ENSG00000115204.15	MPV17	protein_coding	P39210	MPV17_HUMAN	Protein Mpv17	199213	-7.4689e-06	0.00144267	0.120923	0.999933
ENSG00000235173.7	HGH1	protein_coding	Q9BTY7	HGH1_HUMAN	Protein HGH1 homolog	44762.5	-5.48472e-06	0.00144268	0.121047	0.999933
ENSG00000243989.9	ACY1	protein_coding	Q03154	ACY1_HUMAN	Aminoacylase-1	53439.7	1.08644e-05	0.00144265	0.121134	0.999933
ENSG00000143851.15	PTPN7	protein_coding	P35236	PTN7_HUMAN	Tyrosine-protein phosphatase non-receptor type 7	82567.4	4.56239e-06	0.00144269	0.121231	0.999933
ENSG00000009844.16	VTA1	protein_coding	Q9NP79	VTA1_HUMAN	Vacuolar protein sorting-associated protein VTA1 homolog	109788	6.37617e-06	0.00144268	0.121288	0.999933
ENSG00000164105.4	SAP30	protein_coding	O75446	SAP30_HUMAN	Histone deacetylase complex subunit SAP30	5369.79	3.02532e-06	0.00144269	0.121908	0.999933
ENSG00000153187.20	HNRNPU	protein_coding	Q00839	HNRPU_HUMAN	Heterogeneous nuclear ribonucleoprotein U	711354	1.4844e-05	0.00144261	0.121945	0.999933
ENSG00000129515.20	SNX6	protein_coding	Q9UNH7	SNX6_HUMAN	Sorting nexin-6	293466	1.02264e-05	0.00144265	0.122059	0.999933
ENSG00000135272.12	MDFIC	protein_coding	Q9P1T7	MDFIC_HUMAN	MyoD family inhibitor domain-containing protein	15179.8	2.4624e-06	0.00144269	0.122264	0.999933
ENSG00000103042.9	SLC38A7	protein_coding	Q9NVC3	S38A7_HUMAN	Sodium-coupled neutral amino acid transporter 7	22736.8	3.87779e-06	0.00144269	0.122336	0.999933
ENSG00000178802.18	MPI	protein_coding	P34949	MPI_HUMAN	Mannose-6-phosphate isomerase	97311.6	-6.18479e-06	0.00144268	0.122364	0.999933
ENSG00000177885.15	GRB2	protein_coding	P62993	GRB2_HUMAN	Growth factor receptor-bound protein 2	302512	9.14312e-06	0.00144266	0.122465	0.999933
ENSG00000086061.16	DNAJA1	protein_coding	P31689	DNJA1_HUMAN	DnaJ homolog subfamily A member 1	91594.3	8.22012e-06	0.00144267	0.122614	0.999933
ENSG00000021355.13	SERPINB1	protein_coding	P30740	ILEU_HUMAN	Leukocyte elastase inhibitor	636874	5.39393e-06	0.00144268	0.12305	0.999933
ENSG00000120594.17	PLXDC2	protein_coding	Q6UX71	PXDC2_HUMAN	Plexin domain-containing protein 2	48679.9	-6.88259e-06	0.00144268	0.123338	0.999933
ENSG00000271605.6	MILR1	protein_coding	Q7Z6M3	MILR1_HUMAN	Allergin-1	14588.2	2.24251e-06	0.00144269	0.124298	0.999933
ENSG00000089048.15	ESF1	protein_coding	Q9H501	ESF1_HUMAN	ESF1 homolog	11953.5	4.94439e-06	0.00144269	0.124499	0.999933
ENSG00000081087.15	OSTM1	protein_coding	Q86WC4	OSTM1_HUMAN	Osteopetrosis-associated transmembrane protein 1	29046.8	2.54274e-06	0.00144269	0.124616	0.999933
ENSG00000130513.6	GDF15	protein_coding	Q99988	GDF15_HUMAN	Growth/differentiation factor 15	108881	1.75121e-06	0.00144269	0.125374	0.999933
ENSG00000124207.17	CSE1L	protein_coding	P55060	XPO2_HUMAN	Exportin-2	350796	-7.41692e-06	0.00144267	0.125451	0.999933
ENSG00000139668.9	WDFY2	protein_coding	Q96P53	WDFY2_HUMAN	WD repeat and FYVE domain-containing protein 2	5830.96	1.07051e-05	0.00144271	0.125707	0.999933
ENSG00000072778.20	ACADVL	protein_coding	P49748	ACADV_HUMAN	Very long-chain specific acyl-CoA dehydrogenase, mitochondrial	652418	-5.99565e-06	0.00144268	0.125959	0.999933
ENSG00000169554.22	ZEB2	protein_coding	O60315	ZEB2_HUMAN	Zinc finger E-box-binding homeobox 2	19607	7.14579e-06	0.00144267	0.126126	0.999933
ENSG00000169682.18	SPNS1	protein_coding	Q9H2V7	SPNS1_HUMAN	Protein spinster homolog 1	214865	-9.32921e-06	0.00144266	0.126776	0.999933
ENSG00000134574.12	DDB2	protein_coding	Q92466	DDB2_HUMAN	DNA damage-binding protein 2	76634.3	5.13596e-06	0.00144268	0.127266	0.999933
ENSG00000111335.14	OAS2	protein_coding	P29728	OAS2_HUMAN	2'-5'-oligoadenylate synthase 2	131567	2.26821e-06	0.00144269	0.127275	0.999933
ENSG00000188536.13	HBA2	protein_coding	P69905	HBA_HUMAN	Hemoglobin subunit alpha	59834.4	2.42783e-06	0.00144269	0.127818	0.999933
ENSG00000114416.18	FXR1	protein_coding	P51114	FXR1_HUMAN	RNA-binding protein FXR1	57705.9	-1.06175e-05	0.00144265	0.12795	0.999933
ENSG00000137801.11	THBS1	protein_coding	P07996	TSP1_HUMAN	Thrombospondin-1	69020.3	1.50978e-06	0.00144269	0.128008	0.999933
ENSG00000123560.14	PLP1	protein_coding	P60201	MYPR_HUMAN	Myelin proteolipid protein	314082	3.13758e-07	0.0014427	0.128836	0.999933
ENSG00000231389.7	HLA-DPA1	protein_coding	P20036	DPA1_HUMAN	HLA class II histocompatibility antigen, DP alpha 1 chain	605520	2.57662e-06	0.00144269	0.129068	0.999933
ENSG00000151491.14	EPS8	protein_coding	Q12929	EPS8_HUMAN	Epidermal growth factor receptor kinase substrate 8	15597.7	-4.60844e-06	0.00144269	0.129171	0.999933
ENSG00000077147.16	TM9SF3	protein_coding	Q9HD45	TM9S3_HUMAN	Transmembrane 9 superfamily member 3	183900	7.26495e-06	0.00144267	0.129189	0.999933
ENSG00000130052.14	STARD8	protein_coding	Q92502	STAR8_HUMAN	StAR-related lipid transfer protein 8	2306.36	3.11099e-06	0.00144269	0.129279	0.999933
ENSG00000149925.22	ALDOA	protein_coding	P04075	ALDOA_HUMAN	Fructose-bisphosphate aldolase A	3.93811e+06	5.71658e-06	0.00144268	0.129291	0.999933
ENSG00000138448.12	ITGAV	protein_coding	P06756	ITAV_HUMAN	Integrin alpha-V	103492	-8.31248e-06	0.00144267	0.130404	0.999933
ENSG00000125148.7	MT2A	protein_coding	P02795	MT2_HUMAN	Metallothionein-2	9632.66	7.32789e-08	0.00144269	0.131199	0.999933
ENSG00000141179.14	PCTP	protein_coding	Q9UKL6	PPCT_HUMAN	Phosphatidylcholine transfer protein	20240.4	5.49421e-06	0.00144268	0.131743	0.999933
ENSG00000154277.13	UCHL1	protein_coding	P09936	UCHL1_HUMAN	Ubiquitin carboxyl-terminal hydrolase isozyme L1	598040	-2.30202e-06	0.00144269	0.131852	0.999933
ENSG00000185862.7	EVI2B	protein_coding	P34910	EVI2B_HUMAN	Protein EVI2B	279359	8.34126e-06	0.00144266	0.132052	0.999933
ENSG00000174165.8	ZDHHC24	protein_coding	Q6UX98	ZDH24_HUMAN	Probable palmitoyltransferase ZDHHC24	1200.77	8.45378e-08	0.00144269	0.132077	0.999933
ENSG00000162972.10	MAIP1	protein_coding	Q8WWC4	MAIP1_HUMAN	m-AAA protease-interacting protein 1, mitochondrial	99549.2	-8.13791e-06	0.00144267	0.132432	0.999933
ENSG00000116679.16	IVNS1ABP	protein_coding	Q9Y6Y0	NS1BP_HUMAN	Influenza virus NS1A-binding protein	41559.7	6.02444e-06	0.00144268	0.132662	0.999933
ENSG00000128245.15	YWHAH	protein_coding	Q04917	1433F_HUMAN	14-3-3 protein eta	580606	6.44106e-06	0.00144268	0.132826	0.999933
ENSG00000156521.14	TYSND1	protein_coding	Q2T9J0	TYSD1_HUMAN	Peroxisomal leader peptide-processing protease	8193.9	-3.08867e-06	0.00144269	0.133126	0.999933
ENSG00000171853.16	TRAPPC12	protein_coding	Q8WVT3	TPC12_HUMAN	Trafficking protein particle complex subunit 12	26549.1	7.42828e-06	0.00144267	0.133229	0.999933
ENSG00000241837.7	ATP5PO	protein_coding	P48047	ATPO_HUMAN	ATP synthase subunit O, mitochondrial	856846	5.21583e-06	0.00144268	0.133307	0.999933
ENSG00000133835.18	HSD17B4	protein_coding	P51659	DHB4_HUMAN	Peroxisomal multifunctional enzyme type 2	967760	-1.04908e-05	0.00144265	0.133374	0.999933
ENSG00000120805.14	ARL1	protein_coding	P40616	ARL1_HUMAN	ADP-ribosylation factor-like protein 1	304203	6.51657e-06	0.00144268	0.133644	0.999933
ENSG00000153936.17	HS2ST1	protein_coding	Q7LGA3	HS2ST_HUMAN	Heparan sulfate 2-O-sulfotransferase 1	55932.5	8.57093e-06	0.00144266	0.133881	0.999933
ENSG00000149182.15	ARFGAP2	protein_coding	Q8N6H7	ARFG2_HUMAN	ADP-ribosylation factor GTPase-activating protein 2	49013.2	4.563e-06	0.00144269	0.134142	0.999933
ENSG00000185245.8	GP1BA	protein_coding	P07359	GP1BA_HUMAN	Platelet glycoprotein Ib alpha chain	7566.43	1.99681e-06	0.00144269	0.13449	0.999933
ENSG00000132600.17	PRMT7	protein_coding	Q9NVM4	ANM7_HUMAN	Protein arginine N-methyltransferase 7	2397.2	2.59121e-06	0.00144269	0.134554	0.999933
ENSG00000184227.8	ACOT1	protein_coding	Q86TX2	ACOT1_HUMAN	Acyl-coenzyme A thioesterase 1	88054.4	-2.46742e-06	0.00144269	0.134651	0.999933
ENSG00000105254.12	TBCB	protein_coding	Q99426	TBCB_HUMAN	Tubulin-folding cofactor B	113500	6.9535e-06	0.00144267	0.134661	0.999933
ENSG00000134970.14	TMED7	protein_coding	Q9Y3B3	TMED7_HUMAN	Transmembrane emp24 domain-containing protein 7	105033	5.79319e-06	0.00144268	0.135255	0.999933
ENSG00000245848.3	CEBPA	protein_coding	P49715	CEBPA_HUMAN	CCAAT/enhancer-binding protein alpha	49025	-5.68821e-06	0.00144268	0.135485	0.999933
ENSG00000164120.14	HPGD	protein_coding	P15428	PGDH_HUMAN	15-hydroxyprostaglandin dehydrogenase [NAD(+)]	122417	6.20069e-06	0.00144268	0.135613	0.999933
ENSG00000028116.18	VRK2	protein_coding	Q86Y07	VRK2_HUMAN	Serine/threonine-protein kinase VRK2	13297.2	5.19862e-06	0.00144268	0.135807	0.999933
ENSG00000112992.18	NNT	protein_coding	Q13423	NNTM_HUMAN	NAD(P) transhydrogenase, mitochondrial	325083	-6.77851e-06	0.00144267	0.135836	0.999933
ENSG00000007402.12	CACNA2D2	protein_coding	Q9NY47	CA2D2_HUMAN	Voltage-dependent calcium channel subunit alpha-2/delta-2	12959.5	-4.31087e-06	0.00144269	0.13586	0.999933
ENSG00000066654.14	THUMPD1	protein_coding	Q9NXG2	THUM1_HUMAN	THUMP domain-containing protein 1	52343.9	-9.30664e-06	0.00144266	0.136148	0.999933
ENSG00000050393.11	MCUR1	protein_coding	Q96AQ8	MCUR1_HUMAN	Mitochondrial calcium uniporter regulator 1	25529.3	-5.12891e-06	0.00144268	0.136511	0.999933
ENSG00000126522.17	ASL	protein_coding	P04424	ARLY_HUMAN	Argininosuccinate lyase	75943.4	-5.29759e-06	0.00144268	0.136599	0.999933
ENSG00000114388.14	NPRL2	protein_coding	Q8WTW4	NPRL2_HUMAN	GATOR complex protein NPRL2	2882.09	-2.99504e-06	0.00144269	0.136835	0.999933
ENSG00000145335.17	SNCA	protein_coding	P37840	SYUA_HUMAN	Alpha-synuclein	97610.2	3.72658e-06	0.00144269	0.137106	0.999933
ENSG00000100575.14	TIMM9	protein_coding	Q9Y5J7	TIM9_HUMAN	Mitochondrial import inner membrane translocase subunit Tim9	54336.4	-6.01698e-06	0.00144268	0.137406	0.999933
ENSG00000254901.8	BORCS8	protein_coding	Q96FH0	BORC8_HUMAN	BLOC-1-related complex subunit 8	42247.2	7.62682e-06	0.00144267	0.137517	0.999933
ENSG00000125166.13	GOT2	protein_coding	P00505	AATM_HUMAN	Aspartate aminotransferase, mitochondrial	618724	-6.26781e-06	0.00144268	0.137527	0.999933
ENSG00000131269.19	ABCB7	protein_coding	O75027	ABCB7_HUMAN	Iron-sulfur clusters transporter ABCB7, mitochondrial	106399	-5.7224e-06	0.00144268	0.137839	0.999933
ENSG00000106367.15	AP1S1	protein_coding	P61966	AP1S1_HUMAN	AP-1 complex subunit sigma-1A	116302	4.69215e-06	0.00144269	0.137844	0.999933
ENSG00000138777.20	PPA2	protein_coding	Q9H2U2	IPYR2_HUMAN	Inorganic pyrophosphatase 2, mitochondrial	358099	-9.66929e-06	0.00144265	0.138011	0.999933
ENSG00000133315.12	MACROD1	protein_coding	Q9BQ69	MACD1_HUMAN	ADP-ribose glycohydrolase MACROD1	32041.4	-2.97611e-06	0.00144269	0.138304	0.999933
ENSG00000107872.14	FBXL15	protein_coding	Q9H469	FXL15_HUMAN	F-box/LRR-repeat protein 15	22301.6	4.34009e-06	0.00144269	0.138373	0.999933
ENSG00000127884.5	ECHS1	protein_coding	P30084	ECHM_HUMAN	Enoyl-CoA hydratase, mitochondrial	659966	-9.65752e-06	0.00144265	0.138405	0.999933
ENSG00000158477.7	CD1A	protein_coding	P06126	CD1A_HUMAN	T-cell surface glycoprotein CD1a	38975.6	2.64582e-06	0.00144269	0.138416	0.999933
ENSG00000074416.15	MGLL	protein_coding	Q99685	MGLL_HUMAN	Monoglyceride lipase	96304.6	-3.70153e-06	0.00144269	0.139133	0.999933
ENSG00000149016.16	TUT1	protein_coding	Q9H6E5	STPAP_HUMAN	Speckle targeted PIP5K1A-regulated poly(A) polymerase	2952.63	-2.95143e-06	0.00144269	0.139143	0.999933
ENSG00000174606.14	ANGEL2	protein_coding	Q5VTE6	ANGE2_HUMAN	Protein angel homolog 2	4002.6	-3.26953e-06	0.00144269	0.139253	0.999933
ENSG00000100865.15	CINP	protein_coding	Q9BW66	CINP_HUMAN	Cyclin-dependent kinase 2-interacting protein	5142.87	-3.58501e-06	0.00144269	0.139467	0.999933
ENSG00000091164.13	TXNL1	protein_coding	O43396	TXNL1_HUMAN	Thioredoxin-like protein 1	272217	5.22583e-06	0.00144268	0.139918	0.999933
ENSG00000144711.16	IQSEC1	protein_coding	Q6DN90	IQEC1_HUMAN	IQ motif and SEC7 domain-containing protein 1	64498.4	7.47248e-06	0.00144267	0.140282	0.999933
ENSG00000169499.15	PLEKHA2	protein_coding	Q9HB19	PKHA2_HUMAN	Pleckstrin homology domain-containing family A member 2	40262.9	6.44448e-06	0.00144268	0.14054	0.999933
ENSG00000109016.17	DHRS7B	protein_coding	Q6IAN0	DRS7B_HUMAN	Dehydrogenase/reductase SDR family member 7B	66960.7	-3.7723e-06	0.00144269	0.140624	0.999933
ENSG00000162924.15	REL	protein_coding	Q04864	REL_HUMAN	Proto-oncogene c-Rel	59042.1	1.09205e-05	0.00144264	0.140997	0.999933
ENSG00000160404.18	TOR2A	protein_coding	Q5JU69	TOR2A_HUMAN	Torsin-2A	69278.2	-6.21813e-06	0.00144268	0.141598	0.999933
ENSG00000137824.16	RMDN3	protein_coding	Q96TC7	RMD3_HUMAN	Regulator of microtubule dynamics protein 3	401277	-5.34835e-06	0.00144268	0.142581	0.999933
ENSG00000039319.17	ZFYVE16	protein_coding	Q7Z3T8	ZFY16_HUMAN	Zinc finger FYVE domain-containing protein 16	409234	5.86706e-06	0.00144268	0.142637	0.999933
ENSG00000183291.17	SELENOF	protein_coding	O60613	SEP15_HUMAN	Selenoprotein F	70336.7	5.36863e-06	0.00144268	0.143165	0.999933
ENSG00000160349.10	LCN1	protein_coding	P31025	LCN1_HUMAN	Lipocalin-1	5936.17	2.21747e-06	0.00144269	0.143656	0.999933
ENSG00000214517.10	PPME1	protein_coding	Q9Y570	PPME1_HUMAN	Protein phosphatase methylesterase 1	51451.8	6.61227e-06	0.00144267	0.143673	0.999933
ENSG00000175130.7	MARCKSL1	protein_coding	P49006	MRP_HUMAN	MARCKS-related protein	7479.69	2.41436e-06	0.00144269	0.143881	0.999933
ENSG00000070010.19	UFD1	protein_coding	Q92890	UFD1_HUMAN	Ubiquitin recognition factor in ER-associated degradation protein 1	247208	1.36247e-05	0.00144261	0.144394	0.999933
ENSG00000108465.15	CDK5RAP3	protein_coding	Q96JB5	CK5P3_HUMAN	CDK5 regulatory subunit-associated protein 3	94245	-1.00817e-05	0.00144265	0.145064	0.999933
ENSG00000102265.12	TIMP1	protein_coding	P01033	TIMP1_HUMAN	Metalloproteinase inhibitor 1	74058.3	-1.66162e-06	0.00144269	0.145071	0.999933
ENSG00000134769.23	DTNA	protein_coding	Q9Y4J8	DTNA_HUMAN	Dystrobrevin alpha	7442.89	1.51747e-06	0.00144269	0.145228	0.999933
ENSG00000204922.5	UQCC3	protein_coding	Q6UW78	UQCC3_HUMAN	Ubiquinol-cytochrome-c reductase complex assembly factor 3	14762.9	1.7074e-06	0.00144269	0.145715	0.999933
ENSG00000197043.14	ANXA6	protein_coding	P08133	ANXA6_HUMAN	Annexin A6	1.49192e+06	4.63676e-06	0.00144268	0.145794	0.999933
ENSG00000130309.11	COLGALT1	protein_coding	Q8NBJ5	GT251_HUMAN	Procollagen galactosyltransferase 1	565710	6.91831e-06	0.00144267	0.145874	0.999933
ENSG00000157881.16	PANK4	protein_coding	Q9NVE7	PANK4_HUMAN	4'-phosphopantetheine phosphatase	63516.6	8.1464e-06	0.00144266	0.145899	0.999933
ENSG00000095321.18	CRAT	protein_coding	P43155	CACP_HUMAN	Carnitine O-acetyltransferase	72296.7	-5.82491e-06	0.00144268	0.146094	0.999933
ENSG00000119669.5	IRF2BPL	protein_coding	Q9H1B7	I2BPL_HUMAN	Probable E3 ubiquitin-protein ligase IRF2BPL	38293.6	-6.9371e-06	0.00144267	0.146609	0.999933
ENSG00000182247.10	UBE2E2	protein_coding	Q96LR5	UB2E2_HUMAN	Ubiquitin-conjugating enzyme E2 E2	32169.3	4.56429e-06	0.00144268	0.146644	0.999933
ENSG00000197969.14	VPS13A	protein_coding	Q96RL7	VP13A_HUMAN	Intermembrane lipid transfer protein VPS13A	12116.9	-4.9389e-06	0.00144268	0.146675	0.999933
ENSG00000100055.21	CYTH4	protein_coding	Q9UIA0	CYH4_HUMAN	Cytohesin-4	104983	3.67247e-06	0.00144269	0.146701	0.999933
ENSG00000143224.18	PPOX	protein_coding	P50336	PPOX_HUMAN	Protoporphyrinogen oxidase	61107	-3.37536e-06	0.00144269	0.146714	0.999933
ENSG00000162616.9	DNAJB4	protein_coding	Q9UDY4	DNJB4_HUMAN	DnaJ homolog subfamily B member 4	22133.5	5.48836e-06	0.00144268	0.146793	0.999933
ENSG00000120526.12	NUDCD1	protein_coding	Q96RS6	NUDC1_HUMAN	NudC domain-containing protein 1	53944.8	-8.80898e-06	0.00144266	0.146903	0.999933
ENSG00000108510.10	MED13	protein_coding	Q9UHV7	MED13_HUMAN	Mediator of RNA polymerase II transcription subunit 13	14896.2	-8.0979e-06	0.00144266	0.147066	0.999933
ENSG00000173599.15	PC	protein_coding	P11498	PYC_HUMAN	Pyruvate carboxylase, mitochondrial	238124	-6.66309e-06	0.00144267	0.148027	0.999933
ENSG00000122643.23	NT5C3A	protein_coding	Q9H0P0	5NT3A_HUMAN	Cytosolic 5'-nucleotidase 3A	37256.2	6.10271e-06	0.00144268	0.14842	0.999933
ENSG00000101146.13	RAE1	protein_coding	P78406	RAE1L_HUMAN	mRNA export factor RAE1	31827.2	7.40648e-06	0.00144267	0.148503	0.999933
ENSG00000118520.15	ARG1	protein_coding	P05089	ARGI1_HUMAN	Arginase-1	18720.4	1.86341e-06	0.00144269	0.148515	0.999933
ENSG00000169403.12	PTAFR	protein_coding	P25105	PTAFR_HUMAN	Platelet-activating factor receptor	11617.8	2.80756e-06	0.00144269	0.148549	0.999933
ENSG00000140876.11	NUDT7	protein_coding	P0C024	NUDT7_HUMAN	Peroxisomal coenzyme A diphosphatase NUDT7	5265.91	-2.11001e-06	0.00144269	0.14972	0.999933
ENSG00000165434.8	PGM2L1	protein_coding	Q6PCE3	PGM2L_HUMAN	Glucose 1,6-bisphosphate synthase	77914.6	5.29631e-06	0.00144268	0.149903	0.999933
ENSG00000112851.15	ERBIN	protein_coding	Q96RT1	ERBIN_HUMAN	Erbin	95099.1	7.12328e-06	0.00144267	0.150469	0.999933
ENSG00000178814.17	OPLAH	protein_coding	O14841	OPLA_HUMAN	5-oxoprolinase	85179.8	1.12688e-05	0.00144263	0.15052	0.999933
ENSG00000169710.9	FASN	protein_coding	P49327	FAS_HUMAN	Fatty acid synthase	651342	6.82284e-06	0.00144267	0.150904	0.999933
ENSG00000143382.16	ADAMTSL4	protein_coding	Q6UY14	ATL4_HUMAN	ADAMTS-like protein 4	51970.9	2.85571e-06	0.00144269	0.15097	0.999933
ENSG00000275066.5	SYNRG	protein_coding	Q9UMZ2	SYNRG_HUMAN	Synergin gamma	35596.6	7.69991e-06	0.00144267	0.151276	0.999933
ENSG00000107554.17	DNMBP	protein_coding	Q6XZF7	DNMBP_HUMAN	Dynamin-binding protein	41953.9	-2.18634e-06	0.00144269	0.151511	0.999933
ENSG00000048392.12	RRM2B	protein_coding	Q7LG56	RIR2B_HUMAN	Ribonucleoside-diphosphate reductase subunit M2 B	97481.5	5.94886e-06	0.00144268	0.151547	0.999933
ENSG00000079308.20	TNS1	protein_coding	Q9HBL0	TENS1_HUMAN	Tensin-1	61596.4	6.39811e-06	0.00144267	0.151603	0.999933
ENSG00000025434.19	NR1H3	protein_coding	Q13133	NR1H3_HUMAN	Oxysterols receptor LXR-alpha	6485.67	-6.4915e-06	0.00144267	0.151684	0.999933
ENSG00000132912.13	DCTN4	protein_coding	Q9UJW0	DCTN4_HUMAN	Dynactin subunit 4	72584.1	8.13029e-06	0.00144266	0.151716	0.999933
ENSG00000136522.14	MRPL47	protein_coding	Q9HD33	RM47_HUMAN	39S ribosomal protein L47, mitochondrial	92786.5	-9.99116e-06	0.00144264	0.152089	0.999933
ENSG00000166797.11	CIAO2A	protein_coding	Q9H5X1	CIA2A_HUMAN	Cytosolic iron-sulfur assembly component 2A	103486	6.48181e-06	0.00144267	0.152242	0.999933
ENSG00000160703.16	NLRX1	protein_coding	Q86UT6	NLRX1_HUMAN	NLR family member X1	71043.2	-4.94971e-06	0.00144268	0.152597	0.999933
ENSG00000100567.13	PSMA3	protein_coding	P25788	PSA3_HUMAN	Proteasome subunit alpha type-3	331165	1.26474e-05	0.00144261	0.153036	0.999933
ENSG00000173020.11	GRK2	protein_coding	P25098	ARBK1_HUMAN	Beta-adrenergic receptor kinase 1	59133.6	8.03545e-06	0.00144266	0.153422	0.999933
ENSG00000056050.7	HPF1	protein_coding	Q9NWY4	HPF1_HUMAN	Histone PARylation factor 1	7974.56	-4.21315e-06	0.00144269	0.153532	0.999933
ENSG00000188641.14	DPYD	protein_coding	Q12882	DPYD_HUMAN	Dihydropyrimidine dehydrogenase [NADP(+)]	43722.3	5.36305e-06	0.00144268	0.154577	0.999933
ENSG00000102755.12	FLT1	protein_coding	P17948	VGFR1_HUMAN	Vascular endothelial growth factor receptor 1	88151	3.2094e-06	0.00144269	0.154756	0.999933
ENSG00000148334.16	PTGES2	protein_coding	Q9H7Z7	PGES2_HUMAN	Prostaglandin E synthase 2	121026	-5.85522e-06	0.00144268	0.154804	0.999933
ENSG00000132274.16	TRIM22	protein_coding	Q8IYM9	TRI22_HUMAN	E3 ubiquitin-protein ligase TRIM22	143628	5.51649e-06	0.00144268	0.155415	0.999933
ENSG00000174106.3	LEMD3	protein_coding	Q9Y2U8	MAN1_HUMAN	Inner nuclear membrane protein Man1	31145.2	-9.71533e-06	0.00144265	0.155483	0.999933
ENSG00000072736.19	NFATC3	protein_coding	Q12968	NFAC3_HUMAN	Nuclear factor of activated T-cells, cytoplasmic 3	15652.6	3.65195e-06	0.00144269	0.155906	0.999933
ENSG00000157601.15	MX1	protein_coding	P20591	MX1_HUMAN	Interferon-induced GTP-binding protein Mx1	266941	9.99571e-07	0.00144269	0.15597	0.999933
ENSG00000213463.5	SYNJ2BP	protein_coding	P57105	SYJ2B_HUMAN	Synaptojanin-2-binding protein	102949	-9.82741e-06	0.00144264	0.156137	0.999933
ENSG00000140983.14	RHOT2	protein_coding	Q8IXI1	MIRO2_HUMAN	Mitochondrial Rho GTPase 2	72596.3	-1.08832e-05	0.00144263	0.156177	0.999933
ENSG00000107438.9	PDLIM1	protein_coding	O00151	PDLI1_HUMAN	PDZ and LIM domain protein 1	39748.7	-4.10515e-06	0.00144269	0.156229	0.999933
ENSG00000105928.16	GSDME	protein_coding	O60443	GSDME_HUMAN	Gasdermin-E	166398	-2.51805e-06	0.00144269	0.156319	0.999933
ENSG00000258227.7	CLEC5A	protein_coding	Q9NY25	CLC5A_HUMAN	C-type lectin domain family 5 member A	64225.9	1.89871e-06	0.00144269	0.156521	0.999933
ENSG00000173372.17	C1QA	protein_coding	P02745	C1QA_HUMAN	Complement C1q subcomponent subunit A	37382	0.000153886	0.00144683	0.156976	0.999933
ENSG00000110013.13	SIAE	protein_coding	Q9HAT2	SIAE_HUMAN	Sialate O-acetylesterase	62714.5	-6.77562e-06	0.00144267	0.1572	0.999933
ENSG00000116815.16	CD58	protein_coding	P19256	LFA3_HUMAN	Lymphocyte function-associated antigen 3	75143.2	6.77479e-06	0.00144267	0.157519	0.999933
ENSG00000132109.10	TRIM21	protein_coding	P19474	RO52_HUMAN	E3 ubiquitin-protein ligase TRIM21	191690	9.79352e-06	0.00144265	0.157602	0.999933
ENSG00000055163.20	CYFIP2	protein_coding	Q96F07	CYFP2_HUMAN	Cytoplasmic FMR1-interacting protein 2	27445.7	3.05836e-06	0.00144269	0.157837	0.999933
ENSG00000105185.12	PDCD5	protein_coding	O14737	PDCD5_HUMAN	Programmed cell death protein 5	75681.7	-8.00411e-06	0.00144266	0.157857	0.999933
ENSG00000196834.13	POTEI	protein_coding	P0CG38	POTEI_HUMAN	POTE ankyrin domain family member I	601847	3.1495e-06	0.00144269	0.158675	0.999933
ENSG00000214160.10	ALG3	protein_coding	Q92685	ALG3_HUMAN	Dol-P-Man:Man(5)GlcNAc(2)-PP-Dol alpha-1,3-mannosyltransferase	40609.1	-5.32648e-06	0.00144268	0.158765	0.999933
ENSG00000197915.7	HRNR	protein_coding	Q86YZ3	HORN_HUMAN	Hornerin	24276.3	1.65403e-06	0.00144269	0.158778	0.999933
ENSG00000137522.18	RNF121	protein_coding	Q9H920	RN121_HUMAN	E3 ubiquitin ligase RNF121	15282.7	2.60756e-06	0.00144269	0.158953	0.999933
ENSG00000125354.24	SEPTIN6	protein_coding	Q14141	SEPT6_HUMAN	Septin-6	114274	7.65529e-06	0.00144266	0.15911	0.999933
ENSG00000116161.18	CACYBP	protein_coding	Q9HB71	CYBP_HUMAN	Calcyclin-binding protein	376599	8.18861e-06	0.00144266	0.159304	0.999933
ENSG00000105202.9	FBL	protein_coding	P22087	FBRL_HUMAN	rRNA 2'-O-methyltransferase fibrillarin	101391	-4.76036e-06	0.00144268	0.159769	0.999933
ENSG00000115875.19	SRSF7	protein_coding	Q16629	SRSF7_HUMAN	Serine/arginine-rich splicing factor 7	227180	4.33132e-06	0.00144269	0.160142	0.999933
ENSG00000112893.10	MAN2A1	protein_coding	Q16706	MA2A1_HUMAN	Alpha-mannosidase 2	52849.9	5.42707e-06	0.00144268	0.160316	0.999933
ENSG00000117500.13	TMED5	protein_coding	Q9Y3A6	TMED5_HUMAN	Transmembrane emp24 domain-containing protein 5	304992	7.85418e-06	0.00144266	0.160394	0.999933
ENSG00000168994.14	PXDC1	protein_coding	Q5TGL8	PXDC1_HUMAN	PX domain-containing protein 1	13468.1	4.57515e-06	0.00144268	0.160667	0.999933
ENSG00000169738.8	DCXR	protein_coding	Q7Z4W1	DCXR_HUMAN	L-xylulose reductase	146666	6.78038e-06	0.00144267	0.160675	0.999933
ENSG00000140688.17	RUSF1	protein_coding	Q96GQ5	RUSF1_HUMAN	RUS family member 1	33220.5	-4.28708e-06	0.00144269	0.160748	0.999933
ENSG00000103423.14	DNAJA3	protein_coding	Q96EY1	DNJA3_HUMAN	DnaJ homolog subfamily A member 3, mitochondrial	59015.1	-5.07754e-06	0.00144268	0.161479	0.999933
ENSG00000129003.19	VPS13C	protein_coding	Q709C8	VP13C_HUMAN	Intermembrane lipid transfer protein VPS13C	75878.5	4.85837e-06	0.00144268	0.161732	0.999933
ENSG00000177697.19	CD151	protein_coding	P48509	CD151_HUMAN	CD151 antigen	62856.2	-3.12934e-06	0.00144269	0.161754	0.999933
ENSG00000005059.16	MCUB	protein_coding	Q9NWR8	MCUB_HUMAN	Calcium uniporter regulatory subunit MCUb, mitochondrial	29624.4	-5.17515e-06	0.00144268	0.162116	0.999933
ENSG00000177370.5	TIMM22	protein_coding	Q9Y584	TIM22_HUMAN	Mitochondrial import inner membrane translocase subunit Tim22	35594.2	-6.86123e-06	0.00144267	0.162169	0.999933
ENSG00000139132.16	FGD4	protein_coding	Q96M96	FGD4_HUMAN	FYVE, RhoGEF and PH domain-containing protein 4	81108.9	9.77713e-06	0.00144264	0.162412	0.999933
ENSG00000134326.12	CMPK2	protein_coding	Q5EBM0	CMPK2_HUMAN	UMP-CMP kinase 2, mitochondrial	22341.1	1.94506e-06	0.00144269	0.163051	0.999933
ENSG00000075239.14	ACAT1	protein_coding	P24752	THIL_HUMAN	Acetyl-CoA acetyltransferase, mitochondrial	465484	-9.85869e-06	0.00144264	0.16313	0.999933
ENSG00000169718.18	DUS1L	protein_coding	Q6P1R4	DUS1L_HUMAN	tRNA-dihydrouridine(16/17) synthase [NAD(P)(+)]-like	3492.02	-2.49013e-06	0.00144269	0.163669	0.999933
ENSG00000142687.18	KIAA0319L	protein_coding	Q8IZA0	K319L_HUMAN	Dyslexia-associated protein KIAA0319-like protein	6558.57	-3.67551e-06	0.00144269	0.163956	0.999933
ENSG00000143393.17	PI4KB	protein_coding	Q9UBF8	PI4KB_HUMAN	Phosphatidylinositol 4-kinase beta	23492.3	5.55205e-06	0.00144268	0.164057	0.999933
ENSG00000148429.14	USP6NL	protein_coding	Q92738	US6NL_HUMAN	USP6 N-terminal-like protein	3386.71	2.124e-06	0.00144269	0.164165	0.999933
ENSG00000123091.5	RNF11	protein_coding	Q9Y3C5	RNF11_HUMAN	RING finger protein 11	3241.09	-2.04e-06	0.00144269	0.16442	0.999933
ENSG00000067225.19	PKM	protein_coding	P14618	KPYM_HUMAN	Pyruvate kinase PKM	6.2445e+06	7.18966e-06	0.00144267	0.164477	0.999933
ENSG00000148187.18	MRRF	protein_coding	Q96E11	RRFM_HUMAN	Ribosome-recycling factor, mitochondrial	59362.9	-7.69557e-06	0.00144266	0.16459	0.999933
ENSG00000130202.10	NECTIN2	protein_coding	Q92692	NECT2_HUMAN	Nectin-2	104598	3.71179e-06	0.00144269	0.165396	0.999933
ENSG00000117748.10	RPA2	protein_coding	P15927	RFA2_HUMAN	Replication protein A 32 kDa subunit	63168.1	-7.35791e-06	0.00144267	0.165921	0.999933
ENSG00000184270.6	H2AC21	protein_coding	Q8IUE6	H2A2B_HUMAN	Histone H2A type 2-B	202879	2.2872e-06	0.00144269	0.166152	0.999933
ENSG00000164983.8	TMEM65	protein_coding	Q6PI78	TMM65_HUMAN	Transmembrane protein 65	31170.7	-2.67199e-06	0.00144269	0.166325	0.999933
ENSG00000075884.14	ARHGAP15	protein_coding	Q53QZ3	RHG15_HUMAN	Rho GTPase-activating protein 15	47390.1	4.88322e-06	0.00144268	0.166571	0.999933
ENSG00000133048.13	CHI3L1	protein_coding	P36222	CH3L1_HUMAN	Chitinase-3-like protein 1	845522	-2.28797e-06	0.00144269	0.166647	0.999933
ENSG00000077713.19	SLC25A43	protein_coding	Q8WUT9	S2543_HUMAN	Solute carrier family 25 member 43	16183.5	-2.4534e-06	0.00144269	0.166674	0.999933
ENSG00000123297.20	TSFM	protein_coding	P43897	EFTS_HUMAN	Elongation factor Ts, mitochondrial	232275	-4.68446e-06	0.00144268	0.166729	0.999933
ENSG00000104687.14	GSR	protein_coding	P00390	GSHR_HUMAN	Glutathione reductase, mitochondrial	689702	7.50001e-06	0.00144266	0.166815	0.999933
ENSG00000107566.14	ERLIN1	protein_coding	O75477	ERLN1_HUMAN	Erlin-1	50046	-5.57362e-06	0.00144268	0.167151	0.999933
ENSG00000231925.12	TAPBP	protein_coding	O15533	TPSN_HUMAN	Tapasin	378798	-8.4887e-06	0.00144265	0.167498	0.999933
ENSG00000065413.20	ANKRD44	protein_coding	Q8N8A2	ANR44_HUMAN	Serine/threonine-protein phosphatase 6 regulatory ankyrin repeat subunit B	112473	9.91594e-06	0.00144264	0.167567	0.999933
ENSG00000101361.17	NOP56	protein_coding	O00567	NOP56_HUMAN	Nucleolar protein 56	49119.8	-5.34273e-06	0.00144268	0.167591	0.999933
ENSG00000166123.14	GPT2	protein_coding	Q8TD30	ALAT2_HUMAN	Alanine aminotransferase 2	11760.4	-3.03769e-06	0.00144269	0.167837	0.999933
ENSG00000115073.8	ACTR1B	protein_coding	P42025	ACTY_HUMAN	Beta-centractin	222508	9.85654e-06	0.00144264	0.16791	0.999933
ENSG00000167701.14	GPT	protein_coding	P24298	ALAT1_HUMAN	Alanine aminotransferase 1	16504.4	2.90866e-06	0.00144269	0.168069	0.999933
ENSG00000174749.6	FAM241A	protein_coding	Q8N8J7	F241A_HUMAN	Uncharacterized protein FAM241A	8655.7	3.29497e-06	0.00144269	0.168503	0.999933
ENSG00000089916.18	GPATCH2L	protein_coding	Q9NWQ4	GPT2L_HUMAN	G patch domain-containing protein 2-like	2358.38	1.91531e-06	0.00144269	0.168542	0.999933
ENSG00000109534.17	GAR1	protein_coding	Q9NY12	GAR1_HUMAN	H/ACA ribonucleoprotein complex subunit 1	71909.1	-5.42521e-06	0.00144268	0.168669	0.999933
ENSG00000170458.14	CD14	protein_coding	P08571	CD14_HUMAN	Monocyte differentiation antigen CD14	65603.5	3.60046e-06	0.00144269	0.168937	0.999933
ENSG00000104969.11	SGTA	protein_coding	O43765	SGTA_HUMAN	Small glutamine-rich tetratricopeptide repeat-containing protein alpha	118537	5.64384e-06	0.00144268	0.16927	0.999933
ENSG00000136153.20	LMO7	protein_coding	Q8WWI1	LMO7_HUMAN	LIM domain only protein 7	6502.32	-3.49484e-07	0.00144269	0.16992	0.999933
ENSG00000160214.13	RRP1	protein_coding	P56182	RRP1_HUMAN	Ribosomal RNA processing protein 1 homolog A	17733.8	-2.71103e-06	0.00144269	0.170267	0.999933
ENSG00000169413.3	RNASE6	protein_coding	Q93091	RNAS6_HUMAN	Ribonuclease K6	124001	4.37966e-06	0.00144268	0.170511	0.999933
ENSG00000154127.10	UBASH3B	protein_coding	Q8TF42	UBS3B_HUMAN	Ubiquitin-associated and SH3 domain-containing protein B	43801.1	5.13633e-06	0.00144268	0.170608	0.999933
ENSG00000241878.11	PISD	protein_coding	Q9UG56	PISD_HUMAN	Phosphatidylserine decarboxylase proenzyme, mitochondrial	17265.2	-5.12912e-06	0.00144268	0.171138	0.999933
ENSG00000244734.4	HBB	protein_coding	P68871	HBB_HUMAN	Hemoglobin subunit beta	86250	2.52101e-06	0.00144269	0.171139	0.999933
ENSG00000139644.13	TMBIM6	protein_coding	P55061	BI1_HUMAN	Bax inhibitor 1	647442	-4.18129e-06	0.00144268	0.171151	0.999933
ENSG00000164219.10	PGGT1B	protein_coding	P53609	PGTB1_HUMAN	Geranylgeranyl transferase type-1 subunit beta	29678.8	4.09404e-06	0.00144269	0.171342	0.999933
ENSG00000067064.12	IDI1	protein_coding	Q13907	IDI1_HUMAN	Isopentenyl-diphosphate Delta-isomerase 1	120347	4.58682e-06	0.00144268	0.171436	0.999933
ENSG00000181163.14	NPM1	protein_coding	P06748	NPM_HUMAN	Nucleophosmin	744992	-7.24826e-06	0.00144266	0.171671	0.999933
ENSG00000162520.15	SYNC	protein_coding	Q9H7C4	SYNCI_HUMAN	Syncoilin	8217.34	2.81582e-06	0.00144269	0.171759	0.999933
ENSG00000180336.18	MEIOC	protein_coding	A2RUB1	MEIOC_HUMAN	Meiosis-specific coiled-coil domain-containing protein MEIOC	5160.37	-1.70143e-06	0.00144269	0.172083	0.999933
ENSG00000167779.9	IGFBP6	protein_coding	P24592	IBP6_HUMAN	Insulin-like growth factor-binding protein 6	9825.67	-1.2694e-06	0.00144269	0.172153	0.999933
ENSG00000105618.14	PRPF31	protein_coding	Q8WWY3	PRP31_HUMAN	U4/U6 small nuclear ribonucleoprotein Prp31	61824.6	-7.16281e-06	0.00144267	0.172514	0.999933
ENSG00000116096.6	SPR	protein_coding	P35270	SPRE_HUMAN	Sepiapterin reductase	283143	-7.40996e-06	0.00144266	0.172537	0.999933
ENSG00000175489.10	LRRC25	protein_coding	Q8N386	LRC25_HUMAN	Leucine-rich repeat-containing protein 25	97777.9	3.49538e-06	0.00144269	0.17265	0.999933
ENSG00000101161.8	PRPF6	protein_coding	O94906	PRP6_HUMAN	Pre-mRNA-processing factor 6	51690.8	-8.60322e-06	0.00144265	0.17277	0.999933
ENSG00000170950.6	PGK2	protein_coding	P07205	PGK2_HUMAN	Phosphoglycerate kinase 2	39411.2	1.0339e-06	0.00144269	0.17292	0.999933
ENSG00000136271.11	DDX56	protein_coding	Q9NY93	DDX56_HUMAN	Probable ATP-dependent RNA helicase DDX56	10965.3	-2.31434e-06	0.00144269	0.173477	0.999933
ENSG00000007168.14	PAFAH1B1	protein_coding	P43034	LIS1_HUMAN	Platelet-activating factor acetylhydrolase IB subunit beta	380990	9.36255e-06	0.00144264	0.173859	0.999933
ENSG00000090382.7	LYZ	protein_coding	P61626	LYSC_HUMAN	Lysozyme C	1.96421e+06	-3.57953e-06	0.00144269	0.173979	0.999933
ENSG00000099977.15	DDT	protein_coding	P30046	DOPD_HUMAN	D-dopachrome decarboxylase	201627	4.0263e-06	0.00144269	0.174402	0.999933
ENSG00000106049.9	HIBADH	protein_coding	P31937	3HIDH_HUMAN	3-hydroxyisobutyrate dehydrogenase, mitochondrial	314007	-4.39657e-06	0.00144268	0.17442	0.999933
ENSG00000197555.10	SIPA1L1	protein_coding	O43166	SI1L1_HUMAN	Signal-induced proliferation-associated 1-like protein 1	11671.8	3.87374e-06	0.00144269	0.174684	0.999933
ENSG00000111775.3	COX6A1	protein_coding	P12074	CX6A1_HUMAN	Cytochrome c oxidase subunit 6A1, mitochondrial	136439	-4.14159e-06	0.00144268	0.174943	0.999933
ENSG00000100234.12	TIMP3	protein_coding	P35625	TIMP3_HUMAN	Metalloproteinase inhibitor 3	310405	1.94119e-06	0.00144269	0.174984	0.999933
ENSG00000100216.6	TOMM22	protein_coding	Q9NS69	TOM22_HUMAN	Mitochondrial import receptor subunit TOM22 homolog	247344	-5.83316e-06	0.00144268	0.174998	0.999933
ENSG00000101335.10	MYL9	protein_coding	P24844	MYL9_HUMAN	Myosin regulatory light polypeptide 9	1.15629e+06	5.13987e-06	0.00144268	0.17503	0.999933
ENSG00000105778.19	AVL9	protein_coding	Q8NBF6	AVL9_HUMAN	Late secretory pathway protein AVL9 homolog	29801.2	5.24263e-06	0.00144268	0.175173	0.999933
ENSG00000073111.14	MCM2	protein_coding	P49736	MCM2_HUMAN	DNA replication licensing factor MCM2	18129.1	-3.82422e-06	0.00144269	0.175201	0.999933
ENSG00000132356.11	PRKAA1	protein_coding	Q13131	AAPK1_HUMAN	5'-AMP-activated protein kinase catalytic subunit alpha-1	72048.4	8.53177e-06	0.00144265	0.175289	0.999933
ENSG00000096696.15	DSP	protein_coding	P15924	DESP_HUMAN	Desmoplakin	51767.2	2.12441e-06	0.00144269	0.175678	0.999933
ENSG00000135148.12	TRAFD1	protein_coding	O14545	TRAD1_HUMAN	TRAF-type zinc finger domain-containing protein 1	17312.6	3.90943e-06	0.00144269	0.17596	0.999933
ENSG00000169220.18	RGS14	protein_coding	O43566	RGS14_HUMAN	Regulator of G-protein signaling 14	9596.08	2.53643e-06	0.00144269	0.176076	0.999933
ENSG00000132676.16	DAP3	protein_coding	P51398	RT29_HUMAN	28S ribosomal protein S29, mitochondrial	115589	-7.16601e-06	0.00144266	0.176485	0.999933
ENSG00000166557.14	TMED3	protein_coding	Q9Y3Q3	TMED3_HUMAN	Transmembrane emp24 domain-containing protein 3	18177.6	-5.8875e-06	0.00144267	0.176628	0.999933
ENSG00000131778.19	CHD1L	protein_coding	Q86WJ1	CHD1L_HUMAN	Chromodomain-helicase-DNA-binding protein 1-like	25582.8	-3.14204e-06	0.00144269	0.176911	0.999933
ENSG00000163684.12	RPP14	protein_coding	O95059	RPP14_HUMAN	Ribonuclease P protein subunit p14	6359.26	-2.69024e-06	0.00144269	0.17775	0.999933
ENSG00000135842.17	NIBAN1	protein_coding	Q9BZQ8	NIBA1_HUMAN	Protein Niban 1	334394	-4.1694e-05	0.00144294	0.178002	0.999933
ENSG00000138604.10	GLCE	protein_coding	O94923	GLCE_HUMAN	D-glucuronyl C5-epimerase	9897.58	3.48549e-06	0.00144269	0.178226	0.999933
ENSG00000163219.12	ARHGAP25	protein_coding	P42331	RHG25_HUMAN	Rho GTPase-activating protein 25	945340	7.08173e-06	0.00144267	0.178695	0.999933
ENSG00000254087.8	LYN	protein_coding	P07948	LYN_HUMAN	Tyrosine-protein kinase Lyn	214924	5.63139e-06	0.00144268	0.178698	0.999933
ENSG00000065882.16	TBC1D1	protein_coding	Q86TI0	TBCD1_HUMAN	TBC1 domain family member 1	43216.4	5.14717e-06	0.00144268	0.178909	0.999933
ENSG00000196505.11	GDAP2	protein_coding	Q9NXN4	GDAP2_HUMAN	Ganglioside-induced differentiation-associated protein 2	29326.8	3.84207e-06	0.00144269	0.178959	0.999933
ENSG00000095059.16	DHPS	protein_coding	P49366	DHYS_HUMAN	Deoxyhypusine synthase	19185.9	-4.75961e-06	0.00144268	0.179023	0.999933
ENSG00000117593.12	DARS2	protein_coding	Q6PI48	SYDM_HUMAN	Aspartate--tRNA ligase, mitochondrial	100112	-5.11753e-06	0.00144268	0.179472	0.999933
ENSG00000130813.18	SHFL	protein_coding	Q9NUL5	SHFL_HUMAN	Shiftless antiviral inhibitor of ribosomal frameshifting protein	29993.6	4.01955e-06	0.00144269	0.179497	0.999933
ENSG00000085832.17	EPS15	protein_coding	P42566	EPS15_HUMAN	Epidermal growth factor receptor substrate 15	91555.1	5.27489e-06	0.00144268	0.179534	0.999933
ENSG00000172115.9	CYCS	protein_coding	P99999	CYC_HUMAN	Cytochrome c	655584	-4.91906e-06	0.00144268	0.179775	0.999933
ENSG00000168995.13	SIGLEC7	protein_coding	Q9Y286	SIGL7_HUMAN	Sialic acid-binding Ig-like lectin 7	49556.3	3.90749e-06	0.00144269	0.180442	0.999933
ENSG00000102738.8	MRPS31	protein_coding	Q92665	RT31_HUMAN	28S ribosomal protein S31, mitochondrial	70203	-5.23142e-06	0.00144268	0.180887	0.999933
ENSG00000124217.5	MOCS3	protein_coding	O95396	MOCS3_HUMAN	Adenylyltransferase and sulfurtransferase MOCS3	14026	-6.87486e-06	0.00144267	0.180932	0.999933
ENSG00000169251.13	NMD3	protein_coding	Q96D46	NMD3_HUMAN	60S ribosomal export protein NMD3	35294.7	7.87249e-06	0.00144266	0.181621	0.999933
ENSG00000113643.9	RARS1	protein_coding	P54136	SYRC_HUMAN	Arginine--tRNA ligase, cytoplasmic	340936	-7.35022e-06	0.00144266	0.182103	0.999933
ENSG00000147224.13	PRPS1	protein_coding	P60891	PRPS1_HUMAN	Ribose-phosphate pyrophosphokinase 1	78275.8	-5.8084e-06	0.00144267	0.182246	0.999933
ENSG00000143641.10	GALNT2	protein_coding	Q10471	GALT2_HUMAN	Polypeptide N-acetylgalactosaminyltransferase 2	93456.1	8.45791e-06	0.00144265	0.182278	0.999933
ENSG00000144867.13	SRPRB	protein_coding	Q9Y5M8	SRPRB_HUMAN	Signal recognition particle receptor subunit beta	340375	-4.9626e-06	0.00144268	0.18236	0.999933
ENSG00000165025.15	SYK	protein_coding	P43405	KSYK_HUMAN	Tyrosine-protein kinase SYK	132913	5.85757e-06	0.00144267	0.182452	0.999933
ENSG00000067704.10	IARS2	protein_coding	Q9NSE4	SYIM_HUMAN	Isoleucine--tRNA ligase, mitochondrial	267680	-5.08399e-06	0.00144268	0.182537	0.999933
ENSG00000090861.17	AARS1	protein_coding	P49588	SYAC_HUMAN	Alanine--tRNA ligase, cytoplasmic	357089	-5.04909e-06	0.00144268	0.182538	0.999933
ENSG00000151239.14	TWF1	protein_coding	Q12792	TWF1_HUMAN	Twinfilin-1	100404	6.93708e-06	0.00144267	0.182681	0.999933
ENSG00000027001.10	MIPEP	protein_coding	Q99797	MIPEP_HUMAN	Mitochondrial intermediate peptidase	55489.5	-4.9775e-06	0.00144268	0.182728	0.999933
ENSG00000188517.16	COL25A1	protein_coding	Q9BXS0	COPA1_HUMAN	Collagen alpha-1(XXV) chain	27461.7	4.13368e-06	0.00144268	0.182865	0.999933
ENSG00000099797.15	TECR	protein_coding	Q9NZ01	TECR_HUMAN	Very-long-chain enoyl-CoA reductase	601109	-5.50165e-06	0.00144268	0.18303	0.999933
ENSG00000115541.11	HSPE1	protein_coding	P61604	CH10_HUMAN	10 kDa heat shock protein, mitochondrial	2.13865e+06	-1.96979e-06	0.00144269	0.183058	0.999933
ENSG00000113161.17	HMGCR	protein_coding	P04035	HMDH_HUMAN	3-hydroxy-3-methylglutaryl-coenzyme A reductase	3874.66	2.95962e-06	0.00144269	0.183113	0.999933
ENSG00000083750.13	RRAGB	protein_coding	Q5VZM2	RRAGB_HUMAN	Ras-related GTP-binding protein B	9972.27	2.57898e-06	0.00144269	0.183534	0.999933
ENSG00000113318.11	MSH3	protein_coding	P20585	MSH3_HUMAN	DNA mismatch repair protein Msh3	5777.43	-2.88959e-06	0.00144269	0.183995	0.999933
ENSG00000144744.17	UBA3	protein_coding	Q8TBC4	UBA3_HUMAN	NEDD8-activating enzyme E1 catalytic subunit	312140	-1.26122e-05	0.0014426	0.184072	0.999933
ENSG00000169764.16	UGP2	protein_coding	Q16851	UGPA_HUMAN	UTP--glucose-1-phosphate uridylyltransferase	533226	9.84567e-06	0.00144264	0.184238	0.999933
ENSG00000157954.15	WIPI2	protein_coding	Q9Y4P8	WIPI2_HUMAN	WD repeat domain phosphoinositide-interacting protein 2	38682.2	5.8302e-06	0.00144267	0.184357	0.999933
ENSG00000157350.13	ST3GAL2	protein_coding	Q16842	SIA4B_HUMAN	CMP-N-acetylneuraminate-beta-galactosamide-alpha-2,3-sialyltransferase 2	4004.06	-2.21447e-06	0.00144269	0.184766	0.999933
ENSG00000206418.5	RAB12	protein_coding	Q6IQ22	RAB12_HUMAN	Ras-related protein Rab-12	28085.5	5.43138e-06	0.00144268	0.184836	0.999933
ENSG00000107338.10	SHB	protein_coding	Q15464	SHB_HUMAN	SH2 domain-containing adapter protein B	389.187	7.19088e-08	0.00144269	0.184916	0.999933
ENSG00000143314.12	MRPL24	protein_coding	Q96A35	RM24_HUMAN	39S ribosomal protein L24, mitochondrial	39194.6	-6.16339e-06	0.00144267	0.18501	0.999933
ENSG00000118197.14	DDX59	protein_coding	Q5T1V6	DDX59_HUMAN	Probable ATP-dependent RNA helicase DDX59	7282.09	-3.81075e-06	0.00144269	0.18528	0.999933
ENSG00000156709.15	AIFM1	protein_coding	O95831	AIFM1_HUMAN	Apoptosis-inducing factor 1, mitochondrial	513457	-7.96681e-06	0.00144266	0.186288	0.999933
ENSG00000082781.12	ITGB5	protein_coding	P18084	ITB5_HUMAN	Integrin beta-5	492632	-7.29419e-06	0.00144266	0.186748	0.999933
ENSG00000188419.14	CHM	protein_coding	P24386	RAE1_HUMAN	Rab proteins geranylgeranyltransferase component A 1	38849.8	8.69942e-06	0.00144265	0.187108	0.999933
ENSG00000086827.9	ZW10	protein_coding	O43264	ZW10_HUMAN	Centromere/kinetochore protein zw10 homolog	56420.9	-7.13212e-06	0.00144266	0.187138	0.999933
ENSG00000010270.14	STARD3NL	protein_coding	O95772	STR3N_HUMAN	STARD3 N-terminal-like protein	46352.9	-5.89384e-06	0.00144267	0.187234	0.999933
ENSG00000182944.18	EWSR1	protein_coding	Q01844	EWS_HUMAN	RNA-binding protein EWS	149659	-5.12951e-06	0.00144268	0.18785	0.999933
ENSG00000197912.16	SPG7	protein_coding	Q9UQ90	SPG7_HUMAN	Paraplegin	26257.9	0.000119322	0.00144515	0.187906	0.999933
ENSG00000163536.13	SERPINI1	protein_coding	Q99574	NEUS_HUMAN	Neuroserpin	5241.58	-1.48951e-06	0.00144269	0.18792	0.999933
ENSG00000077522.15	ACTN2	protein_coding	P35609	ACTN2_HUMAN	Alpha-actinin-2	27049	2.26212e-06	0.00144269	0.188037	0.999933
ENSG00000005893.16	LAMP2	protein_coding	P13473	LAMP2_HUMAN	Lysosome-associated membrane glycoprotein 2	481049	6.00437e-06	0.00144267	0.188207	0.999933
ENSG00000131446.17	MGAT1	protein_coding	P26572	MGAT1_HUMAN	Alpha-1,3-mannosyl-glycoprotein 2-beta-N-acetylglucosaminyltransferase	81251.6	7.63666e-06	0.00144266	0.188325	0.999933
ENSG00000107745.19	MICU1	protein_coding	Q9BPX6	MICU1_HUMAN	Calcium uptake protein 1, mitochondrial	28831.6	-4.65807e-06	0.00144268	0.188493	0.999933
ENSG00000158793.14	NIT1	protein_coding	Q86X76	NIT1_HUMAN	Deaminated glutathione amidase	57736	7.16411e-06	0.00144266	0.188534	0.999933
ENSG00000196683.11	TOMM7	protein_coding	Q9P0U1	TOM7_HUMAN	Mitochondrial import receptor subunit TOM7 homolog	66903.6	1.21357e-05	0.0014426	0.188715	0.999933
ENSG00000163608.15	NEPRO	protein_coding	Q6NW34	NEPRO_HUMAN	Nucleolus and neural progenitor protein	4337.89	-3.64466e-06	0.00144269	0.188998	0.999933
ENSG00000102898.12	NUTF2	protein_coding	P61970	NTF2_HUMAN	Nuclear transport factor 2	392590	-5.15145e-06	0.00144268	0.189043	0.999933
ENSG00000131051.24	RBM39	protein_coding	Q14498	RBM39_HUMAN	RNA-binding protein 39	69162.7	-8.18248e-06	0.00144265	0.189238	0.999933
ENSG00000117632.23	STMN1	protein_coding	P16949	STMN1_HUMAN	Stathmin	231276	-2.27348e-06	0.00144269	0.189276	0.999933
ENSG00000087008.16	ACOX3	protein_coding	O15254	ACOX3_HUMAN	Peroxisomal acyl-coenzyme A oxidase 3	76016.4	-4.54096e-06	0.00144268	0.189854	0.999933
ENSG00000061794.13	MRPS35	protein_coding	P82673	RT35_HUMAN	28S ribosomal protein S35, mitochondrial	90426	-3.9928e-06	0.00144268	0.189929	0.999933
ENSG00000100889.12	PCK2	protein_coding	Q16822	PCKGM_HUMAN	Phosphoenolpyruvate carboxykinase [GTP], mitochondrial	715142	-5.96939e-06	0.00144267	0.189969	0.999933
ENSG00000143119.14	CD53	protein_coding	P19397	CD53_HUMAN	Leukocyte surface antigen CD53	272990	4.52641e-06	0.00144268	0.190387	0.999933
ENSG00000174775.18	HRAS	protein_coding	P01112	RASH_HUMAN	GTPase HRas	8725.55	-1.60806e-06	0.00144269	0.190491	0.999933
ENSG00000233276.8	GPX1	protein_coding	P07203	GPX1_HUMAN	Glutathione peroxidase 1	274567	3.16275e-06	0.00144269	0.190715	0.999933
ENSG00000118260.15	CREB1	protein_coding	P16220	CREB1_HUMAN	Cyclic AMP-responsive element-binding protein 1	56008.6	-5.79815e-06	0.00144267	0.190786	0.999933
ENSG00000123545.6	NDUFAF4	protein_coding	Q9P032	NDUF4_HUMAN	NADH dehydrogenase [ubiquinone] 1 alpha subcomplex assembly factor 4	124621	-4.80609e-06	0.00144268	0.190935	0.999933
ENSG00000101425.14	BPI	protein_coding	P17213	BPI_HUMAN	Bactericidal permeability-increasing protein	38542.1	1.66452e-06	0.00144269	0.191309	0.999933
ENSG00000073737.17	DHRS9	protein_coding	Q9BPW9	DHRS9_HUMAN	Dehydrogenase/reductase SDR family member 9	120103	-2.92975e-06	0.00144269	0.191459	0.999933
ENSG00000158158.12	CNNM4	protein_coding	Q6P4Q7	CNNM4_HUMAN	Metal transporter CNNM4	18235.8	-4.52399e-06	0.00144268	0.191517	0.999933
ENSG00000104889.7	RNASEH2A	protein_coding	O75792	RNH2A_HUMAN	Ribonuclease H2 subunit A	9822.47	2.7193e-06	0.00144269	0.191575	0.999933
ENSG00000184047.20	DIABLO	protein_coding	Q9NR28	DBLOH_HUMAN	Diablo IAP-binding mitochondrial protein	148339	-4.74154e-06	0.00144268	0.192447	0.999933
ENSG00000166710.21	B2M	protein_coding	P61769	B2MG_HUMAN	Beta-2-microglobulin	881216	-5.88644e-06	0.00144267	0.192595	0.999933
ENSG00000119917.15	IFIT3	protein_coding	O14879	IFIT3_HUMAN	Interferon-induced protein with tetratricopeptide repeats 3	82897.4	1.74568e-06	0.00144269	0.192765	0.999933
ENSG00000136044.12	APPL2	protein_coding	Q8NEU8	DP13B_HUMAN	DCC-interacting protein 13-beta	38239.9	4.43495e-06	0.00144268	0.193704	0.999933
ENSG00000104951.16	IL4I1	protein_coding	Q96RQ9	OXLA_HUMAN	L-amino-acid oxidase	87388.2	3.07541e-06	0.00144269	0.19376	0.999933
ENSG00000122729.19	ACO1	protein_coding	P21399	ACOHC_HUMAN	Cytoplasmic aconitate hydratase	425563	-3.58257e-06	0.00144269	0.193837	0.999933
ENSG00000198171.13	DDRGK1	protein_coding	Q96HY6	DDRGK_HUMAN	DDRGK domain-containing protein 1	121438	-9.47209e-06	0.00144264	0.193911	0.999933
ENSG00000215440.12	NPEPL1	protein_coding	Q8NDH3	PEPL1_HUMAN	Probable aminopeptidase NPEPL1	213724	-4.15459e-06	0.00144268	0.194063	0.999933
ENSG00000197763.20	TXNRD3	protein_coding	Q86VQ6	TRXR3_HUMAN	Thioredoxin reductase 3	10741.4	2.9459e-06	0.00144269	0.194106	0.999933
ENSG00000173145.11	NOC3L	protein_coding	Q8WTT2	NOC3L_HUMAN	Nucleolar complex protein 3 homolog	12233.2	-2.16321e-06	0.00144269	0.1944	0.999933
ENSG00000097021.20	ACOT7	protein_coding	O00154	BACH_HUMAN	Cytosolic acyl coenzyme A thioester hydrolase	685142	5.4821e-06	0.00144268	0.194586	0.999933
ENSG00000163563.8	MNDA	protein_coding	P41218	MNDA_HUMAN	Myeloid cell nuclear differentiation antigen	1.09335e+06	3.81953e-06	0.00144269	0.194666	0.999933
ENSG00000117308.15	GALE	protein_coding	Q14376	GALE_HUMAN	UDP-glucose 4-epimerase	261158	-1.0281e-05	0.00144263	0.194822	0.999933
ENSG00000180370.10	PAK2	protein_coding	Q13177	PAK2_HUMAN	Serine/threonine-protein kinase PAK 2	367103	6.13935e-06	0.00144267	0.194849	0.999933
ENSG00000168286.3	THAP11	protein_coding	Q96EK4	THA11_HUMAN	THAP domain-containing protein 11	7573.36	-1.92442e-06	0.00144269	0.195004	0.999933
ENSG00000110852.5	CLEC2B	protein_coding	Q92478	CLC2B_HUMAN	C-type lectin domain family 2 member B	10204.4	2.3193e-06	0.00144269	0.195093	0.999933
ENSG00000063854.13	HAGH	protein_coding	Q16775	GLO2_HUMAN	Hydroxyacylglutathione hydrolase, mitochondrial	145478	7.69591e-06	0.00144266	0.195212	0.999933
ENSG00000037757.14	MRI1	protein_coding	Q9BV20	MTNA_HUMAN	Methylthioribose-1-phosphate isomerase	20402.3	3.04549e-06	0.00144269	0.195273	0.999933
ENSG00000154814.14	OXNAD1	protein_coding	Q96HP4	OXND1_HUMAN	Oxidoreductase NAD-binding domain-containing protein 1	17847.5	-7.82556e-06	0.00144265	0.195425	0.999933
ENSG00000244509.4	APOBEC3C	protein_coding	Q9NRW3	ABC3C_HUMAN	DNA dC->dU-editing enzyme APOBEC-3C	58331.9	2.95742e-06	0.00144269	0.19578	0.999933
ENSG00000162695.12	SLC30A7	protein_coding	Q8NEW0	ZNT7_HUMAN	Zinc transporter 7	59242.3	6.22669e-06	0.00144267	0.196007	0.999933
ENSG00000112697.17	TMEM30A	protein_coding	Q9NV96	CC50A_HUMAN	Cell cycle control protein 50A	70828.1	8.94648e-06	0.00144264	0.197374	0.999933
ENSG00000165240.21	ATP7A	protein_coding	Q04656	ATP7A_HUMAN	Copper-transporting ATPase 1	9299.5	5.88966e-06	0.00144267	0.197856	0.999933
ENSG00000185475.11	TMEM179B	protein_coding	Q7Z7N9	T179B_HUMAN	Transmembrane protein 179B	23203.9	3.57229e-06	0.00144269	0.1979	0.999933
ENSG00000163960.12	UBXN7	protein_coding	O94888	UBXN7_HUMAN	UBX domain-containing protein 7	33224.6	-6.75262e-06	0.00144266	0.19822	0.999933
ENSG00000106546.14	AHR	protein_coding	P35869	AHR_HUMAN	Aryl hydrocarbon receptor	10100.7	-5.9405e-06	0.00144267	0.198271	0.999933
ENSG00000065833.9	ME1	protein_coding	P48163	MAOX_HUMAN	NADP-dependent malic enzyme	293267	6.68162e-06	0.00144267	0.198882	0.999933
ENSG00000161217.12	PCYT1A	protein_coding	P49585	PCY1A_HUMAN	Choline-phosphate cytidylyltransferase A	134141	-8.47818e-06	0.00144265	0.199044	0.999933
ENSG00000091039.17	OSBPL8	protein_coding	Q9BZF1	OSBL8_HUMAN	Oxysterol-binding protein-related protein 8	234879	-5.24767e-06	0.00144268	0.199155	0.999933
ENSG00000108582.12	CPD	protein_coding	O75976	CBPD_HUMAN	Carboxypeptidase D	11946	-4.07154e-06	0.00144268	0.199242	0.999933
ENSG00000176410.8	DNAJC30	protein_coding	Q96LL9	DJC30_HUMAN	DnaJ homolog subfamily C member 30, mitochondrial	6476.87	-3.25027e-06	0.00144269	0.199593	0.999933
ENSG00000125637.16	PSD4	protein_coding	Q8NDX1	PSD4_HUMAN	PH and SEC7 domain-containing protein 4	35802.9	5.84259e-06	0.00144267	0.199618	0.999933
ENSG00000011295.16	TTC19	protein_coding	Q6DKK2	TTC19_HUMAN	Tetratricopeptide repeat protein 19, mitochondrial	17506.6	-4.07257e-06	0.00144268	0.200196	0.999933
ENSG00000124788.19	ATXN1	protein_coding	P54253	ATX1_HUMAN	Ataxin-1	16731.8	-4.85822e-06	0.00144268	0.200205	0.999933
ENSG00000156587.16	UBE2L6	protein_coding	O14933	UB2L6_HUMAN	Ubiquitin/ISG15-conjugating enzyme E2 L6	207765	4.6078e-06	0.00144268	0.200365	0.999933
ENSG00000167799.10	NUDT8	protein_coding	Q8WV74	NUDT8_HUMAN	Mitochondrial coenzyme A diphosphatase NUDT8	16299.7	-3.62303e-06	0.00144269	0.200434	0.999933
ENSG00000196419.13	XRCC6	protein_coding	P12956	XRCC6_HUMAN	X-ray repair cross-complementing protein 6	480732	-9.5245e-06	0.00144263	0.200688	0.999933
ENSG00000213145.10	CRIP1	protein_coding	P50238	CRIP1_HUMAN	Cysteine-rich protein 1	306206	-2.15498e-06	0.00144269	0.200689	0.999933
ENSG00000119922.11	IFIT2	protein_coding	P09913	IFIT2_HUMAN	Interferon-induced protein with tetratricopeptide repeats 2	90568.2	1.48647e-06	0.00144269	0.200852	0.999933
ENSG00000171608.16	PIK3CD	protein_coding	O00329	PK3CD_HUMAN	Phosphatidylinositol 4,5-bisphosphate 3-kinase catalytic subunit delta isoform	27711.2	8.03611e-06	0.00144265	0.201135	0.999933
ENSG00000234906.11	APOC2	protein_coding	P02655	APOC2_HUMAN	Apolipoprotein C-II	54350	-2.39348e-06	0.00144269	0.201135	0.999933
ENSG00000115525.18	ST3GAL5	protein_coding	Q9UNP4	SIAT9_HUMAN	Lactosylceramide alpha-2,3-sialyltransferase	10521.9	-3.77137e-06	0.00144269	0.201334	0.999933
ENSG00000099377.14	HSD3B7	protein_coding	Q9H2F3	3BHS7_HUMAN	3 beta-hydroxysteroid dehydrogenase type 7	221045	-3.4385e-06	0.00144269	0.201597	0.999933
ENSG00000104738.18	MCM4	protein_coding	P33991	MCM4_HUMAN	DNA replication licensing factor MCM4	17142.2	-2.42791e-06	0.00144269	0.201715	0.999933
ENSG00000140497.16	SCAMP2	protein_coding	O15127	SCAM2_HUMAN	Secretory carrier-associated membrane protein 2	67762	3.87269e-06	0.00144269	0.201777	0.999933
ENSG00000125037.12	EMC3	protein_coding	Q9P0I2	EMC3_HUMAN	ER membrane protein complex subunit 3	191757	-6.53873e-06	0.00144267	0.201954	0.999933
ENSG00000186716.21	BCR	protein_coding	P11274	BCR_HUMAN	Breakpoint cluster region protein	11367.8	-2.91401e-06	0.00144269	0.202126	0.999933
ENSG00000171115.4	GIMAP8	protein_coding	Q8ND71	GIMA8_HUMAN	GTPase IMAP family member 8	4679.6	4.47616e-06	0.00144268	0.202172	0.999933
ENSG00000105852.11	PON3	protein_coding	Q15166	PON3_HUMAN	Serum paraoxonase/lactonase 3	6494.81	2.31761e-06	0.00144269	0.202351	0.999933
ENSG00000265241.7	RBM8A	protein_coding	Q9Y5S9	RBM8A_HUMAN	RNA-binding protein 8A	71913.7	4.43456e-06	0.00144268	0.202383	0.999933
ENSG00000182899.17	RPL35A	protein_coding	P18077	RL35A_HUMAN	60S ribosomal protein L35a	90808.3	3.44284e-06	0.00144269	0.202531	0.999933
ENSG00000186431.19	FCAR	protein_coding	P24071	FCAR_HUMAN	Immunoglobulin alpha Fc receptor	12879.3	2.76557e-06	0.00144269	0.202644	0.999933
ENSG00000135905.20	DOCK10	protein_coding	Q96BY6	DOC10_HUMAN	Dedicator of cytokinesis protein 10	164667	4.43689e-06	0.00144268	0.203142	0.999933
ENSG00000100926.15	TM9SF1	protein_coding	O15321	TM9S1_HUMAN	Transmembrane 9 superfamily member 1	30331.2	2.50447e-06	0.00144269	0.203512	0.999933
ENSG00000103653.17	CSK	protein_coding	P41240	CSK_HUMAN	Tyrosine-protein kinase CSK	329383	7.26849e-06	0.00144266	0.203563	0.999933
ENSG00000042286.15	AIFM2	protein_coding	Q9BRQ8	FSP1_HUMAN	Ferroptosis suppressor protein 1	76260.1	-2.73477e-06	0.00144269	0.203645	0.999933
ENSG00000196950.14	SLC39A10	protein_coding	Q9ULF5	S39AA_HUMAN	Zinc transporter ZIP10	21800.1	-2.62883e-06	0.00144269	0.203751	0.999933
ENSG00000174238.15	PITPNA	protein_coding	Q00169	PIPNA_HUMAN	Phosphatidylinositol transfer protein alpha isoform	297867	7.23955e-06	0.00144266	0.204029	0.999933
ENSG00000110917.8	MLEC	protein_coding	Q14165	MLEC_HUMAN	Malectin	195455	-5.51774e-06	0.00144267	0.204664	0.999933
ENSG00000111850.11	SMIM8	protein_coding	Q96KF7	SMIM8_HUMAN	Small integral membrane protein 8	881.012	4.83071e-07	0.00144269	0.204742	0.999933
ENSG00000090520.12	DNAJB11	protein_coding	Q9UBS4	DJB11_HUMAN	DnaJ homolog subfamily B member 11	185186	1.3656e-05	0.00144257	0.204982	0.999933
ENSG00000134255.14	CEPT1	protein_coding	Q9Y6K0	CEPT1_HUMAN	Choline/ethanolaminephosphotransferase 1	597608	-3.73105e-06	0.00144269	0.205152	0.999933
ENSG00000198898.14	CAPZA2	protein_coding	P47755	CAZA2_HUMAN	F-actin-capping protein subunit alpha-2	710871	7.09579e-06	0.00144266	0.205379	0.999933
ENSG00000135723.14	FHOD1	protein_coding	Q9Y613	FHOD1_HUMAN	FH1/FH2 domain-containing protein 1	102841	5.18243e-06	0.00144268	0.205404	0.999933
ENSG00000188976.11	NOC2L	protein_coding	Q9Y3T9	NOC2L_HUMAN	Nucleolar complex protein 2 homolog	36351.7	-4.17679e-06	0.00144268	0.205574	0.999933
ENSG00000046647.14	GEMIN8	protein_coding	Q9NWZ8	GEMI8_HUMAN	Gem-associated protein 8	5765.68	-2.5716e-06	0.00144269	0.206265	0.999933
ENSG00000135049.16	AGTPBP1	protein_coding	Q9UPW5	CBPC1_HUMAN	Cytosolic carboxypeptidase 1	10950.3	3.68051e-06	0.00144269	0.206541	0.999933
ENSG00000161013.17	MGAT4B	protein_coding	Q9UQ53	MGT4B_HUMAN	Alpha-1,3-mannosyl-glycoprotein 4-beta-N-acetylglucosaminyltransferase B	2464.31	-3.13969e-07	0.00144269	0.20717	0.999933
ENSG00000274523.5	RCC1L	protein_coding	Q96I51	RCC1L_HUMAN	RCC1-like G exchanging factor-like protein	30621.1	-4.04472e-06	0.00144268	0.207473	0.999933
ENSG00000099817.12	POLR2E	protein_coding	P19388	RPAB1_HUMAN	DNA-directed RNA polymerases I, II, and III subunit RPABC1	27549.2	5.16638e-06	0.00144268	0.207587	0.999933
ENSG00000138382.15	METTL5	protein_coding	Q9NRN9	METL5_HUMAN	rRNA N6-adenosine-methyltransferase METTL5	6056.38	3.70059e-06	0.00144269	0.207633	0.999933
ENSG00000111669.15	TPI1	protein_coding	P60174	TPIS_HUMAN	Triosephosphate isomerase	1.75247e+06	6.25256e-06	0.00144267	0.207718	0.999933
ENSG00000083444.17	PLOD1	protein_coding	Q02809	PLOD1_HUMAN	Procollagen-lysine,2-oxoglutarate 5-dioxygenase 1	125642	5.67305e-06	0.00144267	0.208078	0.999933
ENSG00000158411.11	MITD1	protein_coding	Q8WV92	MITD1_HUMAN	MIT domain-containing protein 1	6647.02	2.61839e-06	0.00144269	0.2081	0.999933
ENSG00000254999.4	BRK1	protein_coding	Q8WUW1	BRK1_HUMAN	Protein BRICK1	243815	8.14286e-06	0.00144265	0.208205	0.999933
ENSG00000152256.14	PDK1	protein_coding	Q15118	PDK1_HUMAN	[Pyruvate dehydrogenase (acetyl-transferring)] kinase isozyme 1, mitochondrial	18488.1	-2.89667e-06	0.00144269	0.208806	0.999933
ENSG00000123143.13	PKN1	protein_coding	Q16512	PKN1_HUMAN	Serine/threonine-protein kinase N1	48725.3	6.9386e-06	0.00144266	0.208959	0.999933
ENSG00000162645.13	GBP2	protein_coding	P32456	GBP2_HUMAN	Guanylate-binding protein 2	86403.7	5.51001e-06	0.00144267	0.209572	0.999933
ENSG00000148057.16	IDNK	protein_coding	Q5T6J7	GNTK_HUMAN	Probable gluconokinase	14011	-2.51533e-06	0.00144269	0.209689	0.999933
ENSG00000104267.10	CA2	protein_coding	P00918	CAH2_HUMAN	Carbonic anhydrase 2	1.4918e+06	4.30361e-06	0.00144268	0.209858	0.999933
ENSG00000205726.15	ITSN1	protein_coding	Q15811	ITSN1_HUMAN	Intersectin-1	28133	-1.0371e-05	0.00144262	0.209859	0.999933
ENSG00000128641.19	MYO1B	protein_coding	O43795	MYO1B_HUMAN	Unconventional myosin-Ib	21498.8	1.91704e-06	0.00144269	0.210008	0.999933
ENSG00000070770.10	CSNK2A2	protein_coding	P19784	CSK22_HUMAN	Casein kinase II subunit alpha'	47965.5	-6.63623e-06	0.00144266	0.210013	0.999933
ENSG00000168724.17	DNAJC21	protein_coding	Q5F1R6	DJC21_HUMAN	DnaJ homolog subfamily C member 21	11514.6	3.05734e-06	0.00144269	0.210088	0.999933
ENSG00000034713.8	GABARAPL2	protein_coding	P60520	GBRL2_HUMAN	Gamma-aminobutyric acid receptor-associated protein-like 2	96219.9	4.03354e-06	0.00144268	0.210139	0.999933
ENSG00000028203.18	VEZT	protein_coding	Q9HBM0	VEZA_HUMAN	Vezatin	8157.16	-3.03656e-06	0.00144269	0.210303	0.999933
ENSG00000146802.13	TMEM168	protein_coding	Q9H0V1	TM168_HUMAN	Transmembrane protein 168	10799.5	3.26232e-06	0.00144269	0.210308	0.999933
ENSG00000112763.17	BTN2A1	protein_coding	Q7KYR7	BT2A1_HUMAN	Butyrophilin subfamily 2 member A1	26590.5	-3.35761e-06	0.00144269	0.210737	0.999933
ENSG00000163848.20	ZNF148	protein_coding	Q9UQR1	ZN148_HUMAN	Zinc finger protein 148	7424.82	-3.29549e-06	0.00144269	0.210894	0.999933
ENSG00000148672.10	GLUD1	protein_coding	P00367	DHE3_HUMAN	Glutamate dehydrogenase 1, mitochondrial	1.15832e+06	-5.96235e-06	0.00144267	0.211262	0.999933
ENSG00000169692.13	AGPAT2	protein_coding	O15120	PLCB_HUMAN	1-acyl-sn-glycerol-3-phosphate acyltransferase beta	28342.1	-3.57587e-06	0.00144269	0.211776	0.999933
ENSG00000183943.6	PRKX	protein_coding	P51817	PRKX_HUMAN	cAMP-dependent protein kinase catalytic subunit PRKX	10706.7	2.53065e-06	0.00144269	0.212115	0.999933
ENSG00000010017.13	RANBP9	protein_coding	Q96S59	RANB9_HUMAN	Ran-binding protein 9	24018.4	0.000295601	0.00145836	0.21236	0.999933
ENSG00000136068.16	FLNB	protein_coding	O75369	FLNB_HUMAN	Filamin-B	264859	-3.47578e-06	0.00144269	0.212552	0.999933
ENSG00000149091.15	DGKZ	protein_coding	Q13574	DGKZ_HUMAN	Diacylglycerol kinase zeta	21004.8	-4.15273e-06	0.00144268	0.212756	0.999933
ENSG00000118181.11	RPS25	protein_coding	P62851	RS25_HUMAN	40S ribosomal protein S25	728928	3.75901e-06	0.00144268	0.212914	0.999933
ENSG00000139433.11	GLTP	protein_coding	Q9NZD2	GLTP_HUMAN	Glycolipid transfer protein	283943	-4.63471e-06	0.00144268	0.213392	0.999933
ENSG00000177548.13	RABEP2	protein_coding	Q9H5N1	RABE2_HUMAN	Rab GTPase-binding effector protein 2	35428	2.96956e-06	0.00144269	0.213436	0.999933
ENSG00000184840.12	TMED9	protein_coding	Q9BVK6	TMED9_HUMAN	Transmembrane emp24 domain-containing protein 9	469673	6.08555e-06	0.00144267	0.213478	0.999933
ENSG00000159082.18	SYNJ1	protein_coding	O43426	SYNJ1_HUMAN	Synaptojanin-1	53065.9	4.92321e-06	0.00144268	0.213655	0.999933
ENSG00000179222.18	MAGED1	protein_coding	Q9Y5V3	MAGD1_HUMAN	Melanoma-associated antigen D1	294.655	-2.23075e-07	0.00144269	0.214151	0.999933
ENSG00000114316.13	USP4	protein_coding	Q13107	UBP4_HUMAN	Ubiquitin carboxyl-terminal hydrolase 4	53415	8.44869e-06	0.00144264	0.214475	0.999933
ENSG00000205835.9	GMNC	protein_coding	A6NCL1	GEMC1_HUMAN	Geminin coiled-coil domain-containing protein 1	65716.6	-0.00161262	0.00277677	0.214765	0.999933
ENSG00000099203.7	TMED1	protein_coding	Q13445	TMED1_HUMAN	Transmembrane emp24 domain-containing protein 1	72486.6	3.57334e-06	0.00144269	0.215139	0.999933
ENSG00000172113.10	NME6	protein_coding	O75414	NDK6_HUMAN	Nucleoside diphosphate kinase 6	13927	-3.33287e-06	0.00144269	0.215351	0.999933
ENSG00000118785.15	SPP1	protein_coding	P10451	OSTP_HUMAN	Osteopontin	568086	-1.57928e-06	0.00144269	0.215425	0.999933
ENSG00000125089.18	SH3TC1	protein_coding	Q8TE82	S3TC1_HUMAN	SH3 domain and tetratricopeptide repeat-containing protein 1	9431.5	2.31842e-06	0.00144269	0.216	0.999933
ENSG00000180871.8	CXCR2	protein_coding	P25025	CXCR2_HUMAN	C-X-C chemokine receptor type 2	1232.53	5.5029e-07	0.00144269	0.216576	0.999933
ENSG00000198001.14	IRAK4	protein_coding	Q9NWZ3	IRAK4_HUMAN	Interleukin-1 receptor-associated kinase 4	43601.4	6.91372e-06	0.00144266	0.216779	0.999933
ENSG00000102393.14	GLA	protein_coding	P06280	AGAL_HUMAN	Alpha-galactosidase A	327951	4.26843e-06	0.00144268	0.217463	0.999933
ENSG00000158161.16	EYA3	protein_coding	Q99504	EYA3_HUMAN	Eyes absent homolog 3	14861.4	2.82971e-06	0.00144269	0.217829	0.999933
ENSG00000185875.13	THNSL1	protein_coding	Q8IYQ7	THNS1_HUMAN	Threonine synthase-like 1	50516.4	-4.18514e-06	0.00144268	0.217839	0.999933
ENSG00000121741.17	ZMYM2	protein_coding	Q9UBW7	ZMYM2_HUMAN	Zinc finger MYM-type protein 2	13786.1	3.14217e-06	0.00144269	0.218365	0.999933
ENSG00000187514.17	PTMA	protein_coding	P06454	PTMA_HUMAN	Prothymosin alpha	3.2048e+06	5.57909e-06	0.00144267	0.21877	0.999933
ENSG00000088367.23	EPB41L1	protein_coding	Q9H4G0	E41L1_HUMAN	Band 4.1-like protein 1	85441.1	-3.11409e-06	0.00144269	0.218882	0.999933
ENSG00000122862.5	SRGN	protein_coding	P10124	SRGN_HUMAN	Serglycin	96846	-2.45543e-06	0.00144269	0.218901	0.999933
ENSG00000124299.15	PEPD	protein_coding	P12955	PEPD_HUMAN	Xaa-Pro dipeptidase	528100	7.73721e-06	0.00144265	0.21891	0.999933
ENSG00000122557.11	HERPUD2	protein_coding	Q9BSE4	HERP2_HUMAN	Homocysteine-responsive endoplasmic reticulum-resident ubiquitin-like domain member 2 protein	7315.48	2.02589e-06	0.00144269	0.219684	0.999933
ENSG00000168610.16	STAT3	protein_coding	P40763	STAT3_HUMAN	Signal transducer and activator of transcription 3	71120.4	5.46568e-06	0.00144267	0.219943	0.999933
ENSG00000106789.13	CORO2A	protein_coding	Q92828	COR2A_HUMAN	Coronin-2A	46857.9	-7.21864e-06	0.00144266	0.220158	0.999933
ENSG00000115042.10	FAHD2A	protein_coding	Q96GK7	FAH2A_HUMAN	Fumarylacetoacetate hydrolase domain-containing protein 2A	103607	-4.18186e-06	0.00144268	0.220192	0.999933
ENSG00000108175.18	ZMIZ1	protein_coding	Q9ULJ6	ZMIZ1_HUMAN	Zinc finger MIZ domain-containing protein 1	6781.23	2.80453e-05	0.00144283	0.220332	0.999933
ENSG00000123178.15	SPRYD7	protein_coding	Q5W111	SPRY7_HUMAN	SPRY domain-containing protein 7	15499	3.33593e-06	0.00144269	0.220377	0.999933
ENSG00000134864.11	GGACT	protein_coding	Q9BVM4	GGACT_HUMAN	Gamma-glutamylaminecyclotransferase	31254.8	-5.08662e-06	0.00144268	0.220768	0.999933
ENSG00000145824.13	CXCL14	protein_coding	O95715	CXL14_HUMAN	C-X-C motif chemokine 14	17644.6	-2.7123e-06	0.00144269	0.220808	0.999933
ENSG00000197956.10	S100A6	protein_coding	P06703	S10A6_HUMAN	Protein S100-A6	2.04429e+06	3.0497e-06	0.00144269	0.220869	0.999933
ENSG00000121281.13	ADCY7	protein_coding	P51828	ADCY7_HUMAN	Adenylate cyclase type 7	36746.6	4.01765e-06	0.00144268	0.221333	0.999933
ENSG00000174939.11	ASPHD1	protein_coding	Q5U4P2	ASPH1_HUMAN	Aspartate beta-hydroxylase domain-containing protein 1	13677	-4.01361e-06	0.00144268	0.221446	0.999933
ENSG00000151376.18	ME3	protein_coding	Q16798	MAON_HUMAN	NADP-dependent malic enzyme, mitochondrial	18017.7	-1.89965e-06	0.00144269	0.221932	0.999933
ENSG00000135249.8	RINT1	protein_coding	Q6NUQ1	RINT1_HUMAN	RAD50-interacting protein 1	23218.6	-3.81717e-06	0.00144268	0.221935	0.999933
ENSG00000150977.11	RILPL2	protein_coding	Q969X0	RIPL2_HUMAN	RILP-like protein 2	25721.6	-2.59147e-06	0.00144269	0.222175	0.999933
ENSG00000165060.15	FXN	protein_coding	Q16595	FRDA_HUMAN	Frataxin, mitochondrial	20088.5	2.41213e-06	0.00144269	0.222609	0.999933
ENSG00000158485.11	CD1B	protein_coding	P29016	CD1B_HUMAN	T-cell surface glycoprotein CD1b	164344	1.67291e-06	0.00144269	0.222623	0.999933
ENSG00000134294.14	SLC38A2	protein_coding	Q96QD8	S38A2_HUMAN	Sodium-coupled neutral amino acid symporter 2	37971.9	-1.54846e-06	0.00144269	0.222716	0.999933
ENSG00000114520.11	SNX4	protein_coding	O95219	SNX4_HUMAN	Sorting nexin-4	37860.7	4.73246e-06	0.00144268	0.22273	0.999933
ENSG00000164880.16	INTS1	protein_coding	Q8N201	INT1_HUMAN	Integrator complex subunit 1	61646.3	-6.38008e-06	0.00144266	0.222734	0.999933
ENSG00000012061.16	ERCC1	protein_coding	P07992	ERCC1_HUMAN	DNA excision repair protein ERCC-1	15214.1	-3.94389e-06	0.00144268	0.223036	0.999933
ENSG00000099821.14	POLRMT	protein_coding	O00411	RPOM_HUMAN	DNA-directed RNA polymerase, mitochondrial	13708.5	-3.927e-06	0.00144268	0.223213	0.999933
ENSG00000129116.19	PALLD	protein_coding	Q8WX93	PALLD_HUMAN	Palladin	19738.1	-3.75945e-06	0.00144268	0.2234	0.999933
ENSG00000136715.19	SAP130	protein_coding	Q9H0E3	SP130_HUMAN	Histone deacetylase complex subunit SAP130	9793.53	-3.15515e-06	0.00144269	0.223523	0.999933
ENSG00000095139.14	ARCN1	protein_coding	P48444	COPD_HUMAN	Coatomer subunit delta	359966	1.11812e-05	0.0014426	0.223763	0.999933
ENSG00000120925.16	RNF170	protein_coding	Q96K19	RN170_HUMAN	E3 ubiquitin-protein ligase RNF170	44033.4	4.64559e-06	0.00144268	0.223778	0.999933
ENSG00000128928.10	IVD	protein_coding	P26440	IVD_HUMAN	Isovaleryl-CoA dehydrogenase, mitochondrial	156134	-3.52421e-06	0.00144269	0.223778	0.999933
ENSG00000088827.13	SIGLEC1	protein_coding	Q9BZZ2	SN_HUMAN	Sialoadhesin	25600.8	9.95115e-07	0.00144269	0.224044	0.999933
ENSG00000124596.17	OARD1	protein_coding	Q9Y530	OARD1_HUMAN	ADP-ribose glycohydrolase OARD1	14309.3	-6.78022e-06	0.00144266	0.22409	0.999933
ENSG00000068120.15	COASY	protein_coding	Q13057	COASY_HUMAN	Bifunctional coenzyme A synthase	129698	-6.39583e-06	0.00144266	0.224177	0.999933
ENSG00000184508.12	HDDC3	protein_coding	Q8N4P3	MESH1_HUMAN	Guanosine-3',5'-bis(diphosphate) 3'-pyrophosphohydrolase MESH1	30039	-2.7469e-06	0.00144269	0.224464	0.999933
ENSG00000148843.15	PDCD11	protein_coding	Q14690	RRP5_HUMAN	Protein RRP5 homolog	47494.7	-3.93834e-06	0.00144268	0.224899	0.999933
ENSG00000204525.17	HLA-C	protein_coding	P10321	HLAC_HUMAN	HLA class I histocompatibility antigen, C alpha chain	506123	-3.25719e-06	0.00144269	0.224899	0.999933
ENSG00000169519.21	METTL15	protein_coding	A6NJ78	MET15_HUMAN	12S rRNA N4-methylcytidine (m4C) methyltransferase	7690.32	-2.15788e-06	0.00144269	0.224974	0.999933
ENSG00000164111.15	ANXA5	protein_coding	P08758	ANXA5_HUMAN	Annexin A5	7.96535e+06	5.25308e-06	0.00144268	0.225135	0.999933
ENSG00000103319.12	EEF2K	protein_coding	O00418	EF2K_HUMAN	Eukaryotic elongation factor 2 kinase	14275.1	3.91985e-05	0.00144293	0.225468	0.999933
ENSG00000110756.18	HPS5	protein_coding	Q9UPZ3	HPS5_HUMAN	BLOC-2 complex member HPS5	40191.9	6.66453e-06	0.00144266	0.225702	0.999933
ENSG00000170323.9	FABP4	protein_coding	P15090	FABP4_HUMAN	Fatty acid-binding protein, adipocyte	1.29737e+06	-1.51386e-06	0.00144269	0.225949	0.999933
ENSG00000198721.13	ECI2	protein_coding	O75521	ECI2_HUMAN	Enoyl-CoA delta isomerase 2	72134.9	-3.7465e-06	0.00144268	0.225982	0.999933
ENSG00000135535.17	CD164	protein_coding	Q04900	MUC24_HUMAN	Sialomucin core protein 24	7783.75	-2.58564e-06	0.00144269	0.226027	0.999933
ENSG00000101782.15	RIOK3	protein_coding	O14730	RIOK3_HUMAN	Serine/threonine-protein kinase RIO3	14108.8	-6.31324e-06	0.00144266	0.226261	0.999933
ENSG00000204539.4	CDSN	protein_coding	Q15517	CDSN_HUMAN	Corneodesmosin	19239	4.85823e-07	0.00144269	0.226275	0.999933
ENSG00000196141.14	SPATS2L	protein_coding	Q9NUQ6	SPS2L_HUMAN	SPATS2-like protein	14075.1	-7.2679e-06	0.00144265	0.226295	0.999933
ENSG00000108691.9	CCL2	protein_coding	P13500	CCL2_HUMAN	C-C motif chemokine 2	5282.65	5.65121e-07	0.00144269	0.226346	0.999933
ENSG00000168259.17	DNAJC7	protein_coding	Q99615	DNJC7_HUMAN	DnaJ homolog subfamily C member 7	62210.9	5.13366e-06	0.00144267	0.226604	0.999933
ENSG00000134243.12	SORT1	protein_coding	Q99523	SORT_HUMAN	Sortilin	97255.6	3.73163e-06	0.00144268	0.226667	0.999933
ENSG00000108592.17	FTSJ3	protein_coding	Q8IY81	SPB1_HUMAN	pre-rRNA 2'-O-ribose RNA methyltransferase FTSJ3	15910.5	-2.15655e-06	0.00144269	0.226863	0.999933
ENSG00000182511.12	FES	protein_coding	P07332	FES_HUMAN	Tyrosine-protein kinase Fes/Fps	49994.3	4.41295e-06	0.00144268	0.227087	0.999933
ENSG00000072274.13	TFRC	protein_coding	P02786	TFR1_HUMAN	Transferrin receptor protein 1	1.66016e+06	1.20998e-05	0.00144258	0.227376	0.999933
ENSG00000108654.16	DDX5	protein_coding	P17844	DDX5_HUMAN	Probable ATP-dependent RNA helicase DDX5	198613	6.40274e-06	0.00144266	0.227509	0.999933
ENSG00000100714.17	MTHFD1	protein_coding	P11586	C1TC_HUMAN	C-1-tetrahydrofolate synthase, cytoplasmic	1.02198e+06	6.40346e-06	0.00144266	0.227781	0.999933
ENSG00000135241.17	PNPLA8	protein_coding	Q9NP80	PLPL8_HUMAN	Calcium-independent phospholipase A2-gamma	25335.1	-5.17268e-06	0.00144267	0.228156	0.999933
ENSG00000075426.12	FOSL2	protein_coding	P15408	FOSL2_HUMAN	Fos-related antigen 2	3115.63	2.20303e-06	0.00144269	0.228208	0.999933
ENSG00000006007.12	GDE1	protein_coding	Q9NZC3	GDE1_HUMAN	Glycerophosphodiester phosphodiesterase 1	29022.1	4.42826e-06	0.00144268	0.228209	0.999933
ENSG00000158517.15	NCF1	protein_coding	P14598	NCF1_HUMAN	Neutrophil cytosol factor 1	46431.9	2.24249e-06	0.00144269	0.228235	0.999933
ENSG00000165983.15	PTER	protein_coding	Q96BW5	PTER_HUMAN	Phosphotriesterase-related protein	48185.2	-2.60651e-06	0.00144269	0.228909	0.999933
ENSG00000141698.17	NT5C3B	protein_coding	Q969T7	5NT3B_HUMAN	7-methylguanosine phosphate-specific 5'-nucleotidase	2163.3	-9.45597e-07	0.00144269	0.228982	0.999933
ENSG00000023902.14	PLEKHO1	protein_coding	Q53GL0	PKHO1_HUMAN	Pleckstrin homology domain-containing family O member 1	8527.95	1.84921e-06	0.00144269	0.229114	0.999933
ENSG00000173614.14	NMNAT1	protein_coding	Q9HAN9	NMNA1_HUMAN	Nicotinamide/nicotinic acid mononucleotide adenylyltransferase 1	35342.3	3.88544e-06	0.00144268	0.229283	0.999933
ENSG00000114450.11	GNB4	protein_coding	Q9HAV0	GBB4_HUMAN	Guanine nucleotide-binding protein subunit beta-4	143152	1.92677e-06	0.00144269	0.229299	0.999933
ENSG00000177192.14	PUS1	protein_coding	Q9Y606	PUS1_HUMAN	Pseudouridylate synthase 1 homolog	43962.2	-4.59042e-06	0.00144268	0.229494	0.999933
ENSG00000185963.14	BICD2	protein_coding	Q8TD16	BICD2_HUMAN	Protein bicaudal D homolog 2	43354.8	4.04921e-06	0.00144268	0.229959	0.999933
ENSG00000259494.2	MRPL46	protein_coding	Q9H2W6	RM46_HUMAN	39S ribosomal protein L46, mitochondrial	97343.8	-4.6504e-06	0.00144268	0.230251	0.999933
ENSG00000120694.20	HSPH1	protein_coding	Q92598	HS105_HUMAN	Heat shock protein 105 kDa	609411	8.35732e-06	0.00144264	0.230551	0.999933
ENSG00000172869.15	DMXL1	protein_coding	Q9Y485	DMXL1_HUMAN	DmX-like protein 1	62883.7	4.35007e-06	0.00144268	0.230577	0.999933
ENSG00000088986.11	DYNLL1	protein_coding	P63167	DYL1_HUMAN	Dynein light chain 1, cytoplasmic	134466	1.72692e-06	0.00144269	0.230729	0.999933
ENSG00000184575.12	XPOT	protein_coding	O43592	XPOT_HUMAN	Exportin-T	82734.2	-3.5029e-06	0.00144269	0.231094	0.999933
ENSG00000161634.12	DCD	protein_coding	P81605	DCD_HUMAN	Dermcidin	178832	1.09156e-06	0.00144269	0.231097	0.999933
ENSG00000185015.8	CA13	protein_coding	Q8N1Q1	CAH13_HUMAN	Carbonic anhydrase 13	6010.34	2.16064e-06	0.00144269	0.231857	0.999933
ENSG00000163823.4	CCR1	protein_coding	P32246	CCR1_HUMAN	C-C chemokine receptor type 1	57551.8	2.56284e-06	0.00144269	0.231916	0.999933
ENSG00000186487.20	MYT1L	protein_coding	Q9UL68	MYT1L_HUMAN	Myelin transcription factor 1-like protein	2426.48	2.14988e-06	0.00144269	0.232018	0.999933
ENSG00000166484.20	MAPK7	protein_coding	Q13164	MK07_HUMAN	Mitogen-activated protein kinase 7	9769.28	-2.49545e-06	0.00144269	0.232786	0.999933
ENSG00000145912.9	NHP2	protein_coding	Q9NX24	NHP2_HUMAN	H/ACA ribonucleoprotein complex subunit 2	17792.5	-3.64387e-06	0.00144268	0.232913	0.999933
ENSG00000147065.17	MSN	protein_coding	P26038	MOES_HUMAN	Moesin	1.85654e+06	4.29103e-06	0.00144268	0.233188	0.999933
ENSG00000164889.15	SLC4A2	protein_coding	P04920	B3A2_HUMAN	Anion exchange protein 2	100025	-4.30841e-06	0.00144268	0.233324	0.999933
ENSG00000167005.14	NUDT21	protein_coding	O43809	CPSF5_HUMAN	Cleavage and polyadenylation specificity factor subunit 5	232139	-6.80277e-06	0.00144266	0.233763	0.999933
ENSG00000102805.16	CLN5	protein_coding	O75503	CLN5_HUMAN	Ceroid-lipofuscinosis neuronal protein 5	46895	3.86985e-06	0.00144268	0.233841	0.999933
ENSG00000144681.11	STAC	protein_coding	Q99469	STAC_HUMAN	SH3 and cysteine-rich domain-containing protein	3125.31	4.49738e-07	0.00144269	0.23404	0.999933
ENSG00000166136.16	NDUFB8	protein_coding	O95169	NDUB8_HUMAN	NADH dehydrogenase [ubiquinone] 1 beta subcomplex subunit 8, mitochondrial	66498.8	3.94164e-06	0.00144268	0.234151	0.999933
ENSG00000135900.4	MRPL44	protein_coding	Q9H9J2	RM44_HUMAN	39S ribosomal protein L44, mitochondrial	106812	-3.87423e-06	0.00144268	0.234359	0.999933
ENSG00000162191.14	UBXN1	protein_coding	Q04323	UBXN1_HUMAN	UBX domain-containing protein 1	55625.9	-5.54101e-06	0.00144267	0.234505	0.999933
ENSG00000131724.11	IL13RA1	protein_coding	P78552	I13R1_HUMAN	Interleukin-13 receptor subunit alpha-1	16873.1	1.40207e-06	0.00144269	0.234622	0.999933
ENSG00000089177.19	KIF16B	protein_coding	Q96L93	KI16B_HUMAN	Kinesin-like protein KIF16B	5784.01	3.01273e-06	0.00144269	0.234661	0.999933
ENSG00000124193.16	SRSF6	protein_coding	Q13247	SRSF6_HUMAN	Serine/arginine-rich splicing factor 6	29850.9	3.41058e-06	0.00144269	0.235036	0.999933
ENSG00000111737.12	RAB35	protein_coding	Q15286	RAB35_HUMAN	Ras-related protein Rab-35	3.38608e+06	1.02395e-05	0.00144261	0.235085	0.999933
ENSG00000077420.16	APBB1IP	protein_coding	Q7Z5R6	AB1IP_HUMAN	Amyloid beta A4 precursor protein-binding family B member 1-interacting protein	112824	4.49434e-06	0.00144268	0.23512	0.999933
ENSG00000091536.19	MYO15A	protein_coding	Q9UKN7	MYO15_HUMAN	Unconventional myosin-XV	14594.3	-1.9908e-06	0.00144269	0.235216	0.999933
ENSG00000125755.19	SYMPK	protein_coding	Q92797	SYMPK_HUMAN	Symplekin	40646.4	-3.86535e-06	0.00144268	0.23523	0.999933
ENSG00000124608.5	AARS2	protein_coding	Q5JTZ9	SYAM_HUMAN	Alanine--tRNA ligase, mitochondrial	50498.1	-5.43062e-06	0.00144267	0.235351	0.999933
ENSG00000165475.15	CRYL1	protein_coding	Q9Y2S2	CRYL1_HUMAN	Lambda-crystallin homolog	79030.3	6.20044e-06	0.00144266	0.235465	0.999933
ENSG00000155252.13	PI4K2A	protein_coding	Q9BTU6	P4K2A_HUMAN	Phosphatidylinositol 4-kinase type 2-alpha	239168	4.34409e-06	0.00144268	0.23574	0.999933
ENSG00000112561.19	TFEB	protein_coding	P19484	TFEB_HUMAN	Transcription factor EB	3570.36	1.28305e-06	0.00144269	0.23611	0.999933
ENSG00000119640.9	ACYP1	protein_coding	P07311	ACYP1_HUMAN	Acylphosphatase-1	29103.7	4.4284e-06	0.00144268	0.236482	0.999933
ENSG00000108829.10	LRRC59	protein_coding	Q96AG4	LRC59_HUMAN	Leucine-rich repeat-containing protein 59	850950	-7.32778e-06	0.00144265	0.236615	0.999933
ENSG00000011454.18	RABGAP1	protein_coding	Q9Y3P9	RBGP1_HUMAN	Rab GTPase-activating protein 1	39408.3	5.13509e-06	0.00144267	0.236669	0.999933
ENSG00000166912.17	MTMR10	protein_coding	Q9NXD2	MTMRA_HUMAN	Myotubularin-related protein 10	38320	6.12835e-06	0.00144266	0.236762	0.999933
ENSG00000196290.16	NIF3L1	protein_coding	Q9GZT8	NIF3L_HUMAN	NIF3-like protein 1	137323	1.14512e-05	0.00144259	0.236888	0.999933
ENSG00000130382.9	MLLT1	protein_coding	Q03111	ENL_HUMAN	Protein ENL	53434.3	3.54902e-06	0.00144268	0.237252	0.999933
ENSG00000170832.13	USP32	protein_coding	Q8NFA0	UBP32_HUMAN	Ubiquitin carboxyl-terminal hydrolase 32	12541.7	2.98826e-06	0.00144269	0.237473	0.999933
ENSG00000162441.12	LZIC	protein_coding	Q8WZA0	LZIC_HUMAN	Protein LZIC	113326	-9.95257e-06	0.00144261	0.237551	0.999933
ENSG00000143545.10	RAB13	protein_coding	P51153	RAB13_HUMAN	Ras-related protein Rab-13	157520	4.83335e-06	0.00144268	0.237876	0.999933
ENSG00000119760.16	SUPT7L	protein_coding	O94864	ST65G_HUMAN	STAGA complex 65 subunit gamma	1395.76	1.19561e-06	0.00144269	0.238225	0.999933
ENSG00000145220.14	LYAR	protein_coding	Q9NX58	LYAR_HUMAN	Cell growth-regulating nucleolar protein	17117.5	-4.02377e-06	0.00144268	0.238312	0.999933
ENSG00000169826.8	CSGALNACT2	protein_coding	Q8N6G5	CGAT2_HUMAN	Chondroitin sulfate N-acetylgalactosaminyltransferase 2	42514.4	5.89968e-06	0.00144267	0.23843	0.999933
ENSG00000163743.14	RCHY1	protein_coding	Q96PM5	ZN363_HUMAN	RING finger and CHY zinc finger domain-containing protein 1	3555.18	1.70919e-06	0.00144269	0.23853	0.999933
ENSG00000115816.15	CEBPZ	protein_coding	Q03701	CEBPZ_HUMAN	CCAAT/enhancer-binding protein zeta	22107.9	-4.42726e-06	0.00144268	0.238628	0.999933
ENSG00000186994.11	KANK3	protein_coding	Q6NY19	KANK3_HUMAN	KN motif and ankyrin repeat domain-containing protein 3	3688.83	-2.95312e-07	0.00144269	0.239292	0.999933
ENSG00000059588.10	TARBP1	protein_coding	Q13395	TARB1_HUMAN	Probable methyltransferase TARBP1	16041.4	4.99781e-06	0.00144267	0.239619	0.999933
ENSG00000136854.24	STXBP1	protein_coding	P61764	STXB1_HUMAN	Syntaxin-binding protein 1	51093.3	6.24097e-06	0.00144266	0.239923	0.999933
ENSG00000102931.8	ARL2BP	protein_coding	Q9Y2Y0	AR2BP_HUMAN	ADP-ribosylation factor-like protein 2-binding protein	21622.2	-3.08909e-06	0.00144269	0.240117	0.999933
ENSG00000182180.14	MRPS16	protein_coding	Q9Y3D3	RT16_HUMAN	28S ribosomal protein S16, mitochondrial	33052.9	-2.33037e-06	0.00144269	0.24018	0.999933
ENSG00000119638.14	NEK9	protein_coding	Q8TD19	NEK9_HUMAN	Serine/threonine-protein kinase Nek9	59427.7	6.80875e-06	0.00144266	0.240515	0.999933
ENSG00000184117.12	NIPSNAP1	protein_coding	Q9BPW8	NIPS1_HUMAN	Protein NipSnap homolog 1	86831.5	-3.4269e-06	0.00144269	0.2408	0.999933
ENSG00000179218.15	CALR	protein_coding	P27797	CALR_HUMAN	Calreticulin	2.72267e+06	-5.44987e-06	0.00144267	0.241407	0.999933
ENSG00000061987.16	MON2	protein_coding	Q7Z3U7	MON2_HUMAN	Protein MON2 homolog	29683.7	3.80734e-06	0.00144268	0.241677	0.999933
ENSG00000086730.17	LAT2	protein_coding	Q9GZY6	NTAL_HUMAN	Linker for activation of T-cells family member 2	157198	4.41163e-06	0.00144268	0.241759	0.999933
ENSG00000021776.11	AQR	protein_coding	O60306	AQR_HUMAN	RNA helicase aquarius	62135.3	4.60243e-06	0.00144268	0.241898	0.999933
ENSG00000123415.16	SMUG1	protein_coding	Q53HV7	SMUG1_HUMAN	Single-strand selective monofunctional uracil DNA glycosylase	1408.6	-1.63363e-06	0.00144269	0.242001	0.999933
ENSG00000113657.13	DPYSL3	protein_coding	Q14195	DPYL3_HUMAN	Dihydropyrimidinase-related protein 3	76703.8	-2.55527e-06	0.00144269	0.242093	0.999933
ENSG00000148824.19	MTG1	protein_coding	Q9BT17	MTG1_HUMAN	Mitochondrial ribosome-associated GTPase 1	8270.22	-2.5046e-06	0.00144269	0.242274	0.999933
ENSG00000090263.16	MRPS33	protein_coding	Q9Y291	RT33_HUMAN	28S ribosomal protein S33, mitochondrial	32821.3	-2.68558e-06	0.00144269	0.242422	0.999933
ENSG00000070756.17	PABPC1	protein_coding	P11940	PABP1_HUMAN	Polyadenylate-binding protein 1	503259	6.44219e-06	0.00144266	0.242447	0.999933
ENSG00000125257.16	ABCC4	protein_coding	O15439	MRP4_HUMAN	ATP-binding cassette sub-family C member 4	12741.2	4.59337e-06	0.00144268	0.242571	0.999933
ENSG00000083123.15	BCKDHB	protein_coding	P21953	ODBB_HUMAN	2-oxoisovalerate dehydrogenase subunit beta, mitochondrial	34721.5	-2.68251e-06	0.00144269	0.243017	0.999933
ENSG00000092439.16	TRPM7	protein_coding	Q96QT4	TRPM7_HUMAN	Transient receptor potential cation channel subfamily M member 7	4970.24	3.4527e-06	0.00144269	0.243113	0.999933
ENSG00000132792.19	CTNNBL1	protein_coding	Q8WYA6	CTBL1_HUMAN	Beta-catenin-like protein 1	89444.7	-5.37364e-06	0.00144267	0.243215	0.999933
ENSG00000118508.5	RAB32	protein_coding	Q13637	RAB32_HUMAN	Ras-related protein Rab-32	187192	8.81995e-06	0.00144263	0.243861	0.999933
ENSG00000100209.11	HSCB	protein_coding	Q8IWL3	HSC20_HUMAN	Iron-sulfur cluster co-chaperone protein HscB	8223.73	2.38879e-06	0.00144269	0.244106	0.999933
ENSG00000152229.18	PSTPIP2	protein_coding	Q9H939	PPIP2_HUMAN	Proline-serine-threonine phosphatase-interacting protein 2	21670.8	2.27752e-06	0.00144269	0.244302	0.999933
ENSG00000105723.13	GSK3A	protein_coding	P49840	GSK3A_HUMAN	Glycogen synthase kinase-3 alpha	24555.2	5.18643e-06	0.00144267	0.244361	0.999933
ENSG00000120437.9	ACAT2	protein_coding	Q9BWD1	THIC_HUMAN	Acetyl-CoA acetyltransferase, cytosolic	1.27895e+06	5.17664e-06	0.00144267	0.245072	0.999933
ENSG00000127125.9	PPCS	protein_coding	Q9HAB8	PPCS_HUMAN	Phosphopantothenate--cysteine ligase	161394	5.90776e-06	0.00144267	0.245248	0.999933
ENSG00000116977.19	LGALS8	protein_coding	O00214	LEG8_HUMAN	Galectin-8	22647.4	3.59499e-06	0.00144268	0.245388	0.999933
ENSG00000182718.18	ANXA2	protein_coding	P07355	ANXA2_HUMAN	Annexin A2	7.36925e+06	5.55083e-06	0.00144267	0.245842	0.999933
ENSG00000111875.8	ASF1A	protein_coding	Q9Y294	ASF1A_HUMAN	Histone chaperone ASF1A	5728.06	4.94895e-07	0.00144269	0.246112	0.999933
ENSG00000135919.14	SERPINE2	protein_coding	P07093	GDN_HUMAN	Glia-derived nexin	1923.84	-1.23254e-07	0.00144269	0.246817	0.999933
ENSG00000067596.12	DHX8	protein_coding	Q14562	DHX8_HUMAN	ATP-dependent RNA helicase DHX8	22183.7	-5.6143e-06	0.00144267	0.246839	0.999933
ENSG00000161847.14	RAVER1	protein_coding	Q8IY67	RAVR1_HUMAN	Ribonucleoprotein PTB-binding 1	28121.1	-3.26175e-06	0.00144269	0.246863	0.999933
ENSG00000214253.9	FIS1	protein_coding	Q9Y3D6	FIS1_HUMAN	Mitochondrial fission 1 protein	276849	8.33826e-06	0.00144264	0.246868	0.999933
ENSG00000138768.15	USO1	protein_coding	O60763	USO1_HUMAN	General vesicular transport factor p115	390103	1.08574e-05	0.00144259	0.246882	0.999933
ENSG00000129636.13	ITFG1	protein_coding	Q8TB96	TIP_HUMAN	T-cell immunomodulatory protein	52459	-5.26656e-06	0.00144267	0.246935	0.999933
ENSG00000100580.8	TMED8	protein_coding	Q6PL24	TMED8_HUMAN	Protein TMED8	38187.1	3.37272e-06	0.00144269	0.247187	0.999933
ENSG00000137996.13	RTCA	protein_coding	O00442	RTCA_HUMAN	RNA 3'-terminal phosphate cyclase	128830	-1.19765e-05	0.00144257	0.247296	0.999933
ENSG00000198113.3	TOR4A	protein_coding	Q9NXH8	TOR4A_HUMAN	Torsin-4A	57552.3	-4.49848e-06	0.00144268	0.247749	0.999933
ENSG00000134809.9	TIMM10	protein_coding	P62072	TIM10_HUMAN	Mitochondrial import inner membrane translocase subunit Tim10	27507.2	-2.82127e-06	0.00144269	0.248459	0.999933
ENSG00000105223.20	PLD3	protein_coding	Q8IV08	PLD3_HUMAN	5'-3' exonuclease PLD3	2.05223e+06	4.59938e-06	0.00144268	0.249062	0.999933
ENSG00000170142.12	UBE2E1	protein_coding	P51965	UB2E1_HUMAN	Ubiquitin-conjugating enzyme E2 E1	50549.4	4.92108e-06	0.00144267	0.249327	0.999933
ENSG00000138138.14	ATAD1	protein_coding	Q8NBU5	ATAD1_HUMAN	Outer mitochondrial transmembrane helix translocase	35547.1	-3.6976e-06	0.00144268	0.249332	0.999933
ENSG00000165806.21	CASP7	protein_coding	P55210	CASP7_HUMAN	Caspase-7	61347.1	6.3866e-06	0.00144266	0.249337	0.999933
ENSG00000005469.12	CROT	protein_coding	Q9UKG9	OCTC_HUMAN	Peroxisomal carnitine O-octanoyltransferase	15255.5	-5.26443e-06	0.00144267	0.249481	0.999933
ENSG00000000938.13	FGR	protein_coding	P09769	FGR_HUMAN	Tyrosine-protein kinase Fgr	171254	3.18474e-06	0.00144269	0.249482	0.999933
ENSG00000108187.16	PBLD	protein_coding	P30039	PBLD_HUMAN	Phenazine biosynthesis-like domain-containing protein	9632.62	1.49574e-06	0.00144269	0.249623	0.999933
ENSG00000075945.13	KIFAP3	protein_coding	Q92845	KIFA3_HUMAN	Kinesin-associated protein 3	1778.8	-1.31751e-06	0.00144269	0.249714	0.999933
ENSG00000133028.12	SCO1	protein_coding	O75880	SCO1_HUMAN	Protein SCO1 homolog, mitochondrial	124527	-3.96579e-05	0.00144296	0.249776	0.999933
ENSG00000100092.24	SH3BP1	protein_coding	Q9Y3L3	3BP1_HUMAN	SH3 domain-binding protein 1	242752	8.45898e-06	0.00144263	0.249897	0.999933
ENSG00000163453.11	IGFBP7	protein_coding	Q16270	IBP7_HUMAN	Insulin-like growth factor-binding protein 7	4187.82	1.68612e-06	0.00144269	0.250056	0.999933
ENSG00000119777.20	TMEM214	protein_coding	Q6NUQ4	TM214_HUMAN	Transmembrane protein 214	41378.7	-3.15128e-06	0.00144269	0.250148	0.999933
ENSG00000171720.10	HDAC3	protein_coding	O15379	HDAC3_HUMAN	Histone deacetylase 3	13385.3	4.31141e-06	0.00144268	0.25015	0.999933
ENSG00000205220.12	PSMB10	protein_coding	P40306	PSB10_HUMAN	Proteasome subunit beta type-10	196414	7.01892e-06	0.00144265	0.250284	0.999933
ENSG00000160201.12	U2AF1	protein_coding	Q01081	U2AF1_HUMAN	Splicing factor U2AF 35 kDa subunit	45798	-6.05562e-06	0.00144266	0.250904	0.999933
ENSG00000155329.12	ZCCHC10	protein_coding	Q8TBK6	ZCH10_HUMAN	Zinc finger CCHC domain-containing protein 10	8170.64	-1.22116e-06	0.00144269	0.250953	0.999933
ENSG00000120662.16	MTRF1	protein_coding	O75570	RF1M_HUMAN	Peptide chain release factor 1, mitochondrial	2874.25	2.07233e-06	0.00144269	0.251068	0.999933
ENSG00000136819.15	C9orf78	protein_coding	Q9NZ63	TLS1_HUMAN	Splicing factor C9orf78	7181.1	2.67659e-06	0.00144269	0.251095	0.999933
ENSG00000175928.6	LRRN1	protein_coding	Q6UXK5	LRRN1_HUMAN	Leucine-rich repeat neuronal protein 1	3491.34	-3.41538e-07	0.00144269	0.251291	0.999933
ENSG00000160752.15	FDPS	protein_coding	P14324	FPPS_HUMAN	Farnesyl pyrophosphate synthase	221929	5.02497e-06	0.00144267	0.251301	0.999933
ENSG00000213780.11	GTF2H4	protein_coding	Q92759	TF2H4_HUMAN	General transcription factor IIH subunit 4	6503.06	-2.16838e-06	0.00144269	0.251412	0.999933
ENSG00000033800.14	PIAS1	protein_coding	O75925	PIAS1_HUMAN	E3 SUMO-protein ligase PIAS1	6864.41	3.65462e-06	0.00144268	0.251427	0.999933
ENSG00000018510.18	AGPS	protein_coding	O00116	ADAS_HUMAN	Alkyldihydroxyacetonephosphate synthase, peroxisomal	310627	-3.9648e-06	0.00144268	0.25195	0.999933
ENSG00000204390.10	HSPA1L	protein_coding	P34931	HS71L_HUMAN	Heat shock 70 kDa protein 1-like	853173	4.328e-06	0.00144268	0.252194	0.999933
ENSG00000198561.16	CTNND1	protein_coding	O60716	CTND1_HUMAN	Catenin delta-1	126034	5.98422e-06	0.00144266	0.252303	0.999933
ENSG00000131467.11	PSME3	protein_coding	P61289	PSME3_HUMAN	Proteasome activator complex subunit 3	202580	-8.40145e-06	0.00144263	0.2526	0.999933
ENSG00000182134.16	TDRKH	protein_coding	Q9Y2W6	TDRKH_HUMAN	Tudor and KH domain-containing protein	10058.1	1.86813e-06	0.00144269	0.252913	0.999933
ENSG00000159720.12	ATP6V0D1	protein_coding	P61421	VA0D1_HUMAN	V-type proton ATPase subunit d 1	302293	2.97801e-06	0.00144269	0.252983	0.999933
ENSG00000240857.2	RDH14	protein_coding	Q9HBH5	RDH14_HUMAN	Retinol dehydrogenase 14	17598	-3.28006e-06	0.00144269	0.253027	0.999933
ENSG00000004455.17	AK2	protein_coding	P54819	KAD2_HUMAN	Adenylate kinase 2, mitochondrial	449642	-5.03053e-06	0.00144267	0.253073	0.999933
ENSG00000129675.16	ARHGEF6	protein_coding	Q15052	ARHG6_HUMAN	Rho guanine nucleotide exchange factor 6	182265	4.90028e-06	0.00144267	0.253095	0.999933
ENSG00000087269.16	NOP14	protein_coding	P78316	NOP14_HUMAN	Nucleolar protein 14	6127.99	3.04255e-06	0.00144269	0.253315	0.999933
ENSG00000171700.14	RGS19	protein_coding	P49795	RGS19_HUMAN	Regulator of G-protein signaling 19	30302.3	3.73499e-06	0.00144268	0.253316	0.999933
ENSG00000078140.14	UBE2K	protein_coding	P61086	UBE2K_HUMAN	Ubiquitin-conjugating enzyme E2 K	193587	-6.34632e-06	0.00144266	0.253527	0.999933
ENSG00000284194.3	SCO2	protein_coding	O43819	SCO2_HUMAN	Protein SCO2 homolog, mitochondrial	28770.2	-2.34435e-06	0.00144269	0.253655	0.999933
ENSG00000132334.17	PTPRE	protein_coding	P23469	PTPRE_HUMAN	Receptor-type tyrosine-protein phosphatase epsilon	364581	4.63516e-06	0.00144268	0.253712	0.999933
ENSG00000164695.5	CHMP4C	protein_coding	Q96CF2	CHM4C_HUMAN	Charged multivesicular body protein 4c	60243.3	2.20515e-06	0.00144269	0.253947	0.999933
ENSG00000173436.15	MICOS10	protein_coding	Q5TGZ0	MIC10_HUMAN	MICOS complex subunit MIC10	145225	-2.73578e-06	0.00144269	0.254337	0.999933
ENSG00000169813.17	HNRNPF	protein_coding	P52597	HNRPF_HUMAN	Heterogeneous nuclear ribonucleoprotein F	264917	-7.91449e-06	0.00144264	0.254352	0.999933
ENSG00000115685.15	PPP1R7	protein_coding	Q15435	PP1R7_HUMAN	Protein phosphatase 1 regulatory subunit 7	328598	6.34459e-06	0.00144266	0.254467	0.999933
ENSG00000175575.13	PAAF1	protein_coding	Q9BRP4	PAAF1_HUMAN	Proteasomal ATPase-associated factor 1	31950	3.68404e-06	0.00144268	0.254745	0.999933
ENSG00000158710.15	TAGLN2	protein_coding	P37802	TAGL2_HUMAN	Transgelin-2	2.34538e+06	-5.11834e-06	0.00144267	0.25478	0.999933
ENSG00000171428.15	NAT1	protein_coding	P18440	ARY1_HUMAN	Arylamine N-acetyltransferase 1	49755.1	3.54471e-06	0.00144268	0.254929	0.999933
ENSG00000107551.21	RASSF4	protein_coding	Q9H2L5	RASF4_HUMAN	Ras association domain-containing protein 4	34294.9	3.12407e-06	0.00144269	0.255281	0.999933
ENSG00000168936.11	TMEM129	protein_coding	A0AVI4	TM129_HUMAN	E3 ubiquitin-protein ligase TM129	797.599	2.9684e-07	0.00144269	0.255425	0.999933
ENSG00000166847.10	DCTN5	protein_coding	Q9BTE1	DCTN5_HUMAN	Dynactin subunit 5	59236.6	5.11992e-06	0.00144267	0.25546	0.999933
ENSG00000102030.16	NAA10	protein_coding	P41227	NAA10_HUMAN	N-alpha-acetyltransferase 10	106734	-0.000701537	0.00154703	0.255527	0.999933
ENSG00000048707.15	VPS13D	protein_coding	Q5THJ4	VP13D_HUMAN	Intermembrane lipid transfer protein VPS13D	9159.6	3.90874e-06	0.00144268	0.255539	0.999933
ENSG00000089597.18	GANAB	protein_coding	Q14697	GANAB_HUMAN	Neutral alpha-glucosidase AB	529614	7.54978e-06	0.00144264	0.255728	0.999933
ENSG00000113597.18	TRAPPC13	protein_coding	A5PLN9	TPC13_HUMAN	Trafficking protein particle complex subunit 13	66170.8	5.14731e-06	0.00144267	0.256041	0.999933
ENSG00000140749.9	IGSF6	protein_coding	O95976	IGSF6_HUMAN	Immunoglobulin superfamily member 6	58813.3	4.06802e-06	0.00144268	0.256343	0.999933
ENSG00000143409.16	MINDY1	protein_coding	Q8N5J2	MINY1_HUMAN	Ubiquitin carboxyl-terminal hydrolase MINDY-1	21863.2	2.81176e-06	0.00144269	0.256358	0.999933
ENSG00000149541.10	B3GAT3	protein_coding	O94766	B3GA3_HUMAN	Galactosylgalactosylxylosylprotein 3-beta-glucuronosyltransferase 3	42344.5	5.97519e-06	0.00144266	0.256982	0.999933
ENSG00000133063.16	CHIT1	protein_coding	Q13231	CHIT1_HUMAN	Chitotriosidase-1	420851	-9.63923e-07	0.00144269	0.25731	0.999933
ENSG00000139163.16	ETNK1	protein_coding	Q9HBU6	EKI1_HUMAN	Ethanolamine kinase 1	17637.5	4.65754e-06	0.00144268	0.25753	0.999933
ENSG00000144895.12	EIF2A	protein_coding	Q9BY44	EIF2A_HUMAN	Eukaryotic translation initiation factor 2A	130139	-8.05518e-06	0.00144264	0.257755	0.999933
ENSG00000138722.10	MMRN1	protein_coding	Q13201	MMRN1_HUMAN	Multimerin-1	8884.1	4.18785e-07	0.00144269	0.257763	0.999933
ENSG00000048544.6	MRPS10	protein_coding	P82664	RT10_HUMAN	28S ribosomal protein S10, mitochondrial	52245.3	-4.6547e-06	0.00144268	0.257906	0.999933
ENSG00000111678.11	C12orf57	protein_coding	Q99622	C10_HUMAN	Protein C10	22364.6	-2.86409e-06	0.00144269	0.258051	0.999933
ENSG00000164081.13	TEX264	protein_coding	Q9Y6I9	TX264_HUMAN	Testis-expressed protein 264	117834	5.04914e-06	0.00144267	0.258116	0.999933
ENSG00000121310.17	ECHDC2	protein_coding	Q86YB7	ECHD2_HUMAN	Enoyl-CoA hydratase domain-containing protein 2, mitochondrial	4728.47	-1.4609e-06	0.00144269	0.258345	0.999933
ENSG00000124762.14	CDKN1A	protein_coding	P38936	CDN1A_HUMAN	Cyclin-dependent kinase inhibitor 1	32362.2	2.17197e-06	0.00144269	0.258366	0.999933
ENSG00000213516.10	RBMXL1	protein_coding	Q96E39	RMXL1_HUMAN	RNA binding motif protein, X-linked-like-1	9744.55	1.4195e-06	0.00144269	0.258397	0.999933
ENSG00000134463.15	ECHDC3	protein_coding	Q96DC8	ECHD3_HUMAN	Enoyl-CoA hydratase domain-containing protein 3, mitochondrial	23882	-3.19433e-06	0.00144269	0.2585	0.999933
ENSG00000083223.18	TUT7	protein_coding	Q5VYS8	TUT7_HUMAN	Terminal uridylyltransferase 7	26992.3	-6.65021e-06	0.00144265	0.258633	0.999933
ENSG00000105612.9	DNASE2	protein_coding	O00115	DNS2A_HUMAN	Deoxyribonuclease-2-alpha	80452.3	4.46595e-06	0.00144268	0.258713	0.999933
ENSG00000072506.14	HSD17B10	protein_coding	Q99714	HCD2_HUMAN	3-hydroxyacyl-CoA dehydrogenase type-2	337533	-4.81352e-06	0.00144267	0.258803	0.999933
ENSG00000163719.20	MTMR14	protein_coding	Q8NCE2	MTMRE_HUMAN	Myotubularin-related protein 14	60947.1	8.75573e-06	0.00144263	0.258976	0.999933
ENSG00000091009.8	RBM27	protein_coding	Q9P2N5	RBM27_HUMAN	RNA-binding protein 27	19859.8	-5.80421e-06	0.00144266	0.258978	0.999933
ENSG00000138185.20	ENTPD1	protein_coding	P49961	ENTP1_HUMAN	Ectonucleoside triphosphate diphosphohydrolase 1	87655.1	3.46303e-06	0.00144268	0.259203	0.999933
ENSG00000171503.13	ETFDH	protein_coding	Q16134	ETFD_HUMAN	Electron transfer flavoprotein-ubiquinone oxidoreductase, mitochondrial	68232.2	-3.4173e-06	0.00144268	0.259219	0.999933
ENSG00000125772.14	GPCPD1	protein_coding	Q9NPB8	GPCP1_HUMAN	Glycerophosphocholine phosphodiesterase GPCPD1	57994.5	3.55419e-06	0.00144268	0.259324	0.999933
ENSG00000075399.14	VPS9D1	protein_coding	Q9Y2B5	VP9D1_HUMAN	VPS9 domain-containing protein 1	20434.5	3.86938e-06	0.00144268	0.259643	0.999933
ENSG00000141759.15	TXNL4A	protein_coding	P83876	TXN4A_HUMAN	Thioredoxin-like protein 4A	49433.4	-3.83227e-06	0.00144268	0.259861	0.999933
ENSG00000179271.3	GADD45GIP1	protein_coding	Q8TAE8	G45IP_HUMAN	Growth arrest and DNA damage-inducible proteins-interacting protein 1	48871.9	-6.79611e-06	0.00144265	0.260152	0.999933
ENSG00000151532.14	VTI1A	protein_coding	Q96AJ9	VTI1A_HUMAN	Vesicle transport through interaction with t-SNAREs homolog 1A	36028.6	-3.57584e-06	0.00144268	0.260594	0.999933
ENSG00000057757.10	PITHD1	protein_coding	Q9GZP4	PITH1_HUMAN	PITH domain-containing protein 1	19630.1	-5.12641e-06	0.00144267	0.260801	0.999933
ENSG00000100297.16	MCM5	protein_coding	P33992	MCM5_HUMAN	DNA replication licensing factor MCM5	28524.3	-2.70547e-06	0.00144269	0.261491	0.999933
ENSG00000213366.13	GSTM2	protein_coding	P28161	GSTM2_HUMAN	Glutathione S-transferase Mu 2	17760.4	3.52039e-06	0.00144268	0.261655	0.999933
ENSG00000270170.2	NCBP2AS2	protein_coding	Q69YL0	NCAS2_HUMAN	Protein NCBP2AS2	7917.27	-2.4824e-06	0.00144269	0.262081	0.999933
ENSG00000176248.9	ANAPC2	protein_coding	Q9UJX6	ANC2_HUMAN	Anaphase-promoting complex subunit 2	8881.83	-2.95053e-06	0.00144269	0.262309	0.999933
ENSG00000147164.12	SNX12	protein_coding	Q9UMY4	SNX12_HUMAN	Sorting nexin-12	58300.1	4.45438e-06	0.00144268	0.262511	0.999933
ENSG00000099942.13	CRKL	protein_coding	P46109	CRKL_HUMAN	Crk-like protein	118806	5.87363e-06	0.00144266	0.262655	0.999933
ENSG00000272047.3	GTF2H5	protein_coding	Q6ZYL4	TF2H5_HUMAN	General transcription factor IIH subunit 5	2662.1	-4.93544e-07	0.00144269	0.262743	0.999933
ENSG00000051128.19	HOMER3	protein_coding	Q9NSC5	HOME3_HUMAN	Homer protein homolog 3	20606.6	2.73254e-06	0.00144269	0.263183	0.999933
ENSG00000006451.8	RALA	protein_coding	P11233	RALA_HUMAN	Ras-related protein Ral-A	104222	-3.32765e-06	0.00144268	0.263364	0.999933
ENSG00000173638.19	SLC19A1	protein_coding	P41440	S19A1_HUMAN	Reduced folate transporter	4575.17	-1.25467e-06	0.00144269	0.263797	0.999933
ENSG00000164144.16	ARFIP1	protein_coding	P53367	ARFP1_HUMAN	Arfaptin-1	132831	5.19186e-06	0.00144267	0.264083	0.999933
ENSG00000184922.14	FMNL1	protein_coding	O95466	FMNL1_HUMAN	Formin-like protein 1	115146	4.60656e-06	0.00144268	0.264219	0.999933
ENSG00000117640.18	MTFR1L	protein_coding	Q9H019	MFR1L_HUMAN	Mitochondrial fission regulator 1-like	50866.8	-3.36437e-06	0.00144268	0.264232	0.999933
ENSG00000090686.16	USP48	protein_coding	Q86UV5	UBP48_HUMAN	Ubiquitin carboxyl-terminal hydrolase 48	5670.04	-2.29103e-06	0.00144269	0.264673	0.999933
ENSG00000198420.10	TCAF1	protein_coding	Q9Y4C2	TCAF1_HUMAN	TRPM8 channel-associated factor 1	9403.78	4.99078e-06	0.00144267	0.264794	0.999933
ENSG00000183486.14	MX2	protein_coding	P20592	MX2_HUMAN	Interferon-induced GTP-binding protein Mx2	20818.3	1.19956e-06	0.00144269	0.265028	0.999933
ENSG00000090020.11	SLC9A1	protein_coding	P19634	SL9A1_HUMAN	Sodium/hydrogen exchanger 1	29008.3	-2.62301e-06	0.00144269	0.265177	0.999933
ENSG00000185359.14	HGS	protein_coding	O14964	HGS_HUMAN	Hepatocyte growth factor-regulated tyrosine kinase substrate	76224.7	4.92483e-06	0.00144267	0.265236	0.999933
ENSG00000005339.15	CREBBP	protein_coding	Q92793	CBP_HUMAN	CREB-binding protein	1698.31	1.64035e-06	0.00144269	0.265432	0.999933
ENSG00000147813.16	NAPRT	protein_coding	Q6XQN6	PNCB_HUMAN	Nicotinate phosphoribosyltransferase	118024	-3.20141e-06	0.00144269	0.265945	0.999933
ENSG00000143257.12	NR1I3	protein_coding	Q14994	NR1I3_HUMAN	Nuclear receptor subfamily 1 group I member 3	39945.4	-2.95444e-06	0.00144269	0.266095	0.999933
ENSG00000143106.13	PSMA5	protein_coding	P28066	PSA5_HUMAN	Proteasome subunit alpha type-5	462030	-1.32168e-05	0.00144253	0.266302	0.999933
ENSG00000178741.12	COX5A	protein_coding	P20674	COX5A_HUMAN	Cytochrome c oxidase subunit 5A, mitochondrial	264048	-5.63797e-06	0.00144266	0.266353	0.999933
ENSG00000070814.22	TCOF1	protein_coding	Q13428	TCOF_HUMAN	Treacle protein	30600.3	-3.45011e-06	0.00144268	0.266731	0.999933
ENSG00000135929.9	CYP27A1	protein_coding	Q02318	CP27A_HUMAN	Sterol 26-hydroxylase, mitochondrial	724314	-3.08238e-06	0.00144269	0.26754	0.999933
ENSG00000006625.18	GGCT	protein_coding	O75223	GGCT_HUMAN	Gamma-glutamylcyclotransferase	188739	6.2198e-06	0.00144266	0.267611	0.999933
ENSG00000158417.11	EIF5B	protein_coding	O60841	IF2P_HUMAN	Eukaryotic translation initiation factor 5B	109453	-6.02136e-06	0.00144266	0.267738	0.999933
ENSG00000005486.17	RHBDD2	protein_coding	Q6NTF9	RHBD2_HUMAN	Rhomboid domain-containing protein 2	48738.4	1.47885e-06	0.00144269	0.267832	0.999933
ENSG00000074201.9	CLNS1A	protein_coding	P54105	ICLN_HUMAN	Methylosome subunit pICln	65754.8	3.22804e-06	0.00144269	0.26795	0.999933
ENSG00000165457.14	FOLR2	protein_coding	P14207	FOLR2_HUMAN	Folate receptor beta	13713.2	3.18028e-07	0.00144269	0.268533	0.999933
ENSG00000196511.14	TPK1	protein_coding	Q9H3S4	TPK1_HUMAN	Thiamin pyrophosphokinase 1	68984.5	2.21735e-06	0.00144269	0.268676	0.999933
ENSG00000196352.16	CD55	protein_coding	P08174	DAF_HUMAN	Complement decay-accelerating factor	7721.54	2.81097e-06	0.00144269	0.269123	0.999933
ENSG00000196839.13	ADA	protein_coding	P00813	ADA_HUMAN	Adenosine deaminase	24956.3	-2.82937e-06	0.00144269	0.269552	0.999933
ENSG00000162775.17	RBM15	protein_coding	Q96T37	RBM15_HUMAN	RNA-binding protein 15	61313.4	2.76175e-06	0.00144269	0.269661	0.999933
ENSG00000119862.13	LGALSL	protein_coding	Q3ZCW2	LEGL_HUMAN	Galectin-related protein	26215.8	-2.48912e-06	0.00144269	0.269867	0.999933
ENSG00000170017.12	ALCAM	protein_coding	Q13740	CD166_HUMAN	CD166 antigen	410668	-4.4663e-06	0.00144268	0.269869	0.999933
ENSG00000164244.21	PRRC1	protein_coding	Q96M27	PRRC1_HUMAN	Protein PRRC1	152623	-6.98311e-06	0.00144265	0.269877	0.999933
ENSG00000159314.11	ARHGAP27	protein_coding	Q6ZUM4	RHG27_HUMAN	Rho GTPase-activating protein 27	12390.7	3.36884e-06	0.00144268	0.26992	0.999933
ENSG00000163565.19	IFI16	protein_coding	Q16666	IF16_HUMAN	Gamma-interferon-inducible protein 16	169443	3.9425e-06	0.00144268	0.269924	0.999933
ENSG00000124786.12	SLC35B3	protein_coding	Q9H1N7	S35B3_HUMAN	Adenosine 3'-phospho 5'-phosphosulfate transporter 2	8946.4	2.16106e-06	0.00144269	0.270049	0.999933
ENSG00000079785.16	DDX1	protein_coding	Q92499	DDX1_HUMAN	ATP-dependent RNA helicase DDX1	303494	-4.93555e-06	0.00144267	0.270192	0.999933
ENSG00000062716.13	VMP1	protein_coding	Q96GC9	VMP1_HUMAN	Vacuole membrane protein 1	31590.3	-5.24848e-06	0.00144267	0.270194	0.999933
ENSG00000163376.11	KBTBD8	protein_coding	Q8NFY9	KBTB8_HUMAN	Kelch repeat and BTB domain-containing protein 8	32925.8	7.29834e-06	0.00144264	0.270229	0.999933
ENSG00000175895.4	PLEKHF2	protein_coding	Q9H8W4	PKHF2_HUMAN	Pleckstrin homology domain-containing family F member 2	118308	3.5561e-06	0.00144268	0.270976	0.999933
ENSG00000105401.9	CDC37	protein_coding	Q16543	CDC37_HUMAN	Hsp90 co-chaperone Cdc37	479672	3.72229e-06	0.00144268	0.27108	0.999933
ENSG00000198492.16	YTHDF2	protein_coding	Q9Y5A9	YTHD2_HUMAN	YTH domain-containing family protein 2	43156.3	7.22895e-06	0.00144264	0.271125	0.999933
ENSG00000050748.18	MAPK9	protein_coding	P45984	MK09_HUMAN	Mitogen-activated protein kinase 9	21928.1	3.32049e-06	0.00144268	0.271289	0.999933
ENSG00000075711.21	DLG1	protein_coding	Q12959	DLG1_HUMAN	Disks large homolog 1	15701.7	-4.34702e-06	0.00144268	0.271291	0.999933
ENSG00000100077.15	GRK3	protein_coding	P35626	ARBK2_HUMAN	Beta-adrenergic receptor kinase 2	25680.8	-4.48106e-06	0.00144268	0.271345	0.999933
ENSG00000101109.12	STK4	protein_coding	Q13043	STK4_HUMAN	Serine/threonine-protein kinase 4	132828	7.80897e-06	0.00144264	0.271398	0.999933
ENSG00000132005.9	RFX1	protein_coding	P22670	RFX1_HUMAN	MHC class II regulatory factor RFX1	11320.2	2.46334e-06	0.00144269	0.271447	0.999933
ENSG00000178202.13	POGLUT3	protein_coding	Q7Z4H8	PLGT3_HUMAN	Protein O-glucosyltransferase 3	27266.9	1.979e-06	0.00144269	0.272291	0.999933
ENSG00000145782.13	ATG12	protein_coding	O94817	ATG12_HUMAN	Ubiquitin-like protein ATG12	8062.54	-2.74668e-06	0.00144269	0.272322	0.999933
ENSG00000124659.7	TBCC	protein_coding	Q15814	TBCC_HUMAN	Tubulin-specific chaperone C	22948.3	4.02632e-06	0.00144268	0.272602	0.999933
ENSG00000157637.13	SLC38A10	protein_coding	Q9HBR0	S38AA_HUMAN	Putative sodium-coupled neutral amino acid transporter 10	13215.3	2.95077e-06	0.00144269	0.272801	0.999933
ENSG00000144959.11	NCEH1	protein_coding	Q6PIU2	NCEH1_HUMAN	Neutral cholesterol ester hydrolase 1	1.76437e+06	-3.70474e-06	0.00144268	0.272948	0.999933
ENSG00000152465.18	NMT2	protein_coding	O60551	NMT2_HUMAN	Glycylpeptide N-tetradecanoyltransferase 2	27943.5	4.42199e-06	0.00144268	0.272999	0.999933
ENSG00000110090.13	CPT1A	protein_coding	P50416	CPT1A_HUMAN	Carnitine O-palmitoyltransferase 1, liver isoform	138399	-3.25049e-06	0.00144268	0.273055	0.999933
ENSG00000038274.17	MAT2B	protein_coding	Q9NZL9	MAT2B_HUMAN	Methionine adenosyltransferase 2 subunit beta	223229	6.89118e-06	0.00144265	0.273288	0.999933
ENSG00000160695.15	VPS11	protein_coding	Q9H270	VPS11_HUMAN	Vacuolar protein sorting-associated protein 11 homolog	88499.3	6.40425e-06	0.00144266	0.273769	0.999933
ENSG00000041802.11	LSG1	protein_coding	Q9H089	LSG1_HUMAN	Large subunit GTPase 1 homolog	15342.1	-3.48496e-06	0.00144268	0.274236	0.999933
ENSG00000140968.11	IRF8	protein_coding	Q02556	IRF8_HUMAN	Interferon regulatory factor 8	6447.69	3.04626e-06	0.00144269	0.274321	0.999933
ENSG00000119801.13	YPEL5	protein_coding	P62699	YPEL5_HUMAN	Protein yippee-like 5	13003.5	4.00324e-06	0.00144268	0.274507	0.999933
ENSG00000142208.18	AKT1	protein_coding	P31749	AKT1_HUMAN	RAC-alpha serine/threonine-protein kinase	47310.5	4.13878e-06	0.00144268	0.274515	0.999933
ENSG00000092621.13	PHGDH	protein_coding	O43175	SERA_HUMAN	D-3-phosphoglycerate dehydrogenase	366335	-1.7292e-06	0.00144269	0.274691	0.999933
ENSG00000143374.17	TARS2	protein_coding	Q9BW92	SYTM_HUMAN	Threonine--tRNA ligase, mitochondrial	36914.3	-3.10307e-06	0.00144269	0.274734	0.999933
ENSG00000091140.14	DLD	protein_coding	P09622	DLDH_HUMAN	Dihydrolipoyl dehydrogenase, mitochondrial	1.33061e+06	-8.54733e-06	0.00144262	0.274882	0.999933
ENSG00000133678.14	TMEM254	protein_coding	Q8TBM7	TM254_HUMAN	Transmembrane protein 254	27040.7	-3.20118e-06	0.00144268	0.275086	0.999933
ENSG00000178952.11	TUFM	protein_coding	P49411	EFTU_HUMAN	Elongation factor Tu, mitochondrial	969266	-6.70846e-06	0.00144265	0.275163	0.999933
ENSG00000131381.12	RBSN	protein_coding	Q9H1K0	RBNS5_HUMAN	Rabenosyn-5	13003.8	-2.80689e-06	0.00144269	0.275191	0.999933
ENSG00000004142.12	POLDIP2	protein_coding	Q9Y2S7	PDIP2_HUMAN	Polymerase delta-interacting protein 2	72017.6	-5.74837e-06	0.00144266	0.275271	0.999933
ENSG00000125868.16	DSTN	protein_coding	P60981	DEST_HUMAN	Destrin	265206	6.5444e-06	0.00144265	0.275465	0.999933
ENSG00000171103.11	TRMT61B	protein_coding	Q9BVS5	TR61B_HUMAN	tRNA (adenine(58)-N(1))-methyltransferase, mitochondrial	17062	-3.04616e-06	0.00144269	0.275482	0.999933
ENSG00000154305.18	MIA3	protein_coding	Q5JRA6	TGO1_HUMAN	Transport and Golgi organization protein 1 homolog	58353.3	-3.8078e-06	0.00144268	0.275914	0.999933
ENSG00000165813.20	CCDC186	protein_coding	Q7Z3E2	CC186_HUMAN	Coiled-coil domain-containing protein 186	5821.84	3.58426e-06	0.00144268	0.27599	0.999933
ENSG00000198689.13	SLC9A6	protein_coding	Q92581	SL9A6_HUMAN	Sodium/hydrogen exchanger 6	41986.7	-3.88778e-06	0.00144268	0.276146	0.999933
ENSG00000110697.13	PITPNM1	protein_coding	O00562	PITM1_HUMAN	Membrane-associated phosphatidylinositol transfer protein 1	13844.6	5.93767e-06	0.00144266	0.276177	0.999933
ENSG00000174705.13	SH3PXD2B	protein_coding	A1X283	SPD2B_HUMAN	SH3 and PX domain-containing protein 2B	98672.9	5.25006e-06	0.00144267	0.276264	0.999933
ENSG00000136930.13	PSMB7	protein_coding	Q99436	PSB7_HUMAN	Proteasome subunit beta type-7	140388	-4.95277e-06	0.00144267	0.276284	0.999933
ENSG00000138674.17	SEC31A	protein_coding	O94979	SC31A_HUMAN	Protein transport protein Sec31A	318484	-1.34326e-05	0.00144251	0.276348	0.999933
ENSG00000143322.21	ABL2	protein_coding	P42684	ABL2_HUMAN	Tyrosine-protein kinase ABL2	9975.39	2.52965e-06	0.00144269	0.276421	0.999933
ENSG00000175193.14	PARL	protein_coding	Q9H300	PARL_HUMAN	Presenilins-associated rhomboid-like protein, mitochondrial	26884.8	-3.05018e-06	0.00144269	0.276667	0.999933
ENSG00000137692.12	DCUN1D5	protein_coding	Q9BTE7	DCNL5_HUMAN	DCN1-like protein 5	7039.8	-1.69737e-06	0.00144269	0.276669	0.999933
ENSG00000102699.6	PARP4	protein_coding	Q9UKK3	PARP4_HUMAN	Protein mono-ADP-ribosyltransferase PARP4	196787	1.08005e-05	0.00144258	0.27684	0.999933
ENSG00000104427.12	ZC2HC1A	protein_coding	Q96GY0	ZC21A_HUMAN	Zinc finger C2HC domain-containing protein 1A	5661.76	2.99536e-06	0.00144269	0.276866	0.999933
ENSG00000180767.10	CHST13	protein_coding	Q8NET6	CHSTD_HUMAN	Carbohydrate sulfotransferase 13	4930.83	1.516e-06	0.00144269	0.2769	0.999933
ENSG00000068971.14	PPP2R5B	protein_coding	Q15173	2A5B_HUMAN	Serine/threonine-protein phosphatase 2A 56 kDa regulatory subunit beta isoform	4976.09	2.39796e-06	0.00144269	0.276919	0.999933
ENSG00000188690.15	UROS	protein_coding	P10746	HEM4_HUMAN	Uroporphyrinogen-III synthase	5003.66	-2.3292e-06	0.00144269	0.277138	0.999933
ENSG00000175756.13	AURKAIP1	protein_coding	Q9NWT8	AKIP_HUMAN	Aurora kinase A-interacting protein	6385.48	-3.91383e-07	0.00144269	0.277486	0.999933
ENSG00000076003.5	MCM6	protein_coding	Q14566	MCM6_HUMAN	DNA replication licensing factor MCM6	14243.8	-2.43016e-06	0.00144269	0.277572	0.999933
ENSG00000139505.12	MTMR6	protein_coding	Q9Y217	MTMR6_HUMAN	Myotubularin-related protein 6	46021.5	7.87785e-06	0.00144263	0.27763	0.999933
ENSG00000184432.11	COPB2	protein_coding	P35606	COPB2_HUMAN	Coatomer subunit beta'	216979	5.50594e-06	0.00144267	0.277749	0.999933
ENSG00000197971.16	MBP	protein_coding	P02686	MBP_HUMAN	Myelin basic protein	94798	2.57843e-06	0.00144269	0.278098	0.999933
ENSG00000128699.14	ORMDL1	protein_coding	Q9P0S3	ORML1_HUMAN	ORM1-like protein 1	11836.5	9.08165e-07	0.00144269	0.278115	0.999933
ENSG00000105281.12	SLC1A5	protein_coding	Q15758	AAAT_HUMAN	Neutral amino acid transporter B(0)	319763	-5.54516e-06	0.00144266	0.278733	0.999933
ENSG00000156508.19	EEF1A1	protein_coding	P68104	EF1A1_HUMAN	Elongation factor 1-alpha 1	3.66549e+06	7.28969e-06	0.00144264	0.278872	0.999933
ENSG00000115514.12	TXNDC9	protein_coding	O14530	TXND9_HUMAN	Thioredoxin domain-containing protein 9	68181.4	3.63928e-06	0.00144268	0.278915	0.999933
ENSG00000143575.15	HAX1	protein_coding	O00165	HAX1_HUMAN	HCLS1-associated protein X-1	14545.9	-3.04333e-06	0.00144269	0.279413	0.999933
ENSG00000239264.9	TXNDC5	protein_coding	Q8NBS9	TXND5_HUMAN	Thioredoxin domain-containing protein 5	522685	-4.01942e-06	0.00144268	0.280139	0.999933
ENSG00000108179.14	PPIF	protein_coding	P30405	PPIF_HUMAN	Peptidyl-prolyl cis-trans isomerase F, mitochondrial	331114	-3.48938e-06	0.00144268	0.280348	0.999933
ENSG00000141867.19	BRD4	protein_coding	O60885	BRD4_HUMAN	Bromodomain-containing protein 4	19392	-4.17768e-06	0.00144268	0.280434	0.999933
ENSG00000115221.12	ITGB6	protein_coding	P18564	ITB6_HUMAN	Integrin beta-6	193553	-2.84361e-06	0.00144269	0.280504	0.999933
ENSG00000153944.12	MSI2	protein_coding	Q96DH6	MSI2H_HUMAN	RNA-binding protein Musashi homolog 2	7369.28	-2.42308e-06	0.00144269	0.280774	0.999933
ENSG00000145901.16	TNIP1	protein_coding	Q15025	TNIP1_HUMAN	TNFAIP3-interacting protein 1	11157.5	3.64586e-06	0.00144268	0.280928	0.999933
ENSG00000160796.18	NBEAL2	protein_coding	Q6ZNJ1	NBEL2_HUMAN	Neurobeachin-like protein 2	30398.6	-4.2018e-06	0.00144268	0.281348	0.999933
ENSG00000128918.15	ALDH1A2	protein_coding	O94788	AL1A2_HUMAN	Retinal dehydrogenase 2	514764	-3.15833e-06	0.00144268	0.28136	0.999933
ENSG00000165055.16	METTL2B	protein_coding	Q6P1Q9	MET2B_HUMAN	tRNA N(3)-methylcytidine methyltransferase METTL2B	12090.7	-2.63468e-06	0.00144269	0.281375	0.999933
ENSG00000197860.10	SGTB	protein_coding	Q96EQ0	SGTB_HUMAN	Small glutamine-rich tetratricopeptide repeat-containing protein beta	92326.8	2.77327e-06	0.00144269	0.28149	0.999933
ENSG00000198586.14	TLK1	protein_coding	Q9UKI8	TLK1_HUMAN	Serine/threonine-protein kinase tousled-like 1	3836.37	2.52263e-06	0.00144269	0.281968	0.999933
ENSG00000171314.9	PGAM1	protein_coding	P18669	PGAM1_HUMAN	Phosphoglycerate mutase 1	2.57736e+06	1.06418e-05	0.00144258	0.282301	0.999933
ENSG00000109618.13	SEPSECS	protein_coding	Q9HD40	SPCS_HUMAN	O-phosphoseryl-tRNA(Sec) selenium transferase	51845.7	-4.77122e-06	0.00144267	0.282583	0.999933
ENSG00000116209.12	TMEM59	protein_coding	Q9BXS4	TMM59_HUMAN	Transmembrane protein 59	18220.6	-1.47243e-06	0.00144269	0.282654	0.999933
ENSG00000206181.7	ELOA2	protein_coding	Q8IYF1	ELOA2_HUMAN	Elongin-A2	44631.2	1.35652e-06	0.00144269	0.282805	0.999933
ENSG00000137880.6	GCHFR	protein_coding	P30047	GFRP_HUMAN	GTP cyclohydrolase 1 feedback regulatory protein	722518	-4.32735e-06	0.00144267	0.28296	0.999933
ENSG00000178691.11	SUZ12	protein_coding	Q15022	SUZ12_HUMAN	Polycomb protein SUZ12	5174.9	1.71503e-06	0.00144269	0.283115	0.999933
ENSG00000111445.14	RFC5	protein_coding	P40937	RFC5_HUMAN	Replication factor C subunit 5	26256.4	-3.82158e-06	0.00144268	0.283868	0.999933
ENSG00000153914.16	SREK1	protein_coding	Q8WXA9	SREK1_HUMAN	Splicing regulatory glutamine/lysine-rich protein 1	18798	-4.01628e-06	0.00144268	0.284276	0.999933
ENSG00000164209.17	SLC25A46	protein_coding	Q96AG3	S2546_HUMAN	Mitochondrial outer membrane protein SLC25A46	18772.3	-3.80791e-06	0.00144268	0.284527	0.999933
ENSG00000143149.12	ALDH9A1	protein_coding	P49189	AL9A1_HUMAN	4-trimethylaminobutyraldehyde dehydrogenase	662652	1.58541e-05	0.00144244	0.284608	0.999933
ENSG00000187091.14	PLCD1	protein_coding	P51178	PLCD1_HUMAN	1-phosphatidylinositol 4,5-bisphosphate phosphodiesterase delta-1	46376.2	-3.26261e-06	0.00144268	0.284727	0.999933
ENSG00000157045.9	NTAN1	protein_coding	Q96AB6	NTAN1_HUMAN	Protein N-terminal asparagine amidohydrolase	38205.2	-6.88112e-06	0.00144265	0.284812	0.999933
ENSG00000120333.4	MRPS14	protein_coding	O60783	RT14_HUMAN	28S ribosomal protein S14, mitochondrial	30889.2	-4.00395e-06	0.00144268	0.285361	0.999933
ENSG00000137309.20	HMGA1	protein_coding	P17096	HMGA1_HUMAN	High mobility group protein HMG-I/HMG-Y	178360	-2.52374e-06	0.00144269	0.285886	0.999933
ENSG00000104472.10	CHRAC1	protein_coding	Q9NRG0	CHRC1_HUMAN	Chromatin accessibility complex protein 1	7984.28	-1.88751e-06	0.00144269	0.285972	0.999933
ENSG00000171530.15	TBCA	protein_coding	O75347	TBCA_HUMAN	Tubulin-specific chaperone A	138058	3.71275e-06	0.00144268	0.286036	0.999933
ENSG00000143222.12	UFC1	protein_coding	Q9Y3C8	UFC1_HUMAN	Ubiquitin-fold modifier-conjugating enzyme 1	72160.5	4.58039e-06	0.00144267	0.286187	0.999933
ENSG00000166634.7	SERPINB12	protein_coding	Q96P63	SPB12_HUMAN	Serpin B12	8336.73	1.16701e-06	0.00144269	0.286239	0.999933
ENSG00000016391.11	CHDH	protein_coding	Q8NE62	CHDH_HUMAN	Choline dehydrogenase, mitochondrial	5213.2	-4.33318e-07	0.00144269	0.286431	0.999933
ENSG00000115977.21	AAK1	protein_coding	Q2M2I8	AAK1_HUMAN	AP2-associated protein kinase 1	152613	4.89336e-06	0.00144267	0.286471	0.999933
ENSG00000103342.13	GSPT1	protein_coding	P15170	ERF3A_HUMAN	Eukaryotic peptide chain release factor GTP-binding subunit ERF3A	194723	8.66188e-06	0.00144262	0.286919	0.999933
ENSG00000141452.10	RMC1	protein_coding	Q96DM3	RMC1_HUMAN	Regulator of MON1-CCZ1 complex	39256.1	4.73427e-06	0.00144267	0.287063	0.999933
ENSG00000144535.20	DIS3L2	protein_coding	Q8IYB7	DI3L2_HUMAN	DIS3-like exonuclease 2	50364	5.19169e-06	0.00144267	0.287194	0.999933
ENSG00000159231.6	CBR3	protein_coding	O75828	CBR3_HUMAN	Carbonyl reductase [NADPH] 3	143035	2.61546e-06	0.00144269	0.287213	0.999933
ENSG00000132432.14	SEC61G	protein_coding	P60059	SC61G_HUMAN	Protein transport protein Sec61 subunit gamma	232419	-2.27876e-06	0.00144269	0.28732	0.999933
ENSG00000105819.14	PMPCB	protein_coding	O75439	MPPB_HUMAN	Mitochondrial-processing peptidase subunit beta	112320	-3.89052e-06	0.00144268	0.287469	0.999933
ENSG00000104774.13	MAN2B1	protein_coding	O00754	MA2B1_HUMAN	Lysosomal alpha-mannosidase	370311	-4.18438e-06	0.00144268	0.287562	0.999933
ENSG00000100591.8	AHSA1	protein_coding	O95433	AHSA1_HUMAN	Activator of 90 kDa heat shock protein ATPase homolog 1	139428	8.01919e-06	0.00144263	0.287612	0.999933
ENSG00000118257.17	NRP2	protein_coding	O60462	NRP2_HUMAN	Neuropilin-2	117816	-3.75545e-06	0.00144268	0.287682	0.999933
ENSG00000167881.15	SRP68	protein_coding	Q9UHB9	SRP68_HUMAN	Signal recognition particle subunit SRP68	190698	-7.4121e-06	0.00144264	0.287694	0.999933
ENSG00000186472.20	PCLO	protein_coding	Q9Y6V0	PCLO_HUMAN	Protein piccolo	97726	3.4081e-07	0.00144269	0.287969	0.999933
ENSG00000211895.5	IGHA1	IG_C_gene	P01876	IGHA1_HUMAN	Immunoglobulin heavy constant alpha 1	5795.42	9.01361e-07	0.00144269	0.287972	0.999933
ENSG00000146085.8	MMUT	protein_coding	P22033	MUTA_HUMAN	Methylmalonyl-CoA mutase, mitochondrial	124935	-6.32889e-06	0.00144265	0.28804	0.999933
ENSG00000137040.10	RANBP6	protein_coding	O60518	RNBP6_HUMAN	Ran-binding protein 6	13292.5	-3.15469e-06	0.00144268	0.28813	0.999933
ENSG00000109458.8	GAB1	protein_coding	Q13480	GAB1_HUMAN	GRB2-associated-binding protein 1	21215.1	-1.86769e-06	0.00144269	0.28827	0.999933
ENSG00000167721.11	TSR1	protein_coding	Q2NL82	TSR1_HUMAN	Pre-rRNA-processing protein TSR1 homolog	16947.7	-2.84709e-06	0.00144269	0.288378	0.999933
ENSG00000159921.20	GNE	protein_coding	Q9Y223	GLCNE_HUMAN	Bifunctional UDP-N-acetylglucosamine 2-epimerase/N-acetylmannosamine kinase	27327.8	4.04333e-06	0.00144268	0.288678	0.999933
ENSG00000182827.9	ACBD3	protein_coding	Q9H3P7	GCP60_HUMAN	Golgi resident protein GCP60	104471	5.20989e-06	0.00144267	0.28869	0.999933
ENSG00000164898.13	FMC1	protein_coding	Q96HJ9	FMC1_HUMAN	Protein FMC1 homolog	32110.7	-2.01338e-06	0.00144269	0.288817	0.999933
ENSG00000173221.14	GLRX	protein_coding	P35754	GLRX1_HUMAN	Glutaredoxin-1	1.3983e+06	4.7969e-06	0.00144267	0.288859	0.999933
ENSG00000136811.16	ODF2	protein_coding	Q5BJF6	ODFP2_HUMAN	Outer dense fiber protein 2	9249.46	1.56732e-07	0.00144269	0.289143	0.999933
ENSG00000160285.15	LSS	protein_coding	P48449	LSS_HUMAN	Lanosterol synthase	119276	-4.14765e-06	0.00144268	0.289281	0.999933
ENSG00000157212.19	PAXIP1	protein_coding	Q6ZW49	PAXI1_HUMAN	PAX-interacting protein 1	3106.97	2.01075e-06	0.00144269	0.28942	0.999933
ENSG00000170619.10	COMMD5	protein_coding	Q9GZQ3	COMD5_HUMAN	COMM domain-containing protein 5	56022.8	6.29671e-06	0.00144265	0.289457	0.999933
ENSG00000130349.10	MTRES1	protein_coding	Q9P0P8	MRES1_HUMAN	Mitochondrial transcription rescue factor 1	45561.6	-3.99096e-06	0.00144268	0.289472	0.999933
ENSG00000198060.10	MARCHF5	protein_coding	Q9NX47	MARH5_HUMAN	E3 ubiquitin-protein ligase MARCHF5	45519.1	-2.49507e-06	0.00144269	0.289654	0.999933
ENSG00000118482.12	PHF3	protein_coding	Q92576	PHF3_HUMAN	PHD finger protein 3	7575.29	2.68242e-06	0.00144269	0.290361	0.999933
ENSG00000114023.15	FAM162A	protein_coding	Q96A26	F162A_HUMAN	Protein FAM162A	286346	-4.75488e-06	0.00144267	0.290428	0.999933
ENSG00000040933.16	INPP4A	protein_coding	Q96PE3	INP4A_HUMAN	Inositol polyphosphate-4-phosphatase type I A	12746.2	5.41156e-06	0.00144266	0.290438	0.999933
ENSG00000044090.12	CUL7	protein_coding	Q14999	CUL7_HUMAN	Cullin-7	4274.09	2.25793e-06	0.00144269	0.290821	0.999933
ENSG00000129214.15	SHBG	protein_coding	P04278	SHBG_HUMAN	Sex hormone-binding globulin	6821.29	5.06213e-07	0.00144269	0.290931	0.999933
ENSG00000111674.9	ENO2	protein_coding	P09104	ENOG_HUMAN	Gamma-enolase	55983.7	1.85706e-06	0.00144269	0.291184	0.999933
ENSG00000128951.14	DUT	protein_coding	P33316	DUT_HUMAN	Deoxyuridine 5'-triphosphate nucleotidohydrolase, mitochondrial	30760.5	-3.75306e-06	0.00144268	0.291205	0.999933
ENSG00000159788.19	RGS12	protein_coding	O14924	RGS12_HUMAN	Regulator of G-protein signaling 12	7794.63	1.75991e-06	0.00144269	0.291326	0.999933
ENSG00000180228.14	PRKRA	protein_coding	O75569	PRKRA_HUMAN	Interferon-inducible double-stranded RNA-dependent protein kinase activator A	109066	-5.86644e-06	0.00144266	0.291571	0.999933
ENSG00000184009.13	ACTG1	protein_coding	P63261	ACTG_HUMAN	Actin, cytoplasmic 2	5.77894e+06	3.59924e-06	0.00144268	0.291693	0.999933
ENSG00000026297.17	RNASET2	protein_coding	O00584	RNT2_HUMAN	Ribonuclease T2	228391	-2.3972e-06	0.00144269	0.292362	0.999933
ENSG00000132275.11	RRP8	protein_coding	O43159	RRP8_HUMAN	Ribosomal RNA-processing protein 8	9125.58	-2.28782e-06	0.00144269	0.292478	0.999933
ENSG00000141084.11	RANBP10	protein_coding	Q6VN20	RBP10_HUMAN	Ran-binding protein 10	27128.8	4.93446e-06	0.00144267	0.292488	0.999933
ENSG00000168214.21	RBPJ	protein_coding	Q06330	SUH_HUMAN	Recombining binding protein suppressor of hairless	19974.9	4.90221e-06	0.00144267	0.292489	0.999933
ENSG00000008282.9	SYPL1	protein_coding	Q16563	SYPL1_HUMAN	Synaptophysin-like protein 1	100312	1.97247e-06	0.00144269	0.292563	0.999933
ENSG00000129450.9	SIGLEC9	protein_coding	Q9Y336	SIGL9_HUMAN	Sialic acid-binding Ig-like lectin 9	34351.9	2.75781e-06	0.00144269	0.292581	0.999933
ENSG00000100284.22	TOM1	protein_coding	O60784	TOM1_HUMAN	Target of Myb1 membrane trafficking protein	245666	4.52408e-06	0.00144267	0.292846	0.999933
ENSG00000162851.8	TFB2M	protein_coding	Q9H5Q4	TFB2M_HUMAN	Dimethyladenosine transferase 2, mitochondrial	19243.6	-3.12036e-06	0.00144268	0.292951	0.999933
ENSG00000175550.8	DRAP1	protein_coding	Q14919	NC2A_HUMAN	Dr1-associated corepressor	35223.7	-3.41486e-06	0.00144268	0.293177	0.999933
ENSG00000075914.13	EXOSC7	protein_coding	Q15024	EXOS7_HUMAN	Exosome complex component RRP42	23795.8	-5.44175e-06	0.00144266	0.293214	0.999933
ENSG00000165732.13	DDX21	protein_coding	Q9NR30	DDX21_HUMAN	Nucleolar RNA helicase 2	37368.8	2.28178e-06	0.00144269	0.293262	0.999933
ENSG00000112245.13	PTP4A1	protein_coding	Q93096	TP4A1_HUMAN	Protein tyrosine phosphatase type IVA 1	11813.6	-3.62149e-06	0.00144268	0.293432	0.999933
ENSG00000135821.19	GLUL	protein_coding	P15104	GLNA_HUMAN	Glutamine synthetase	179499	3.04114e-06	0.00144269	0.293464	0.999933
ENSG00000196504.19	PRPF40A	protein_coding	O75400	PR40A_HUMAN	Pre-mRNA-processing factor 40 homolog A	69863.3	2.85728e-06	0.00144269	0.293828	0.999933
ENSG00000110619.18	CARS1	protein_coding	P49589	SYCC_HUMAN	Cysteine--tRNA ligase, cytoplasmic	191279	-8.10309e-06	0.00144262	0.293928	0.999933
ENSG00000077232.19	DNAJC10	protein_coding	Q8IXB1	DJC10_HUMAN	DnaJ homolog subfamily C member 10	89377.1	-3.44163e-06	0.00144268	0.294175	0.999933
ENSG00000115935.18	WIPF1	protein_coding	O43516	WIPF1_HUMAN	WAS/WASL-interacting protein family member 1	141703	2.30212e-06	0.00144269	0.29449	0.999933
ENSG00000196923.14	PDLIM7	protein_coding	Q9NR12	PDLI7_HUMAN	PDZ and LIM domain protein 7	136235	-5.05256e-06	0.00144267	0.294588	0.999933
ENSG00000143486.16	EIF2D	protein_coding	P41214	EIF2D_HUMAN	Eukaryotic translation initiation factor 2D	24411.6	-4.5918e-06	0.00144267	0.294722	0.999933
ENSG00000168066.21	SF1	protein_coding	Q15637	SF01_HUMAN	Splicing factor 1	166597	-6.83899e-06	0.00144264	0.294754	0.999933
ENSG00000124160.12	NCOA5	protein_coding	Q9HCD5	NCOA5_HUMAN	Nuclear receptor coactivator 5	40674.3	1.7593e-06	0.00144269	0.29513	0.999933
ENSG00000197646.8	PDCD1LG2	protein_coding	Q9BQ51	PD1L2_HUMAN	Programmed cell death 1 ligand 2	3259.22	4.31321e-07	0.00144269	0.295184	0.999933
ENSG00000147123.11	NDUFB11	protein_coding	Q9NX14	NDUBB_HUMAN	NADH dehydrogenase [ubiquinone] 1 beta subcomplex subunit 11, mitochondrial	117152	-2.61256e-06	0.00144269	0.295693	0.999933
ENSG00000065491.8	TBC1D22B	protein_coding	Q9NU19	TB22B_HUMAN	TBC1 domain family member 22B	7683.57	1.7042e-06	0.00144269	0.29585	0.999933
ENSG00000128578.10	STRIP2	protein_coding	Q9ULQ0	STRP2_HUMAN	Striatin-interacting protein 2	28191.1	3.02009e-06	0.00144269	0.295905	0.999933
ENSG00000129562.11	DAD1	protein_coding	P61803	DAD1_HUMAN	Dolichyl-diphosphooligosaccharide--protein glycosyltransferase subunit DAD1	198224	-1.60882e-06	0.00144269	0.295936	0.999933
ENSG00000166394.15	CYB5R2	protein_coding	Q6BCY4	NB5R2_HUMAN	NADH-cytochrome b5 reductase 2	2231.34	-1.31209e-06	0.00144269	0.296042	0.999933
ENSG00000141552.18	ANAPC11	protein_coding	Q9NYG5	APC11_HUMAN	Anaphase-promoting complex subunit 11	518.344	5.72386e-07	0.00144269	0.296196	0.999933
ENSG00000176476.9	SGF29	protein_coding	Q96ES7	SGF29_HUMAN	SAGA-associated factor 29	4251.02	-2.28958e-06	0.00144269	0.296296	0.999933
ENSG00000104691.16	UBXN8	protein_coding	O00124	UBXN8_HUMAN	UBX domain-containing protein 8	7699.14	-2.5612e-06	0.00144269	0.296526	0.999933
ENSG00000247596.10	TWF2	protein_coding	Q6IBS0	TWF2_HUMAN	Twinfilin-2	1.18434e+06	7.18673e-06	0.00144264	0.296636	0.999933
ENSG00000101132.10	PFDN4	protein_coding	Q9NQP4	PFD4_HUMAN	Prefoldin subunit 4	77332.1	-6.52267e-06	0.00144265	0.296688	0.999933
ENSG00000183978.8	COA3	protein_coding	Q9Y2R0	COA3_HUMAN	Cytochrome c oxidase assembly factor 3 homolog, mitochondrial	151174	-2.62192e-06	0.00144269	0.296786	0.999933
ENSG00000204130.14	RUFY2	protein_coding	Q8WXA3	RUFY2_HUMAN	RUN and FYVE domain-containing protein 2	24043.9	2.13006e-06	0.00144269	0.297047	0.999933
ENSG00000092199.18	HNRNPC	protein_coding	P07910	HNRPC_HUMAN	Heterogeneous nuclear ribonucleoproteins C1/C2	1.14615e+06	2.07382e-06	0.00144269	0.297048	0.999933
ENSG00000065518.8	NDUFB4	protein_coding	O95168	NDUB4_HUMAN	NADH dehydrogenase [ubiquinone] 1 beta subcomplex subunit 4	92214.7	3.35045e-06	0.00144268	0.297103	0.999933
ENSG00000116701.15	NCF2	protein_coding	P19878	NCF2_HUMAN	Neutrophil cytosol factor 2	840788	5.19374e-06	0.00144267	0.297112	0.999933
ENSG00000111596.14	CNOT2	protein_coding	Q9NZN8	CNOT2_HUMAN	CCR4-NOT transcription complex subunit 2	18254.1	3.16988e-06	0.00144268	0.297195	0.999933
ENSG00000167468.18	GPX4	protein_coding	P36969	GPX4_HUMAN	Phospholipid hydroperoxide glutathione peroxidase	44642.3	3.26318e-06	0.00144268	0.297224	0.999933
ENSG00000169592.15	INO80E	protein_coding	Q8NBZ0	IN80E_HUMAN	INO80 complex subunit E	3768.34	-2.36549e-06	0.00144269	0.297375	0.999933
ENSG00000132612.16	VPS4A	protein_coding	Q9UN37	VPS4A_HUMAN	Vacuolar protein sorting-associated protein 4A	90987.1	5.0496e-06	0.00144267	0.297425	0.999933
ENSG00000180263.14	FGD6	protein_coding	Q6ZV73	FGD6_HUMAN	FYVE, RhoGEF and PH domain-containing protein 6	13544.6	4.93661e-06	0.00144267	0.297582	0.999933
ENSG00000137965.11	IFI44	protein_coding	Q8TCB0	IFI44_HUMAN	Interferon-induced protein 44	13510.5	3.306e-07	0.00144269	0.297607	0.999933
ENSG00000004478.8	FKBP4	protein_coding	Q02790	FKBP4_HUMAN	Peptidyl-prolyl cis-trans isomerase FKBP4	183441	4.58058e-06	0.00144267	0.297651	0.999933
ENSG00000103249.18	CLCN7	protein_coding	P51798	CLCN7_HUMAN	H(+)/Cl(-) exchange transporter 7	95361.2	6.43716e-05	0.00144339	0.297878	0.999933
ENSG00000178922.18	HYI	protein_coding	Q5T013	HYI_HUMAN	Putative hydroxypyruvate isomerase	6338.66	-2.76257e-06	0.00144269	0.297983	0.999933
ENSG00000159588.15	CCDC17	protein_coding	Q96LX7	CCD17_HUMAN	Coiled-coil domain-containing protein 17	1585.53	-8.34136e-09	0.0014427	0.298271	0.999933
ENSG00000140526.18	ABHD2	protein_coding	P08910	ABHD2_HUMAN	Monoacylglycerol lipase ABHD2	15216.7	3.62303e-06	0.00144268	0.298272	0.999933
ENSG00000126561.18	STAT5A	protein_coding	P42229	STA5A_HUMAN	Signal transducer and activator of transcription 5A	35933.1	2.97055e-06	0.00144269	0.298394	0.999933
ENSG00000067715.14	SYT1	protein_coding	P21579	SYT1_HUMAN	Synaptotagmin-1	24028.9	-1.53724e-07	0.0014427	0.298794	0.999933
ENSG00000197114.12	ZGPAT	protein_coding	Q8N5A5	ZGPAT_HUMAN	Zinc finger CCCH-type with G patch domain-containing protein	5151.05	2.56431e-06	0.00144269	0.298797	0.999933
ENSG00000157184.7	CPT2	protein_coding	P23786	CPT2_HUMAN	Carnitine O-palmitoyltransferase 2, mitochondrial	334920	-3.10217e-06	0.00144268	0.298802	0.999933
ENSG00000105248.16	YJU2	protein_coding	Q9BW85	YJU2_HUMAN	Splicing factor YJU2	11538.6	2.61412e-06	0.00144269	0.298814	0.999933
ENSG00000164307.13	ERAP1	protein_coding	Q9NZ08	ERAP1_HUMAN	Endoplasmic reticulum aminopeptidase 1	622519	-3.30165e-06	0.00144268	0.298949	0.999933
ENSG00000132541.11	RIDA	protein_coding	P52758	RIDA_HUMAN	2-iminobutanoate/2-iminopropanoate deaminase	21749.7	-1.61346e-06	0.00144269	0.299172	0.999933
ENSG00000175595.16	ERCC4	protein_coding	Q92889	XPF_HUMAN	DNA repair endonuclease XPF	50398.4	-5.41124e-06	0.00144266	0.299202	0.999933
ENSG00000100908.14	EMC9	protein_coding	Q9Y3B6	EMC9_HUMAN	ER membrane protein complex subunit 9	20008.7	-3.26876e-06	0.00144268	0.29967	0.999933
ENSG00000213551.7	DNAJC9	protein_coding	Q8WXX5	DNJC9_HUMAN	DnaJ homolog subfamily C member 9	26192.3	-2.10626e-06	0.00144269	0.299979	0.999933
ENSG00000166181.13	API5	protein_coding	Q9BZZ5	API5_HUMAN	Apoptosis inhibitor 5	98668.8	-7.42776e-06	0.00144263	0.300154	0.999933
ENSG00000031081.11	ARHGAP31	protein_coding	Q2M1Z3	RHG31_HUMAN	Rho GTPase-activating protein 31	62081.5	9.02915e-06	0.0014426	0.300598	0.999933
ENSG00000183172.9	SMDT1	protein_coding	Q9H4I9	EMRE_HUMAN	Essential MCU regulator, mitochondrial	4128.16	-9.47345e-07	0.00144269	0.300618	0.999933
ENSG00000204228.4	HSD17B8	protein_coding	Q92506	DHB8_HUMAN	(3R)-3-hydroxyacyl-CoA dehydrogenase	13563.9	-1.70374e-06	0.00144269	0.300672	0.999933
ENSG00000125375.17	DMAC2L	protein_coding	Q99766	ATP5S_HUMAN	ATP synthase subunit s, mitochondrial	46130.8	-2.5082e-06	0.00144269	0.300752	0.999933
ENSG00000075624.17	ACTB	protein_coding	P60709	ACTB_HUMAN	Actin, cytoplasmic 1	972960	2.12813e-06	0.00144269	0.300881	0.999933
ENSG00000074181.9	NOTCH3	protein_coding	Q9UM47	NOTC3_HUMAN	Neurogenic locus notch homolog protein 3	3786.16	-2.48371e-06	0.00144269	0.30114	0.999933
ENSG00000075785.14	RAB7A	protein_coding	P51149	RAB7A_HUMAN	Ras-related protein Rab-7a	1.55371e+06	3.16038e-06	0.00144268	0.301216	0.999933
ENSG00000100083.19	GGA1	protein_coding	Q9UJY5	GGA1_HUMAN	ADP-ribosylation factor-binding protein GGA1	68546	4.11195e-06	0.00144268	0.301447	0.999933
ENSG00000125651.14	GTF2F1	protein_coding	P35269	T2FA_HUMAN	General transcription factor IIF subunit 1	40467.3	-3.46963e-06	0.00144268	0.30149	0.999933
ENSG00000153339.15	TRAPPC8	protein_coding	Q9Y2L5	TPPC8_HUMAN	Trafficking protein particle complex subunit 8	42412.7	9.95135e-06	0.00144258	0.301872	0.999933
ENSG00000116711.10	PLA2G4A	protein_coding	P47712	PA24A_HUMAN	Cytosolic phospholipase A2	40207.6	3.8626e-06	0.00144268	0.30203	0.999933
ENSG00000123609.11	NMI	protein_coding	Q13287	NMI_HUMAN	N-myc-interactor	100180	5.95721e-06	0.00144266	0.302084	0.999933
ENSG00000168476.12	REEP4	protein_coding	Q9H6H4	REEP4_HUMAN	Receptor expression-enhancing protein 4	9835.11	-4.02892e-06	0.00144268	0.302117	0.999933
ENSG00000184060.11	ADAP2	protein_coding	Q9NPF8	ADAP2_HUMAN	Arf-GAP with dual PH domain-containing protein 2	12972.7	-3.01563e-06	0.00144268	0.302282	0.999933
ENSG00000066427.24	ATXN3	protein_coding	P54252	ATX3_HUMAN	Ataxin-3	59437.1	5.18399e-06	0.00144266	0.302447	0.999933
ENSG00000100292.18	HMOX1	protein_coding	P09601	HMOX1_HUMAN	Heme oxygenase 1	141303	4.49563e-06	0.00144267	0.302647	0.999933
ENSG00000154124.5	OTULIN	protein_coding	Q96BN8	OTUL_HUMAN	Ubiquitin thioesterase otulin	62674.1	5.08642e-06	0.00144267	0.303033	0.999933
ENSG00000131779.11	PEX11B	protein_coding	O96011	PX11B_HUMAN	Peroxisomal membrane protein 11B	59412.2	-2.74003e-06	0.00144269	0.303094	0.999933
ENSG00000133275.16	CSNK1G2	protein_coding	P78368	KC1G2_HUMAN	Casein kinase I isoform gamma-2	6433.05	2.18575e-06	0.00144269	0.303338	0.999933
ENSG00000168385.18	SEPTIN2	protein_coding	Q15019	SEPT2_HUMAN	Septin-2	560326	-1.19811e-05	0.00144253	0.303659	0.999933
ENSG00000099219.14	ERMP1	protein_coding	Q7Z2K6	ERMP1_HUMAN	Endoplasmic reticulum metallopeptidase 1	144625	-3.16397e-06	0.00144268	0.303963	0.999933
ENSG00000267534.4	S1PR2	protein_coding	O95136	S1PR2_HUMAN	Sphingosine 1-phosphate receptor 2	30675.5	2.61891e-06	0.00144269	0.304061	0.999933
ENSG00000101413.12	RPRD1B	protein_coding	Q9NQG5	RPR1B_HUMAN	Regulation of nuclear pre-mRNA domain-containing protein 1B	103891	-3.76551e-06	0.00144268	0.304138	0.999933
ENSG00000129187.15	DCTD	protein_coding	P32321	DCTD_HUMAN	Deoxycytidylate deaminase	67095	6.10616e-06	0.00144265	0.304219	0.999933
ENSG00000100321.15	SYNGR1	protein_coding	O43759	SNG1_HUMAN	Synaptogyrin-1	97320.3	2.01493e-06	0.00144269	0.304635	0.999933
ENSG00000104679.12	R3HCC1	protein_coding	Q9Y3T6	R3HC1_HUMAN	R3H and coiled-coil domain-containing protein 1	50279.3	-3.02493e-06	0.00144268	0.304785	0.999933
ENSG00000133872.14	SARAF	protein_coding	Q96BY9	SARAF_HUMAN	Store-operated calcium entry-associated regulatory factor	60511.7	1.95578e-06	0.00144269	0.30481	0.999933
ENSG00000196535.17	MYO18A	protein_coding	Q92614	MY18A_HUMAN	Unconventional myosin-XVIIIa	168410	7.24237e-06	0.00144264	0.305083	0.999933
ENSG00000164951.16	PDP1	protein_coding	Q9P0J1	PDP1_HUMAN	[Pyruvate dehydrogenase [acetyl-transferring]]-phosphatase 1, mitochondrial	40194	-4.13186e-06	0.00144268	0.305106	0.999933
ENSG00000176148.16	TCP11L1	protein_coding	Q9NUJ3	T11L1_HUMAN	T-complex protein 11-like protein 1	30198.2	-2.44102e-06	0.00144269	0.305158	0.999933
ENSG00000143748.18	NVL	protein_coding	O15381	NVL_HUMAN	Nuclear valosin-containing protein-like	12569.8	-2.45844e-06	0.00144269	0.305247	0.999933
ENSG00000204397.9	CARD16	transcribed_unprocessed_pseudogene	Q5EG05	CAR16_HUMAN	Caspase recruitment domain-containing protein 16	99784.4	-2.92676e-06	0.00144269	0.305841	0.999933
ENSG00000198933.9	TBKBP1	protein_coding	A7MCY6	TBKB1_HUMAN	TANK-binding kinase 1-binding protein 1	4859.95	-1.45821e-06	0.00144269	0.306104	0.999933
ENSG00000127603.31	MACF1	protein_coding	Q9UPN3	MACF1_HUMAN	Microtubule-actin cross-linking factor 1, isoforms 1/2/3/4/5	72667.7	-8.09407e-06	0.00144262	0.306291	0.999933
ENSG00000132589.16	FLOT2	protein_coding	Q14254	FLOT2_HUMAN	Flotillin-2	84364.6	3.9126e-06	0.00144268	0.306435	0.999933
ENSG00000040633.13	PHF23	protein_coding	Q9BUL5	PHF23_HUMAN	PHD finger protein 23	7575.29	1.79093e-06	0.00144269	0.30652	0.999933
ENSG00000087157.19	PGS1	protein_coding	Q32NB8	PGPS1_HUMAN	CDP-diacylglycerol--glycerol-3-phosphate 3-phosphatidyltransferase, mitochondrial	29925.3	-2.25949e-06	0.00144269	0.306612	0.999933
ENSG00000248098.12	BCKDHA	protein_coding	P12694	ODBA_HUMAN	2-oxoisovalerate dehydrogenase subunit alpha, mitochondrial	32588.3	-2.17034e-06	0.00144269	0.307425	0.999933
ENSG00000108599.15	AKAP10	protein_coding	O43572	AKA10_HUMAN	A-kinase anchor protein 10, mitochondrial	8552.14	2.20068e-06	0.00144269	0.307524	0.999933
ENSG00000177542.11	SLC25A22	protein_coding	Q9H936	GHC1_HUMAN	Mitochondrial glutamate carrier 1	25684.1	-2.70097e-06	0.00144269	0.307583	0.999933
ENSG00000136100.14	VPS36	protein_coding	Q86VN1	VPS36_HUMAN	Vacuolar protein-sorting-associated protein 36	86084.1	-5.08616e-06	0.00144266	0.307702	0.999933
ENSG00000165832.6	TRUB1	protein_coding	Q8WWH5	TRUB1_HUMAN	Pseudouridylate synthase TRUB1	6107.58	-1.82047e-06	0.00144269	0.307918	0.999933
ENSG00000259207.9	ITGB3	protein_coding	P05106	ITB3_HUMAN	Integrin beta-3	58582.4	3.20021e-06	0.00144268	0.308264	0.999933
ENSG00000116260.17	QSOX1	protein_coding	O00391	QSOX1_HUMAN	Sulfhydryl oxidase 1	89193.6	3.80086e-06	0.00144268	0.308289	0.999933
ENSG00000115275.14	MOGS	protein_coding	Q13724	MOGS_HUMAN	Mannosyl-oligosaccharide glucosidase	305723	-5.37369e-06	0.00144266	0.308612	0.999933
ENSG00000182934.12	SRPRA	protein_coding	P08240	SRPRA_HUMAN	Signal recognition particle receptor subunit alpha	165676	-3.9929e-06	0.00144268	0.308689	0.999933
ENSG00000009307.16	CSDE1	protein_coding	O75534	CSDE1_HUMAN	Cold shock domain-containing protein E1	136556	5.76318e-06	0.00144266	0.308843	0.999933
ENSG00000086848.15	ALG9	protein_coding	Q9H6U8	ALG9_HUMAN	Alpha-1,2-mannosyltransferase ALG9	54261.3	-4.62842e-06	0.00144267	0.308846	0.999933
ENSG00000001630.17	CYP51A1	protein_coding	Q16850	CP51A_HUMAN	Lanosterol 14-alpha demethylase	58580.5	-1.87026e-06	0.00144269	0.308898	0.999933
ENSG00000106780.9	MEGF9	protein_coding	Q9H1U4	MEGF9_HUMAN	Multiple epidermal growth factor-like domains protein 9	6644.64	3.24295e-06	0.00144268	0.309085	0.999933
ENSG00000126254.12	RBM42	protein_coding	Q9BTD8	RBM42_HUMAN	RNA-binding protein 42	46352.3	-5.01948e-06	0.00144267	0.309143	0.999933
ENSG00000108679.13	LGALS3BP	protein_coding	Q08380	LG3BP_HUMAN	Galectin-3-binding protein	90419.6	2.70931e-06	0.00144269	0.309289	0.999933
ENSG00000142655.13	PEX14	protein_coding	O75381	PEX14_HUMAN	Peroxisomal membrane protein PEX14	131025	-3.65129e-06	0.00144268	0.309363	0.999933
ENSG00000078070.13	MCCC1	protein_coding	Q96RQ3	MCCA_HUMAN	Methylcrotonoyl-CoA carboxylase subunit alpha, mitochondrial	90452.2	-2.96862e-06	0.00144268	0.309419	0.999933
ENSG00000113838.13	TBCCD1	protein_coding	Q9NVR7	TBCC1_HUMAN	TBCC domain-containing protein 1	66657.9	1.45003e-06	0.00144269	0.309858	0.999933
ENSG00000059378.13	PARP12	protein_coding	Q9H0J9	PAR12_HUMAN	Protein mono-ADP-ribosyltransferase PARP12	97123.8	5.14826e-06	0.00144266	0.309902	0.999933
ENSG00000123213.23	NLN	protein_coding	Q9BYT8	NEUL_HUMAN	Neurolysin, mitochondrial	138443	4.56902e-06	0.00144267	0.310198	0.999933
ENSG00000140650.13	PMM2	protein_coding	O15305	PMM2_HUMAN	Phosphomannomutase 2	281271	-4.86497e-06	0.00144267	0.310285	0.999933
ENSG00000136738.15	STAM	protein_coding	Q92783	STAM1_HUMAN	Signal transducing adapter molecule 1	50231.3	2.95154e-06	0.00144268	0.310516	0.999933
ENSG00000067992.16	PDK3	protein_coding	Q15120	PDK3_HUMAN	[Pyruvate dehydrogenase (acetyl-transferring)] kinase isozyme 3, mitochondrial	32817.7	-1.93812e-06	0.00144269	0.310742	0.999933
ENSG00000116406.19	EDEM3	protein_coding	Q9BZQ6	EDEM3_HUMAN	ER degradation-enhancing alpha-mannosidase-like protein 3	24823.9	-5.0987e-06	0.00144266	0.310809	0.999933
ENSG00000135114.13	OASL	protein_coding	Q15646	OASL_HUMAN	2'-5'-oligoadenylate synthase-like protein	8034.97	1.20183e-06	0.00144269	0.310811	0.999933
ENSG00000121064.13	SCPEP1	protein_coding	Q9HB40	RISC_HUMAN	Retinoid-inducible serine carboxypeptidase	301098	2.33722e-06	0.00144269	0.310856	0.999933
ENSG00000164088.18	PPM1M	protein_coding	Q96MI6	PPM1M_HUMAN	Protein phosphatase 1M	18804	3.02323e-06	0.00144268	0.311296	0.999933
ENSG00000110880.11	CORO1C	protein_coding	Q9ULV4	COR1C_HUMAN	Coronin-1C	1.3762e+06	8.59763e-06	0.00144261	0.311666	0.999933
ENSG00000102401.20	ARMCX3	protein_coding	Q9UH62	ARMX3_HUMAN	Armadillo repeat-containing X-linked protein 3	84914.5	-2.77441e-06	0.00144269	0.311674	0.999933
ENSG00000151779.13	NBAS	protein_coding	A2RRP1	NBAS_HUMAN	NBAS subunit of NRZ tethering complex	88428.1	-3.34923e-06	0.00144268	0.311713	0.999933
ENSG00000113384.14	GOLPH3	protein_coding	Q9H4A6	GOLP3_HUMAN	Golgi phosphoprotein 3	65557.4	3.91855e-06	0.00144268	0.311775	0.999933
ENSG00000169398.19	PTK2	protein_coding	Q05397	FAK1_HUMAN	Focal adhesion kinase 1	19439.7	-2.77417e-06	0.00144269	0.311968	0.999933
ENSG00000175470.20	PPP2R2D	protein_coding	Q66LE6	2ABD_HUMAN	Serine/threonine-protein phosphatase 2A 55 kDa regulatory subunit B delta isoform	16372.8	3.1958e-06	0.00144268	0.312202	0.999933
ENSG00000143110.12	C1orf162	protein_coding	Q8NEQ5	CA162_HUMAN	Transmembrane protein C1orf162	35493.6	-5.91391e-06	0.00144265	0.312408	0.999933
ENSG00000171298.13	GAA	protein_coding	P10253	LYAG_HUMAN	Lysosomal alpha-glucosidase	995396	-3.60404e-06	0.00144268	0.312424	0.999933
ENSG00000241839.10	PLEKHO2	protein_coding	Q8TD55	PKHO2_HUMAN	Pleckstrin homology domain-containing family O member 2	289276	5.28575e-06	0.00144266	0.312476	0.999933
ENSG00000127838.14	PNKD	protein_coding	Q8N490	PNKD_HUMAN	Probable hydrolase PNKD	50998.3	-4.49202e-06	0.00144267	0.312509	0.999933
ENSG00000123352.18	SPATS2	protein_coding	Q86XZ4	SPAS2_HUMAN	Spermatogenesis-associated serine-rich protein 2	2502.79	-1.85819e-06	0.00144269	0.312552	0.999933
ENSG00000128654.14	MTX2	protein_coding	O75431	MTX2_HUMAN	Metaxin-2	138742	-3.8668e-06	0.00144268	0.312658	0.999933
ENSG00000120699.13	EXOSC8	protein_coding	Q96B26	EXOS8_HUMAN	Exosome complex component RRP43	28110.3	-4.02973e-06	0.00144268	0.312897	0.999933
ENSG00000189043.10	NDUFA4	protein_coding	O00483	NDUA4_HUMAN	Cytochrome c oxidase subunit NDUFA4	108553	-2.80053e-06	0.00144269	0.313718	0.999933
ENSG00000070882.13	OSBPL3	protein_coding	Q9H4L5	OSBL3_HUMAN	Oxysterol-binding protein-related protein 3	27676.9	2.55103e-06	0.00144269	0.31382	0.999933
ENSG00000134242.16	PTPN22	protein_coding	Q9Y2R2	PTN22_HUMAN	Tyrosine-protein phosphatase non-receptor type 22	8644.19	1.87034e-06	0.00144269	0.313924	0.999933
ENSG00000188554.15	NBR1	protein_coding	Q14596	NBR1_HUMAN	Next to BRCA1 gene 1 protein	40451.6	-4.51897e-06	0.00144267	0.314021	0.999933
ENSG00000155115.7	GTF3C6	protein_coding	Q969F1	TF3C6_HUMAN	General transcription factor 3C polypeptide 6	8621.32	4.9975e-07	0.00144269	0.314043	0.999933
ENSG00000119723.17	COQ6	protein_coding	Q9Y2Z9	COQ6_HUMAN	Ubiquinone biosynthesis monooxygenase COQ6, mitochondrial	17466.4	-2.04904e-06	0.00144269	0.314071	0.999933
ENSG00000068354.16	TBC1D25	protein_coding	Q3MII6	TBC25_HUMAN	TBC1 domain family member 25	4113.83	1.35546e-06	0.00144269	0.314318	0.999933
ENSG00000182512.5	GLRX5	protein_coding	Q86SX6	GLRX5_HUMAN	Glutaredoxin-related protein 5, mitochondrial	64836.7	-2.42844e-06	0.00144269	0.314788	0.999933
ENSG00000140263.15	SORD	protein_coding	Q00796	DHSO_HUMAN	Sorbitol dehydrogenase	119052	3.11333e-06	0.00144268	0.315272	0.999933
ENSG00000127947.16	PTPN12	protein_coding	Q05209	PTN12_HUMAN	Tyrosine-protein phosphatase non-receptor type 12	140631	6.49198e-06	0.00144264	0.315356	0.999933
ENSG00000163344.6	PMVK	protein_coding	Q15126	PMVK_HUMAN	Phosphomevalonate kinase	65761.9	6.31404e-06	0.00144265	0.315762	0.999933
ENSG00000137574.11	TGS1	protein_coding	Q96RS0	TGS1_HUMAN	Trimethylguanosine synthase	50635.3	2.46723e-06	0.00144269	0.31583	0.999933
ENSG00000051620.11	HEBP2	protein_coding	Q9Y5Z4	HEBP2_HUMAN	Heme-binding protein 2	46389.2	-3.23586e-06	0.00144268	0.316189	0.999933
ENSG00000149243.16	KLHL35	protein_coding	Q6PF15	KLH35_HUMAN	Kelch-like protein 35	6888.14	2.98094e-07	0.00144269	0.317016	0.999933
ENSG00000164830.19	OXR1	protein_coding	Q8N573	OXR1_HUMAN	Oxidation resistance protein 1	48577	3.56262e-06	0.00144268	0.317223	0.999933
ENSG00000092964.18	DPYSL2	protein_coding	Q16555	DPYL2_HUMAN	Dihydropyrimidinase-related protein 2	1.13864e+06	8.38366e-06	0.00144261	0.317376	0.999933
ENSG00000152464.15	RPP38	protein_coding	P78345	RPP38_HUMAN	Ribonuclease P protein subunit p38	13839.8	-2.64412e-06	0.00144269	0.317556	0.999933
ENSG00000151914.21	DST	protein_coding	Q03001	DYST_HUMAN	Dystonin	18948.4	-2.70284e-06	0.00144269	0.317712	0.999933
ENSG00000083520.15	DIS3	protein_coding	Q9Y2L1	RRP44_HUMAN	Exosome complex exonuclease RRP44	43218.7	-3.52357e-06	0.00144268	0.318262	0.999933
ENSG00000058729.11	RIOK2	protein_coding	Q9BVS4	RIOK2_HUMAN	Serine/threonine-protein kinase RIO2	13431.1	-3.06812e-06	0.00144268	0.318487	0.999933
ENSG00000011007.12	ELOA	protein_coding	Q14241	ELOA1_HUMAN	Elongin-A	5567.69	-3.15261e-06	0.00144268	0.319137	0.999933
ENSG00000120318.16	ARAP3	protein_coding	Q8WWN8	ARAP3_HUMAN	Arf-GAP with Rho-GAP domain, ANK repeat and PH domain-containing protein 3	45393.1	7.30033e-06	0.00144263	0.319461	0.999933
ENSG00000136021.19	SCYL2	protein_coding	Q6P3W7	SCYL2_HUMAN	SCY1-like protein 2	55205	4.92373e-06	0.00144267	0.319508	0.999933
ENSG00000060558.4	GNA15	protein_coding	P30679	GNA15_HUMAN	Guanine nucleotide-binding protein subunit alpha-15	13663.6	1.94223e-06	0.00144269	0.319821	0.999933
ENSG00000086475.15	SEPHS1	protein_coding	P49903	SPS1_HUMAN	Selenide, water dikinase 1	94255.7	-6.25451e-06	0.00144265	0.319839	0.999933
ENSG00000162517.13	PEF1	protein_coding	Q9UBV8	PEF1_HUMAN	Peflin	126412	-3.55184e-06	0.00144268	0.319969	0.999933
ENSG00000148175.13	STOM	protein_coding	P27105	STOM_HUMAN	Stomatin	314924	2.3948e-06	0.00144269	0.320217	0.999933
ENSG00000111860.14	CEP85L	protein_coding	Q5SZL2	CE85L_HUMAN	Centrosomal protein of 85 kDa-like	36547.9	-4.57126e-07	0.00144269	0.320318	0.999933
ENSG00000144306.15	SCRN3	protein_coding	Q0VDG4	SCRN3_HUMAN	Secernin-3	30471.1	3.38209e-06	0.00144268	0.320475	0.999933
ENSG00000204574.14	ABCF1	protein_coding	Q8NE71	ABCF1_HUMAN	ATP-binding cassette sub-family F member 1	133258	-4.05606e-06	0.00144267	0.320553	0.999933
ENSG00000126088.14	UROD	protein_coding	P06132	DCUP_HUMAN	Uroporphyrinogen decarboxylase	138280	4.21886e-06	0.00144267	0.320731	0.999933
ENSG00000090863.12	GLG1	protein_coding	Q92896	GSLG1_HUMAN	Golgi apparatus protein 1	212857	5.19546e-06	0.00144266	0.320836	0.999933
ENSG00000091409.16	ITGA6	protein_coding	P23229	ITA6_HUMAN	Integrin alpha-6	52129.6	-2.21034e-06	0.00144269	0.320942	0.999933
ENSG00000182400.15	TRAPPC6B	protein_coding	Q86SZ2	TPC6B_HUMAN	Trafficking protein particle complex subunit 6B	34637.9	4.46161e-06	0.00144267	0.32101	0.999933
ENSG00000197442.10	MAP3K5	protein_coding	Q99683	M3K5_HUMAN	Mitogen-activated protein kinase kinase kinase 5	35424.7	4.84649e-06	0.00144267	0.321028	0.999933
ENSG00000132323.9	ILKAP	protein_coding	Q9H0C8	ILKAP_HUMAN	Integrin-linked kinase-associated serine/threonine phosphatase 2C	48399	-6.99852e-06	0.00144263	0.321031	0.999933
ENSG00000165819.12	METTL3	protein_coding	Q86U44	MTA70_HUMAN	N6-adenosine-methyltransferase catalytic subunit	15640.8	-4.18302e-06	0.00144267	0.321591	0.999933
ENSG00000105122.13	RASAL3	protein_coding	Q86YV0	RASL3_HUMAN	RAS protein activator like-3	7741.94	-2.68564e-06	0.00144269	0.321663	0.999933
ENSG00000005882.12	PDK2	protein_coding	Q15119	PDK2_HUMAN	[Pyruvate dehydrogenase (acetyl-transferring)] kinase isozyme 2, mitochondrial	14306.7	-2.81935e-06	0.00144269	0.321845	0.999933
ENSG00000145740.19	SLC30A5	protein_coding	Q8TAD4	ZNT5_HUMAN	Proton-coupled zinc antiporter SLC30A5	7677.34	1.8974e-06	0.00144269	0.321979	0.999933
ENSG00000186416.17	NKRF	protein_coding	O15226	NKRF_HUMAN	NF-kappa-B-repressing factor	11906.4	3.35307e-06	0.00144268	0.321989	0.999933
ENSG00000127084.19	FGD3	protein_coding	Q5JSP0	FGD3_HUMAN	FYVE, RhoGEF and PH domain-containing protein 3	30377.4	4.29795e-06	0.00144267	0.322114	0.999933
ENSG00000163220.11	S100A9	protein_coding	P06702	S10A9_HUMAN	Protein S100-A9	2.0194e+06	2.05887e-06	0.00144269	0.322555	0.999933
ENSG00000102910.14	LONP2	protein_coding	Q86WA8	LONP2_HUMAN	Lon protease homolog 2, peroxisomal	21122.4	-3.02917e-06	0.00144268	0.322569	0.999933
ENSG00000186517.14	ARHGAP30	protein_coding	Q7Z6I6	RHG30_HUMAN	Rho GTPase-activating protein 30	50870.9	7.15011e-06	0.00144263	0.322683	0.999933
ENSG00000103222.20	ABCC1	protein_coding	P33527	MRP1_HUMAN	Multidrug resistance-associated protein 1	43119.5	3.56341e-06	0.00144268	0.322766	0.999933
ENSG00000133789.15	SWAP70	protein_coding	Q9UH65	SWP70_HUMAN	Switch-associated protein 70	104802	3.53667e-06	0.00144268	0.322877	0.999933
ENSG00000009790.15	TRAF3IP3	protein_coding	Q9Y228	T3JAM_HUMAN	TRAF3-interacting JNK-activating modulator	10102.6	2.7085e-06	0.00144269	0.322961	0.999933
ENSG00000156958.15	GALK2	protein_coding	Q01415	GALK2_HUMAN	N-acetylgalactosamine kinase	44130.9	5.91392e-06	0.00144265	0.32308	0.999933
ENSG00000144746.7	ARL6IP5	protein_coding	O75915	PRAF3_HUMAN	PRA1 family protein 3	959629	2.90807e-06	0.00144268	0.323474	0.999933
ENSG00000198856.13	OSTC	protein_coding	Q9NRP0	OSTC_HUMAN	Oligosaccharyltransferase complex subunit OSTC	416714	-3.81059e-06	0.00144268	0.324241	0.999933
ENSG00000074660.16	SCARF1	protein_coding	Q14162	SREC_HUMAN	Scavenger receptor class F member 1	10467.8	1.754e-06	0.00144269	0.324751	0.999933
ENSG00000164329.14	TENT2	protein_coding	Q6PIY7	GLD2_HUMAN	Poly(A) RNA polymerase GLD2	7603.14	-1.69217e-06	0.00144269	0.324806	0.999933
ENSG00000157216.16	SSBP3	protein_coding	Q9BWW4	SSBP3_HUMAN	Single-stranded DNA-binding protein 3	7988.08	2.66532e-06	0.00144269	0.325079	0.999933
ENSG00000082397.18	EPB41L3	protein_coding	Q9Y2J2	E41L3_HUMAN	Band 4.1-like protein 3	78071	4.04009e-06	0.00144267	0.325099	0.999933
ENSG00000173898.15	SPTBN2	protein_coding	O15020	SPTN2_HUMAN	Spectrin beta chain, non-erythrocytic 2	23752.7	-2.16016e-06	0.00144269	0.325287	0.999933
ENSG00000025708.14	TYMP	protein_coding	P19971	TYPH_HUMAN	Thymidine phosphorylase	1.54629e+06	3.15258e-06	0.00144268	0.325382	0.999933
ENSG00000275183.2	LENG9	protein_coding	Q96B70	LENG9_HUMAN	Leukocyte receptor cluster member 9	2942.82	-4.02042e-07	0.00144269	0.325434	0.999933
ENSG00000198843.13	SELENOT	protein_coding	P62341	SELT_HUMAN	Thioredoxin reductase-like selenoprotein T	51870.4	1.91083e-06	0.00144269	0.32566	0.999933
ENSG00000165092.13	ALDH1A1	protein_coding	P00352	AL1A1_HUMAN	Aldehyde dehydrogenase 1A1	685141	-5.02607e-06	0.00144266	0.325897	0.999933
ENSG00000156482.11	RPL30	protein_coding	P62888	RL30_HUMAN	60S ribosomal protein L30	541344	3.7938e-06	0.00144268	0.325972	0.999933
ENSG00000137819.14	PAQR5	protein_coding	Q9NXK6	PAQR5_HUMAN	Membrane progestin receptor gamma	5040.7	-4.38424e-07	0.00144269	0.326058	0.999933
ENSG00000205302.7	SNX2	protein_coding	O60749	SNX2_HUMAN	Sorting nexin-2	293185	5.56558e-06	0.00144266	0.326209	0.999933
ENSG00000101444.13	AHCY	protein_coding	P23526	SAHH_HUMAN	Adenosylhomocysteinase	472178	5.65012e-06	0.00144265	0.326325	0.999933
ENSG00000141279.17	NPEPPS	protein_coding	P55786	PSA_HUMAN	Puromycin-sensitive aminopeptidase	470629	6.61218e-06	0.00144264	0.326495	0.999933
ENSG00000100568.11	VTI1B	protein_coding	Q9UEU0	VTI1B_HUMAN	Vesicle transport through interaction with t-SNAREs homolog 1B	56219.6	-5.03556e-06	0.00144266	0.32704	0.999933
ENSG00000153827.14	TRIP12	protein_coding	Q14669	TRIPC_HUMAN	E3 ubiquitin-protein ligase TRIP12	59539.4	-6.11149e-06	0.00144265	0.327299	0.999933
ENSG00000126860.12	EVI2A	protein_coding	P22794	EVI2A_HUMAN	Protein EVI2A	15180.9	1.87264e-06	0.00144269	0.327634	0.999933
ENSG00000188612.12	SUMO2	protein_coding	P61956	SUMO2_HUMAN	Small ubiquitin-related modifier 2	102104	4.54392e-06	0.00144267	0.327721	0.999933
ENSG00000166260.13	COX11	protein_coding	Q9Y6N1	COX11_HUMAN	Cytochrome c oxidase assembly protein COX11, mitochondrial	8462.1	-2.08766e-06	0.00144269	0.327774	0.999933
ENSG00000141569.12	TRIM65	protein_coding	Q6PJ69	TRI65_HUMAN	Tripartite motif-containing protein 65	21545.1	-4.98442e-06	0.00144266	0.327873	0.999933
ENSG00000146282.18	RARS2	protein_coding	Q5T160	SYRM_HUMAN	Probable arginine--tRNA ligase, mitochondrial	46709.6	-5.64684e-06	0.00144265	0.327912	0.999933
ENSG00000136875.13	PRPF4	protein_coding	O43172	PRP4_HUMAN	U4/U6 small nuclear ribonucleoprotein Prp4	105881	-5.43539e-06	0.00144266	0.32793	0.999933
ENSG00000218739.10	CEBPZOS	protein_coding	A8MTT3	CEBOS_HUMAN	Protein CEBPZOS	16868.9	-3.37125e-06	0.00144268	0.327979	0.999933
ENSG00000106785.15	TRIM14	protein_coding	Q14142	TRI14_HUMAN	Tripartite motif-containing protein 14	12991.1	2.06656e-06	0.00144269	0.328138	0.999933
ENSG00000142149.9	HUNK	protein_coding	P57058	HUNK_HUMAN	Hormonally up-regulated neu tumor-associated kinase	8049.25	2.00355e-06	0.00144269	0.328174	0.999933
ENSG00000092929.12	UNC13D	protein_coding	Q70J99	UN13D_HUMAN	Protein unc-13 homolog D	80455.5	3.54878e-06	0.00144268	0.328295	0.999933
ENSG00000145996.11	CDKAL1	protein_coding	Q5VV42	CDKAL_HUMAN	Threonylcarbamoyladenosine tRNA methylthiotransferase	22992.3	-4.56877e-06	0.00144267	0.328421	0.999933
ENSG00000130479.11	MAP1S	protein_coding	Q66K74	MAP1S_HUMAN	Microtubule-associated protein 1S	124677	-3.895e-06	0.00144268	0.328454	0.999933
ENSG00000148154.10	UGCG	protein_coding	Q16739	CEGT_HUMAN	Ceramide glucosyltransferase	14523.1	-1.3893e-06	0.00144269	0.328503	0.999933
ENSG00000166166.13	TRMT61A	protein_coding	Q96FX7	TRM61_HUMAN	tRNA (adenine(58)-N(1))-methyltransferase catalytic subunit TRMT61A	27514.1	-3.27957e-06	0.00144268	0.329135	0.999933
ENSG00000187024.15	PTRH1	protein_coding	Q86Y79	PTH_HUMAN	Probable peptidyl-tRNA hydrolase	20866.7	-2.70204e-06	0.00144269	0.329379	0.999933
ENSG00000146963.18	LUC7L2	protein_coding	Q9Y383	LC7L2_HUMAN	Putative RNA-binding protein Luc7-like 2	85016.4	-4.15804e-06	0.00144267	0.329738	0.999933
ENSG00000150540.14	HNMT	protein_coding	P50135	HNMT_HUMAN	Histamine N-methyltransferase	116884	-5.26447e-06	0.00144266	0.329812	0.999933
ENSG00000122359.18	ANXA11	protein_coding	P50995	ANX11_HUMAN	Annexin A11	2.03846e+06	3.34631e-06	0.00144268	0.329954	0.999933
ENSG00000173530.6	TNFRSF10D	protein_coding	Q9UBN6	TR10D_HUMAN	Tumor necrosis factor receptor superfamily member 10D	1731.97	-1.15783e-06	0.00144269	0.330014	0.999933
ENSG00000078902.16	TOLLIP	protein_coding	Q9H0E2	TOLIP_HUMAN	Toll-interacting protein	265300	3.98353e-06	0.00144267	0.330296	0.999933
ENSG00000124357.13	NAGK	protein_coding	Q9UJ70	NAGK_HUMAN	N-acetyl-D-glucosamine kinase	1.06013e+06	3.27996e-06	0.00144268	0.330476	0.999933
ENSG00000086666.19	ZFAND6	protein_coding	Q6FIF0	ZFAN6_HUMAN	AN1-type zinc finger protein 6	8156.37	1.44971e-06	0.00144269	0.330674	0.999933
ENSG00000133943.21	DGLUCY	protein_coding	Q7Z3D6	GLUCM_HUMAN	D-glutamate cyclase, mitochondrial	88385.2	-1.57221e-06	0.00144269	0.330677	0.999933
ENSG00000188906.17	LRRK2	protein_coding	Q5S007	LRRK2_HUMAN	Leucine-rich repeat serine/threonine-protein kinase 2	8979.54	2.22789e-06	0.00144269	0.330751	0.999933
ENSG00000101986.12	ABCD1	protein_coding	P33897	ABCD1_HUMAN	ATP-binding cassette sub-family D member 1	159423	-2.73541e-06	0.00144269	0.330792	0.999933
ENSG00000132199.20	ENOSF1	protein_coding	Q7L5Y1	ENOF1_HUMAN	Mitochondrial enolase superfamily member 1	54413.7	-2.02454e-06	0.00144269	0.330815	0.999933
ENSG00000154930.15	ACSS1	protein_coding	Q9NUB1	ACS2L_HUMAN	Acetyl-coenzyme A synthetase 2-like, mitochondrial	48085.6	-3.60814e-06	0.00144268	0.330826	0.999933
ENSG00000198380.13	GFPT1	protein_coding	Q06210	GFPT1_HUMAN	Glutamine--fructose-6-phosphate aminotransferase [isomerizing] 1	277331	-2.79001e-06	0.00144268	0.330957	0.999933
ENSG00000182117.6	NOP10	protein_coding	Q9NPE3	NOP10_HUMAN	H/ACA ribonucleoprotein complex subunit 3	22701.9	-0.000746716	0.00156409	0.331007	0.999933
ENSG00000170234.13	PWWP2A	protein_coding	Q96N64	PWP2A_HUMAN	PWWP domain-containing protein 2A	1804.09	2.99615e-07	0.00144269	0.33104	0.999933
ENSG00000136770.11	DNAJC1	protein_coding	Q96KC8	DNJC1_HUMAN	DnaJ homolog subfamily C member 1	32878	-2.64906e-06	0.00144269	0.331123	0.999933
ENSG00000122705.17	CLTA	protein_coding	P09496	CLCA_HUMAN	Clathrin light chain A	477791	3.58369e-06	0.00144268	0.331459	0.999933
ENSG00000142733.17	MAP3K6	protein_coding	O95382	M3K6_HUMAN	Mitogen-activated protein kinase kinase kinase 6	18906.8	3.90191e-06	0.00144268	0.33161	0.999933
ENSG00000204822.7	MRPL53	protein_coding	Q96EL3	RM53_HUMAN	39S ribosomal protein L53, mitochondrial	53775.6	-3.87743e-06	0.00144268	0.331992	0.999933
ENSG00000113845.10	TIMMDC1	protein_coding	Q9NPL8	TIDC1_HUMAN	Complex I assembly factor TIMMDC1, mitochondrial	82870.7	-4.86166e-06	0.00144266	0.332658	0.999933
ENSG00000079432.9	CIC	protein_coding	Q96RK0	CIC_HUMAN	Protein capicua homolog	9891.27	-1.98285e-06	0.00144269	0.332795	0.999933
ENSG00000242114.6	MTFP1	protein_coding	Q9UDX5	MTFP1_HUMAN	Mitochondrial fission process protein 1	32901.6	-3.8371e-06	0.00144268	0.333039	0.999933
ENSG00000184900.16	SUMO3	protein_coding	P55854	SUMO3_HUMAN	Small ubiquitin-related modifier 3	4952.54	3.02108e-06	0.00144268	0.333248	0.999933
ENSG00000153207.16	AHCTF1	protein_coding	Q8WYP5	ELYS_HUMAN	Protein ELYS	16664.4	-2.9156e-06	0.00144268	0.33325	0.999933
ENSG00000135372.9	NAT10	protein_coding	Q9H0A0	NAT10_HUMAN	RNA cytidine acetyltransferase	28781.2	-3.05591e-06	0.00144268	0.333539	0.999933
ENSG00000129911.9	KLF16	protein_coding	Q9BXK1	KLF16_HUMAN	Krueppel-like factor 16	3007.33	-8.53661e-07	0.00144269	0.333626	0.999933
ENSG00000163541.12	SUCLG1	protein_coding	P53597	SUCA_HUMAN	Succinate--CoA ligase [ADP/GDP-forming] subunit alpha, mitochondrial	558089	-5.38996e-06	0.00144266	0.333994	0.999933
ENSG00000196663.16	TECPR2	protein_coding	O15040	TCPR2_HUMAN	Tectonin beta-propeller repeat-containing protein 2	4721.57	1.34743e-06	0.00144269	0.334092	0.999933
ENSG00000149480.7	MTA2	protein_coding	O94776	MTA2_HUMAN	Metastasis-associated protein MTA2	110158	6.76929e-06	0.00144264	0.334489	0.999933
ENSG00000156973.14	PDE6D	protein_coding	O43924	PDE6D_HUMAN	Retinal rod rhodopsin-sensitive cGMP 3',5'-cyclic phosphodiesterase subunit delta	24745.8	3.44761e-06	0.00144268	0.33478	0.999933
ENSG00000176974.20	SHMT1	protein_coding	P34896	GLYC_HUMAN	Serine hydroxymethyltransferase, cytosolic	21666.2	-2.31493e-06	0.00144269	0.334822	0.999933
ENSG00000103257.9	SLC7A5	protein_coding	Q01650	LAT1_HUMAN	Large neutral amino acids transporter small subunit 1	22141.4	-2.01093e-06	0.00144269	0.33489	0.999933
ENSG00000139168.9	ZCRB1	protein_coding	Q8TBF4	ZCRB1_HUMAN	Zinc finger CCHC-type and RNA-binding motif-containing protein 1	3607.39	-1.89197e-06	0.00144269	0.334951	0.999933
ENSG00000135632.12	SMYD5	protein_coding	Q6GMV2	SMYD5_HUMAN	Histone-lysine N-trimethyltransferase SMYD5	12021.7	-2.69333e-06	0.00144269	0.335356	0.999933
ENSG00000189077.11	TMEM120A	protein_coding	Q9BXJ8	TACAN_HUMAN	Ion channel TACAN	20514.1	3.26086e-06	0.00144268	0.335693	0.999933
ENSG00000141380.14	SS18	protein_coding	Q15532	SSXT_HUMAN	Protein SSXT	827.4	1.83374e-07	0.00144269	0.335966	0.999933
ENSG00000151729.11	SLC25A4	protein_coding	P12235	ADT1_HUMAN	ADP/ATP translocase 1	3714.13	2.46633e-07	0.00144269	0.336168	0.999933
ENSG00000174917.9	MICOS13	protein_coding	Q5XKP0	MIC13_HUMAN	MICOS complex subunit MIC13	31480.2	-1.77659e-06	0.00144269	0.336315	0.999933
ENSG00000150768.17	DLAT	protein_coding	P10515	ODP2_HUMAN	Dihydrolipoyllysine-residue acetyltransferase component of pyruvate dehydrogenase complex, mitochondrial	303098	-3.39565e-06	0.00144268	0.336389	0.999933
ENSG00000139684.15	ESD	protein_coding	P10768	ESTD_HUMAN	S-formylglutathione hydrolase	943173	6.20116e-06	0.00144264	0.336602	0.999933
ENSG00000198712.1	MT-CO2	protein_coding	P00403	COX2_HUMAN	Cytochrome c oxidase subunit 2	547468	-2.63731e-06	0.00144269	0.33667	0.999933
ENSG00000153132.13	CLGN	protein_coding	O14967	CLGN_HUMAN	Calmegin	11482.5	-1.77866e-06	0.00144269	0.336744	0.999933
ENSG00000168615.13	ADAM9	protein_coding	Q13443	ADAM9_HUMAN	Disintegrin and metalloproteinase domain-containing protein 9	36138.4	2.01486e-06	0.00144269	0.336769	0.999933
ENSG00000178028.14	DMAP1	protein_coding	Q9NPF5	DMAP1_HUMAN	DNA methyltransferase 1-associated protein 1	8360.74	2.00204e-06	0.00144269	0.336839	0.999933
ENSG00000016864.19	GLT8D1	protein_coding	Q68CQ7	GL8D1_HUMAN	Glycosyltransferase 8 domain-containing protein 1	12645.5	2.28518e-06	0.00144269	0.336873	0.999933
ENSG00000171488.15	LRRC8C	protein_coding	Q8TDW0	LRC8C_HUMAN	Volume-regulated anion channel subunit LRRC8C	51784.6	2.60387e-06	0.00144269	0.337067	0.999933
ENSG00000105341.19	DMAC2	protein_coding	Q9NW81	DMAC2_HUMAN	Distal membrane-arm assembly complex protein 2	21407.1	-2.68997e-06	0.00144269	0.337227	0.999933
ENSG00000115896.16	PLCL1	protein_coding	Q15111	PLCL1_HUMAN	Inactive phospholipase C-like protein 1	19907.2	-2.27719e-06	0.00144269	0.337304	0.999933
ENSG00000117143.13	UAP1	protein_coding	Q16222	UAP1_HUMAN	UDP-N-acetylhexosamine pyrophosphorylase	18908	-3.77421e-06	0.00144268	0.337437	0.999933
ENSG00000071967.12	CYBRD1	protein_coding	Q53TN4	CYBR1_HUMAN	Plasma membrane ascorbate-dependent reductase CYBRD1	36801.8	1.39405e-06	0.00144269	0.337909	0.999933
ENSG00000131236.18	CAP1	protein_coding	Q01518	CAP1_HUMAN	Adenylyl cyclase-associated protein 1	3.87724e+06	6.04187e-06	0.00144265	0.337939	0.999933
ENSG00000159256.13	MORC3	protein_coding	Q14149	MORC3_HUMAN	MORC family CW-type zinc finger protein 3	20466.9	3.308e-06	0.00144268	0.338009	0.999933
ENSG00000174343.6	CHRNA9	protein_coding	Q9UGM1	ACHA9_HUMAN	Neuronal acetylcholine receptor subunit alpha-9	21271.6	1.51196e-06	0.00144269	0.33816	0.999933
ENSG00000138593.9	SECISBP2L	protein_coding	Q93073	SBP2L_HUMAN	Selenocysteine insertion sequence-binding protein 2-like	18453.7	-4.57297e-06	0.00144267	0.338338	0.999933
ENSG00000039123.16	MTREX	protein_coding	P42285	MTREX_HUMAN	Exosome RNA helicase MTR4	83107.2	-4.35615e-06	0.00144267	0.338368	0.999933
ENSG00000154174.8	TOMM70	protein_coding	O94826	TOM70_HUMAN	Mitochondrial import receptor subunit TOM70	206572	-3.41751e-06	0.00144268	0.338839	0.999933
ENSG00000101337.16	TM9SF4	protein_coding	Q92544	TM9S4_HUMAN	Transmembrane 9 superfamily member 4	62297.5	3.23933e-06	0.00144268	0.339057	0.999933
ENSG00000169087.11	HSPBAP1	protein_coding	Q96EW2	HBAP1_HUMAN	HSPB1-associated protein 1	8884.35	1.98688e-06	0.00144269	0.339102	0.999933
ENSG00000197766.8	CFD	protein_coding	P00746	CFAD_HUMAN	Complement factor D	24167.5	1.69602e-06	0.00144269	0.339249	0.999933
ENSG00000089234.16	BRAP	protein_coding	Q7Z569	BRAP_HUMAN	BRCA1-associated protein	11488.8	-3.10657e-06	0.00144268	0.33929	0.999933
ENSG00000147394.18	ZNF185	protein_coding	O15231	ZN185_HUMAN	Zinc finger protein 185	12031.3	1.55826e-06	0.00144269	0.339623	0.999933
ENSG00000156599.11	ZDHHC5	protein_coding	Q9C0B5	ZDHC5_HUMAN	Palmitoyltransferase ZDHHC5	22513.7	2.90565e-06	0.00144268	0.33989	0.999933
ENSG00000117614.10	SYF2	protein_coding	O95926	SYF2_HUMAN	Pre-mRNA-splicing factor SYF2	8659.82	-1.38707e-06	0.00144269	0.340449	0.999933
ENSG00000125995.16	ROMO1	protein_coding	P60602	ROMO1_HUMAN	Reactive oxygen species modulator 1	35937.4	-1.65119e-06	0.00144269	0.340495	0.999933
ENSG00000108798.9	ABI3	protein_coding	Q9P2A4	ABI3_HUMAN	ABI gene family member 3	16697.1	-1.66874e-06	0.00144269	0.340752	0.999933
ENSG00000099624.8	ATP5F1D	protein_coding	P30049	ATPD_HUMAN	ATP synthase subunit delta, mitochondrial	1.24415e+06	-3.26262e-06	0.00144268	0.340965	0.999933
ENSG00000136045.12	PWP1	protein_coding	Q13610	PWP1_HUMAN	Periodic tryptophan protein 1 homolog	36481	-3.12564e-06	0.00144268	0.341088	0.999933
ENSG00000005243.10	COPZ2	protein_coding	Q9P299	COPZ2_HUMAN	Coatomer subunit zeta-2	16369.3	-2.63757e-06	0.00144269	0.341125	0.999933
ENSG00000068650.19	ATP11A	protein_coding	P98196	AT11A_HUMAN	Phospholipid-transporting ATPase IH	32196.8	3.77929e-06	0.00144268	0.341729	0.999933
ENSG00000052749.14	RRP12	protein_coding	Q5JTH9	RRP12_HUMAN	RRP12-like protein	54565.9	-2.73023e-06	0.00144268	0.341887	0.999933
ENSG00000092531.10	SNAP23	protein_coding	O00161	SNP23_HUMAN	Synaptosomal-associated protein 23	240059	2.80064e-06	0.00144268	0.341896	0.999933
ENSG00000159674.12	SPON2	protein_coding	Q9BUD6	SPON2_HUMAN	Spondin-2	9478.07	-1.71897e-07	0.00144269	0.342106	0.999933
ENSG00000108946.15	PRKAR1A	protein_coding	P10644	KAP0_HUMAN	cAMP-dependent protein kinase type I-alpha regulatory subunit	450644	3.29193e-06	0.00144268	0.342243	0.999933
ENSG00000188191.15	PRKAR1B	protein_coding	P31321	KAP1_HUMAN	cAMP-dependent protein kinase type I-beta regulatory subunit	5658.16	2.87537e-07	0.00144269	0.342711	0.999933
ENSG00000140284.11	SLC27A2	protein_coding	O14975	S27A2_HUMAN	Long-chain fatty acid transport protein 2	1529.04	-1.10871e-06	0.00144269	0.342933	0.999933
ENSG00000184897.6	H1-10	protein_coding	Q92522	H1X_HUMAN	Histone H1.10	157501	3.04354e-06	0.00144268	0.342994	0.999933
ENSG00000213585.11	VDAC1	protein_coding	P21796	VDAC1_HUMAN	Voltage-dependent anion-selective channel protein 1	1.72652e+06	-4.50244e-06	0.00144267	0.343075	0.999933
ENSG00000099139.14	PCSK5	protein_coding	Q92824	PCSK5_HUMAN	Proprotein convertase subtilisin/kexin type 5	17201.6	1.82598e-06	0.00144269	0.34373	0.999933
ENSG00000171914.16	TLN2	protein_coding	Q9Y4G6	TLN2_HUMAN	Talin-2	30522	-2.75113e-06	0.00144268	0.344361	0.999933
ENSG00000141741.12	MIEN1	protein_coding	Q9BRT3	MIEN1_HUMAN	Migration and invasion enhancer 1	31117.4	3.56385e-06	0.00144268	0.34469	0.999933
ENSG00000125633.11	CCDC93	protein_coding	Q567U6	CCD93_HUMAN	Coiled-coil domain-containing protein 93	78705.2	3.46879e-06	0.00144268	0.344834	0.999933
ENSG00000198793.13	MTOR	protein_coding	P42345	MTOR_HUMAN	Serine/threonine-protein kinase mTOR	133830	-4.4291e-06	0.00144267	0.344844	0.999933
ENSG00000165169.11	DYNLT3	protein_coding	P51808	DYLT3_HUMAN	Dynein light chain Tctex-type 3	53839.7	2.35096e-06	0.00144269	0.344962	0.999933
ENSG00000105135.16	ILVBL	protein_coding	A1L0T0	HACL2_HUMAN	2-hydroxyacyl-CoA lyase 2	183600	-4.60119e-06	0.00144267	0.345313	0.999933
ENSG00000113368.12	LMNB1	protein_coding	P20700	LMNB1_HUMAN	Lamin-B1	297726	3.07645e-06	0.00144268	0.345352	0.999933
ENSG00000116750.14	UCHL5	protein_coding	Q9Y5K5	UCHL5_HUMAN	Ubiquitin carboxyl-terminal hydrolase isozyme L5	93290.1	-3.82363e-06	0.00144267	0.345582	0.999933
ENSG00000179163.12	FUCA1	protein_coding	P04066	FUCO_HUMAN	Tissue alpha-L-fucosidase	299791	3.5193e-06	0.00144268	0.34608	0.999933
ENSG00000102575.13	ACP5	protein_coding	P13686	PPA5_HUMAN	Tartrate-resistant acid phosphatase type 5	1.16062e+06	3.03305e-06	0.00144268	0.346092	0.999933
ENSG00000107937.19	GTPBP4	protein_coding	Q9BZE4	GTPB4_HUMAN	GTP-binding protein 4	18489.4	-3.11844e-06	0.00144268	0.346197	0.999933
ENSG00000145982.13	FARS2	protein_coding	O95363	SYFM_HUMAN	Phenylalanine--tRNA ligase, mitochondrial	20102.4	-3.20165e-06	0.00144268	0.346234	0.999933
ENSG00000244165.2	P2RY11	protein_coding	Q96G91	P2Y11_HUMAN	P2Y purinoceptor 11	7992.5	4.56652e-07	0.00144269	0.346416	0.999933
ENSG00000113812.14	ACTR8	protein_coding	Q9H981	ARP8_HUMAN	Actin-related protein 8	5324.38	-1.69549e-06	0.00144269	0.346685	0.999933
ENSG00000078369.18	GNB1	protein_coding	P62873	GBB1_HUMAN	Guanine nucleotide-binding protein G(I)/G(S)/G(T) subunit beta-1	541752	3.32861e-06	0.00144268	0.346723	0.999933
ENSG00000161533.12	ACOX1	protein_coding	Q15067	ACOX1_HUMAN	Peroxisomal acyl-coenzyme A oxidase 1	651112	-2.47795e-06	0.00144269	0.346976	0.999933
ENSG00000117525.14	F3	protein_coding	P13726	TF_HUMAN	Tissue factor	7989.46	-1.15835e-06	0.00144269	0.347088	0.999933
ENSG00000155368.17	DBI	protein_coding	P07108	ACBP_HUMAN	Acyl-CoA-binding protein	3.15853e+06	3.37949e-06	0.00144268	0.347092	0.999933
ENSG00000165775.18	FUNDC2	protein_coding	Q9BWH2	FUND2_HUMAN	FUN14 domain-containing protein 2	80224	-1.84765e-06	0.00144269	0.347208	0.999933
ENSG00000101407.13	TTI1	protein_coding	O43156	TTI1_HUMAN	TELO2-interacting protein 1 homolog	9121.91	-1.80771e-06	0.00144269	0.347262	0.999933
ENSG00000158270.12	COLEC12	protein_coding	Q5KU26	COL12_HUMAN	Collectin-12	17029.3	1.81861e-06	0.00144269	0.347592	0.999933
ENSG00000165795.24	NDRG2	protein_coding	Q9UN36	NDRG2_HUMAN	Protein NDRG2	205848	1.68482e-06	0.00144269	0.347669	0.999933
ENSG00000103966.11	EHD4	protein_coding	Q9H223	EHD4_HUMAN	EH domain-containing protein 4	258927	4.35079e-06	0.00144267	0.347764	0.999933
ENSG00000063241.8	ISOC2	protein_coding	Q96AB3	ISOC2_HUMAN	Isochorismatase domain-containing protein 2	116933	-2.32678e-06	0.00144269	0.347773	0.999933
ENSG00000168282.6	MGAT2	protein_coding	Q10469	MGAT2_HUMAN	Alpha-1,6-mannosyl-glycoprotein 2-beta-N-acetylglucosaminyltransferase	14011.3	3.79077e-06	0.00144268	0.347943	0.999933
ENSG00000080839.12	RBL1	protein_coding	P28749	RBL1_HUMAN	Retinoblastoma-like protein 1	30591	-3.67754e-07	0.00144269	0.348209	0.999933
ENSG00000140718.21	FTO	protein_coding	Q9C0B1	FTO_HUMAN	Alpha-ketoglutarate-dependent dioxygenase FTO	17996.4	-2.50142e-06	0.00144269	0.348521	0.999933
ENSG00000138801.9	PAPSS1	protein_coding	O43252	PAPS1_HUMAN	Bifunctional 3'-phosphoadenosine 5'-phosphosulfate synthase 1	147625	5.04668e-06	0.00144266	0.348795	0.999933
ENSG00000074054.20	CLASP1	protein_coding	Q7Z460	CLAP1_HUMAN	CLIP-associating protein 1	16915.2	-3.75839e-06	0.00144268	0.348903	0.999933
ENSG00000101079.21	NDRG3	protein_coding	Q9UGV2	NDRG3_HUMAN	Protein NDRG3	156450	5.69634e-06	0.00144265	0.349103	0.999933
ENSG00000176386.9	CDC26	protein_coding	Q8NHZ8	CDC26_HUMAN	Anaphase-promoting complex subunit CDC26	26227.8	-1.93684e-06	0.00144269	0.349243	0.999933
ENSG00000110395.7	CBL	protein_coding	P22681	CBL_HUMAN	E3 ubiquitin-protein ligase CBL	90368.2	-7.26587e-06	0.00144262	0.349267	0.999933
ENSG00000197150.13	ABCB8	protein_coding	Q9NUT2	MITOS_HUMAN	Mitochondrial potassium channel ATP-binding subunit	30723.1	-2.77416e-06	0.00144268	0.349383	0.999933
ENSG00000006125.18	AP2B1	protein_coding	P63010	AP2B1_HUMAN	AP-2 complex subunit beta	365243	-4.18786e-06	0.00144267	0.349469	0.999933
ENSG00000094841.14	UPRT	protein_coding	Q96BW1	UPP_HUMAN	Uracil phosphoribosyltransferase homolog	42322	3.50123e-06	0.00144268	0.349632	0.999933
ENSG00000198836.11	OPA1	protein_coding	O60313	OPA1_HUMAN	Dynamin-like 120 kDa protein, mitochondrial	141392	-4.90319e-06	0.00144266	0.35025	0.999933
ENSG00000111450.14	STX2	protein_coding	P32856	STX2_HUMAN	Syntaxin-2	7551	-2.17317e-06	0.00144269	0.350312	0.999933
ENSG00000129235.11	TXNDC17	protein_coding	Q9BRA2	TXD17_HUMAN	Thioredoxin domain-containing protein 17	559897	4.16248e-06	0.00144267	0.350537	0.999933
ENSG00000104765.16	BNIP3L	protein_coding	O60238	BNI3L_HUMAN	BCL2/adenovirus E1B 19 kDa protein-interacting protein 3-like	19661.8	-2.40919e-06	0.00144269	0.350583	0.999933
ENSG00000169439.12	SDC2	protein_coding	P34741	SDC2_HUMAN	Syndecan-2	58149.2	-1.99861e-06	0.00144269	0.350632	0.999933
ENSG00000107371.14	EXOSC3	protein_coding	Q9NQT5	EXOS3_HUMAN	Exosome complex component RRP40	30923.1	-3.69899e-06	0.00144268	0.350637	0.999933
ENSG00000185477.5	GPRIN3	protein_coding	Q6ZVF9	GRIN3_HUMAN	G protein-regulated inducer of neurite outgrowth 3	193272	2.73798e-06	0.00144268	0.350858	0.999933
ENSG00000140350.15	ANP32A	protein_coding	P39687	AN32A_HUMAN	Acidic leucine-rich nuclear phosphoprotein 32 family member A	335898	-5.27062e-06	0.00144265	0.351687	0.999933
ENSG00000134324.12	LPIN1	protein_coding	Q14693	LPIN1_HUMAN	Phosphatidate phosphatase LPIN1	28405.4	4.77338e-06	0.00144266	0.351831	0.999933
ENSG00000173402.12	DAG1	protein_coding	Q14118	DAG1_HUMAN	Dystroglycan 1	45337.9	-2.43825e-06	0.00144269	0.35188	0.999933
ENSG00000156876.10	SASS6	protein_coding	Q6UVJ0	SAS6_HUMAN	Spindle assembly abnormal protein 6 homolog	26079.6	4.02675e-07	0.00144269	0.352063	0.999933
ENSG00000105700.11	KXD1	protein_coding	Q9BQD3	KXDL1_HUMAN	KxDL motif-containing protein 1	36216.8	-3.6427e-06	0.00144268	0.352089	0.999933
ENSG00000125656.11	CLPP	protein_coding	Q16740	CLPP_HUMAN	ATP-dependent Clp protease proteolytic subunit, mitochondrial	85661.1	-3.00853e-06	0.00144268	0.352651	0.999933
ENSG00000187164.20	SHTN1	protein_coding	A0MZ66	SHOT1_HUMAN	Shootin-1	258518	2.82784e-06	0.00144268	0.352854	0.999933
ENSG00000166135.14	HIF1AN	protein_coding	Q9NWT6	HIF1N_HUMAN	Hypoxia-inducible factor 1-alpha inhibitor	55137.1	2.872e-06	0.00144268	0.352928	0.999933
ENSG00000167977.9	KCTD5	protein_coding	Q9NXV2	KCTD5_HUMAN	BTB/POZ domain-containing protein KCTD5	13209.9	3.57853e-06	0.00144268	0.353132	0.999933
ENSG00000167674.15	HDGFL2	protein_coding	Q7Z4V5	HDGR2_HUMAN	Hepatoma-derived growth factor-related protein 2	58417.9	-3.75538e-06	0.00144267	0.353143	0.999933
ENSG00000100393.14	EP300	protein_coding	Q09472	EP300_HUMAN	Histone acetyltransferase p300	8334.92	3.30888e-06	0.00144268	0.35356	0.999933
ENSG00000165233.18	CARD19	protein_coding	Q96LW7	CAR19_HUMAN	Caspase recruitment domain-containing protein 19	63265.5	-1.08562e-05	0.00144263	0.353577	0.999933
ENSG00000141504.12	SAT2	protein_coding	Q96F10	SAT2_HUMAN	Thialysine N-epsilon-acetyltransferase	11593.6	1.44029e-06	0.00144269	0.353718	0.999933
ENSG00000067167.8	TRAM1	protein_coding	Q15629	TRAM1_HUMAN	Translocating chain-associated membrane protein 1	138480	-2.30955e-06	0.00144269	0.354078	0.999933
ENSG00000103549.22	RNF40	protein_coding	O75150	BRE1B_HUMAN	E3 ubiquitin-protein ligase BRE1B	25438.4	3.33139e-06	0.00144268	0.354433	0.999933
ENSG00000110321.19	EIF4G2	protein_coding	P78344	IF4G2_HUMAN	Eukaryotic translation initiation factor 4 gamma 2	412650	-1.06961e-05	0.00144253	0.354612	0.999933
ENSG00000204843.13	DCTN1	protein_coding	Q14203	DCTN1_HUMAN	Dynactin subunit 1	205214	8.14313e-06	0.0014426	0.354751	0.999933
ENSG00000065243.20	PKN2	protein_coding	Q16513	PKN2_HUMAN	Serine/threonine-protein kinase N2	18595	-5.63391e-06	0.00144265	0.354977	0.999933
ENSG00000165688.12	PMPCA	protein_coding	Q10713	MPPA_HUMAN	Mitochondrial-processing peptidase subunit alpha	145775	-2.55945e-06	0.00144269	0.355069	0.999933
ENSG00000155158.20	TTC39B	protein_coding	Q5VTQ0	TT39B_HUMAN	Tetratricopeptide repeat protein 39B	109660	1.27599e-06	0.00144269	0.355114	0.999933
ENSG00000137409.20	MTCH1	protein_coding	Q9NZJ7	MTCH1_HUMAN	Mitochondrial carrier homolog 1	242752	-4.18018e-06	0.00144267	0.355191	0.999933
ENSG00000131095.14	GFAP	protein_coding	P14136	GFAP_HUMAN	Glial fibrillary acidic protein	539384	1.56777e-06	0.00144269	0.355589	0.999933
ENSG00000011009.11	LYPLA2	protein_coding	O95372	LYPA2_HUMAN	Acyl-protein thioesterase 2	243780	3.45178e-06	0.00144268	0.355916	0.999933
ENSG00000119522.16	DENND1A	protein_coding	Q8TEH3	DEN1A_HUMAN	DENN domain-containing protein 1A	6987.21	3.49717e-06	0.00144268	0.356202	0.999933
ENSG00000156411.10	ATP5MJ	protein_coding	P56378	ATP68_HUMAN	ATP synthase subunit ATP5MJ, mitochondrial	5054.14	1.86235e-06	0.00144269	0.356391	0.999933
ENSG00000163736.4	PPBP	protein_coding	P02775	CXCL7_HUMAN	Platelet basic protein	26511	4.96876e-07	0.00144269	0.356713	0.999933
ENSG00000173905.9	GOLIM4	protein_coding	O00461	GOLI4_HUMAN	Golgi integral membrane protein 4	16393.4	1.92363e-06	0.00144269	0.356755	0.999933
ENSG00000165527.7	ARF6	protein_coding	P62330	ARF6_HUMAN	ADP-ribosylation factor 6	767538	3.37726e-06	0.00144268	0.356879	0.999933
ENSG00000241468.8	ATP5MF	protein_coding	P56134	ATPK_HUMAN	ATP synthase subunit f, mitochondrial	1.30207e+06	-2.96612e-06	0.00144268	0.357117	0.999933
ENSG00000115904.14	SOS1	protein_coding	Q07889	SOS1_HUMAN	Son of sevenless homolog 1	9671.78	-2.11691e-06	0.00144269	0.357174	0.999933
ENSG00000113048.17	MRPS27	protein_coding	Q92552	RT27_HUMAN	28S ribosomal protein S27, mitochondrial	77028.3	-2.55118e-06	0.00144269	0.357246	0.999933
ENSG00000105701.16	FKBP8	protein_coding	Q14318	FKBP8_HUMAN	Peptidyl-prolyl cis-trans isomerase FKBP8	155776	6.45036e-06	0.00144263	0.357304	0.999933
ENSG00000164252.13	AGGF1	protein_coding	Q8N302	AGGF1_HUMAN	Angiogenic factor with G patch and FHA domains 1	481.989	2.52068e-07	0.00144269	0.35743	0.999933
ENSG00000116586.12	LAMTOR2	protein_coding	Q9Y2Q5	LTOR2_HUMAN	Ragulator complex protein LAMTOR2	223453	3.22347e-06	0.00144268	0.357607	0.999933
ENSG00000108702.4	CCL1	protein_coding	P22362	CCL1_HUMAN	C-C motif chemokine 1	6163.06	3.00657e-07	0.00144269	0.357742	0.999933
ENSG00000177000.13	MTHFR	protein_coding	P42898	MTHR_HUMAN	Methylenetetrahydrofolate reductase (NADPH)	66321.4	2.50806e-06	0.00144269	0.357913	0.999933
ENSG00000110514.19	MADD	protein_coding	Q8WXG6	MADD_HUMAN	MAP kinase-activating death domain protein	5911.18	1.34481e-06	0.00144269	0.357922	0.999933
ENSG00000198055.11	GRK6	protein_coding	P43250	GRK6_HUMAN	G protein-coupled receptor kinase 6	18403.1	2.55769e-06	0.00144269	0.358003	0.999933
ENSG00000156113.24	KCNMA1	protein_coding	Q12791	KCMA1_HUMAN	Calcium-activated potassium channel subunit alpha-1	17446.5	-1.29392e-06	0.00144269	0.358084	0.999933
ENSG00000205531.13	NAP1L4	protein_coding	Q99733	NP1L4_HUMAN	Nucleosome assembly protein 1-like 4	111136	4.66073e-06	0.00144266	0.358314	0.999933
ENSG00000132423.12	COQ3	protein_coding	Q9NZJ6	COQ3_HUMAN	Ubiquinone biosynthesis O-methyltransferase, mitochondrial	21399.2	-2.06685e-06	0.00144269	0.358526	0.999933
ENSG00000113810.16	SMC4	protein_coding	Q9NTJ3	SMC4_HUMAN	Structural maintenance of chromosomes protein 4	3826.67	-2.95757e-06	0.00144268	0.358685	0.999933
ENSG00000136319.12	TTC5	protein_coding	Q8N0Z6	TTC5_HUMAN	Tetratricopeptide repeat protein 5	5084.15	2.65825e-06	0.00144268	0.358772	0.999933
ENSG00000071051.14	NCK2	protein_coding	O43639	NCK2_HUMAN	Cytoplasmic protein NCK2	6801.65	1.78743e-06	0.00144269	0.358866	0.999933
ENSG00000109083.14	IFT20	protein_coding	Q8IY31	IFT20_HUMAN	Intraflagellar transport protein 20 homolog	13226.8	-3.53138e-06	0.00144268	0.358997	0.999933
ENSG00000175931.13	UBE2O	protein_coding	Q9C0C9	UBE2O_HUMAN	(E3-independent) E2 ubiquitin-conjugating enzyme	28247.4	4.97294e-06	0.00144266	0.359514	0.999933
ENSG00000114554.12	PLXNA1	protein_coding	Q9UIW2	PLXA1_HUMAN	Plexin-A1	25011	-2.97152e-06	0.00144268	0.359618	0.999933
ENSG00000104907.13	TRMT1	protein_coding	Q9NXH9	TRM1_HUMAN	tRNA (guanine(26)-N(2))-dimethyltransferase	23396.4	-3.67127e-06	0.00144267	0.359731	0.999933
ENSG00000113615.13	SEC24A	protein_coding	O95486	SC24A_HUMAN	Protein transport protein Sec24A	61438	-3.89545e-06	0.00144267	0.360055	0.999933
ENSG00000135617.4	PRADC1	protein_coding	Q9BSG0	PADC1_HUMAN	Protease-associated domain-containing protein 1	3602.68	1.43828e-06	0.00144269	0.360468	0.999933
ENSG00000197448.14	GSTK1	protein_coding	Q9Y2Q3	GSTK1_HUMAN	Glutathione S-transferase kappa 1	1.14108e+06	-3.63919e-06	0.00144267	0.360473	0.999933
ENSG00000119041.11	GTF3C3	protein_coding	Q9Y5Q9	TF3C3_HUMAN	General transcription factor 3C polypeptide 3	10361.6	-2.63779e-06	0.00144268	0.360639	0.999933
ENSG00000104231.11	ZFAND1	protein_coding	Q8TCF1	ZFAN1_HUMAN	AN1-type zinc finger protein 1	24488.6	-2.98375e-06	0.00144268	0.360672	0.999933
ENSG00000053770.12	AP5M1	protein_coding	Q9H0R1	AP5M1_HUMAN	AP-5 complex subunit mu-1	11580.2	-3.03492e-06	0.00144268	0.360725	0.999933
ENSG00000147416.11	ATP6V1B2	protein_coding	P21281	VATB2_HUMAN	V-type proton ATPase subunit B, brain isoform	1.96628e+06	6.07123e-06	0.00144264	0.360808	0.999933
ENSG00000175445.17	LPL	protein_coding	P06858	LIPL_HUMAN	Lipoprotein lipase	267937	-4.10505e-06	0.00144267	0.361015	0.999933
ENSG00000124098.10	FAM210B	protein_coding	Q96KR6	F210B_HUMAN	Protein FAM210B, mitochondrial	19148.3	-1.54228e-06	0.00144269	0.36122	0.999933
ENSG00000140612.14	SEC11A	protein_coding	P67812	SC11A_HUMAN	Signal peptidase complex catalytic subunit SEC11A	560000	-2.98169e-06	0.00144268	0.361251	0.999933
ENSG00000183751.15	TBL3	protein_coding	Q12788	TBL3_HUMAN	Transducin beta-like protein 3	15924.1	-3.12118e-06	0.00144268	0.361701	0.999933
ENSG00000118200.14	CAMSAP2	protein_coding	Q08AD1	CAMP2_HUMAN	Calmodulin-regulated spectrin-associated protein 2	15727.1	3.19971e-06	0.00144268	0.361709	0.999933
ENSG00000101158.15	NELFCD	protein_coding	Q8IXH7	NELFD_HUMAN	Negative elongation factor C/D	18553.2	-2.45038e-06	0.00144269	0.361794	0.999933
ENSG00000198755.11	RPL10A	protein_coding	P62906	RL10A_HUMAN	60S ribosomal protein L10a	1.81559e+06	-8.70495e-06	0.00144258	0.361852	0.999933
ENSG00000169228.14	RAB24	protein_coding	Q969Q5	RAB24_HUMAN	Ras-related protein Rab-24	19646.4	2.89631e-06	0.00144268	0.362178	0.999933
ENSG00000088888.18	MAVS	protein_coding	Q7Z434	MAVS_HUMAN	Mitochondrial antiviral-signaling protein	102411	-2.64742e-06	0.00144268	0.362262	0.999933
ENSG00000089050.16	RBBP9	protein_coding	O75884	RBBP9_HUMAN	Serine hydrolase RBBP9	53921.8	3.932e-06	0.00144267	0.362281	0.999933
ENSG00000111725.11	PRKAB1	protein_coding	Q9Y478	AAKB1_HUMAN	5'-AMP-activated protein kinase subunit beta-1	70125.2	2.65531e-06	0.00144268	0.362392	0.999933
ENSG00000133731.10	IMPA1	protein_coding	P29218	IMPA1_HUMAN	Inositol monophosphatase 1	92679.6	3.04774e-06	0.00144268	0.363115	0.999933
ENSG00000171867.18	PRNP	protein_coding	P04156	PRIO_HUMAN	Major prion protein	9930.38	-1.60197e-06	0.00144269	0.363278	0.999933
ENSG00000167971.16	CASKIN1	protein_coding	Q8WXD9	CSKI1_HUMAN	Caskin-1	12387.7	4.62638e-07	0.00144269	0.363669	0.999933
ENSG00000147457.14	CHMP7	protein_coding	Q8WUX9	CHMP7_HUMAN	Charged multivesicular body protein 7	16851.3	-2.837e-06	0.00144268	0.363704	0.999933
ENSG00000103363.15	ELOB	protein_coding	Q15370	ELOB_HUMAN	Elongin-B	243977	3.11887e-06	0.00144268	0.36417	0.999933
ENSG00000034693.15	PEX3	protein_coding	P56589	PEX3_HUMAN	Peroxisomal biogenesis factor 3	15895.1	-1.40808e-06	0.00144269	0.364235	0.999933
ENSG00000065154.12	OAT	protein_coding	P04181	OAT_HUMAN	Ornithine aminotransferase, mitochondrial	238187	-2.75773e-06	0.00144268	0.364282	0.999933
ENSG00000125691.14	RPL23	protein_coding	P62829	RL23_HUMAN	60S ribosomal protein L23	642177	-3.60115e-06	0.00144268	0.364372	0.999933
ENSG00000132382.15	MYBBP1A	protein_coding	Q9BQG0	MBB1A_HUMAN	Myb-binding protein 1A	49206.9	-1.21749e-06	0.00144269	0.364373	0.999933
ENSG00000011021.23	CLCN6	protein_coding	P51797	CLCN6_HUMAN	H(+)/Cl(-) exchange transporter 6	12236.2	-2.51393e-06	0.00144269	0.364622	0.999933
ENSG00000172009.15	THOP1	protein_coding	P52888	THOP1_HUMAN	Thimet oligopeptidase	96838.9	4.00747e-06	0.00144267	0.364627	0.999933
ENSG00000198160.15	MIER1	protein_coding	Q8N108	MIER1_HUMAN	Mesoderm induction early response protein 1	26365.4	2.51718e-06	0.00144269	0.36477	0.999933
ENSG00000108828.16	VAT1	protein_coding	Q99536	VAT1_HUMAN	Synaptic vesicle membrane protein VAT-1 homolog	2.86743e+06	6.87145e-06	0.00144263	0.364794	0.999933
ENSG00000166333.14	ILK	protein_coding	Q13418	ILK_HUMAN	Integrin-linked protein kinase	714895	6.54627e-06	0.00144263	0.364946	0.999933
ENSG00000157191.20	NECAP2	protein_coding	Q9NVZ3	NECP2_HUMAN	Adaptin ear-binding coat-associated protein 2	111186	3.4063e-06	0.00144268	0.36495	0.999933
ENSG00000119401.11	TRIM32	protein_coding	Q13049	TRI32_HUMAN	E3 ubiquitin-protein ligase TRIM32	6431.27	-1.94095e-06	0.00144269	0.365067	0.999933
ENSG00000173163.10	COMMD1	protein_coding	Q8N668	COMD1_HUMAN	COMM domain-containing protein 1	92117.8	-3.85691e-06	0.00144267	0.365119	0.999933
ENSG00000066084.13	DIP2B	protein_coding	Q9P265	DIP2B_HUMAN	Disco-interacting protein 2 homolog B	42600	2.90587e-06	0.00144268	0.36519	0.999933
ENSG00000158122.12	PRXL2C	protein_coding	Q7RTV5	PXL2C_HUMAN	Peroxiredoxin-like 2C	3435.37	2.07629e-06	0.00144269	0.365202	0.999933
ENSG00000183023.18	SLC8A1	protein_coding	P32418	NAC1_HUMAN	Sodium/calcium exchanger 1	45586.5	-2.9851e-06	0.00144268	0.365261	0.999933
ENSG00000119787.14	ATL2	protein_coding	Q8NHH9	ATLA2_HUMAN	Atlastin-2	250427	-4.87146e-06	0.00144266	0.365386	0.999933
ENSG00000148180.21	GSN	protein_coding	P06396	GELS_HUMAN	Gelsolin	6.45495e+06	4.04831e-06	0.00144267	0.36542	0.999933
ENSG00000138600.10	SPPL2A	protein_coding	Q8TCT8	SPP2A_HUMAN	Signal peptide peptidase-like 2A	40053.1	1.88027e-06	0.00144269	0.365515	0.999933
ENSG00000186132.15	C2orf76	protein_coding	Q3KRA6	CB076_HUMAN	UPF0538 protein C2orf76	12647.7	-2.45735e-06	0.00144269	0.365685	0.999933
ENSG00000162434.13	JAK1	protein_coding	P23458	JAK1_HUMAN	Tyrosine-protein kinase JAK1	29778.9	4.14834e-06	0.00144267	0.36601	0.999933
ENSG00000184182.19	UBE2F	protein_coding	Q969M7	UBE2F_HUMAN	NEDD8-conjugating enzyme UBE2F	30952.3	2.0972e-06	0.00144269	0.36617	0.999933
ENSG00000196562.14	SULF2	protein_coding	Q8IWU5	SULF2_HUMAN	Extracellular sulfatase Sulf-2	4494.4	4.12592e-07	0.00144269	0.366321	0.999933
ENSG00000104946.13	TBC1D17	protein_coding	Q9HA65	TBC17_HUMAN	TBC1 domain family member 17	41165.4	3.53674e-06	0.00144268	0.366469	0.999933
ENSG00000139324.12	TMTC3	protein_coding	Q6ZXV5	TMTC3_HUMAN	Protein O-mannosyl-transferase TMTC3	12158.5	-3.40032e-06	0.00144268	0.366596	0.999933
ENSG00000143891.17	GALM	protein_coding	Q96C23	GALM_HUMAN	Galactose mutarotase	408728	-4.85198e-06	0.00144266	0.367019	0.999933
ENSG00000115828.17	QPCT	protein_coding	Q16769	QPCT_HUMAN	Glutaminyl-peptide cyclotransferase	59216.8	-1.29882e-06	0.00144269	0.367086	0.999933
ENSG00000163818.19	LZTFL1	protein_coding	Q9NQ48	LZTL1_HUMAN	Leucine zipper transcription factor-like protein 1	45357.3	-2.41111e-06	0.00144269	0.367161	0.999933
ENSG00000173039.19	RELA	protein_coding	Q04206	TF65_HUMAN	Transcription factor p65	96419.9	1.09345e-05	0.00144251	0.367223	0.999933
ENSG00000137094.16	DNAJB5	protein_coding	O75953	DNJB5_HUMAN	DnaJ homolog subfamily B member 5	8292.32	-1.72963e-06	0.00144269	0.367277	0.999933
ENSG00000082212.13	ME2	protein_coding	P23368	MAOM_HUMAN	NAD-dependent malic enzyme, mitochondrial	301113	-4.77014e-06	0.00144266	0.36735	0.999933
ENSG00000160211.19	G6PD	protein_coding	P11413	G6PD_HUMAN	Glucose-6-phosphate 1-dehydrogenase	2.84575e+06	4.45976e-06	0.00144266	0.367434	0.999933
ENSG00000163346.17	PBXIP1	protein_coding	Q96AQ6	PBIP1_HUMAN	Pre-B-cell leukemia transcription factor-interacting protein 1	41363.8	3.548e-06	0.00144268	0.367617	0.999933
ENSG00000164134.13	NAA15	protein_coding	Q9BXJ9	NAA15_HUMAN	N-alpha-acetyltransferase 15, NatA auxiliary subunit	75672.3	6.68865e-06	0.00144263	0.367704	0.999933
ENSG00000126247.11	CAPNS1	protein_coding	P04632	CPNS1_HUMAN	Calpain small subunit 1	1.56636e+06	3.94503e-06	0.00144267	0.368103	0.999933
ENSG00000180611.7	MB21D2	protein_coding	Q8IYB1	M21D2_HUMAN	Nucleotidyltransferase MB21D2	15328.4	1.75247e-06	0.00144269	0.368205	0.999933
ENSG00000103197.18	TSC2	protein_coding	P49815	TSC2_HUMAN	Tuberin	32929.2	2.5566e-06	0.00144269	0.368287	0.999933
ENSG00000118961.15	LDAH	protein_coding	Q9H6V9	LDAH_HUMAN	Lipid droplet-associated hydrolase	53131.5	-2.16621e-06	0.00144269	0.368911	0.999933
ENSG00000135838.14	NPL	protein_coding	Q9BXD5	NPL_HUMAN	N-acetylneuraminate lyase	209364	-2.05698e-06	0.00144269	0.368915	0.999933
ENSG00000166233.15	ARIH1	protein_coding	Q9Y4X5	ARI1_HUMAN	E3 ubiquitin-protein ligase ARIH1	51434.2	-6.45435e-06	0.00144263	0.369144	0.999933
ENSG00000127824.15	TUBA4A	protein_coding	P68366	TBA4A_HUMAN	Tubulin alpha-4A chain	1.96863e+06	2.31151e-06	0.00144269	0.369267	0.999933
ENSG00000099194.6	SCD	protein_coding	O00767	SCD_HUMAN	Stearoyl-CoA desaturase	312453	2.78914e-06	0.00144268	0.369444	0.999933
ENSG00000163993.7	S100P	protein_coding	P25815	S100P_HUMAN	Protein S100-P	6787.28	-1.07562e-06	0.00144269	0.369584	0.999933
ENSG00000162889.11	MAPKAPK2	protein_coding	P49137	MAPK2_HUMAN	MAP kinase-activated protein kinase 2	33479.4	3.48976e-06	0.00144268	0.369714	0.999933
ENSG00000168234.13	TTC39C	protein_coding	Q8N584	TT39C_HUMAN	Tetratricopeptide repeat protein 39C	27071.5	3.32719e-06	0.00144268	0.369812	0.999933
ENSG00000173409.14	ARV1	protein_coding	Q9H2C2	ARV1_HUMAN	Protein ARV1	1213.58	4.24336e-07	0.00144269	0.369925	0.999933
ENSG00000152219.5	ARL14EP	protein_coding	Q8N8R7	AL14E_HUMAN	ARL14 effector protein	6368.28	-9.45898e-07	0.00144269	0.37018	0.999933
ENSG00000144597.14	EAF1	protein_coding	Q96JC9	EAF1_HUMAN	ELL-associated factor 1	1378.85	4.34973e-07	0.00144269	0.370197	0.999933
ENSG00000100285.10	NEFH	protein_coding	P12036	NFH_HUMAN	Neurofilament heavy polypeptide	51044.3	5.17609e-07	0.00144269	0.370489	0.999933
ENSG00000156535.15	CD109	protein_coding	Q6YHK3	CD109_HUMAN	CD109 antigen	61907.1	-1.88883e-06	0.00144269	0.370593	0.999933
ENSG00000156017.13	CARNMT1	protein_coding	Q8N4J0	CARME_HUMAN	Carnosine N-methyltransferase	5918.3	1.06006e-06	0.00144269	0.37061	0.999933
ENSG00000214013.9	GANC	protein_coding	Q8TET4	GANC_HUMAN	Neutral alpha-glucosidase C	7715.53	-8.60575e-07	0.00144269	0.370714	0.999933
ENSG00000164967.10	RPP25L	protein_coding	Q8N5L8	RP25L_HUMAN	Ribonuclease P protein subunit p25-like protein	8139.71	1.56914e-06	0.00144269	0.370888	0.999933
ENSG00000188167.9	TMPPE	protein_coding	Q6ZT21	TMPPE_HUMAN	Transmembrane protein with metallophosphoesterase domain	80796	3.20966e-06	0.00144268	0.370927	0.999933
ENSG00000091127.14	PUS7	protein_coding	Q96PZ0	PUS7_HUMAN	Pseudouridylate synthase 7 homolog	9720.33	-2.90457e-06	0.00144268	0.370986	0.999933
ENSG00000173193.15	PARP14	protein_coding	Q460N5	PAR14_HUMAN	Protein mono-ADP-ribosyltransferase PARP14	96227.7	2.40775e-06	0.00144269	0.371008	0.999933
ENSG00000165410.15	CFL2	protein_coding	Q9Y281	COF2_HUMAN	Cofilin-2	19886.4	-2.2744e-06	0.00144269	0.371084	0.999933
ENSG00000167522.16	ANKRD11	protein_coding	Q6UB99	ANR11_HUMAN	Ankyrin repeat domain-containing protein 11	21985.1	4.11201e-07	0.00144269	0.371378	0.999933
ENSG00000174938.15	SEZ6L2	protein_coding	Q6UXD5	SE6L2_HUMAN	Seizure 6-like protein 2	2529.35	-2.62626e-07	0.00144269	0.37139	0.999933
ENSG00000138085.17	ATRAID	protein_coding	Q6UW56	ARAID_HUMAN	All-trans retinoic acid-induced differentiation factor	14763.6	-1.55615e-06	0.00144269	0.371568	0.999933
ENSG00000145833.16	DDX46	protein_coding	Q7L014	DDX46_HUMAN	Probable ATP-dependent RNA helicase DDX46	87804.5	-3.42312e-06	0.00144268	0.371734	0.999933
ENSG00000105298.14	CACTIN	protein_coding	Q8WUQ7	CATIN_HUMAN	Splicing factor Cactin	2126.86	-1.96143e-06	0.00144269	0.371777	0.999933
ENSG00000130429.15	ARPC1B	protein_coding	O15143	ARC1B_HUMAN	Actin-related protein 2/3 complex subunit 1B	1.31745e+06	4.1941e-06	0.00144267	0.37186	0.999933
ENSG00000137207.12	YIPF3	protein_coding	Q9GZM5	YIPF3_HUMAN	Protein YIPF3	43486.3	1.92395e-06	0.00144269	0.371887	0.999933
ENSG00000118193.12	KIF14	protein_coding	Q15058	KIF14_HUMAN	Kinesin-like protein KIF14	65857.9	-1.10352e-06	0.00144269	0.371996	0.999933
ENSG00000215251.4	FASTKD5	protein_coding	Q7L8L6	FAKD5_HUMAN	FAST kinase domain-containing protein 5, mitochondrial	44720.5	-2.64077e-06	0.00144268	0.372348	0.999933
ENSG00000104331.9	BPNT2	protein_coding	Q9NX62	IMPA3_HUMAN	Golgi-resident adenosine 3',5'-bisphosphate 3'-phosphatase	48816	3.3681e-06	0.00144268	0.372561	0.999933
ENSG00000172243.18	CLEC7A	protein_coding	Q9BXN2	CLC7A_HUMAN	C-type lectin domain family 7 member A	4085.34	1.58643e-06	0.00144269	0.37279	0.999933
ENSG00000137133.11	HINT2	protein_coding	Q9BX68	HINT2_HUMAN	Adenosine 5'-monophosphoramidase HINT2	226255	-4.80692e-06	0.00144266	0.372962	0.999933
ENSG00000182179.13	UBA7	protein_coding	P41226	UBA7_HUMAN	Ubiquitin-like modifier-activating enzyme 7	112381	2.93926e-06	0.00144268	0.373011	0.999933
ENSG00000105221.18	AKT2	protein_coding	P31751	AKT2_HUMAN	RAC-beta serine/threonine-protein kinase	21986.7	3.0374e-06	0.00144268	0.373134	0.999933
ENSG00000168298.7	H1-4	protein_coding	P10412	H14_HUMAN	Histone H1.4	542929	1.13292e-06	0.00144269	0.373276	0.999933
ENSG00000091073.20	DTX2	protein_coding	Q86UW9	DTX2_HUMAN	Probable E3 ubiquitin-protein ligase DTX2	15138.9	-2.57426e-06	0.00144268	0.373417	0.999933
ENSG00000119820.11	YIPF4	protein_coding	Q9BSR8	YIPF4_HUMAN	Protein YIPF4	54875.4	-1.80658e-06	0.00144269	0.373441	0.999933
ENSG00000163798.13	SLC4A1AP	protein_coding	Q9BWU0	NADAP_HUMAN	Kanadaptin	37067.3	5.99379e-06	0.00144264	0.373683	0.999933
ENSG00000135316.19	SYNCRIP	protein_coding	O60506	HNRPQ_HUMAN	Heterogeneous nuclear ribonucleoprotein Q	460569	-4.39928e-06	0.00144266	0.373898	0.999933
ENSG00000104835.15	SARS2	protein_coding	Q9NP81	SYSM_HUMAN	Serine--tRNA ligase, mitochondrial	77454.4	-4.62656e-06	0.00144266	0.373925	0.999933
ENSG00000109790.18	KLHL5	protein_coding	Q96PQ7	KLHL5_HUMAN	Kelch-like protein 5	1603.22	8.91273e-07	0.00144269	0.374134	0.999933
ENSG00000113312.12	TTC1	protein_coding	Q99614	TTC1_HUMAN	Tetratricopeptide repeat protein 1	79551.2	1.98846e-06	0.00144269	0.374291	0.999933
ENSG00000174485.16	DENND4A	protein_coding	Q7Z401	MYCPP_HUMAN	C-myc promoter-binding protein	108072	2.74382e-06	0.00144268	0.374439	0.999933
ENSG00000177879.17	AP3S1	protein_coding	Q92572	AP3S1_HUMAN	AP-3 complex subunit sigma-1	92904.7	2.19436e-06	0.00144269	0.374545	0.999933
ENSG00000099899.15	TRMT2A	protein_coding	Q8IZ69	TRM2A_HUMAN	tRNA (uracil-5-)-methyltransferase homolog A	41201.1	-3.74726e-06	0.00144267	0.37455	0.999933
ENSG00000149639.15	SOGA1	protein_coding	O94964	SOGA1_HUMAN	Protein SOGA1	25571.6	4.98172e-06	0.00144266	0.374577	0.999933
ENSG00000146038.12	DCDC2	protein_coding	Q9UHG0	DCDC2_HUMAN	Doublecortin domain-containing protein 2	44729.6	-1.76027e-06	0.00144269	0.374607	0.999933
ENSG00000145907.16	G3BP1	protein_coding	Q13283	G3BP1_HUMAN	Ras GTPase-activating protein-binding protein 1	223232	-6.42255e-06	0.00144263	0.374619	0.999933
ENSG00000196975.16	ANXA4	protein_coding	P09525	ANXA4_HUMAN	Annexin A4	1.46196e+06	4.16145e-06	0.00144267	0.374743	0.999933
ENSG00000111897.7	SERINC1	protein_coding	Q9NRX5	SERC1_HUMAN	Serine incorporator 1	46818	-2.07369e-06	0.00144269	0.3749	0.999933
ENSG00000080819.9	CPOX	protein_coding	P36551	HEM6_HUMAN	Oxygen-dependent coproporphyrinogen-III oxidase, mitochondrial	208806	-4.49126e-06	0.00144266	0.374942	0.999933
ENSG00000134371.14	CDC73	protein_coding	Q6P1J9	CDC73_HUMAN	Parafibromin	35932.3	-3.90738e-06	0.00144267	0.374965	0.999933
ENSG00000121797.10	CCRL2	protein_coding	O00421	CCRL2_HUMAN	C-C chemokine receptor-like 2	66437.2	-3.58307e-06	0.00144267	0.375036	0.999933
ENSG00000119927.14	GPAM	protein_coding	Q9HCL2	GPAT1_HUMAN	Glycerol-3-phosphate acyltransferase 1, mitochondrial	3498.14	-1.25477e-06	0.00144269	0.375037	0.999933
ENSG00000090857.14	PDPR	protein_coding	Q8NCN5	PDPR_HUMAN	Pyruvate dehydrogenase phosphatase regulatory subunit, mitochondrial	55023.3	-2.69153e-06	0.00144268	0.375452	0.999933
ENSG00000110237.5	ARHGEF17	protein_coding	Q96PE2	ARHGH_HUMAN	Rho guanine nucleotide exchange factor 17	10246.3	-1.82746e-06	0.00144269	0.375575	0.999933
ENSG00000119514.7	GALNT12	protein_coding	Q8IXK2	GLT12_HUMAN	Polypeptide N-acetylgalactosaminyltransferase 12	29526.2	1.85287e-06	0.00144269	0.375923	0.999933
ENSG00000172845.18	SP3	protein_coding	Q02447	SP3_HUMAN	Transcription factor Sp3	6542.53	2.52095e-06	0.00144269	0.375999	0.999933
ENSG00000163956.13	LRPAP1	protein_coding	P30533	AMRP_HUMAN	Alpha-2-macroglobulin receptor-associated protein	146507	2.78525e-06	0.00144268	0.376217	0.999933
ENSG00000103148.17	NPRL3	protein_coding	Q12980	NPRL3_HUMAN	GATOR complex protein NPRL3	12667.2	-2.52077e-06	0.00144268	0.376462	0.999933
ENSG00000155657.28	TTN	protein_coding	Q8WZ42	TITIN_HUMAN	Titin	74307.1	2.72574e-06	0.00144268	0.376741	0.999933
ENSG00000153250.20	RBMS1	protein_coding	P29558	RBMS1_HUMAN	RNA-binding motif, single-stranded-interacting protein 1	69685.5	3.26077e-06	0.00144268	0.376781	0.999933
ENSG00000225973.4	PIGBOS1	protein_coding	A0A0B4J2F0	PIOS1_HUMAN	Protein PIGBOS1	69222.3	-3.2482e-06	0.00144268	0.377174	0.999933
ENSG00000167461.12	RAB8A	protein_coding	P61006	RAB8A_HUMAN	Ras-related protein Rab-8A	191699	3.62114e-06	0.00144267	0.377185	0.999933
ENSG00000147041.12	SYTL5	protein_coding	Q8TDW5	SYTL5_HUMAN	Synaptotagmin-like protein 5	46487.7	-4.94386e-06	0.00144266	0.377244	0.999933
ENSG00000157326.19	DHRS4	protein_coding	Q9BTZ2	DHRS4_HUMAN	Dehydrogenase/reductase SDR family member 4	113827	-2.96499e-06	0.00144268	0.377333	0.999933
ENSG00000159210.10	SNF8	protein_coding	Q96H20	SNF8_HUMAN	Vacuolar-sorting protein SNF8	55017.9	-3.92448e-06	0.00144267	0.377487	0.999933
ENSG00000116871.16	MAP7D1	protein_coding	Q3KQU3	MA7D1_HUMAN	MAP7 domain-containing protein 1	61333.7	5.14324e-06	0.00144265	0.377931	0.999933
ENSG00000130787.14	HIP1R	protein_coding	O75146	HIP1R_HUMAN	Huntingtin-interacting protein 1-related protein	183622	1.99846e-06	0.00144269	0.37806	0.999933
ENSG00000141425.18	RPRD1A	protein_coding	Q96P16	RPR1A_HUMAN	Regulation of nuclear pre-mRNA domain-containing protein 1A	7584.13	-1.55428e-06	0.00144269	0.37824	0.999933
ENSG00000182704.8	TSKU	protein_coding	Q8WUA8	TSK_HUMAN	Tsukushi	12368.7	-1.51261e-06	0.00144269	0.3783	0.999933
ENSG00000100335.15	MIEF1	protein_coding	Q9NQG6	MID51_HUMAN	Mitochondrial dynamics protein MID51	19552.9	-2.50718e-06	0.00144268	0.378499	0.999933
ENSG00000129315.11	CCNT1	protein_coding	O60563	CCNT1_HUMAN	Cyclin-T1	2586.46	1.1829e-06	0.00144269	0.378608	0.999933
ENSG00000108561.8	C1QBP	protein_coding	Q07021	C1QBP_HUMAN	Complement component 1 Q subcomponent-binding protein, mitochondrial	1.46081e+06	-3.49669e-06	0.00144268	0.378982	0.999933
ENSG00000168003.18	SLC3A2	protein_coding	P08195	4F2_HUMAN	4F2 cell-surface antigen heavy chain	766130	4.43225e-06	0.00144266	0.379019	0.999933
ENSG00000101856.10	PGRMC1	protein_coding	O00264	PGRC1_HUMAN	Membrane-associated progesterone receptor component 1	235974	-3.50866e-06	0.00144267	0.379596	0.999933
ENSG00000038532.16	CLEC16A	protein_coding	Q2KHT3	CL16A_HUMAN	Protein CLEC16A	12913.7	1.79453e-06	0.00144269	0.379998	0.999933
ENSG00000165487.14	MICU2	protein_coding	Q8IYU8	MICU2_HUMAN	Calcium uptake protein 2, mitochondrial	39138.1	-1.93674e-06	0.00144269	0.380162	0.999933
ENSG00000165782.11	PIP4P1	protein_coding	Q86T03	PP4P1_HUMAN	Type 1 phosphatidylinositol 4,5-bisphosphate 4-phosphatase	45824.7	-5.8679e-06	0.00144264	0.380801	0.999933
ENSG00000106366.9	SERPINE1	protein_coding	P05121	PAI1_HUMAN	Plasminogen activator inhibitor 1	35722.9	-1.13219e-06	0.00144269	0.380966	0.999933
ENSG00000106991.14	ENG	protein_coding	P17813	EGLN_HUMAN	Endoglin	106813	-3.76068e-06	0.00144267	0.380981	0.999933
ENSG00000198824.7	CHAMP1	protein_coding	Q96JM3	CHAP1_HUMAN	Chromosome alignment-maintaining phosphoprotein 1	30856	-2.62337e-06	0.00144268	0.38104	0.999933
ENSG00000164934.14	DCAF13	protein_coding	Q9NV06	DCA13_HUMAN	DDB1- and CUL4-associated factor 13	6072.61	2.14248e-06	0.00144269	0.381088	0.999933
ENSG00000103152.12	MPG	protein_coding	P29372	3MG_HUMAN	DNA-3-methyladenine glycosylase	22684.2	-3.24769e-06	0.00144268	0.381286	0.999933
ENSG00000167578.18	RAB4B	protein_coding	P61018	RAB4B_HUMAN	Ras-related protein Rab-4B	89184.6	3.25666e-06	0.00144268	0.381497	0.999933
ENSG00000136003.16	ISCU	protein_coding	Q9H1K1	ISCU_HUMAN	Iron-sulfur cluster assembly enzyme ISCU	95272.4	-2.85357e-06	0.00144268	0.381509	0.999933
ENSG00000139746.16	RBM26	protein_coding	Q5T8P6	RBM26_HUMAN	RNA-binding protein 26	15147.3	-4.4145e-06	0.00144266	0.381522	0.999933
ENSG00000105607.13	GCDH	protein_coding	Q92947	GCDH_HUMAN	Glutaryl-CoA dehydrogenase, mitochondrial	77557.3	-2.42051e-06	0.00144269	0.381564	0.999933
ENSG00000158604.15	TMED4	protein_coding	Q7Z7H5	TMED4_HUMAN	Transmembrane emp24 domain-containing protein 4	94230.5	3.53045e-06	0.00144267	0.381872	0.999933
ENSG00000116237.16	ICMT	protein_coding	O60725	ICMT_HUMAN	Protein-S-isoprenylcysteine O-methyltransferase	19104.5	-3.96943e-06	0.00144267	0.381892	0.999933
ENSG00000175792.12	RUVBL1	protein_coding	Q9Y265	RUVB1_HUMAN	RuvB-like 1	187195	-7.39546e-06	0.0014426	0.38203	0.999933
ENSG00000155629.15	PIK3AP1	protein_coding	Q6ZUJ8	BCAP_HUMAN	Phosphoinositide 3-kinase adapter protein 1	164539	3.63001e-06	0.00144267	0.382153	0.999933
ENSG00000131844.17	MCCC2	protein_coding	Q9HCC0	MCCB_HUMAN	Methylcrotonoyl-CoA carboxylase beta chain, mitochondrial	89208.2	-4.3977e-06	0.00144266	0.382184	0.999933
ENSG00000126777.18	KTN1	protein_coding	Q86UP2	KTN1_HUMAN	Kinectin	175854	-2.96805e-06	0.00144268	0.382386	0.999933
ENSG00000110442.12	COMMD9	protein_coding	Q9P000	COMD9_HUMAN	COMM domain-containing protein 9	81969.5	-3.70876e-06	0.00144267	0.382651	0.999933
ENSG00000158882.15	TOMM40L	protein_coding	Q969M1	TM40L_HUMAN	Mitochondrial import receptor subunit TOM40B	14996.1	-2.39851e-06	0.00144269	0.382838	0.999933
ENSG00000075336.12	TIMM21	protein_coding	Q9BVV7	TIM21_HUMAN	Mitochondrial import inner membrane translocase subunit Tim21	30659	3.29433e-06	0.00144268	0.383096	0.999933
ENSG00000134198.10	TSPAN2	protein_coding	O60636	TSN2_HUMAN	Tetraspanin-2	3769.38	2.97975e-07	0.00144269	0.383334	0.999933
ENSG00000167994.13	RAB3IL1	protein_coding	Q8TBN0	R3GEF_HUMAN	Guanine nucleotide exchange factor for Rab-3A	11875.9	-1.66159e-06	0.00144269	0.383379	0.999933
ENSG00000111424.12	VDR	protein_coding	P11473	VDR_HUMAN	Vitamin D3 receptor	5184.73	1.74357e-06	0.00144269	0.383411	0.999933
ENSG00000119689.15	DLST	protein_coding	P36957	ODO2_HUMAN	Dihydrolipoyllysine-residue succinyltransferase component of 2-oxoglutarate dehydrogenase complex, mitochondrial	1.05466e+06	-3.85726e-06	0.00144267	0.383537	0.999933
ENSG00000137073.24	UBAP2	protein_coding	Q5T6F2	UBAP2_HUMAN	Ubiquitin-associated protein 2	42962.5	-4.47941e-06	0.00144266	0.383651	0.999933
ENSG00000171109.19	MFN1	protein_coding	Q8IWA4	MFN1_HUMAN	Mitofusin-1	34787.5	-3.36274e-06	0.00144268	0.383874	0.999933
ENSG00000165175.16	MID1IP1	protein_coding	Q9NPA3	M1IP1_HUMAN	Mid1-interacting protein 1	7415.31	-1.48176e-06	0.00144269	0.383913	0.999933
ENSG00000184357.5	H1-5	protein_coding	P16401	H15_HUMAN	Histone H1.5	1.63767e+06	2.13347e-06	0.00144269	0.384054	0.999933
ENSG00000127526.15	SLC35E1	protein_coding	Q96K37	S35E1_HUMAN	Solute carrier family 35 member E1	28191.1	3.63991e-06	0.00144267	0.384075	0.999933
ENSG00000171953.16	ATPAF2	protein_coding	Q8N5M1	ATPF2_HUMAN	ATP synthase mitochondrial F1 complex assembly factor 2	30093.1	-1.43095e-06	0.00144269	0.384147	0.999933
ENSG00000136295.15	TTYH3	protein_coding	Q9C0H2	TTYH3_HUMAN	Protein tweety homolog 3	77564.6	-4.83924e-06	0.00144266	0.384171	0.999933
ENSG00000124383.9	MPHOSPH10	protein_coding	O00566	MPP10_HUMAN	U3 small nucleolar ribonucleoprotein protein MPP10	9348.74	1.96239e-06	0.00144269	0.384264	0.999933
ENSG00000087589.17	CASS4	protein_coding	Q9NQ75	CASS4_HUMAN	Cas scaffolding protein family member 4	26497.3	2.8876e-06	0.00144268	0.384331	0.999933
ENSG00000164961.16	WASHC5	protein_coding	Q12768	WASC5_HUMAN	WASH complex subunit 5	86913.6	2.75999e-06	0.00144268	0.384482	0.999933
ENSG00000136197.13	C7orf25	protein_coding	Q9BPX7	CG025_HUMAN	UPF0415 protein C7orf25	15770.6	2.3871e-06	0.00144269	0.384521	0.999933
ENSG00000117394.24	SLC2A1	protein_coding	P11166	GTR1_HUMAN	Solute carrier family 2, facilitated glucose transporter member 1	27949	-1.93354e-06	0.00144269	0.384549	0.999933
ENSG00000115756.13	HPCAL1	protein_coding	P37235	HPCL1_HUMAN	Hippocalcin-like protein 1	272581	-2.17909e-06	0.00144269	0.384683	0.999933
ENSG00000153391.16	INO80C	protein_coding	Q6PI98	IN80C_HUMAN	INO80 complex subunit C	1543.65	1.32645e-06	0.00144269	0.385185	0.999933
ENSG00000197959.14	DNM3	protein_coding	Q9UQ16	DYN3_HUMAN	Dynamin-3	276125	3.68111e-06	0.00144267	0.385366	0.999933
ENSG00000132570.15	PCBD2	protein_coding	Q9H0N5	PHS2_HUMAN	Pterin-4-alpha-carbinolamine dehydratase 2	79590.6	-3.37741e-06	0.00144268	0.38549	0.999933
ENSG00000173110.8	HSPA6	protein_coding	P17066	HSP76_HUMAN	Heat shock 70 kDa protein 6	712214	3.33828e-06	0.00144268	0.385607	0.999933
ENSG00000122547.11	EEPD1	protein_coding	Q7L9B9	EEPD1_HUMAN	Endonuclease/exonuclease/phosphatase family domain-containing protein 1	27861.2	2.75556e-06	0.00144268	0.385632	0.999933
ENSG00000110958.16	PTGES3	protein_coding	Q15185	TEBP_HUMAN	Prostaglandin E synthase 3	461250	5.28674e-06	0.00144265	0.385654	0.999933
ENSG00000166508.18	MCM7	protein_coding	P33993	MCM7_HUMAN	DNA replication licensing factor MCM7	448570	-2.13317e-06	0.00144269	0.385802	0.999933
ENSG00000113569.16	NUP155	protein_coding	O75694	NU155_HUMAN	Nuclear pore complex protein Nup155	53177.3	-2.97549e-06	0.00144268	0.385843	0.999933
ENSG00000081320.11	STK17B	protein_coding	O94768	ST17B_HUMAN	Serine/threonine-protein kinase 17B	4088.69	-1.69089e-06	0.00144269	0.386216	0.999933
ENSG00000026103.22	FAS	protein_coding	P25445	TNR6_HUMAN	Tumor necrosis factor receptor superfamily member 6	45061.2	1.85377e-06	0.00144269	0.386275	0.999933
ENSG00000103591.13	AAGAB	protein_coding	Q6PD74	AAGAB_HUMAN	Alpha- and gamma-adaptin-binding protein p34	39503.4	4.72645e-06	0.00144266	0.386444	0.999933
ENSG00000006530.18	AGK	protein_coding	Q53H12	AGK_HUMAN	Acylglycerol kinase, mitochondrial	134057	-2.23766e-06	0.00144269	0.386487	0.999933
ENSG00000155506.18	LARP1	protein_coding	Q6PKG0	LARP1_HUMAN	La-related protein 1	64257.8	-4.55721e-06	0.00144266	0.386569	0.999933
ENSG00000147140.17	NONO	protein_coding	Q15233	NONO_HUMAN	Non-POU domain-containing octamer-binding protein	417799	2.61847e-06	0.00144268	0.386598	0.999933
ENSG00000171862.11	PTEN	protein_coding	P60484	PTEN_HUMAN	Phosphatidylinositol 3,4,5-trisphosphate 3-phosphatase and dual-specificity protein phosphatase PTEN	10171.6	-1.3678e-06	0.00144269	0.386653	0.999933
ENSG00000185049.16	NELFA	protein_coding	Q9H3P2	NELFA_HUMAN	Negative elongation factor A	17220.7	-2.9405e-06	0.00144268	0.386785	0.999933
ENSG00000164654.16	MIOS	protein_coding	Q9NXC5	MIO_HUMAN	GATOR complex protein MIOS	11910.7	-2.5573e-06	0.00144268	0.386867	0.999933
ENSG00000175866.16	BAIAP2	protein_coding	Q9UQB8	BAIP2_HUMAN	Brain-specific angiogenesis inhibitor 1-associated protein 2	67478.6	2.3067e-06	0.00144269	0.38696	0.999933
ENSG00000087502.18	ERGIC2	protein_coding	Q96RQ1	ERGI2_HUMAN	Endoplasmic reticulum-Golgi intermediate compartment protein 2	13197.2	2.42966e-06	0.00144269	0.387083	0.999933
ENSG00000145979.18	TBC1D7	protein_coding	Q9P0N9	TBCD7_HUMAN	TBC1 domain family member 7	15717.5	2.2577e-06	0.00144269	0.387408	0.999933
ENSG00000150961.15	SEC24D	protein_coding	O94855	SC24D_HUMAN	Protein transport protein Sec24D	157489	-4.29898e-06	0.00144266	0.387679	0.999933
ENSG00000082996.20	RNF13	protein_coding	O43567	RNF13_HUMAN	E3 ubiquitin-protein ligase RNF13	36800.9	1.42073e-06	0.00144269	0.388047	0.999933
ENSG00000265491.5	RNF115	protein_coding	Q9Y4L5	RN115_HUMAN	E3 ubiquitin-protein ligase RNF115	924.548	8.83528e-07	0.00144269	0.388049	0.999933
ENSG00000124783.14	SSR1	protein_coding	P43307	SSRA_HUMAN	Translocon-associated protein subunit alpha	278423	-3.36619e-06	0.00144268	0.388105	0.999933
ENSG00000119004.16	CYP20A1	protein_coding	Q6UW02	CP20A_HUMAN	Cytochrome P450 20A1	41883.5	3.83271e-06	0.00144267	0.38814	0.999933
ENSG00000103174.13	NAGPA	protein_coding	Q9UK23	NAGPA_HUMAN	N-acetylglucosamine-1-phosphodiester alpha-N-acetylglucosaminidase	5210.12	1.72414e-06	0.00144269	0.388207	0.999933
ENSG00000164904.18	ALDH7A1	protein_coding	P49419	AL7A1_HUMAN	Alpha-aminoadipic semialdehyde dehydrogenase	65154.6	-2.79163e-06	0.00144268	0.388401	0.999933
ENSG00000167969.13	ECI1	protein_coding	P42126	ECI1_HUMAN	Enoyl-CoA delta isomerase 1, mitochondrial	346318	-3.36205e-06	0.00144268	0.388423	0.999933
ENSG00000137815.14	RTF1	protein_coding	Q92541	RTF1_HUMAN	RNA polymerase-associated protein RTF1 homolog	14033	-3.30193e-06	0.00144268	0.388443	0.999933
ENSG00000125821.13	DTD1	protein_coding	Q8TEA8	DTD1_HUMAN	D-aminoacyl-tRNA deacylase 1	31668.6	-2.49484e-06	0.00144268	0.388445	0.999933
ENSG00000121749.16	TBC1D15	protein_coding	Q8TC07	TBC15_HUMAN	TBC1 domain family member 15	72230.7	5.89695e-06	0.00144264	0.388732	0.999933
ENSG00000137575.12	SDCBP	protein_coding	O00560	SDCB1_HUMAN	Syntenin-1	793577	2.33275e-06	0.00144269	0.388761	0.999933
ENSG00000141012.13	GALNS	protein_coding	P34059	GALNS_HUMAN	N-acetylgalactosamine-6-sulfatase	66655.3	-3.49975e-06	0.00144267	0.38911	0.999933
ENSG00000116350.17	SRSF4	protein_coding	Q08170	SRSF4_HUMAN	Serine/arginine-rich splicing factor 4	58699.5	3.24983e-06	0.00144268	0.389259	0.999933
ENSG00000131374.14	TBC1D5	protein_coding	Q92609	TBCD5_HUMAN	TBC1 domain family member 5	101836	3.04375e-06	0.00144268	0.389307	0.999933
ENSG00000109519.13	GRPEL1	protein_coding	Q9HAV7	GRPE1_HUMAN	GrpE protein homolog 1, mitochondrial	107993	-2.29562e-06	0.00144269	0.389394	0.999933
ENSG00000105447.13	GRWD1	protein_coding	Q9BQ67	GRWD1_HUMAN	Glutamate-rich WD repeat-containing protein 1	41822.8	-3.84588e-06	0.00144267	0.389416	0.999933
ENSG00000110172.12	CHORDC1	protein_coding	Q9UHD1	CHRD1_HUMAN	Cysteine and histidine-rich domain-containing protein 1	75030.3	3.18751e-06	0.00144268	0.389434	0.999933
ENSG00000066117.15	SMARCD1	protein_coding	Q96GM5	SMRD1_HUMAN	SWI/SNF-related matrix-associated actin-dependent regulator of chromatin subfamily D member 1	2961.33	-3.48133e-07	0.00144269	0.389466	0.999933
ENSG00000101265.16	RASSF2	protein_coding	P50749	RASF2_HUMAN	Ras association domain-containing protein 2	13475.7	1.68346e-06	0.00144269	0.389716	0.999933
ENSG00000181192.12	DHTKD1	protein_coding	Q96HY7	DHTK1_HUMAN	2-oxoadipate dehydrogenase complex component E1	19213	-2.4183e-06	0.00144268	0.389762	0.999933
ENSG00000171552.14	BCL2L1	protein_coding	Q07817	B2CL1_HUMAN	Bcl-2-like protein 1	127116	2.00864e-06	0.00144269	0.38984	0.999933
ENSG00000106992.19	AK1	protein_coding	P00568	KAD1_HUMAN	Adenylate kinase isoenzyme 1	139326	2.1587e-06	0.00144269	0.389976	0.999933
ENSG00000137275.16	RIPK1	protein_coding	Q13546	RIPK1_HUMAN	Receptor-interacting serine/threonine-protein kinase 1	50662.4	4.79355e-06	0.00144266	0.390027	0.999933
ENSG00000126267.11	COX6B1	protein_coding	P14854	CX6B1_HUMAN	Cytochrome c oxidase subunit 6B1	275205	-2.75333e-06	0.00144268	0.390104	0.999933
ENSG00000163512.14	AZI2	protein_coding	Q9H6S1	AZI2_HUMAN	5-azacytidine-induced protein 2	10758	1.91243e-06	0.00144269	0.39021	0.999933
ENSG00000119318.13	RAD23B	protein_coding	P54727	RD23B_HUMAN	UV excision repair protein RAD23 homolog B	242664	4.9042e-06	0.00144265	0.390694	0.999933
ENSG00000011198.10	ABHD5	protein_coding	Q8WTS1	ABHD5_HUMAN	1-acylglycerol-3-phosphate O-acyltransferase ABHD5	25426.1	-2.48179e-06	0.00144268	0.390788	0.999933
ENSG00000112679.15	DUSP22	protein_coding	Q9NRW4	DUS22_HUMAN	Dual specificity protein phosphatase 22	28369.6	2.3898e-06	0.00144269	0.390905	0.999933
ENSG00000182534.14	MXRA7	protein_coding	P84157	MXRA7_HUMAN	Matrix-remodeling-associated protein 7	2176.65	-4.04269e-07	0.00144269	0.391021	0.999933
ENSG00000237190.4	CDKN2AIPNL	protein_coding	Q96HQ2	C2AIL_HUMAN	CDKN2AIP N-terminal-like protein	39166.5	-1.55542e-06	0.00144269	0.391084	0.999933
ENSG00000026751.17	SLAMF7	protein_coding	Q9NQ25	SLAF7_HUMAN	SLAM family member 7	20336.6	-1.51157e-06	0.00144269	0.391206	0.999933
ENSG00000179476.8	C14orf28	protein_coding	Q4W4Y0	CN028_HUMAN	Uncharacterized protein C14orf28	105084	-1.74091e-07	0.00144269	0.391496	0.999933
ENSG00000134014.17	ELP3	protein_coding	Q9H9T3	ELP3_HUMAN	Elongator complex protein 3	58889.6	-3.72761e-06	0.00144267	0.391659	0.999933
ENSG00000130764.10	LRRC47	protein_coding	Q8N1G4	LRC47_HUMAN	Leucine-rich repeat-containing protein 47	207779	-4.52448e-06	0.00144266	0.39212	0.999933
ENSG00000110057.8	UNC93B1	protein_coding	Q9H1C4	UN93B_HUMAN	Protein unc-93 homolog B1	70856	2.80641e-06	0.00144268	0.392212	0.999933
ENSG00000185883.12	ATP6V0C	protein_coding	P27449	VATL_HUMAN	V-type proton ATPase 16 kDa proteolipid subunit c	107430	1.63587e-06	0.00144269	0.392309	0.999933
ENSG00000125434.11	SLC25A35	protein_coding	Q3KQZ1	S2535_HUMAN	Solute carrier family 25 member 35	62994.1	-2.24115e-06	0.00144269	0.392328	0.999933
ENSG00000165264.11	NDUFB6	protein_coding	O95139	NDUB6_HUMAN	NADH dehydrogenase [ubiquinone] 1 beta subcomplex subunit 6	400794	-2.94101e-06	0.00144268	0.392496	0.999933
ENSG00000178307.10	TMEM11	protein_coding	P17152	TMM11_HUMAN	Transmembrane protein 11, mitochondrial	62693.5	-2.12183e-06	0.00144269	0.392627	0.999933
[truncated: 5,601 more rows]

## Sheet: Table S6
## Differentially expressed proteins
# Comparison: carrier (Tdel) vs control (TCV)
# Treatment: myelin
# Covariate: APOE epsilon genotype
gene_id	gene_name	gene_type	UniProt_AC	UniProt_ID	protein_desc	baseMean	log2FoldChange	lfcSE	pvalue	padj
ENSG00000101441.5	CST4	protein_coding	P01036	CYTS_HUMAN	Cystatin-S	5200.83	1.89789e-07	0.0014427	3.58903e-21	9.19509e-18
ENSG00000186652.10	PRG2	protein_coding	P13727	PRG2_HUMAN	Bone marrow proteoglycan	9970.29	2.88794e-07	0.0014427	2.73161e-16	3.49919e-13
ENSG00000171885.18	AQP4	protein_coding	P55087	AQP4_HUMAN	Aquaporin-4	18181.3	2.73872e-07	0.0014427	1.60297e-14	1.23532e-11
ENSG00000133115.12	STOML3	protein_coding	Q8TAV4	STML3_HUMAN	Stomatin-like protein 3	39577.9	-2.1629e-07	0.0014427	1.60322e-14	1.23532e-11
ENSG00000170801.10	HTRA3	protein_coding	P83110	HTRA3_HUMAN	Serine protease HTRA3	4217.88	4.0428e-07	0.0014427	1.60362e-14	1.23532e-11
ENSG00000173207.13	CKS1B	protein_coding	P61024	CKS1_HUMAN	Cyclin-dependent kinases regulatory subunit 1	499.793	-1.4479e-07	0.0014427	1.60723e-14	1.23532e-11
ENSG00000144285.22	SCN1A	protein_coding	P35498	SCN1A_HUMAN	Sodium channel protein type 1 subunit alpha	570.695	2.43213e-07	0.0014427	3.30846e-14	2.31171e-11
ENSG00000163517.15	HDAC11	protein_coding	Q96DB2	HDA11_HUMAN	Histone deacetylase 11	7912.92	3.31303e-07	0.0014427	9.52025e-14	6.09772e-11
ENSG00000146122.17	DAAM2	protein_coding	Q86T65	DAAM2_HUMAN	Disheveled-associated activator of morphogenesis 2	2950.65	2.38323e-07	0.0014427	2.95681e-12	1.74816e-09
ENSG00000011347.10	SYT7	protein_coding	O43581	SYT7_HUMAN	Synaptotagmin-7	1797.99	2.45406e-07	0.0014427	3.84559e-12	2.11123e-09
ENSG00000111181.13	SLC6A12	protein_coding	P48065	S6A12_HUMAN	Sodium- and chloride-dependent betaine transporter	1430.36	1.58302e-08	0.0014427	2.57525e-11	1.31956e-08
ENSG00000198417.7	MT1F	protein_coding	P04733	MT1F_HUMAN	Metallothionein-1F	157.173	2.26991e-07	0.0014427	5.64361e-09	2.71105e-06
ENSG00000011132.12	APBA3	protein_coding	O96018	APBA3_HUMAN	Amyloid-beta A4 precursor protein-binding family A member 3	2783.9	1.68717e-07	0.0014427	6.19259e-09	2.79978e-06
ENSG00000111371.16	SLC38A1	protein_coding	Q9H2H9	S38A1_HUMAN	Sodium-coupled neutral amino acid symporter 1	4193.1	-4.38433e-07	0.0014427	2.20296e-08	8.91154e-06
ENSG00000121594.12	CD80	protein_coding	P33681	CD80_HUMAN	T-lymphocyte activation antigen CD80	922.71	1.64818e-07	0.0014427	2.95789e-08	1.13672e-05
ENSG00000198298.13	ZNF485	protein_coding	Q8NCK3	ZN485_HUMAN	Zinc finger protein 485	27229.7	2.83034e-07	0.0014427	1.27381e-07	4.66213e-05
ENSG00000144677.15	CTDSPL	protein_coding	O15194	CTDSL_HUMAN	CTD small phosphatase-like protein	2687.87	4.3849e-07	0.0014427	1.92784e-07	6.73518e-05
ENSG00000100079.7	LGALS2	protein_coding	P05162	LEG2_HUMAN	Galectin-2	2683.35	4.3935e-07	0.0014427	2.78678e-07	8.92467e-05
ENSG00000137504.15	CREBZF	protein_coding	Q9NS37	ZHANG_HUMAN	CREB/ATF bZIP transcription factor	43758	2.9116e-07	0.0014427	5.06018e-07	0.00015557
ENSG00000063660.9	GPC1	protein_coding	P35052	GPC1_HUMAN	Glypican-1	2691.02	3.34711e-07	0.00144269	5.88843e-07	0.000168651
ENSG00000188522.15	FAM83G	protein_coding	A6ND36	FA83G_HUMAN	Protein FAM83G	1091.55	-4.67204e-07	0.0014427	5.9245e-07	0.000168651
ENSG00000186281.12	GPAT2	protein_coding	Q6NUI2	GPAT2_HUMAN	Glycerol-3-phosphate acyltransferase 2, mitochondrial	1753.81	-4.32643e-07	0.0014427	6.91234e-07	0.000189744
ENSG00000002079.14	MYH16	transcribed_unitary_pseudogene	Q9H6N6	MYH16_HUMAN	Putative uncharacterized protein MYH16	9219.3	-1.46893e-07	0.0014427	1.26017e-06	0.000333987
ENSG00000185650.10	ZFP36L1	protein_coding	Q07352	TISB_HUMAN	mRNA decay activator protein ZFP36L1	1562.07	-3.96552e-07	0.0014427	1.49778e-06	0.00038373
ENSG00000178127.13	NDUFV2	protein_coding	P19404	NDUV2_HUMAN	NADH dehydrogenase [ubiquinone] flavoprotein 2, mitochondrial	210236	0.766192	0.196929	3.60932e-06	0.000894879
ENSG00000107175.12	CREB3	protein_coding	O43889	CREB3_HUMAN	Cyclic AMP-responsive element-binding protein 3	1371.99	-3.69844e-07	0.0014427	4.81826e-06	0.00115729
ENSG00000213676.13	ATF6B	protein_coding	Q99941	ATF6B_HUMAN	Cyclic AMP-dependent transcription factor ATF-6 beta	6057.29	1.41109e-07	0.0014427	1.30861e-05	0.00304787
ENSG00000064763.11	FAR2	protein_coding	Q96K12	FACR2_HUMAN	Fatty acyl-CoA reductase 2	3009.68	-1.3867e-07	0.0014427	1.36749e-05	0.00309133
ENSG00000136717.15	BIN1	protein_coding	O00499	BIN1_HUMAN	Myc box-dependent-interacting protein 1	85769.5	0.823173	0.235787	1.60969e-05	0.00353487
ENSG00000164815.11	ORC5	protein_coding	O43913	ORC5_HUMAN	Origin recognition complex subunit 5	2967.43	-2.01715e-07	0.0014427	2.16388e-05	0.00461988
ENSG00000167272.11	POP5	protein_coding	Q969H6	POP5_HUMAN	Ribonuclease P/MRP protein subunit POP5	2258.06	-2.05183e-07	0.0014427	2.71376e-05	0.00563728
ENSG00000067715.14	SYT1	protein_coding	P21579	SYT1_HUMAN	Synaptotagmin-1	150957	1.47351	0.450869	3.04458e-05	0.00615807
ENSG00000100884.9	CPNE6	protein_coding	O95741	CPNE6_HUMAN	Copine-6	2034.06	-1.73032e-07	0.0014427	3.29969e-05	0.00650292
ENSG00000022556.16	NLRP2	protein_coding	Q9NX02	NALP2_HUMAN	NACHT, LRR and PYD domains-containing protein 2	40041.3	-1.50245	0.481918	4.0306e-05	0.0077448
ENSG00000163209.15	SPRR3	protein_coding	Q9UBC9	SPRR3_HUMAN	Small proline-rich protein 3	4405.45	1.60947e-06	0.0014427	4.90002e-05	0.00918574
ENSG00000143799.14	PARP1	protein_coding	P09874	PARP1_HUMAN	Poly [ADP-ribose] polymerase 1	75666.4	-0.921582	0.298398	6.44227e-05	0.0116104
ENSG00000085563.15	ABCB1	protein_coding	P08183	MDR1_HUMAN	ATP-dependent translocase ABCB1	726.974	4.73624e-07	0.0014427	6.49553e-05	0.0116104
ENSG00000004059.11	ARF5	protein_coding	P84085	ARF5_HUMAN	ADP-ribosylation factor 5	219870	0.436791	0.14164	6.83961e-05	0.0119476
ENSG00000105141.6	CASP14	protein_coding	P31944	CASPE_HUMAN	Caspase-14	36507.7	1.34025	0.471198	0.000116815	0.0197154
ENSG00000104419.17	NDRG1	protein_coding	Q92597	NDRG1_HUMAN	Protein NDRG1	158251	0.769867	0.266259	0.000117995	0.0197154
ENSG00000128591.16	FLNC	protein_coding	Q14315	FLNC_HUMAN	Filamin-C	21140.7	-1.54402e-07	0.00144269	0.000127158	0.0207943
ENSG00000104921.15	FCER2	protein_coding	P06734	FCER2_HUMAN	Low affinity immunoglobulin epsilon Fc receptor	1282.52	2.70995e-07	0.0014427	0.000135844	0.021752
ENSG00000183091.20	NEB	protein_coding	P20929	NEBU_HUMAN	Nebulin	10940.6	1.14767	0.407753	0.000139951	0.0219523
ENSG00000163735.7	CXCL5	protein_coding	P42830	CXCL5_HUMAN	C-X-C motif chemokine 5	942.36	-3.09988e-07	0.0014427	0.000167256	0.0257107
ENSG00000046653.15	GPM6B	protein_coding	Q13491	GPM6B_HUMAN	Neuronal membrane glycoprotein M6-b	270205	1.81051	0.673299	0.000203228	0.0306276
ENSG00000160307.10	S100B	protein_coding	P04271	S100B_HUMAN	Protein S100-B	187261	1.50851	0.578658	0.0002169	0.0320595
ENSG00000149635.3	OCSTAMP	protein_coding	Q9BR26	OCSTP_HUMAN	Osteoclast stimulatory transmembrane protein	1003.86	-1.16729e-07	0.0014427	0.000261534	0.0379274
ENSG00000136811.16	ODF2	protein_coding	Q5BJF6	ODFP2_HUMAN	Outer dense fiber protein 2	4715.15	-1.59708e-08	0.0014427	0.000280377	0.0399069
ENSG00000244734.4	HBB	protein_coding	P68871	HBB_HUMAN	Hemoglobin subunit beta	84529.1	1.01493	0.392475	0.000286535	0.040042
ENSG00000105409.19	ATP1A3	protein_coding	P13637	AT1A3_HUMAN	Sodium/potassium-transporting ATPase subunit alpha-3	405684	1.67688	0.748688	0.000510974	0.0701311
ENSG00000157087.20	ATP2B2	protein_coding	Q01814	AT2B2_HUMAN	Plasma membrane calcium-transporting ATPase 2	26163.4	1.21496	0.540826	0.000552811	0.0745422
ENSG00000150625.16	GPM6A	protein_coding	P51674	GPM6A_HUMAN	Neuronal membrane glycoprotein M6-a	81417.3	1.58543	0.751109	0.000629975	0.0834825
ENSG00000182645.6	CCDC172	protein_coding	P0C7W6	CC172_HUMAN	Coiled-coil domain-containing protein 172	84478.5	-1.6659e-07	0.00144269	0.000674537	0.0858275
ENSG00000092068.20	SLC7A8	protein_coding	Q9UHI5	LAT2_HUMAN	Large neutral amino acids transporter small subunit 2	19084.6	0.87441	0.394807	0.000683262	0.0858275
ENSG00000105767.3	CADM4	protein_coding	Q8NFZ8	CADM4_HUMAN	Cell adhesion molecule 4	26052.8	1.66664	0.809024	0.000700816	0.0858275
ENSG00000167792.13	NDUFV1	protein_coding	P49821	NDUV1_HUMAN	NADH dehydrogenase [ubiquinone] flavoprotein 1, mitochondrial	95295.2	0.777678	0.359585	0.000702625	0.0858275
ENSG00000136830.12	NIBAN2	protein_coding	Q96TA1	NIBA2_HUMAN	Protein Niban 2	603660	0.288022	0.129998	0.000703504	0.0858275
ENSG00000100292.18	HMOX1	protein_coding	P09601	HMOX1_HUMAN	Heme oxygenase 1	351450	0.920201	0.419508	0.000718349	0.0862692
ENSG00000145247.12	OCIAD2	protein_coding	Q56VL3	OCAD2_HUMAN	OCIA domain-containing protein 2	12921	1.44064	0.680221	0.000784416	0.0927542
ENSG00000157379.14	DHRS1	protein_coding	Q96LJ7	DHRS1_HUMAN	Dehydrogenase/reductase SDR family member 1	102490	-1.00367e-05	0.0014427	0.000840897	0.0979263
ENSG00000127951.8	FGL2	protein_coding	Q14314	FGL2_HUMAN	Fibroleukin	88766.9	1.37184	0.76846	0.000885486	0.10158
ENSG00000145912.9	NHP2	protein_coding	Q9NX24	NHP2_HUMAN	H/ACA ribonucleoprotein complex subunit 2	16452.5	-1.36214e-05	0.0014427	0.000921113	0.104113
ENSG00000115414.21	FN1	protein_coding	P02751	FINC_HUMAN	Fibronectin	693.789	-1.14154e-07	0.0014427	0.000946292	0.105409
ENSG00000100504.17	PYGL	protein_coding	P06737	PYGL_HUMAN	Glycogen phosphorylase, liver form	528173	0.354553	0.172055	0.000965231	0.105982
ENSG00000188536.13	HBA2	protein_coding	P69905	HBA_HUMAN	Hemoglobin subunit alpha	73862.8	1.05864	0.528036	0.000988095	0.106965
ENSG00000157103.12	SLC6A1	protein_coding	P30531	SC6A1_HUMAN	Sodium- and chloride-dependent GABA transporter 1	12752.2	1.3228	0.729615	0.00110307	0.116712
ENSG00000172260.15	NEGR1	protein_coding	Q7Z3B1	NEGR1_HUMAN	Neuronal growth regulator 1	20278.8	1.6885	0.887522	0.00111908	0.116712
ENSG00000136688.11	IL36G	protein_coding	Q9NZH8	IL36G_HUMAN	Interleukin-36 gamma	420.859	2.19887e-07	0.0014427	0.00113707	0.116712
ENSG00000197746.14	PSAP	protein_coding	P07602	SAP_HUMAN	Prosaposin	1.87293e+06	-0.270496	0.137288	0.00113888	0.116712
ENSG00000008394.13	MGST1	protein_coding	P10620	MGST1_HUMAN	Microsomal glutathione S-transferase 1	999807	-2.155e-05	0.00144271	0.00115635	0.116943
ENSG00000163328.14	GPR155	protein_coding	Q7Z3F1	GP155_HUMAN	Integral membrane protein GPR155	18973.8	0.926474	0.478792	0.00119832	0.119615
ENSG00000131495.9	NDUFA2	protein_coding	O43678	NDUA2_HUMAN	NADH dehydrogenase [ubiquinone] 1 alpha subcomplex subunit 2	80037	0.714761	0.376285	0.00127857	0.125988
ENSG00000134198.10	TSPAN2	protein_coding	O60636	TSN2_HUMAN	Tetraspanin-2	346636	2.17557	0.820679	0.0013884	0.135079
ENSG00000106976.21	DNM1	protein_coding	Q05193	DYN1_HUMAN	Dynamin-1	116975	1.13333	0.639518	0.00140805	0.135279
ENSG00000130226.17	DPP6	protein_coding	P42658	DPP6_HUMAN	Dipeptidyl aminopeptidase-like protein 6	14305.3	1.66646	1.06351	0.00148394	0.140809
ENSG00000102003.11	SYP	protein_coding	P08247	SYPH_HUMAN	Synaptophysin	28761.1	1.29256	0.787266	0.00153194	0.143592
ENSG00000008056.14	SYN1	protein_coding	P17600	SYN1_HUMAN	Synapsin-1	32396.7	1.49965	0.861472	0.00155079	0.143607
ENSG00000115840.14	SLC25A12	protein_coding	O75746	S2512_HUMAN	Electrogenic aspartate/glutamate antiporter SLC25A12, mitochondrial	141686	0.786547	0.460217	0.00157757	0.144348
ENSG00000122873.12	CISD1	protein_coding	Q9NZ45	CISD1_HUMAN	CDGSH iron-sulfur domain-containing protein 1	138662	0.233651	0.133762	0.00170809	0.154451
ENSG00000030110.13	BAK1	protein_coding	Q16611	BAK_HUMAN	Bcl-2 homologous antagonist/killer	82391.5	-0.291287	0.169316	0.00175385	0.156142
ENSG00000018625.15	ATP1A2	protein_coding	P50993	AT1A2_HUMAN	Sodium/potassium-transporting ATPase subunit alpha-2	51835.8	1.23072	0.833805	0.00177148	0.156142
ENSG00000109107.14	ALDOC	protein_coding	P09972	ALDOC_HUMAN	Fructose-bisphosphate aldolase C	62519.6	0.855405	0.502029	0.00178774	0.156142
ENSG00000143556.9	S100A7	protein_coding	P31151	S10A7_HUMAN	Protein S100-A7	71896.5	1.93645	1.2485	0.00182537	0.157638
ENSG00000069535.14	MAOB	protein_coding	P27338	AOFB_HUMAN	Amine oxidase [flavin-containing] B	9770.54	0.834463	0.530696	0.00193082	0.164892
ENSG00000173369.17	C1QB	protein_coding	P02746	C1QB_HUMAN	Complement C1q subcomponent subunit B	27072.8	0.903413	0.565141	0.00203667	0.17202
ENSG00000112299.8	VNN1	protein_coding	O95497	VNN1_HUMAN	Pantetheinase	42214.7	-1.65349e-07	0.00144269	0.00207813	0.173614
ENSG00000164258.12	NDUFS4	protein_coding	O43181	NDUS4_HUMAN	NADH dehydrogenase [ubiquinone] iron-sulfur protein 4, mitochondrial	82035.1	0.753767	0.494742	0.00211168	0.174352
ENSG00000243244.7	STON1	protein_coding	Q9Y6Q2	STON1_HUMAN	Stonin-1	5740.39	3.65701e-07	0.00144269	0.00213904	0.174352
ENSG00000080493.18	SLC4A4	protein_coding	Q9Y6R1	S4A4_HUMAN	Electrogenic sodium bicarbonate cotransporter 1	21411.9	1.26798	0.901806	0.00215501	0.174352
ENSG00000162882.15	HAAO	protein_coding	P46952	3HAO_HUMAN	3-hydroxyanthranilate 3,4-dioxygenase	50787.5	-0.376133	0.241474	0.00219774	0.175951
ENSG00000105695.15	MAG	protein_coding	P20916	MAG_HUMAN	Myelin-associated glycoprotein	225566	1.22925	0.871008	0.00222689	0.175951
ENSG00000125505.17	MBOAT7	protein_coding	Q96N66	MBOA7_HUMAN	Lysophospholipid acyltransferase 7	227306	-0.445489	0.296468	0.00224346	0.175951
ENSG00000134551.13	PRH2	protein_coding	P02810	PRPC_HUMAN	Salivary acidic proline-rich phosphoprotein 1/2	258.205	2.09147e-07	0.0014427	0.00242727	0.187685
ENSG00000099365.11	STX1B	protein_coding	P61266	STX1B_HUMAN	Syntaxin-1B	47758.3	1.35073	0.963391	0.00245543	0.187685
ENSG00000168314.18	MOBP	protein_coding	Q13875	MOBP_HUMAN	Myelin-associated oligodendrocyte basic protein	103597	1.41901	1.04493	0.00246632	0.187685
ENSG00000148798.11	INA	protein_coding	Q16352	AINX_HUMAN	Alpha-internexin	52716	2.29737	1.11654	0.00256683	0.193418
ENSG00000013297.12	CLDN11	protein_coding	O75508	CLD11_HUMAN	Claudin-11	744630	5.8375e-06	0.0014427	0.00262689	0.196022
ENSG00000110436.13	SLC1A2	protein_coding	P43004	EAA2_HUMAN	Excitatory amino acid transporter 2	75862.2	1.13544	1.06024	0.00297817	0.220098
ENSG00000183044.12	ABAT	protein_coding	P80404	GABT_HUMAN	4-aminobutyrate aminotransferase, mitochondrial	33917.7	0.518253	0.412463	0.00313494	0.229478
ENSG00000132639.13	SNAP25	protein_coding	P60880	SNP25_HUMAN	Synaptosomal-associated protein 25	63180	1.44443	1.56808	0.003225	0.231683
ENSG00000163531.17	NFASC	protein_coding	O94856	NFASC_HUMAN	Neurofascin	21422.5	1.07503	0.9523	0.00322535	0.231683
ENSG00000144040.13	SFXN5	protein_coding	Q8TD22	SFXN5_HUMAN	Sideroflexin-5	43060.2	0.778069	0.997057	0.00346057	0.246277
ENSG00000087258.16	GNAO1	protein_coding	P09471	GNAO_HUMAN	Guanine nucleotide-binding protein G(o) subunit alpha	83341.7	1.62261	1.50738	0.00359378	0.251493
ENSG00000198794.12	SCAMP5	protein_coding	Q8TAC9	SCAM5_HUMAN	Secretory carrier-associated membrane protein 5	5280.73	2.61061e-07	0.0014427	0.00360822	0.251493
ENSG00000140749.9	IGSF6	protein_coding	O95976	IGSF6_HUMAN	Immunoglobulin superfamily member 6	61840	1.43567e-05	0.0014427	0.0036666	0.251493
ENSG00000068971.14	PPP2R5B	protein_coding	Q15173	2A5B_HUMAN	Serine/threonine-protein phosphatase 2A 56 kDa regulatory subunit beta isoform	4045.77	3.08466e-07	0.00144269	0.00371481	0.251493
ENSG00000161955.17	TNFSF13	protein_coding	O75888	TNF13_HUMAN	Tumor necrosis factor ligand superfamily member 13	541080	0.554353	0.708978	0.00372572	0.251493
ENSG00000004939.16	SLC4A1	protein_coding	P02730	B3AT_HUMAN	Band 3 anion transport protein	36237.3	1.95123e-07	0.00144269	0.00375141	0.251493
ENSG00000164898.13	FMC1	protein_coding	Q96HJ9	FMC1_HUMAN	Protein FMC1 homolog	31472.3	-0.305229	0.299979	0.0037629	0.251493
ENSG00000133315.12	MACROD1	protein_coding	Q9BQ69	MACD1_HUMAN	ADP-ribose glycohydrolase MACROD1	30084.7	-9.12022e-06	0.0014427	0.00391726	0.259552
ENSG00000018236.15	CNTN1	protein_coding	Q12860	CNTN1_HUMAN	Contactin-1	81123.9	1.09496	2.0471	0.00399817	0.262649
ENSG00000168918.14	INPP5D	protein_coding	Q92835	SHIP1_HUMAN	Phosphatidylinositol 3,4,5-trisphosphate 5-phosphatase 1	88279.8	1.65124e-05	0.0014427	0.00410089	0.267114
ENSG00000197355.11	UAP1L1	protein_coding	Q3KQV9	UAP1L_HUMAN	UDP-N-acetylhexosamine pyrophosphorylase-like protein 1	267839	1.80072e-05	0.0014427	0.00422239	0.272716
ENSG00000081277.13	PKP1	protein_coding	Q13835	PKP1_HUMAN	Plakophilin-1	4479.52	-5.12216e-06	0.0014427	0.00428053	0.274168
ENSG00000176956.13	LY6H	protein_coding	O94772	LY6H_HUMAN	Lymphocyte antigen 6H	15732.3	2.64128e-06	0.0014427	0.00451589	0.286852
ENSG00000108797.12	CNTNAP1	protein_coding	P78357	CNTP1_HUMAN	Contactin-associated protein 1	35808.8	1.15968	1.78579	0.00460664	0.290218
ENSG00000164307.13	ERAP1	protein_coding	Q9NZ08	ERAP1_HUMAN	Endoplasmic reticulum aminopeptidase 1	689224	-2.13392e-05	0.0014427	0.00467485	0.292121
ENSG00000136854.24	STXBP1	protein_coding	P61764	STXB1_HUMAN	Syntaxin-binding protein 1	154538	4.95284e-06	0.0014427	0.00484643	0.299646
ENSG00000120500.18	ARR3	protein_coding	P36575	ARRC_HUMAN	Arrestin-C	3564.92	2.01922e-07	0.0014427	0.00487324	0.299646
ENSG00000168530.16	MYL1	protein_coding	P05976	MYL1_HUMAN	Myosin light chain 1/3, skeletal muscle isoform	233641	-1.35918e-07	0.00144269	0.00502724	0.306662
ENSG00000105649.10	RAB3A	protein_coding	P20336	RAB3A_HUMAN	Ras-related protein Rab-3A	53241.4	2.74587e-06	0.0014427	0.00522335	0.316115
ENSG00000141279.17	NPEPPS	protein_coding	P55786	PSA_HUMAN	Puromycin-sensitive aminopeptidase	506956	2.6236e-05	0.00144269	0.00536005	0.321854
ENSG00000116147.17	TNR	protein_coding	Q92752	TENR_HUMAN	Tenascin-R	7616.03	2.20402e-07	0.0014427	0.00543556	0.323859
ENSG00000151729.11	SLC25A4	protein_coding	P12235	ADT1_HUMAN	ADP/ATP translocase 1	437254	4.39032e-06	0.0014427	0.00550062	0.325214
ENSG00000077721.16	UBE2A	protein_coding	P49459	UBE2A_HUMAN	Ubiquitin-conjugating enzyme E2 A	45805.8	1.5357e-05	0.00144269	0.00555475	0.32525
ENSG00000135069.14	PSAT1	protein_coding	Q9Y617	SERC_HUMAN	Phosphoserine aminotransferase	318256	-7.44876e-06	0.00144269	0.00558588	0.32525
ENSG00000159189.12	C1QC	protein_coding	P02747	C1QC_HUMAN	Complement C1q subcomponent subunit C	76358.5	6.40268e-06	0.0014427	0.00577592	0.333787
ENSG00000154917.11	RAB6B	protein_coding	Q9NRW1	RAB6B_HUMAN	Ras-related protein Rab-6B	19741.8	2.12377e-07	0.00144269	0.00603719	0.344432
ENSG00000011376.12	LARS2	protein_coding	Q15031	SYLM_HUMAN	Leucine--tRNA ligase, mitochondrial	50091	-1.78846e-05	0.00144269	0.00604975	0.344432
ENSG00000225697.13	SLC26A6	protein_coding	Q9BXS9	S26A6_HUMAN	Solute carrier family 26 member 6	17116.5	-1.18583e-05	0.00144269	0.00614746	0.347422
ENSG00000136010.14	ALDH1L2	protein_coding	Q3SY69	AL1L2_HUMAN	Mitochondrial 10-formyltetrahydrofolate dehydrogenase	51521	-5.44629e-06	0.00144269	0.0062304	0.348197
ENSG00000104833.12	TUBB4A	protein_coding	P04350	TBB4A_HUMAN	Tubulin beta-4A chain	287469	7.08433e-06	0.00144269	0.00628082	0.348197
ENSG00000085117.12	CD82	protein_coding	P27701	CD82_HUMAN	CD82 antigen	288080	-1.8108e-05	0.00144269	0.00629708	0.348197
ENSG00000116729.14	WLS	protein_coding	Q5T9L3	WLS_HUMAN	Protein wntless homolog	13271.6	-5.70095e-06	0.00144269	0.00644843	0.354019
ENSG00000129244.9	ATP1B2	protein_coding	P14415	AT1B2_HUMAN	Sodium/potassium-transporting ATPase subunit beta-2	64042.4	4.14106e-06	0.0014427	0.00650813	0.354762
ENSG00000143858.12	SYT2	protein_coding	Q8N9I0	SYT2_HUMAN	Synaptotagmin-2	9440.31	3.70984e-06	0.00144269	0.00669625	0.360717
ENSG00000197971.16	MBP	protein_coding	P02686	MBP_HUMAN	Myelin basic protein	787208	5.18969e-06	0.0014427	0.00671124	0.360717
ENSG00000111669.15	TPI1	protein_coding	P60174	TPIS_HUMAN	Triosephosphate isomerase	1.65e+06	1.77043e-05	0.00144269	0.00698715	0.37276
ENSG00000105755.8	ETHE1	protein_coding	O95571	ETHE1_HUMAN	Persulfide dioxygenase ETHE1, mitochondrial	508478	-1.42704e-05	0.00144269	0.0070323	0.37276
ENSG00000185088.14	RPS27L	protein_coding	Q71UM5	RS27L_HUMAN	40S ribosomal protein S27-like	167734	-1.28755e-05	0.00144269	0.00729341	0.383953
ENSG00000165478.7	HEPACAM	protein_coding	Q14CZ8	HECAM_HUMAN	Hepatocyte cell adhesion molecule	56735.9	-2.29582e-06	0.00144269	0.00747138	0.390646
ENSG00000253506.3	NACA2	protein_coding	Q9H009	NACA2_HUMAN	Nascent polypeptide-associated complex subunit alpha-2	2278.92	-2.09284e-07	0.00144269	0.00771684	0.400113
ENSG00000037241.7	RPL26L1	protein_coding	Q9UNX3	RL26L_HUMAN	60S ribosomal protein L26-like 1	26507.5	-6.27161e-06	0.00144269	0.00775655	0.400113
ENSG00000072818.12	ACAP1	protein_coding	Q15027	ACAP1_HUMAN	Arf-GAP with coiled-coil, ANK repeat and PH domain-containing protein 1	36473.8	1.23351e-05	0.00144269	0.00793303	0.406489
ENSG00000277586.4	NEFL	protein_coding	P07196	NFL_HUMAN	Neurofilament light polypeptide	30515.3	2.92877e-06	0.0014427	0.00802051	0.407147
ENSG00000143878.10	RHOB	protein_coding	P62745	RHOB_HUMAN	Rho-related GTP-binding protein RhoB	128782	4.09711e-06	0.00144269	0.00816901	0.407147
ENSG00000153208.17	MERTK	protein_coding	Q12866	MERTK_HUMAN	Tyrosine-protein kinase Mer	6404.18	2.29033e-07	0.00144269	0.00823634	0.407147
ENSG00000145335.17	SNCA	protein_coding	P37840	SYUA_HUMAN	Alpha-synuclein	113306	8.41192e-06	0.00144269	0.00825617	0.407147
ENSG00000166165.13	CKB	protein_coding	P12277	KCRB_HUMAN	Creatine kinase B-type	53486	4.13204e-06	0.00144269	0.0082591	0.407147
ENSG00000136541.15	ERMN	protein_coding	Q8TAM6	ERMIN_HUMAN	Ermin	3172.7	2.51863e-07	0.0014427	0.0082833	0.407147
ENSG00000005483.21	KMT2E	protein_coding	Q8IZD2	KMT2E_HUMAN	Inactive histone-lysine N-methyltransferase 2E	1886.26	-2.34612e-07	0.00144269	0.00831668	0.407147
ENSG00000057294.16	PKP2	protein_coding	Q99959	PKP2_HUMAN	Plakophilin-2	7976.78	-1.14657e-05	0.00144269	0.00847842	0.411648
ENSG00000171557.17	FGG	protein_coding	P02679	FIBG_HUMAN	Fibrinogen gamma chain	12835.8	4.47064e-06	0.00144269	0.0085522	0.411648
ENSG00000182199.11	SHMT2	protein_coding	P34897	GLYM_HUMAN	Serine hydroxymethyltransferase, mitochondrial	399859	-1.38605e-05	0.00144269	0.00858878	0.411648
ENSG00000266964.6	FXYD1	protein_coding	O00168	PLM_HUMAN	Phospholemman	8024.38	3.10159e-06	0.00144269	0.00862287	0.411648
ENSG00000183741.12	CBX6	protein_coding	O95503	CBX6_HUMAN	Chromobox protein homolog 6	111.036	2.34438e-07	0.0014427	0.00869111	0.412345
ENSG00000106028.11	SSBP1	protein_coding	Q04837	SSBP_HUMAN	Single-stranded DNA-binding protein, mitochondrial	265562	-1.64753e-05	0.00144269	0.00892149	0.417972
ENSG00000163032.12	VSNL1	protein_coding	P62760	VISL1_HUMAN	Visinin-like protein 1	56203.3	2.66482e-06	0.0014427	0.00895692	0.417972
ENSG00000017260.20	ATP2C1	protein_coding	P98194	AT2C1_HUMAN	Calcium-transporting ATPase type 2C member 1	28632.1	1.56642e-05	0.00144269	0.00897286	0.417972
ENSG00000160223.17	ICOSLG	protein_coding	O75144	ICOSL_HUMAN	ICOS ligand	18891.9	1.47655e-05	0.00144269	0.00910986	0.420875
ENSG00000100138.15	SNU13	protein_coding	P55769	NH2L1_HUMAN	NHP2-like protein 1	166280	-2.22553e-05	0.00144268	0.0091447	0.420875
ENSG00000081760.17	AACS	protein_coding	Q86V21	AACS_HUMAN	Acetoacetyl-CoA synthetase	49023.8	1.05542e-05	0.00144269	0.00928421	0.424753
ENSG00000176978.14	DPP7	protein_coding	Q9UHL4	DPP2_HUMAN	Dipeptidyl peptidase 2	249511	-7.05995e-06	0.00144269	0.00977045	0.444353
ENSG00000237289.10	CKMT1B	protein_coding	P12532	KCRU_HUMAN	Creatine kinase U-type, mitochondrial	115576	3.55827e-06	0.00144269	0.00986411	0.445974
ENSG00000137959.17	IFI44L	protein_coding	Q53G44	IF44L_HUMAN	Interferon-induced protein 44-like	21568.6	1.49995e-07	0.00144269	0.0101174	0.454749
ENSG00000179091.5	CYC1	protein_coding	P08574	CY1_HUMAN	Cytochrome c1, heme protein, mitochondrial	280253	1.60013e-05	0.00144269	0.0108027	0.482728
ENSG00000129824.16	RPS4Y1	protein_coding	P22090	RS4Y1_HUMAN	40S ribosomal protein S4, Y isoform 1	27514.8	8.82695e-08	0.0014427	0.0108917	0.483893
ENSG00000185198.12	PRSS57	protein_coding	Q6UWY2	PRS57_HUMAN	Serine protease 57	6369.68	1.81078e-07	0.00144269	0.0112334	0.496206
ENSG00000064651.14	SLC12A2	protein_coding	P55011	S12A2_HUMAN	Solute carrier family 12 member 2	39558.5	7.16344e-06	0.00144269	0.0114471	0.502756
ENSG00000105655.19	ISYNA1	protein_coding	Q9NPH2	INO1_HUMAN	Inositol-3-phosphate synthase 1	117355	5.15741e-06	0.00144269	0.0118843	0.516884
ENSG00000023228.14	NDUFS1	protein_coding	P28331	NDUS1_HUMAN	NADH-ubiquinone oxidoreductase 75 kDa subunit, mitochondrial	136798	8.80308e-06	0.00144269	0.0119033	0.516884
ENSG00000155463.14	OXA1L	protein_coding	Q15070	OXA1L_HUMAN	Mitochondrial inner membrane protein OXA1L	105116	-1.42975e-05	0.00144269	0.0120216	0.518751
ENSG00000131042.15	LILRB2	protein_coding	Q8N423	LIRB2_HUMAN	Leukocyte immunoglobulin-like receptor subfamily B member 2	26702.4	6.77441e-06	0.00144269	0.0120956	0.518751
ENSG00000035862.12	TIMP2	protein_coding	P16035	TIMP2_HUMAN	Metalloproteinase inhibitor 2	129250	-6.85402e-06	0.00144269	0.0122507	0.518751
ENSG00000070214.16	SLC44A1	protein_coding	Q8WWI5	CTL1_HUMAN	Choline transporter-like protein 1	273506	6.6128e-06	0.00144269	0.0122572	0.518751
ENSG00000157368.11	IL34	protein_coding	Q6ZMJ4	IL34_HUMAN	Interleukin-34	160753	3.63096e-06	0.00144269	0.0122837	0.518751
ENSG00000167914.12	GSDMA	protein_coding	Q96QA5	GSDMA_HUMAN	Gasdermin-A	3430.61	2.09838e-07	0.00144269	0.0127537	0.535657
ENSG00000184979.10	USP18	protein_coding	Q9UMW8	UBP18_HUMAN	Ubl carboxyl-terminal hydrolase 18	2923.06	1.41751e-07	0.00144269	0.0133882	0.559247
ENSG00000077348.9	EXOSC5	protein_coding	Q9NQT4	EXOS5_HUMAN	Exosome complex component RRP46	14585.5	-1.17162e-05	0.00144269	0.0142396	0.590825
ENSG00000008277.15	ADAM22	protein_coding	Q9P0K1	ADA22_HUMAN	Disintegrin and metalloproteinase domain-containing protein 22	17487.8	2.66264e-06	0.00144269	0.0143644	0.590825
ENSG00000099377.14	HSD3B7	protein_coding	Q9H2F3	3BHS7_HUMAN	3 beta-hydroxysteroid dehydrogenase type 7	244072	-1.11962e-05	0.00144269	0.0144037	0.590825
ENSG00000171368.12	TPPP	protein_coding	O94811	TPPP_HUMAN	Tubulin polymerization-promoting protein	4151.6	1.65362e-07	0.00144269	0.0144516	0.590825
ENSG00000100448.4	CTSG	protein_coding	P08311	CATG_HUMAN	Cathepsin G	264716	2.77459e-06	0.00144269	0.0146716	0.592527
ENSG00000204655.12	MOG	protein_coding	Q16653	MOG_HUMAN	Myelin-oligodendrocyte glycoprotein	794125	3.17661e-06	0.00144269	0.0149025	0.592527
ENSG00000154639.19	CXADR	protein_coding	P78310	CXAR_HUMAN	Coxsackievirus and adenovirus receptor	2119.91	6.1512e-07	0.0014427	0.0149564	0.592527
ENSG00000167371.21	PRRT2	protein_coding	Q7Z6L0	PRRT2_HUMAN	Proline-rich transmembrane protein 2	9828.72	4.68433e-06	0.0014427	0.0149694	0.592527
ENSG00000055163.20	CYFIP2	protein_coding	Q96F07	CYFP2_HUMAN	Cytoplasmic FMR1-interacting protein 2	33498.1	7.9611e-06	0.00144269	0.0150481	0.592527
ENSG00000145824.13	CXCL14	protein_coding	O95715	CXL14_HUMAN	C-X-C motif chemokine 14	17660.3	-5.89798e-06	0.00144269	0.0150668	0.592527
ENSG00000198843.13	SELENOT	protein_coding	P62341	SELT_HUMAN	Thioredoxin reductase-like selenoprotein T	52942.2	9.84462e-06	0.00144269	0.0151537	0.592527
ENSG00000132382.15	MYBBP1A	protein_coding	Q9BQG0	MBB1A_HUMAN	Myb-binding protein 1A	52339	-9.42773e-06	0.00144269	0.0151724	0.592527
ENSG00000143387.14	CTSK	protein_coding	P43235	CATK_HUMAN	Cathepsin K	14348.8	3.3673e-06	0.00144269	0.0152532	0.592527
ENSG00000135472.9	FAIM2	protein_coding	Q9BWQ8	LFG2_HUMAN	Protein lifeguard 2	1286.65	-2.1921e-07	0.00144269	0.0153393	0.592527
ENSG00000112972.15	HMGCS1	protein_coding	Q01581	HMCS1_HUMAN	Hydroxymethylglutaryl-CoA synthase, cytoplasmic	28936	7.12852e-06	0.00144269	0.0153413	0.592527
ENSG00000119280.17	C1orf198	protein_coding	Q9H425	CA198_HUMAN	Uncharacterized protein C1orf198	5346.56	-1.97824e-07	0.00144269	0.0155749	0.598542
ENSG00000182621.18	PLCB1	protein_coding	Q9NQ66	PLCB1_HUMAN	1-phosphatidylinositol 4,5-bisphosphate phosphodiesterase beta-1	7387.38	3.07118e-06	0.00144269	0.0158108	0.604588
ENSG00000129003.19	VPS13C	protein_coding	Q709C8	VP13C_HUMAN	Intermembrane lipid transfer protein VPS13C	82634.6	1.47887e-05	0.00144268	0.0161943	0.610738
ENSG00000172232.10	AZU1	protein_coding	P20160	CAP7_HUMAN	Azurocidin	656775	3.09101e-06	0.00144269	0.0162051	0.610738
ENSG00000084234.18	APLP2	protein_coding	Q06481	APLP2_HUMAN	Amyloid beta precursor like protein 2	116365	-6.86634e-06	0.00144269	0.0162101	0.610738
ENSG00000134324.12	LPIN1	protein_coding	Q14693	LPIN1_HUMAN	Phosphatidate phosphatase LPIN1	33099.6	1.63806e-05	0.00144268	0.0164257	0.615843
ENSG00000144559.10	TAMM41	protein_coding	Q96BW9	TAM41_HUMAN	Phosphatidate cytidylyltransferase, mitochondrial	20595.2	-7.08904e-06	0.00144269	0.0170493	0.635669
ENSG00000214736.8	TOMM6	protein_coding	Q96B49	TOM6_HUMAN	Mitochondrial import receptor subunit TOM6 homolog	9610.38	1.56237e-07	0.00144269	0.0171812	0.635669
ENSG00000185565.12	LSAMP	protein_coding	Q13449	LSAMP_HUMAN	Limbic system-associated membrane protein	21613.9	2.48045e-06	0.00144269	0.0172054	0.635669
ENSG00000184792.16	OSBP2	protein_coding	Q969R2	OSBP2_HUMAN	Oxysterol-binding protein 2	51799.1	-5.35465e-06	0.00144269	0.0172853	0.635669
ENSG00000127540.12	UQCR11	protein_coding	O14957	QCR10_HUMAN	Cytochrome b-c1 complex subunit 10	102023	6.16404e-06	0.00144269	0.01746	0.636231
ENSG00000185215.11	TNFAIP2	protein_coding	Q03169	TNAP2_HUMAN	Tumor necrosis factor alpha-induced protein 2	72148.7	1.70874e-05	0.00144267	0.0174661	0.636231
ENSG00000149809.17	TM7SF2	protein_coding	O76062	ERG24_HUMAN	Delta(14)-sterol reductase TM7SF2	15302.1	9.516e-06	0.00144269	0.0176357	0.638791
ENSG00000153904.21	DDAH1	protein_coding	O94760	DDAH1_HUMAN	N(G),N(G)-dimethylarginine dimethylaminohydrolase 1	69540.3	3.80772e-08	0.0014427	0.0177937	0.638791
ENSG00000162706.13	CADM3	protein_coding	Q8N126	CADM3_HUMAN	Cell adhesion molecule 3	8794.44	2.1614e-06	0.00144269	0.0178549	0.638791
ENSG00000136003.16	ISCU	protein_coding	Q9H1K1	ISCU_HUMAN	Iron-sulfur cluster assembly enzyme ISCU	79757.8	-1.25348e-05	0.00144268	0.0178689	0.638791
ENSG00000174238.15	PITPNA	protein_coding	Q00169	PIPNA_HUMAN	Phosphatidylinositol transfer protein alpha isoform	339296	1.66312e-05	0.00144267	0.0180314	0.639989
ENSG00000101000.6	PROCR	protein_coding	Q9UNN8	EPCR_HUMAN	Endothelial protein C receptor	15754.5	5.01721e-06	0.00144269	0.0180689	0.639989
ENSG00000127955.17	GNAI1	protein_coding	P63096	GNAI1_HUMAN	Guanine nucleotide-binding protein G(i) subunit alpha-1	57249.8	6.10835e-06	0.00144269	0.0183653	0.647503
ENSG00000144843.11	ADPRH	protein_coding	P54922	ADPRH_HUMAN	ADP-ribosylhydrolase ARH1	73846	8.7461e-06	0.00144269	0.018615	0.650441
ENSG00000177666.17	PNPLA2	protein_coding	Q96AD5	PLPL2_HUMAN	Patatin-like phospholipase domain-containing protein 2	46703.2	-9.37819e-06	0.00144269	0.0186179	0.650441
ENSG00000151012.13	SLC7A11	protein_coding	Q9UPY5	XCT_HUMAN	Cystine/glutamate transporter	45611.9	6.00717e-06	0.00144269	0.0188659	0.654434
ENSG00000143153.13	ATP1B1	protein_coding	P05026	AT1B1_HUMAN	Sodium/potassium-transporting ATPase subunit beta-1	1.0042e+06	4.2349e-06	0.00144269	0.018975	0.654434
ENSG00000100985.7	MMP9	protein_coding	P14780	MMP9_HUMAN	Matrix metalloproteinase-9	686220	-4.75155e-06	0.00144269	0.0189938	0.654434
ENSG00000169397.4	RNASE3	protein_coding	P12724	ECP_HUMAN	Eosinophil cationic protein	80383.7	2.6877e-06	0.00144269	0.0190728	0.654434
ENSG00000168961.17	LGALS9	protein_coding	O00182	LEG9_HUMAN	Galectin-9	398422	1.06813e-05	0.00144269	0.0193148	0.655457
ENSG00000211896.7	IGHG1	IG_C_gene	P01857	IGHG1_HUMAN	Immunoglobulin heavy constant gamma 1	23117.5	3.81634e-06	0.00144269	0.0193569	0.655457
ENSG00000154358.23	OBSCN	protein_coding	Q5VST9	OBSCN_HUMAN	Obscurin	12115.4	-1.92993e-07	0.00144269	0.0193584	0.655457
ENSG00000140406.4	TLNRD1	protein_coding	Q9H1K6	TLRN1_HUMAN	Talin rod domain-containing protein 1	1252.03	-9.41759e-08	0.0014427	0.0201547	0.679313
ENSG00000101955.15	SRPX	protein_coding	P78539	SRPX_HUMAN	Sushi repeat-containing protein SRPX	2443.55	2.27479e-07	0.0014427	0.0202468	0.679313
ENSG00000030582.18	GRN	protein_coding	P28799	GRN_HUMAN	Progranulin	176143	-1.03529e-05	0.00144269	0.0203281	0.679313
ENSG00000005884.18	ITGA3	protein_coding	P26006	ITA3_HUMAN	Integrin alpha-3	120506	-8.49936e-06	0.00144269	0.0206264	0.685627
ENSG00000145431.11	PDGFC	protein_coding	Q9NRA1	PDGFC_HUMAN	Platelet-derived growth factor C	1427.65	1.9726e-07	0.00144269	0.0207641	0.685627
ENSG00000117115.13	PADI2	protein_coding	Q9Y2J8	PADI2_HUMAN	Protein-arginine deiminase type-2	46876.5	5.83853e-06	0.00144269	0.0208336	0.685627
ENSG00000166197.17	NOLC1	protein_coding	Q14978	NOLC1_HUMAN	Nucleolar and coiled-body phosphoprotein 1	26499.9	-7.72761e-06	0.00144269	0.0208739	0.685627
ENSG00000153395.10	LPCAT1	protein_coding	Q8NF37	PCAT1_HUMAN	Lysophosphatidylcholine acyltransferase 1	35623.1	-6.67924e-06	0.00144269	0.0216908	0.709429
ENSG00000099203.7	TMED1	protein_coding	Q13445	TMED1_HUMAN	Transmembrane emp24 domain-containing protein 1	89603.2	1.36202e-05	0.00144268	0.0225342	0.733888
ENSG00000107959.17	PITRM1	protein_coding	Q5JRX3	PREP_HUMAN	Presequence protease, mitochondrial	162941	-8.27793e-06	0.00144269	0.0229501	0.743702
ENSG00000054793.14	ATP9A	protein_coding	O75110	ATP9A_HUMAN	Probable phospholipid-transporting ATPase IIA	147165	-7.82026e-06	0.00144269	0.023029	0.743702
ENSG00000249437.8	NAIP	protein_coding	Q13075	BIRC1_HUMAN	Baculoviral IAP repeat-containing protein 1	49615.4	6.3129e-06	0.00144269	0.0235359	0.754957
ENSG00000120370.13	GORAB	protein_coding	Q5T7V8	GORAB_HUMAN	RAB6-interacting golgin	1934.99	2.09024e-07	0.00144269	0.0236102	0.754957
ENSG00000050820.17	BCAR1	protein_coding	P56945	BCAR1_HUMAN	Breast cancer anti-estrogen resistance protein 1	24093.7	-6.58425e-06	0.00144269	0.0236722	0.754957
ENSG00000137509.12	PRCP	protein_coding	P42785	PCP_HUMAN	Lysosomal Pro-X carboxypeptidase	545611	-1.30201e-05	0.00144268	0.0240586	0.764109
ENSG00000198225.5	FKBP1C	protein_coding	Q5VVH2	FKB1C_HUMAN	Peptidyl-prolyl cis-trans isomerase FKBP1C	3360.77	-1.24332e-07	0.00144269	0.0250968	0.793803
ENSG00000107317.13	PTGDS	protein_coding	P41222	PTGDS_HUMAN	Prostaglandin-H2 D-isomerase	151674	-4.13754e-06	0.00144269	0.0254875	0.802855
ENSG00000188603.22	CLN3	protein_coding	Q13286	CLN3_HUMAN	Battenin	41188.5	-8.02268e-06	0.00144269	0.0261333	0.814651
ENSG00000178372.8	CALML5	protein_coding	Q9NZT1	CALL5_HUMAN	Calmodulin-like protein 5	22292.9	3.37795e-06	0.00144269	0.0261926	0.814651
ENSG00000102172.16	SMS	protein_coding	P52788	SPSY_HUMAN	Spermine synthase	200130	1.73007e-05	0.00144266	0.0263562	0.814651
ENSG00000011295.16	TTC19	protein_coding	Q6DKK2	TTC19_HUMAN	Tetratricopeptide repeat protein 19, mitochondrial	15213.6	-8.58349e-06	0.00144269	0.0263693	0.814651
ENSG00000111275.13	ALDH2	protein_coding	P05091	ALDH2_HUMAN	Aldehyde dehydrogenase, mitochondrial	1.0329e+06	-6.92961e-06	0.00144269	0.0263919	0.814651
ENSG00000134851.13	TMEM165	protein_coding	Q9HC07	TM165_HUMAN	Transmembrane protein 165	85027.5	1.86241e-05	0.00144266	0.0268505	0.822707
ENSG00000204525.17	HLA-C	protein_coding	P10321	HLAC_HUMAN	HLA class I histocompatibility antigen, C alpha chain	570832	-7.97126e-06	0.00144269	0.026867	0.822707
ENSG00000120942.14	UBIAD1	protein_coding	Q9Y5Z9	UBIA1_HUMAN	UbiA prenyltransferase domain-containing protein 1	3113.61	3.24673e-06	0.00144269	0.0271817	0.827014
ENSG00000143632.15	ACTA1	protein_coding	P68133	ACTS_HUMAN	Actin, alpha skeletal muscle	135631	6.72355e-06	0.00144269	0.0272398	0.827014
ENSG00000114416.18	FXR1	protein_coding	P51114	FXR1_HUMAN	RNA-binding protein FXR1	58381.5	-1.38071e-05	0.00144267	0.027376	0.827014
ENSG00000239264.9	TXNDC5	protein_coding	Q8NBS9	TXND5_HUMAN	Thioredoxin domain-containing protein 5	541851	-1.00562e-05	0.00144268	0.027438	0.827014
ENSG00000128923.11	MINDY2	protein_coding	Q8NBR6	MINY2_HUMAN	Ubiquitin carboxyl-terminal hydrolase MINDY-2	906.751	1.86913e-07	0.00144269	0.0277956	0.83452
ENSG00000188167.9	TMPPE	protein_coding	Q6ZT21	TMPPE_HUMAN	Transmembrane protein with metallophosphoesterase domain	78937.1	8.59863e-06	0.00144269	0.0280245	0.837178
ENSG00000169762.17	TAPT1	protein_coding	Q6NXT6	TAPT1_HUMAN	Transmembrane anterior posterior transformation protein 1 homolog	63899.3	1.17312e-05	0.00144268	0.028102	0.837178
ENSG00000106565.18	TMEM176B	protein_coding	Q3YBM2	T176B_HUMAN	Transmembrane protein 176B	13613.4	-5.33049e-07	0.00144269	0.028893	0.855019
ENSG00000115977.21	AAK1	protein_coding	Q2M2I8	AAK1_HUMAN	AP2-associated protein kinase 1	140390	1.90378e-05	0.00144265	0.0289883	0.855019
ENSG00000184752.14	NDUFA12	protein_coding	Q9UI09	NDUAC_HUMAN	NADH dehydrogenase [ubiquinone] 1 alpha subcomplex subunit 12	58077.6	8.80459e-06	0.00144269	0.0290743	0.855019
ENSG00000155304.6	HSPA13	protein_coding	P48723	HSP13_HUMAN	Heat shock 70 kDa protein 13	89282	-8.51703e-06	0.00144269	0.0292648	0.855019
ENSG00000162813.18	BPNT1	protein_coding	O95861	BPNT1_HUMAN	3'(2'),5'-bisphosphate nucleotidase 1	130662	1.62077e-05	0.00144266	0.0293469	0.855019
ENSG00000204539.4	CDSN	protein_coding	Q15517	CDSN_HUMAN	Corneodesmosin	10481.8	9.12591e-08	0.00144269	0.0293683	0.855019
ENSG00000157500.12	APPL1	protein_coding	Q9UKG1	DP13A_HUMAN	DCC-interacting protein 13-alpha	57283.7	9.66752e-06	0.00144268	0.0295722	0.857254
ENSG00000134255.14	CEPT1	protein_coding	Q9Y6K0	CEPT1_HUMAN	Choline/ethanolaminephosphotransferase 1	473793	-1.0269e-05	0.00144268	0.0296682	0.857254
ENSG00000113273.17	ARSB	protein_coding	P15848	ARSB_HUMAN	Arylsulfatase B	90511.4	8.53691e-06	0.00144269	0.0305199	0.878562
ENSG00000203791.15	EEF1AKMT2	protein_coding	Q5JPI9	EFMT2_HUMAN	EEF1A lysine methyltransferase 2	1461.5	-1.68613e-07	0.0014427	0.0308331	0.884266
ENSG00000185344.15	ATP6V0A2	protein_coding	Q9Y487	VPP2_HUMAN	V-type proton ATPase 116 kDa subunit a 2	35501.3	9.83794e-06	0.00144268	0.0313543	0.893085
ENSG00000132541.11	RIDA	protein_coding	P52758	RIDA_HUMAN	2-iminobutanoate/2-iminopropanoate deaminase	24133.6	-4.97134e-06	0.00144269	0.031373	0.893085
ENSG00000123268.9	ATF1	protein_coding	P18846	ATF1_HUMAN	Cyclic AMP-dependent transcription factor ATF-1	5370.15	1.08585e-07	0.00144269	0.0314962	0.893283
ENSG00000067048.17	DDX3Y	protein_coding	O15523	DDX3Y_HUMAN	ATP-dependent RNA helicase DDX3Y	18053.3	9.0088e-09	0.0014427	0.0325291	0.919185
ENSG00000111262.6	KCNA1	protein_coding	Q09470	KCNA1_HUMAN	Potassium voltage-gated channel subfamily A member 1	12483.1	1.64796e-06	0.00144269	0.034249	0.96132
ENSG00000082397.18	EPB41L3	protein_coding	Q9Y2J2	E41L3_HUMAN	Band 4.1-like protein 3	83771.1	1.16054e-05	0.00144268	0.0343299	0.96132
ENSG00000148339.13	SLC25A25	protein_coding	Q6KCM7	SCMC2_HUMAN	Calcium-binding mitochondrial carrier protein SCaMC-2	14489.8	6.95484e-06	0.00144269	0.034445	0.96132
ENSG00000123561.15	SERPINA7	protein_coding	P05543	THBG_HUMAN	Thyroxine-binding globulin	21589.7	2.5815e-06	0.00144269	0.0345205	0.96132
ENSG00000198692.10	EIF1AY	protein_coding	O14602	IF1AY_HUMAN	Eukaryotic translation initiation factor 1A, Y-chromosomal	13528.7	5.41579e-08	0.0014427	0.0359516	0.993889
ENSG00000172380.6	GNG12	protein_coding	Q9UBI6	GBG12_HUMAN	Guanine nucleotide-binding protein G(I)/G(S)/G(O) subunit gamma-12	105673	3.17626e-06	0.00144269	0.0359707	0.993889
ENSG00000116171.19	SCP2	protein_coding	P22307	SCP2_HUMAN	Sterol carrier protein 2	966214	-9.32914e-06	0.00144268	0.0360779	0.993889
ENSG00000167553.16	TUBA1C	protein_coding	Q9BQE3	TBA1C_HUMAN	Tubulin alpha-1C chain	5.36416e+06	1.74652e-05	0.00144265	0.0363973	0.995781
ENSG00000160124.9	MIX23	protein_coding	Q4VC31	MIX23_HUMAN	Protein MIX23	46146.6	-7.95867e-06	0.00144269	0.0365351	0.995781
ENSG00000119711.13	ALDH6A1	protein_coding	Q02252	MMSA_HUMAN	Methylmalonate-semialdehyde dehydrogenase [acylating], mitochondrial	84143.6	-8.02847e-06	0.00144269	0.0365353	0.995781
ENSG00000160226.16	CFAP410	protein_coding	O43822	CF410_HUMAN	Cilia- and flagella-associated protein 410	2808.28	-4.30485e-06	0.00144269	0.0368964	0.999402
ENSG00000196415.10	PRTN3	protein_coding	P24158	PRTN3_HUMAN	Myeloblastin	260307	1.93971e-06	0.00144269	0.0372959	0.999402
ENSG00000166128.13	RAB8B	protein_coding	Q92930	RAB8B_HUMAN	Ras-related protein Rab-8B	89318.7	1.39566e-05	0.00144267	0.037381	0.999402
ENSG00000064995.18	TAF11	protein_coding	Q15544	TAF11_HUMAN	Transcription initiation factor TFIID subunit 11	5894.54	7.52127e-08	0.0014427	0.0373997	0.999402
ENSG00000182534.14	MXRA7	protein_coding	P84157	MXRA7_HUMAN	Matrix-remodeling-associated protein 7	2773.17	-3.1836e-06	0.00144269	0.0378708	0.999402
ENSG00000112149.10	CD83	protein_coding	Q01151	CD83_HUMAN	CD83 antigen	29304.2	-7.75148e-06	0.00144269	0.037913	0.999402
ENSG00000066777.9	ARFGEF1	protein_coding	Q9Y6D6	BIG1_HUMAN	Brefeldin A-inhibited guanine nucleotide-exchange protein 1	34586.5	1.01021e-05	0.00144268	0.038047	0.999402
ENSG00000161929.15	SCIMP	protein_coding	Q6UWF3	SCIMP_HUMAN	SLP adapter and CSK-interacting membrane protein	1646.75	2.10607e-07	0.0014427	0.0383375	0.999402
ENSG00000167703.15	SLC43A2	protein_coding	Q8N370	LAT4_HUMAN	Large neutral amino acids transporter small subunit 4	27532.8	6.02354e-06	0.00144269	0.038369	0.999402
ENSG00000124145.6	SDC4	protein_coding	P31431	SDC4_HUMAN	Syndecan-4	35730.6	-6.40563e-06	0.00144269	0.0384053	0.999402
ENSG00000171860.5	C3AR1	protein_coding	Q16581	C3AR_HUMAN	C3a anaphylatoxin chemotactic receptor	13740.1	3.3612e-06	0.00144269	0.0384122	0.999402
ENSG00000120708.17	TGFBI	protein_coding	Q15582	BGH3_HUMAN	Transforming growth factor-beta-induced protein ig-h3	1.63263e+06	3.28677e-06	0.00144269	0.0384531	0.999402
ENSG00000104518.11	GSDMD	protein_coding	P57764	GSDMD_HUMAN	Gasdermin-D	61831.8	-0.000127416	0.00144552	0.038479	0.999402
ENSG00000276231.5	PIK3R6	protein_coding	Q5UE93	PI3R6_HUMAN	Phosphoinositide 3-kinase regulatory subunit 6	18537	7.37165e-06	0.00144269	0.0384886	0.999402
ENSG00000169282.18	KCNAB1	protein_coding	Q14722	KCAB1_HUMAN	Voltage-gated potassium channel subunit beta-1	101780	3.02799e-06	0.00144269	0.0386845	0.999914
ENSG00000110077.15	MS4A6A	protein_coding	Q9H2W1	M4A6A_HUMAN	Membrane-spanning 4-domains subfamily A member 6A	364.463	2.05672e-07	0.0014427	0.0393599	0.999914
ENSG00000087884.14	AAMDC	protein_coding	Q9H7C9	AAMDC_HUMAN	Mth938 domain-containing protein	11553.4	1.10378e-05	0.00144269	0.0396058	0.999914
ENSG00000065833.9	ME1	protein_coding	P48163	MAOX_HUMAN	NADP-dependent malic enzyme	296498	9.67935e-06	0.00144268	0.0399666	0.999914
ENSG00000075914.13	EXOSC7	protein_coding	Q15024	EXOS7_HUMAN	Exosome complex component RRP42	22341.5	-1.21e-05	0.00144267	0.0401302	0.999914
ENSG00000131459.13	GFPT2	protein_coding	O94808	GFPT2_HUMAN	Glutamine--fructose-6-phosphate aminotransferase [isomerizing] 2	60043.1	-7.75226e-06	0.00144269	0.0402505	0.999914
ENSG00000108179.14	PPIF	protein_coding	P30405	PPIF_HUMAN	Peptidyl-prolyl cis-trans isomerase F, mitochondrial	329728	-9.83848e-06	0.00144268	0.0403726	0.999914
ENSG00000162851.8	TFB2M	protein_coding	Q9H5Q4	TFB2M_HUMAN	Dimethyladenosine transferase 2, mitochondrial	19163.2	-6.73064e-06	0.00144269	0.0407323	0.999914
ENSG00000125814.17	NAPB	protein_coding	Q9H115	SNAB_HUMAN	Beta-soluble NSF attachment protein	12646.7	2.78844e-06	0.00144269	0.0407709	0.999914
ENSG00000140259.7	MFAP1	protein_coding	P55081	MFAP1_HUMAN	Microfibrillar-associated protein 1	7407.28	4.39165e-06	0.00144269	0.0408541	0.999914
ENSG00000185722.18	ANKFY1	protein_coding	Q9P2R3	ANFY1_HUMAN	Rabankyrin-5	103102	1.28238e-05	0.00144267	0.0409068	0.999914
ENSG00000072609.18	CHFR	protein_coding	Q96EP1	CHFR_HUMAN	E3 ubiquitin-protein ligase CHFR	1610.63	-3.86862e-07	0.0014427	0.041093	0.999914
ENSG00000166130.15	IKBIP	protein_coding	Q70UQ0	IKIP_HUMAN	Inhibitor of nuclear factor kappa-B kinase-interacting protein	64751.5	-9.25051e-06	0.00144268	0.0414853	0.999914
ENSG00000107738.20	VSIR	protein_coding	Q9H7M9	VISTA_HUMAN	V-type immunoglobulin domain-containing suppressor of T-cell activation	15035.7	-6.33862e-06	0.00144269	0.0414872	0.999914
ENSG00000108187.16	PBLD	protein_coding	P30039	PBLD_HUMAN	Phenazine biosynthesis-like domain-containing protein	14037	1.81104e-06	0.00144269	0.0420005	0.999914
ENSG00000150593.18	PDCD4	protein_coding	Q53EL6	PDCD4_HUMAN	Programmed cell death protein 4	71005.1	-5.83191e-06	0.00144269	0.0424134	0.999914
ENSG00000149269.10	PAK1	protein_coding	Q13153	PAK1_HUMAN	Serine/threonine-protein kinase PAK 1	47412.3	7.34772e-06	0.00144269	0.0426707	0.999914
ENSG00000167397.15	VKORC1	protein_coding	Q9BQB6	VKOR1_HUMAN	Vitamin K epoxide reductase complex subunit 1	148128	-9.80325e-06	0.00144268	0.0428399	0.999914
ENSG00000140564.13	FURIN	protein_coding	P09958	FURIN_HUMAN	Furin	6900.49	-7.48177e-06	0.00144269	0.0435572	0.999914
ENSG00000074317.11	SNCB	protein_coding	Q16143	SYUB_HUMAN	Beta-synuclein	8959.79	2.00688e-06	0.00144269	0.0436011	0.999914
ENSG00000133398.4	MED10	protein_coding	Q9BTT4	MED10_HUMAN	Mediator of RNA polymerase II transcription subunit 10	4438.31	1.27298e-07	0.00144269	0.0436905	0.999914
ENSG00000166575.17	TMEM135	protein_coding	Q86UB9	TM135_HUMAN	Transmembrane protein 135	23253.8	-7.19199e-06	0.00144269	0.0439205	0.999914
ENSG00000099139.14	PCSK5	protein_coding	Q92824	PCSK5_HUMAN	Proprotein convertase subtilisin/kexin type 5	15077	7.20618e-06	0.00144269	0.0443089	0.999914
ENSG00000134905.17	CARS2	protein_coding	Q9HA77	SYCM_HUMAN	Probable cysteine--tRNA ligase, mitochondrial	110893	-9.34609e-06	0.00144268	0.0448307	0.999914
ENSG00000168481.9	LGI3	protein_coding	Q8N145	LGI3_HUMAN	Leucine-rich repeat LGI family member 3	8400.96	1.88451e-06	0.00144269	0.0449499	0.999914
ENSG00000124608.5	AARS2	protein_coding	Q5JTZ9	SYAM_HUMAN	Alanine--tRNA ligase, mitochondrial	50353.5	-1.05901e-05	0.00144268	0.0452143	0.999914
ENSG00000105851.11	PIK3CG	protein_coding	P48736	PK3CG_HUMAN	Phosphatidylinositol 4,5-bisphosphate 3-kinase catalytic subunit gamma isoform	56135.3	9.70089e-06	0.00144268	0.0456068	0.999914
ENSG00000151470.13	C4orf33	protein_coding	Q8N1A6	CD033_HUMAN	UPF0462 protein C4orf33	35545.7	5.81181e-06	0.00144269	0.0457685	0.999914
ENSG00000159228.13	CBR1	protein_coding	P16152	CBR1_HUMAN	Carbonyl reductase [NADPH] 1	488722	1.31942e-05	0.00144266	0.0457872	0.999914
ENSG00000152932.8	RAB3C	protein_coding	Q96E17	RAB3C_HUMAN	Ras-related protein Rab-3C	25476.4	3.40396e-06	0.00144269	0.0458614	0.999914
ENSG00000169599.13	NFU1	protein_coding	Q9UMS0	NFU1_HUMAN	NFU1 iron-sulfur cluster scaffold homolog, mitochondrial	113922	-1.51021e-05	0.00144266	0.0459086	0.999914
ENSG00000123136.15	DDX39A	protein_coding	O00148	DX39A_HUMAN	ATP-dependent RNA helicase DDX39A	134632	1.17257e-05	0.00144267	0.0463305	0.999914
ENSG00000037757.14	MRI1	protein_coding	Q9BV20	MTNA_HUMAN	Methylthioribose-1-phosphate isomerase	20511	5.15428e-06	0.00144269	0.0464014	0.999914
ENSG00000107771.17	CCSER2	protein_coding	Q9H7U1	CCSE2_HUMAN	Serine-rich coiled-coil domain-containing protein 2	2329.26	-2.72663e-06	0.00144269	0.0478727	0.999914
ENSG00000280969.2	RPS4Y2	protein_coding	Q8TD47	RS4Y2_HUMAN	40S ribosomal protein S4, Y isoform 2	7298.56	3.92681e-08	0.0014427	0.0484179	0.999914
ENSG00000156110.15	ADK	protein_coding	P55263	ADK_HUMAN	Adenosine kinase	238121	-7.92627e-06	0.00144268	0.0484196	0.999914
ENSG00000169193.12	CCDC126	protein_coding	Q96EE4	CC126_HUMAN	Coiled-coil domain-containing protein 126	6285.41	-3.7039e-06	0.00144269	0.0485613	0.999914
ENSG00000166924.9	NYAP1	protein_coding	Q6ZVC0	NYAP1_HUMAN	Neuronal tyrosine-phosphorylated phosphoinositide-3-kinase adapter 1	19098.6	8.20544e-07	0.00144269	0.0488192	0.999914
ENSG00000188313.13	PLSCR1	protein_coding	O15162	PLS1_HUMAN	Phospholipid scramblase 1	53812.8	6.27785e-06	0.00144269	0.0489683	0.999914
ENSG00000170542.6	SERPINB9	protein_coding	P50453	SPB9_HUMAN	Serpin B9	129889	1.08261e-05	0.00144267	0.0489968	0.999914
ENSG00000104524.14	PYCR3	protein_coding	Q53H96	P5CR3_HUMAN	Pyrroline-5-carboxylate reductase 3	7792.82	-6.03096e-06	0.00144269	0.0493231	0.999914
ENSG00000134769.23	DTNA	protein_coding	Q9Y4J8	DTNA_HUMAN	Dystrobrevin alpha	6339.99	2.97898e-06	0.00144269	0.0493644	0.999914
ENSG00000184060.11	ADAP2	protein_coding	Q9NPF8	ADAP2_HUMAN	Arf-GAP with dual PH domain-containing protein 2	10266.4	6.50381e-06	0.00144269	0.0495975	0.999914
ENSG00000132274.16	TRIM22	protein_coding	Q8IYM9	TRI22_HUMAN	E3 ubiquitin-protein ligase TRIM22	164163	7.36988e-06	0.00144268	0.0496463	0.999914
ENSG00000131238.18	PPT1	protein_coding	P50897	PPT1_HUMAN	Palmitoyl-protein thioesterase 1	470394	7.67644e-06	0.00144268	0.0502311	0.999914
ENSG00000167721.11	TSR1	protein_coding	Q2NL82	TSR1_HUMAN	Pre-rRNA-processing protein TSR1 homolog	20018.7	-8.26922e-06	0.00144268	0.0511519	0.999914
ENSG00000171262.11	FAM98B	protein_coding	Q52LJ0	FA98B_HUMAN	Protein FAM98B	263737	-1.12997e-05	0.00144267	0.0517869	0.999914
ENSG00000130208.10	APOC1	protein_coding	P02654	APOC1_HUMAN	Apolipoprotein C-I	109092	-5.59717e-06	0.00144269	0.0523248	0.999914
ENSG00000160285.15	LSS	protein_coding	P48449	LSS_HUMAN	Lanosterol synthase	125344	-1.17236e-05	0.00144267	0.0523533	0.999914
ENSG00000142552.8	RCN3	protein_coding	Q96D15	RCN3_HUMAN	Reticulocalbin-3	12538.4	-2.23872e-06	0.00144269	0.0523824	0.999914
ENSG00000105379.10	ETFB	protein_coding	P38117	ETFB_HUMAN	Electron transfer flavoprotein subunit beta	357227	-8.27678e-06	0.00144268	0.0523928	0.999914
ENSG00000116584.20	ARHGEF2	protein_coding	Q92974	ARHG2_HUMAN	Rho guanine nucleotide exchange factor 2	95889.8	-1.12664e-05	0.00144267	0.0524671	0.999914
ENSG00000089177.19	KIF16B	protein_coding	Q96L93	KI16B_HUMAN	Kinesin-like protein KIF16B	6442.76	4.96923e-06	0.00144269	0.0533251	0.999914
ENSG00000058668.15	ATP2B4	protein_coding	P23634	AT2B4_HUMAN	Plasma membrane calcium-transporting ATPase 4	210339	-6.42019e-06	0.00144269	0.0533711	0.999914
ENSG00000005381.8	MPO	protein_coding	P05164	PERM_HUMAN	Myeloperoxidase	3.19254e+06	2.18372e-06	0.00144269	0.0537149	0.999914
ENSG00000166260.13	COX11	protein_coding	Q9Y6N1	COX11_HUMAN	Cytochrome c oxidase assembly protein COX11, mitochondrial	7874.91	-5.05995e-06	0.00144269	0.0538881	0.999914
ENSG00000197561.7	ELANE	protein_coding	P08246	ELNE_HUMAN	Neutrophil elastase	32797.5	2.14573e-06	0.00144269	0.0541132	0.999914
ENSG00000183155.5	RABIF	protein_coding	P47224	MSS4_HUMAN	Guanine nucleotide exchange factor MSS4	82437.4	4.73521e-06	0.00144269	0.0546489	0.999914
ENSG00000143612.21	C1orf43	protein_coding	Q9BWL3	CA043_HUMAN	Protein C1orf43	4453.3	-6.47877e-06	0.00144269	0.0551235	0.999914
ENSG00000178467.18	P4HTM	protein_coding	Q9NXG6	P4HTM_HUMAN	Transmembrane prolyl 4-hydroxylase	1035.25	1.54956e-07	0.00144269	0.0555236	0.999914
ENSG00000267855.6	NDUFA7	protein_coding	O95182	NDUA7_HUMAN	NADH dehydrogenase [ubiquinone] 1 alpha subcomplex subunit 7	26157	9.10279e-06	0.00144268	0.0557229	0.999914
ENSG00000172216.6	CEBPB	protein_coding	P17676	CEBPB_HUMAN	CCAAT/enhancer-binding protein beta	91085.7	-7.49629e-06	0.00144268	0.0558204	0.999914
ENSG00000186205.13	MTARC1	protein_coding	Q5VT66	MARC1_HUMAN	Mitochondrial amidoxime-reducing component 1	27385.4	9.86445e-06	0.00144268	0.0564798	0.999914
ENSG00000129250.12	KIF1C	protein_coding	O43896	KIF1C_HUMAN	Kinesin-like protein KIF1C	13303.4	-6.96088e-06	0.00144269	0.0565004	0.999914
ENSG00000185414.20	MRPL30	protein_coding	Q8TCC3	RM30_HUMAN	39S ribosomal protein L30, mitochondrial	21387.1	-8.13413e-06	0.00144268	0.0571616	0.999914
ENSG00000134955.12	SLC37A2	protein_coding	Q8TED4	G6PT3_HUMAN	Glucose-6-phosphate exchanger SLC37A2	102208	-4.041e-06	0.00144269	0.0572008	0.999914
ENSG00000138772.13	ANXA3	protein_coding	P12429	ANXA3_HUMAN	Annexin A3	38678	3.51676e-06	0.00144269	0.0572155	0.999914
ENSG00000196141.14	SPATS2L	protein_coding	Q9NUQ6	SPS2L_HUMAN	SPATS2-like protein	16925.8	-8.09538e-06	0.00144268	0.057287	0.999914
ENSG00000151640.13	DPYSL4	protein_coding	O14531	DPYL4_HUMAN	Dihydropyrimidinase-related protein 4	216143	1.17221e-05	0.00144267	0.0572895	0.999914
ENSG00000067369.14	TP53BP1	protein_coding	Q12888	TP53B_HUMAN	TP53-binding protein 1	71425.9	-0.000378926	0.00146905	0.0577451	0.999914
ENSG00000130826.18	DKC1	protein_coding	O60832	DKC1_HUMAN	H/ACA ribonucleoprotein complex subunit DKC1	59576.2	-8.84102e-06	0.00144268	0.0580506	0.999914
ENSG00000112992.18	NNT	protein_coding	Q13423	NNTM_HUMAN	NAD(P) transhydrogenase, mitochondrial	326985	-9.99098e-06	0.00144267	0.0583879	0.999914
ENSG00000164405.11	UQCRQ	protein_coding	O14949	QCR8_HUMAN	Cytochrome b-c1 complex subunit 8	120272	8.97541e-06	0.00144268	0.0584156	0.999914
ENSG00000172009.15	THOP1	protein_coding	P52888	THOP1_HUMAN	Thimet oligopeptidase	99801.3	1.17722e-05	0.00144267	0.0585334	0.999914
ENSG00000019991.18	HGF	protein_coding	P14210	HGF_HUMAN	Hepatocyte growth factor	1978.12	8.75886e-08	0.00144269	0.0585488	0.999914
ENSG00000155849.16	ELMO1	protein_coding	Q92556	ELMO1_HUMAN	Engulfment and cell motility protein 1	115449	1.02464e-05	0.00144267	0.0586401	0.999914
ENSG00000122965.11	RBM19	protein_coding	Q9Y4C8	RBM19_HUMAN	Probable RNA-binding protein 19	11902.5	-1.12053e-05	0.00144267	0.0589455	0.999914
ENSG00000104907.13	TRMT1	protein_coding	Q9NXH9	TRM1_HUMAN	tRNA (guanine(26)-N(2))-dimethyltransferase	22301.9	-8.2152e-06	0.00144268	0.0592749	0.999914
ENSG00000184270.6	H2AC21	protein_coding	Q8IUE6	H2A2B_HUMAN	Histone H2A type 2-B	196980	3.07224e-06	0.00144269	0.0593271	0.999914
ENSG00000166963.13	MAP1A	protein_coding	P78559	MAP1A_HUMAN	Microtubule-associated protein 1A	28547.6	3.41325e-06	0.00144269	0.0595295	0.999914
ENSG00000134575.13	ACP2	protein_coding	P11117	PPAL_HUMAN	Lysosomal acid phosphatase	291201	-1.33408e-05	0.00144266	0.0596757	0.999914
ENSG00000117475.14	BLZF1	protein_coding	Q9H2G9	GO45_HUMAN	Golgin-45	2585.17	-1.08031e-07	0.00144269	0.0598369	0.999914
ENSG00000187608.10	ISG15	protein_coding	P05161	ISG15_HUMAN	Ubiquitin-like protein ISG15	234701	2.8363e-06	0.00144269	0.0600208	0.999914
ENSG00000178057.15	NDUFAF3	protein_coding	Q9BU61	NDUF3_HUMAN	NADH dehydrogenase [ubiquinone] 1 alpha subcomplex assembly factor 3	58810.8	-6.06171e-06	0.00144269	0.0602569	0.999914
ENSG00000182578.14	CSF1R	protein_coding	P07333	CSF1R_HUMAN	Macrophage colony-stimulating factor 1 receptor	14463.8	-7.50252e-06	0.00144268	0.0604467	0.999914
ENSG00000014919.13	COX15	protein_coding	Q7KZN9	COX15_HUMAN	Cytochrome c oxidase assembly protein COX15 homolog	45727.9	-8.88988e-06	0.00144268	0.0605654	0.999914
ENSG00000171132.14	PRKCE	protein_coding	Q02156	KPCE_HUMAN	Protein kinase C epsilon type	67813.5	4.60425e-06	0.00144269	0.0606364	0.999914
ENSG00000121892.15	PDS5A	protein_coding	Q29RF7	PDS5A_HUMAN	Sister chromatid cohesion protein PDS5 homolog A	48183.5	-1.12934e-05	0.00144267	0.0611504	0.999914
ENSG00000112200.17	ZNF451	protein_coding	Q9Y4E5	ZN451_HUMAN	E3 SUMO-protein ligase ZNF451	3244.38	-4.65232e-06	0.00144269	0.0613895	0.999914
ENSG00000167962.14	ZNF598	protein_coding	Q86UK7	ZN598_HUMAN	E3 ubiquitin-protein ligase ZNF598	11550.2	-8.28035e-06	0.00144268	0.0615148	0.999914
ENSG00000167996.16	FTH1	protein_coding	P02794	FRIH_HUMAN	Ferritin heavy chain	316952	4.38468e-06	0.00144269	0.06171	0.999914
ENSG00000154237.13	LRRK1	protein_coding	Q38SD2	LRRK1_HUMAN	Leucine-rich repeat serine/threonine-protein kinase 1	82294.9	8.56015e-06	0.00144268	0.0617117	0.999914
ENSG00000076716.9	GPC4	protein_coding	O75487	GPC4_HUMAN	Glypican-4	132114	-4.03875e-06	0.00144269	0.0620784	0.999914
ENSG00000204390.10	HSPA1L	protein_coding	P34931	HS71L_HUMAN	Heat shock 70 kDa protein 1-like	904506	1.55482e-05	0.00144264	0.0622516	0.999914
ENSG00000112977.16	DAP	protein_coding	P51397	DAP1_HUMAN	Death-associated protein 1	128398	-6.59078e-06	0.00144269	0.0627226	0.999914
ENSG00000198585.12	NUDT16	protein_coding	Q96DE0	NUD16_HUMAN	U8 snoRNA-decapping enzyme	62162	7.18013e-06	0.00144268	0.0628086	0.999914
ENSG00000131149.19	GSE1	protein_coding	Q14687	GSE1_HUMAN	Genetic suppressor element 1	7281.19	-5.21823e-06	0.00144269	0.0630051	0.999914
ENSG00000074071.15	MRPS34	protein_coding	P82930	RT34_HUMAN	28S ribosomal protein S34, mitochondrial	118614	-1.12886e-05	0.00144267	0.0631794	0.999914
ENSG00000143162.9	CREG1	protein_coding	O75629	CREG1_HUMAN	Protein CREG1	407836	9.13734e-06	0.00144268	0.063489	0.999914
ENSG00000115073.8	ACTR1B	protein_coding	P42025	ACTY_HUMAN	Beta-centractin	213181	1.10411e-05	0.00144267	0.0641239	0.999914
ENSG00000079739.17	PGM1	protein_coding	P36871	PGM1_HUMAN	Phosphoglucomutase-1	234459	-1.40675e-05	0.00144265	0.0647773	0.999914
ENSG00000198121.14	LPAR1	protein_coding	Q92633	LPAR1_HUMAN	Lysophosphatidic acid receptor 1	2511.84	4.14822e-06	0.00144269	0.0649124	0.999914
ENSG00000121797.10	CCRL2	protein_coding	O00421	CCRL2_HUMAN	C-C chemokine receptor-like 2	76699.5	-4.93558e-06	0.00144269	0.0657881	0.999914
ENSG00000196365.12	LONP1	protein_coding	P36776	LONM_HUMAN	Lon protease homolog, mitochondrial	486239	-8.92856e-06	0.00144268	0.0658412	0.999914
ENSG00000167468.18	GPX4	protein_coding	P36969	GPX4_HUMAN	Phospholipid hydroperoxide glutathione peroxidase	55142.8	7.251e-06	0.00144268	0.066038	0.999914
ENSG00000185963.14	BICD2	protein_coding	Q8TD16	BICD2_HUMAN	Protein bicaudal D homolog 2	37433.8	1.07979e-05	0.00144267	0.0660518	0.999914
ENSG00000079785.16	DDX1	protein_coding	Q92499	DDX1_HUMAN	ATP-dependent RNA helicase DDX1	306068	-1.19724e-05	0.00144266	0.0661157	0.999914
ENSG00000143536.7	CRNN	protein_coding	Q9UBG3	CRNN_HUMAN	Cornulin	1514.08	1.23449e-07	0.00144269	0.0663125	0.999914
ENSG00000175899.15	A2M	protein_coding	P01023	A2MG_HUMAN	Alpha-2-macroglobulin	154458	-7.22995e-06	0.00144268	0.0669705	0.999914
ENSG00000180370.10	PAK2	protein_coding	Q13177	PAK2_HUMAN	Serine/threonine-protein kinase PAK 2	362061	1.2672e-05	0.00144266	0.0684834	0.999914
ENSG00000100294.13	MCAT	protein_coding	Q8IVS2	FABD_HUMAN	Malonyl-CoA-acyl carrier protein transacylase, mitochondrial	20716.6	-5.96561e-06	0.00144269	0.0685918	0.999914
ENSG00000173482.17	PTPRM	protein_coding	P28827	PTPRM_HUMAN	Receptor-type tyrosine-protein phosphatase mu	5021.46	-2.94619e-06	0.00144269	0.0686677	0.999914
ENSG00000151849.16	CENPJ	protein_coding	Q9HC77	CENPJ_HUMAN	Centromere protein J	85916.1	2.06451e-06	0.00144269	0.0692472	0.999914
ENSG00000074416.15	MGLL	protein_coding	Q99685	MGLL_HUMAN	Monoglyceride lipase	149762	-4.18774e-06	0.00144269	0.0693256	0.999914
ENSG00000049239.13	H6PD	protein_coding	O95479	G6PE_HUMAN	GDH/6PGL endoplasmic bifunctional protein	202603	-7.35497e-06	0.00144268	0.0696043	0.999914
ENSG00000144736.14	SHQ1	protein_coding	Q6PI26	SHQ1_HUMAN	Protein SHQ1 homolog	1003.19	1.15433e-07	0.00144269	0.069695	0.999914
ENSG00000136026.14	CKAP4	protein_coding	Q07065	CKAP4_HUMAN	Cytoskeleton-associated protein 4	358799	-5.59913e-06	0.00144269	0.0700363	0.999914
ENSG00000148803.12	FUOM	protein_coding	A2VDF0	FUCM_HUMAN	Fucose mutarotase	26832.4	-7.53172e-06	0.00144268	0.0713112	0.999914
ENSG00000179115.11	FARSA	protein_coding	Q9Y285	SYFA_HUMAN	Phenylalanine--tRNA ligase alpha subunit	351172	-1.53663e-05	0.00144264	0.0715182	0.999914
ENSG00000173821.19	RNF213	protein_coding	Q63HN8	RN213_HUMAN	E3 ubiquitin-protein ligase RNF213	112128	6.88961e-06	0.00144268	0.07178	0.999914
ENSG00000103222.20	ABCC1	protein_coding	P33527	MRP1_HUMAN	Multidrug resistance-associated protein 1	54218.5	1.14987e-05	0.00144266	0.0720921	0.999914
ENSG00000122359.18	ANXA11	protein_coding	P50995	ANX11_HUMAN	Annexin A11	2.08579e+06	9.06633e-06	0.00144267	0.0722791	0.999914
ENSG00000141101.13	NOB1	protein_coding	Q9ULX3	NOB1_HUMAN	RNA-binding protein NOB1	5379.05	-2.66684e-06	0.00144269	0.0723813	0.999914
ENSG00000244165.2	P2RY11	protein_coding	Q96G91	P2Y11_HUMAN	P2Y purinoceptor 11	11294.5	3.58216e-06	0.00144269	0.0725233	0.999914
ENSG00000198431.16	TXNRD1	protein_coding	Q16881	TRXR1_HUMAN	Thioredoxin reductase 1, cytoplasmic	565186	8.45296e-06	0.00144268	0.0725976	0.999914
ENSG00000165025.15	SYK	protein_coding	P43405	KSYK_HUMAN	Tyrosine-protein kinase SYK	149002	1.22255e-05	0.00144266	0.0726863	0.999914
ENSG00000145819.18	ARHGAP26	protein_coding	Q9UNA1	RHG26_HUMAN	Rho GTPase-activating protein 26	23143.6	9.51457e-06	0.00144267	0.072799	0.999914
ENSG00000120992.18	LYPLA1	protein_coding	O75608	LYPA1_HUMAN	Acyl-protein thioesterase 1	222930	1.4167e-05	0.00144264	0.072884	0.999914
ENSG00000130158.14	DOCK6	protein_coding	Q96HP0	DOCK6_HUMAN	Dedicator of cytokinesis protein 6	5560.91	-5.04603e-06	0.00144269	0.0729935	0.999914
ENSG00000164983.8	TMEM65	protein_coding	Q6PI78	TMM65_HUMAN	Transmembrane protein 65	70483.7	4.32437e-06	0.00144269	0.0730624	0.999914
ENSG00000119408.17	NEK6	protein_coding	Q9HC98	NEK6_HUMAN	Serine/threonine-protein kinase Nek6	41833.3	6.35533e-06	0.00144268	0.0732658	0.999914
ENSG00000108702.4	CCL1	protein_coding	P22362	CCL1_HUMAN	C-C motif chemokine 1	5400.87	8.03974e-07	0.00144269	0.0732726	0.999914
ENSG00000169710.9	FASN	protein_coding	P49327	FAS_HUMAN	Fatty acid synthase	652488	9.23254e-06	0.00144267	0.0734249	0.999914
ENSG00000091039.17	OSBPL8	protein_coding	Q9BZF1	OSBL8_HUMAN	Oxysterol-binding protein-related protein 8	244156	-1.11772e-05	0.00144266	0.073895	0.999914
ENSG00000114054.14	PCCB	protein_coding	P05166	PCCB_HUMAN	Propionyl-CoA carboxylase beta chain, mitochondrial	61236.2	-1.12346e-05	0.00144266	0.0739927	0.999914
ENSG00000235568.7	NFAM1	protein_coding	Q8NET5	NFAM1_HUMAN	NFAT activation molecule 1	19105.9	4.51025e-06	0.00144269	0.0742285	0.999914
ENSG00000181924.7	COA4	protein_coding	Q9NYJ1	COA4_HUMAN	Cytochrome c oxidase assembly factor 4 homolog, mitochondrial	12036.7	4.38576e-06	0.00144269	0.0748375	0.999914
ENSG00000069424.15	KCNAB2	protein_coding	Q13303	KCAB2_HUMAN	Voltage-gated potassium channel subunit beta-2	433869	1.03041e-05	0.00144267	0.0749046	0.999914
ENSG00000173409.14	ARV1	protein_coding	Q9H2C2	ARV1_HUMAN	Protein ARV1	839.642	-1.73744e-06	0.00144269	0.0749509	0.999914
ENSG00000138777.20	PPA2	protein_coding	Q9H2U2	IPYR2_HUMAN	Inorganic pyrophosphatase 2, mitochondrial	338219	-1.26154e-05	0.00144265	0.0750244	0.999914
ENSG00000166340.18	TPP1	protein_coding	O14773	TPP1_HUMAN	Tripeptidyl-peptidase 1	1.47507e+06	-9.7725e-06	0.00144267	0.0751544	0.999914
ENSG00000179262.10	RAD23A	protein_coding	P54725	RD23A_HUMAN	UV excision repair protein RAD23 homolog A	62494.3	5.6065e-06	0.00144269	0.0754734	0.999914
ENSG00000105928.16	GSDME	protein_coding	O60443	GSDME_HUMAN	Gasdermin-E	187854	-4.0839e-06	0.00144269	0.0757901	0.999914
ENSG00000171202.7	TMEM126A	protein_coding	Q9H061	T126A_HUMAN	Transmembrane protein 126A	123985	-7.86853e-06	0.00144268	0.0758647	0.999914
ENSG00000189001.11	SBSN	protein_coding	Q6UWP8	SBSN_HUMAN	Suprabasin	2855.05	2.47747e-06	0.00144269	0.0760946	0.999914
ENSG00000151689.13	INPP1	protein_coding	P49441	INPP_HUMAN	Inositol polyphosphate 1-phosphatase	117633	7.42027e-06	0.00144268	0.0762917	0.999914
ENSG00000198246.9	SLC29A3	protein_coding	Q9BZD2	S29A3_HUMAN	Equilibrative nucleoside transporter 3	215298	-6.34441e-06	0.00144268	0.0765246	0.999914
ENSG00000134153.10	EMC7	protein_coding	Q9NPA0	EMC7_HUMAN	ER membrane protein complex subunit 7	133748	1.10072e-05	0.00144266	0.0766165	0.999914
ENSG00000061273.18	HDAC7	protein_coding	Q8WUI4	HDAC7_HUMAN	Histone deacetylase 7	24453.8	5.66678e-06	0.00144269	0.0773368	0.999914
ENSG00000129116.19	PALLD	protein_coding	Q8WX93	PALLD_HUMAN	Palladin	23797.8	-4.88962e-06	0.00144269	0.0775229	0.999914
ENSG00000104774.13	MAN2B1	protein_coding	O00754	MA2B1_HUMAN	Lysosomal alpha-mannosidase	370449	-9.65647e-06	0.00144267	0.077656	0.999914
ENSG00000167994.13	RAB3IL1	protein_coding	Q8TBN0	R3GEF_HUMAN	Guanine nucleotide exchange factor for Rab-3A	15697.5	-4.11794e-06	0.00144269	0.0776785	0.999914
ENSG00000163661.4	PTX3	protein_coding	P26022	PTX3_HUMAN	Pentraxin-related protein PTX3	14290.5	-6.93384e-06	0.00144268	0.0777809	0.999914
ENSG00000171861.11	MRM3	protein_coding	Q9HC36	MRM3_HUMAN	rRNA methyltransferase 3, mitochondrial	30140.7	-5.78415e-06	0.00144269	0.077877	0.999914
ENSG00000115415.20	STAT1	protein_coding	P42224	STAT1_HUMAN	Signal transducer and activator of transcription 1-alpha/beta	696128	6.41878e-06	0.00144268	0.0779179	0.999914
ENSG00000118520.15	ARG1	protein_coding	P05089	ARGI1_HUMAN	Arginase-1	12205.1	3.82219e-06	0.00144269	0.0780946	0.999914
ENSG00000010270.14	STARD3NL	protein_coding	O95772	STR3N_HUMAN	STARD3 N-terminal-like protein	44109.7	-9.44672e-06	0.00144267	0.0782262	0.999914
ENSG00000088367.23	EPB41L1	protein_coding	Q9H4G0	E41L1_HUMAN	Band 4.1-like protein 1	104467	-4.07875e-06	0.00144269	0.0782605	0.999914
ENSG00000175115.13	PACS1	protein_coding	Q6VY07	PACS1_HUMAN	Phosphofurin acidic cluster sorting protein 1	93727.9	-1.13818e-05	0.00144266	0.0783127	0.999914
ENSG00000172354.10	GNB2	protein_coding	P62879	GBB2_HUMAN	Guanine nucleotide-binding protein G(I)/G(S)/G(T) subunit beta-2	708128	1.0495e-05	0.00144266	0.0793281	0.999914
ENSG00000184470.21	TXNRD2	protein_coding	Q9NNW7	TRXR2_HUMAN	Thioredoxin reductase 2, mitochondrial	85804.5	-9.931e-06	0.00144267	0.0797346	0.999914
ENSG00000185745.10	IFIT1	protein_coding	P09914	IFIT1_HUMAN	Interferon-induced protein with tetratricopeptide repeats 1	129359	2.0921e-06	0.00144269	0.0801167	0.999914
ENSG00000066027.12	PPP2R5A	protein_coding	Q15172	2A5A_HUMAN	Serine/threonine-protein phosphatase 2A 56 kDa regulatory subunit alpha isoform	30129.6	-1.08712e-05	0.00144266	0.0808179	0.999914
ENSG00000206418.5	RAB12	protein_coding	Q6IQ22	RAB12_HUMAN	Ras-related protein Rab-12	29803.3	9.23383e-06	0.00144267	0.0814173	0.999914
ENSG00000159658.15	EFCAB14	protein_coding	O75071	EFC14_HUMAN	EF-hand calcium-binding domain-containing protein 14	5050.47	-3.02817e-06	0.00144269	0.0817834	0.999914
ENSG00000095059.16	DHPS	protein_coding	P49366	DHYS_HUMAN	Deoxyhypusine synthase	19219.6	-1.00904e-05	0.00144267	0.081864	0.999914
ENSG00000099817.12	POLR2E	protein_coding	P19388	RPAB1_HUMAN	DNA-directed RNA polymerases I, II, and III subunit RPABC1	26142.6	9.14722e-06	0.00144267	0.0821094	0.999914
ENSG00000141378.15	PTRH2	protein_coding	Q9Y3E5	PTH2_HUMAN	Peptidyl-tRNA hydrolase 2, mitochondrial	81250.1	-1.11147e-05	0.00144266	0.082296	0.999914
ENSG00000145476.16	CYP4V2	protein_coding	Q6ZWL3	CP4V2_HUMAN	Cytochrome P450 4V2	12015.6	5.17404e-06	0.00144269	0.0825828	0.999914
ENSG00000150977.11	RILPL2	protein_coding	Q969X0	RIPL2_HUMAN	RILP-like protein 2	25248.3	-5.38649e-06	0.00144269	0.0828017	0.999914
ENSG00000156113.24	KCNMA1	protein_coding	Q12791	KCMA1_HUMAN	Calcium-activated potassium channel subunit alpha-1	21502.6	-4.77399e-06	0.00144269	0.0829359	0.999914
ENSG00000101439.9	CST3	protein_coding	P01034	CYTC_HUMAN	Cystatin-C	374635	-6.86967e-06	0.00144268	0.0831443	0.999914
ENSG00000123560.14	PLP1	protein_coding	P60201	MYPR_HUMAN	Myelin proteolipid protein	1.45501e+07	4.39787e-06	0.00144269	0.0833241	0.999914
ENSG00000186469.8	GNG2	protein_coding	P59768	GBG2_HUMAN	Guanine nucleotide-binding protein G(I)/G(S)/G(O) subunit gamma-2	209100	2.56644e-06	0.00144269	0.0841274	0.999914
ENSG00000182810.7	DDX28	protein_coding	Q9NUL7	DDX28_HUMAN	Probable ATP-dependent RNA helicase DDX28	10909.4	-4.07881e-06	0.00144269	0.0842556	0.999914
ENSG00000198176.13	TFDP1	protein_coding	Q14186	TFDP1_HUMAN	Transcription factor Dp-1	6237.12	-3.13723e-06	0.00144269	0.0843598	0.999914
ENSG00000168036.18	CTNNB1	protein_coding	P35222	CTNB1_HUMAN	Catenin beta-1	2741.05	2.86639e-06	0.00144269	0.0849587	0.999914
ENSG00000181035.14	SLC25A42	protein_coding	Q86VD7	S2542_HUMAN	Mitochondrial coenzyme A transporter SLC25A42	1586.87	2.33196e-06	0.00144269	0.085121	0.999914
ENSG00000125970.12	RALY	protein_coding	Q9UKM9	RALY_HUMAN	RNA-binding protein Raly	110636	3.49079e-06	0.00144269	0.0857517	0.999914
ENSG00000162433.15	AK4	protein_coding	P27144	KAD4_HUMAN	Adenylate kinase 4, mitochondrial	170035	-3.95874e-06	0.00144269	0.085757	0.999914
ENSG00000164172.20	MOCS2	protein_coding	O96007	MOC2B_HUMAN	Molybdopterin synthase catalytic subunit	32805	4.62901e-06	0.00144269	0.086318	0.999914
ENSG00000138073.14	PREB	protein_coding	Q9HCU5	PREB_HUMAN	Prolactin regulatory element-binding protein	127661	-8.32558e-06	0.00144267	0.086521	0.999914
ENSG00000142192.21	APP	protein_coding	P05067	A4_HUMAN	Amyloid-beta precursor protein	76303.3	-4.41976e-06	0.00144269	0.0865504	0.999914
ENSG00000152213.4	ARL11	protein_coding	Q969Q4	ARL11_HUMAN	ADP-ribosylation factor-like protein 11	29486.7	8.50449e-06	0.00144267	0.0871812	0.999914
ENSG00000178726.7	THBD	protein_coding	P07204	TRBM_HUMAN	Thrombomodulin	4546.56	6.72221e-07	0.00144269	0.0875419	0.999914
ENSG00000155636.15	RBM45	protein_coding	Q8IUH3	RBM45_HUMAN	RNA-binding protein 45	2935.3	-2.88929e-06	0.00144269	0.0878666	0.999914
ENSG00000003509.16	NDUFAF7	protein_coding	Q7L592	NDUF7_HUMAN	Protein arginine methyltransferase NDUFAF7, mitochondrial	44461.3	-5.71257e-06	0.00144269	0.0881043	0.999914
ENSG00000254858.10	MPV17L2	protein_coding	Q567V2	M17L2_HUMAN	Mpv17-like protein 2	23389.2	-4.67513e-06	0.00144269	0.0883918	0.999914
ENSG00000196083.10	IL1RAP	protein_coding	Q9NPH3	IL1AP_HUMAN	Interleukin-1 receptor accessory protein	24865	4.54295e-06	0.00144269	0.0887797	0.999914
ENSG00000102103.17	PQBP1	protein_coding	O60828	PQBP1_HUMAN	Polyglutamine-binding protein 1	22005.2	-5.59288e-06	0.00144269	0.0889943	0.999914
ENSG00000132471.12	WBP2	protein_coding	Q969T9	WBP2_HUMAN	WW domain-binding protein 2	100629	6.50025e-06	0.00144268	0.0894693	0.999914
ENSG00000178950.17	GAK	protein_coding	O14976	GAK_HUMAN	Cyclin-G-associated kinase	102364	9.00412e-06	0.00144267	0.0907537	0.999914
ENSG00000156052.11	GNAQ	protein_coding	P50148	GNAQ_HUMAN	Guanine nucleotide-binding protein G(q) subunit alpha	145751	7.2166e-06	0.00144268	0.0918041	0.999914
ENSG00000166228.9	PCBD1	protein_coding	P61457	PHS_HUMAN	Pterin-4-alpha-carbinolamine dehydratase	83586.9	-7.03359e-06	0.00144268	0.09214	0.999914
ENSG00000173559.15	NABP1	protein_coding	Q96AH0	SOSB2_HUMAN	SOSS complex subunit B2	14842	4.34557e-06	0.00144269	0.0923728	0.999914
ENSG00000157036.13	EXOG	protein_coding	Q9Y2C4	EXOG_HUMAN	Nuclease EXOG, mitochondrial	9160.49	-4.14722e-06	0.00144269	0.0929023	0.999914
ENSG00000011600.12	TYROBP	protein_coding	O43914	TYOBP_HUMAN	TYRO protein tyrosine kinase-binding protein	240116	-4.74823e-06	0.00144269	0.0929301	0.999914
ENSG00000139684.15	ESD	protein_coding	P10768	ESTD_HUMAN	S-formylglutathione hydrolase	934793	1.27175e-05	0.00144264	0.0932061	0.999914
ENSG00000160349.10	LCN1	protein_coding	P31025	LCN1_HUMAN	Lipocalin-1	4888.5	2.02633e-06	0.00144269	0.0935998	0.999914
ENSG00000123106.10	CCDC91	protein_coding	Q7Z6B0	CCD91_HUMAN	Coiled-coil domain-containing protein 91	6300.7	4.47035e-06	0.00144269	0.0937068	0.999914
ENSG00000091732.17	ZC3HC1	protein_coding	Q86WB0	ZC3C1_HUMAN	Zinc finger C3HC-type protein 1	21171.4	-5.74581e-06	0.00144268	0.0937865	0.999914
ENSG00000173786.17	CNP	protein_coding	P09543	CN37_HUMAN	2',3'-cyclic-nucleotide 3'-phosphodiesterase	387251	4.50182e-06	0.00144269	0.0940395	0.999914
ENSG00000113194.13	FAF2	protein_coding	Q96CS3	FAF2_HUMAN	FAS-associated factor 2	211545	-9.43326e-06	0.00144267	0.0947954	0.999914
ENSG00000121281.13	ADCY7	protein_coding	P51828	ADCY7_HUMAN	Adenylate cyclase type 7	32835.4	8.50087e-06	0.00144267	0.0950015	0.999914
ENSG00000188976.11	NOC2L	protein_coding	Q9Y3T9	NOC2L_HUMAN	Nucleolar complex protein 2 homolog	37880	-8.05236e-06	0.00144267	0.0952081	0.999914
ENSG00000075673.12	ATP12A	protein_coding	P54707	AT12A_HUMAN	Potassium-transporting ATPase alpha chain 2	76454.7	2.82704e-06	0.00144269	0.0955598	0.999914
ENSG00000204356.14	NELFE	protein_coding	P18615	NELFE_HUMAN	Negative elongation factor E	23429	-7.06814e-06	0.00144268	0.0961165	0.999914
ENSG00000099219.14	ERMP1	protein_coding	Q7Z2K6	ERMP1_HUMAN	Endoplasmic reticulum metallopeptidase 1	149328	-6.5904e-06	0.00144268	0.096205	0.999914
ENSG00000124198.10	ARFGEF2	protein_coding	Q9Y6D5	BIG2_HUMAN	Brefeldin A-inhibited guanine nucleotide-exchange protein 2	53225.7	1.0608e-05	0.00144266	0.0962897	0.999914
ENSG00000135905.20	DOCK10	protein_coding	Q96BY6	DOC10_HUMAN	Dedicator of cytokinesis protein 10	156887	7.28156e-06	0.00144268	0.0963428	0.999914
ENSG00000166136.16	NDUFB8	protein_coding	O95169	NDUB8_HUMAN	NADH dehydrogenase [ubiquinone] 1 beta subcomplex subunit 8, mitochondrial	68332.2	6.27082e-06	0.00144268	0.0968128	0.999914
ENSG00000198408.14	OGA	protein_coding	O60502	OGA_HUMAN	Protein O-GlcNAcase	42639.6	-8.63367e-06	0.00144267	0.0968366	0.999914
ENSG00000142156.16	COL6A1	protein_coding	P12109	CO6A1_HUMAN	Collagen alpha-1(VI) chain	31264.1	-4.01076e-06	0.00144269	0.0972188	0.999914
ENSG00000177889.10	UBE2N	protein_coding	P61088	UBE2N_HUMAN	Ubiquitin-conjugating enzyme E2 N	448502	9.72317e-06	0.00144266	0.0972495	0.999914
ENSG00000077380.16	DYNC1I2	protein_coding	Q13409	DC1I2_HUMAN	Cytoplasmic dynein 1 intermediate chain 2	257630	1.29337e-05	0.00144264	0.0972687	0.999914
ENSG00000140545.15	MFGE8	protein_coding	Q08431	MFGM_HUMAN	Lactadherin	21891.9	4.76517e-06	0.00144269	0.0973721	0.999914
ENSG00000162073.14	PAQR4	protein_coding	Q8N4S7	PAQR4_HUMAN	Progestin and adipoQ receptor family member 4	3554.84	2.07743e-06	0.00144269	0.0976223	0.999914
ENSG00000123352.18	SPATS2	protein_coding	Q86XZ4	SPAS2_HUMAN	Spermatogenesis-associated serine-rich protein 2	2326.52	4.49842e-06	0.00144269	0.0977851	0.999914
ENSG00000182899.17	RPL35A	protein_coding	P18077	RL35A_HUMAN	60S ribosomal protein L35a	98972.2	6.96159e-06	0.00144268	0.0983537	0.999914
ENSG00000170632.14	ARMC10	protein_coding	Q8N2F6	ARM10_HUMAN	Armadillo repeat-containing protein 10	53188.9	-6.42668e-06	0.00144268	0.0988548	0.999914
ENSG00000166133.18	RPUSD2	protein_coding	Q8IZ73	RUSD2_HUMAN	Pseudouridylate synthase RPUSD2	5334.16	-4.44604e-06	0.00144269	0.0988644	0.999914
ENSG00000117602.13	RCAN3	protein_coding	Q9UKA8	RCAN3_HUMAN	Calcipressin-3	3834.34	1.8401e-06	0.00144269	0.0988957	0.999914
ENSG00000178202.13	POGLUT3	protein_coding	Q7Z4H8	PLGT3_HUMAN	Protein O-glucosyltransferase 3	24460.1	3.1598e-06	0.00144269	0.0989334	0.999914
ENSG00000125375.17	DMAC2L	protein_coding	Q99766	ATP5S_HUMAN	ATP synthase subunit s, mitochondrial	43754.2	-5.99597e-06	0.00144268	0.0994427	0.999914
ENSG00000146834.14	MEPCE	protein_coding	Q7L2J0	MEPCE_HUMAN	7SK snRNA methylphosphate capping enzyme	22396.7	-5.61102e-06	0.00144268	0.0995241	0.999914
ENSG00000131051.24	RBM39	protein_coding	Q14498	RBM39_HUMAN	RNA-binding protein 39	68493.1	-1.14197e-05	0.00144265	0.0995724	0.999914
ENSG00000071626.17	DAZAP1	protein_coding	Q96EP5	DAZP1_HUMAN	DAZ-associated protein 1	158222	-1.58522e-05	0.00144261	0.0997398	0.999914
ENSG00000113384.14	GOLPH3	protein_coding	Q9H4A6	GOLP3_HUMAN	Golgi phosphoprotein 3	68588.5	8.02057e-06	0.00144267	0.100121	0.999914
ENSG00000131375.10	CAPN7	protein_coding	Q9Y6W3	CAN7_HUMAN	Calpain-7	28288.1	9.02513e-06	0.00144267	0.100157	0.999914
ENSG00000185813.11	PCYT2	protein_coding	Q99447	PCY2_HUMAN	Ethanolamine-phosphate cytidylyltransferase	57581.1	5.50851e-06	0.00144268	0.100221	0.999914
ENSG00000021355.13	SERPINB1	protein_coding	P30740	ILEU_HUMAN	Leukocyte elastase inhibitor	683038	5.59119e-06	0.00144268	0.100255	0.999914
ENSG00000152229.18	PSTPIP2	protein_coding	Q9H939	PPIP2_HUMAN	Proline-serine-threonine phosphatase-interacting protein 2	17217.5	4.84244e-06	0.00144269	0.100315	0.999914
ENSG00000102962.5	CCL22	protein_coding	O00626	CCL22_HUMAN	C-C motif chemokine 22	131035	-1.09252e-06	0.00144269	0.100601	0.999914
ENSG00000004478.8	FKBP4	protein_coding	Q02790	FKBP4_HUMAN	Peptidyl-prolyl cis-trans isomerase FKBP4	185700	1.12323e-05	0.00144265	0.100608	0.999914
ENSG00000134243.12	SORT1	protein_coding	Q99523	SORT_HUMAN	Sortilin	139911	4.72204e-06	0.00144269	0.101111	0.999914
ENSG00000197043.14	ANXA6	protein_coding	P08133	ANXA6_HUMAN	Annexin A6	1.74608e+06	6.61453e-06	0.00144268	0.10141	0.999914
ENSG00000132406.12	TMEM128	protein_coding	Q5BJH2	TM128_HUMAN	Transmembrane protein 128	28971	-3.70478e-06	0.00144269	0.10153	0.999914
ENSG00000164047.6	CAMP	protein_coding	P49913	CAMP_HUMAN	Cathelicidin antimicrobial peptide	58945.6	2.91396e-06	0.00144269	0.101627	0.999914
ENSG00000134516.18	DOCK2	protein_coding	Q92608	DOCK2_HUMAN	Dedicator of cytokinesis protein 2	202097	8.30378e-06	0.00144267	0.102308	0.999914
ENSG00000074370.18	ATP2A3	protein_coding	Q93084	AT2A3_HUMAN	Sarcoplasmic/endoplasmic reticulum calcium ATPase 3	85687	5.60213e-06	0.00144268	0.102588	0.999914
ENSG00000163565.19	IFI16	protein_coding	Q16666	IF16_HUMAN	Gamma-interferon-inducible protein 16	158034	8.92547e-06	0.00144267	0.102691	0.999914
ENSG00000176182.6	MYPOP	protein_coding	Q86VE0	MYPOP_HUMAN	Myb-related transcription factor, partner of profilin	11864.3	-6.22312e-06	0.00144268	0.102694	0.999914
ENSG00000137656.12	BUD13	protein_coding	Q9BRD0	BUD13_HUMAN	BUD13 homolog	610.149	-1.13147e-07	0.00144269	0.102723	0.999914
ENSG00000166166.13	TRMT61A	protein_coding	Q96FX7	TRM61_HUMAN	tRNA (adenine(58)-N(1))-methyltransferase catalytic subunit TRMT61A	26498.6	-1.04758e-05	0.00144266	0.103062	0.999914
ENSG00000156011.17	PSD3	protein_coding	Q9NYI0	PSD3_HUMAN	PH and SEC7 domain-containing protein 3	12262	3.28704e-06	0.00144269	0.103547	0.999914
ENSG00000152133.16	GPATCH11	protein_coding	Q8N954	GPT11_HUMAN	G patch domain-containing protein 11	9594.94	-4.72699e-06	0.00144269	0.103793	0.999914
ENSG00000133028.12	SCO1	protein_coding	O75880	SCO1_HUMAN	Protein SCO1 homolog, mitochondrial	98143.5	-5.95465e-06	0.00144268	0.104088	0.999914
ENSG00000139428.12	MMAB	protein_coding	Q96EY8	MMAB_HUMAN	Corrinoid adenosyltransferase MMAB	127928	5.3225e-06	0.00144269	0.104623	0.999914
ENSG00000143320.9	CRABP2	protein_coding	P29373	RABP2_HUMAN	Cellular retinoic acid-binding protein 2	326724	-3.76858e-06	0.00144269	0.104749	0.999914
ENSG00000136068.16	FLNB	protein_coding	O75369	FLNB_HUMAN	Filamin-B	279033	-5.49369e-06	0.00144268	0.105067	0.999914
ENSG00000149925.22	ALDOA	protein_coding	P04075	ALDOA_HUMAN	Fructose-bisphosphate aldolase A	3.86696e+06	8.56109e-06	0.00144267	0.105235	0.999914
ENSG00000163071.11	SPATA18	protein_coding	Q8TC71	MIEAP_HUMAN	Mitochondria-eating protein	17860.7	4.63258e-06	0.00144269	0.105541	0.999914
ENSG00000234906.11	APOC2	protein_coding	P02655	APOC2_HUMAN	Apolipoprotein C-II	63511.6	-2.69739e-06	0.00144269	0.106005	0.999914
ENSG00000184178.16	SCFD2	protein_coding	Q8WU76	SCFD2_HUMAN	Sec1 family domain-containing protein 2	39403.2	-6.58807e-06	0.00144268	0.106225	0.999914
ENSG00000124406.16	ATP8A1	protein_coding	Q9Y2Q0	AT8A1_HUMAN	Phospholipid-transporting ATPase IA	10727.1	3.99193e-06	0.00144269	0.106465	0.999914
ENSG00000141380.14	SS18	protein_coding	Q15532	SSXT_HUMAN	Protein SSXT	887.069	-1.17098e-07	0.00144269	0.107042	0.999914
ENSG00000173020.11	GRK2	protein_coding	P25098	ARBK1_HUMAN	Beta-adrenergic receptor kinase 1	55039.7	6.92114e-06	0.00144268	0.107206	0.999914
ENSG00000168685.15	IL7R	protein_coding	P16871	IL7RA_HUMAN	Interleukin-7 receptor subunit alpha	10563.2	1.88434e-06	0.00144269	0.107632	0.999914
ENSG00000198055.11	GRK6	protein_coding	P43250	GRK6_HUMAN	G protein-coupled receptor kinase 6	21412.8	-6.82304e-06	0.00144268	0.107889	0.999914
ENSG00000157873.18	TNFRSF14	protein_coding	Q92956	TNR14_HUMAN	Tumor necrosis factor receptor superfamily member 14	18035.9	2.99263e-06	0.00144269	0.10806	0.999914
ENSG00000070540.13	WIPI1	protein_coding	Q5MNZ9	WIPI1_HUMAN	WD repeat domain phosphoinositide-interacting protein 1	16186.6	-4.63853e-06	0.00144269	0.108611	0.999914
ENSG00000108984.15	MAP2K6	protein_coding	P52564	MP2K6_HUMAN	Dual specificity mitogen-activated protein kinase kinase 6	16588.1	5.40847e-06	0.00144268	0.108826	0.999914
ENSG00000176438.13	SYNE3	protein_coding	Q6ZMZ3	SYNE3_HUMAN	Nesprin-3	15446.9	4.72483e-06	0.00144269	0.109136	0.999914
ENSG00000130202.10	NECTIN2	protein_coding	Q92692	NECT2_HUMAN	Nectin-2	104070	4.8839e-06	0.00144269	0.109138	0.999914
ENSG00000106266.11	SNX8	protein_coding	Q9Y5X2	SNX8_HUMAN	Sorting nexin-8	95210.1	8.18022e-06	0.00144267	0.109203	0.999914
ENSG00000172322.14	CLEC12A	protein_coding	Q5QGZ9	CL12A_HUMAN	C-type lectin domain family 12 member A	36581.9	6.2466e-06	0.00144268	0.109498	0.999914
ENSG00000054611.14	TBC1D22A	protein_coding	Q8WUA7	TB22A_HUMAN	TBC1 domain family member 22A	43585.8	6.06369e-06	0.00144268	0.110079	0.999914
ENSG00000176533.13	GNG7	protein_coding	O60262	GBG7_HUMAN	Guanine nucleotide-binding protein G(I)/G(S)/G(O) subunit gamma-7	17262.3	2.13588e-06	0.00144269	0.110427	0.999914
ENSG00000213516.10	RBMXL1	protein_coding	Q96E39	RMXL1_HUMAN	RNA binding motif protein, X-linked-like-1	8205.57	3.03767e-06	0.00144269	0.110435	0.999914
ENSG00000143119.14	CD53	protein_coding	P19397	CD53_HUMAN	Leukocyte surface antigen CD53	311335	4.97111e-06	0.00144269	0.110571	0.999914
ENSG00000111331.14	OAS3	protein_coding	Q9Y6K5	OAS3_HUMAN	2'-5'-oligoadenylate synthase 3	171713	2.84256e-06	0.00144269	0.110606	0.999914
ENSG00000184922.14	FMNL1	protein_coding	O95466	FMNL1_HUMAN	Formin-like protein 1	114218	9.54689e-06	0.00144266	0.110806	0.999914
ENSG00000170458.14	CD14	protein_coding	P08571	CD14_HUMAN	Monocyte differentiation antigen CD14	55097.6	3.69088e-06	0.00144269	0.111017	0.999914
ENSG00000228253.1	MT-ATP8	protein_coding	P03928	ATP8_HUMAN	ATP synthase protein 8	396605	4.35567e-06	0.00144269	0.111128	0.999914
ENSG00000167657.14	DAPK3	protein_coding	O43293	DAPK3_HUMAN	Death-associated protein kinase 3	115356	-8.10753e-06	0.00144267	0.111128	0.999914
ENSG00000132465.12	JCHAIN	protein_coding	P01591	IGJ_HUMAN	Immunoglobulin J chain	1456.11	1.19633e-08	0.0014427	0.111375	0.999914
ENSG00000145425.10	RPS3A	protein_coding	P61247	RS3A_HUMAN	40S ribosomal protein S3a	603965	7.98314e-06	0.00144267	0.1116	0.999914
ENSG00000104267.10	CA2	protein_coding	P00918	CAH2_HUMAN	Carbonic anhydrase 2	1.44318e+06	5.5309e-06	0.00144268	0.111722	0.999914
ENSG00000137824.16	RMDN3	protein_coding	Q96TC7	RMD3_HUMAN	Regulator of microtubule dynamics protein 3	417754	-5.89138e-06	0.00144268	0.112375	0.999914
ENSG00000198898.14	CAPZA2	protein_coding	P47755	CAZA2_HUMAN	F-actin-capping protein subunit alpha-2	744934	9.2188e-06	0.00144266	0.112468	0.999914
ENSG00000115129.14	TP53I3	protein_coding	Q53FA7	QORX_HUMAN	Quinone oxidoreductase PIG3	159353	7.61829e-06	0.00144267	0.112484	0.999914
ENSG00000145907.16	G3BP1	protein_coding	Q13283	G3BP1_HUMAN	Ras GTPase-activating protein-binding protein 1	214046	-9.16613e-06	0.00144266	0.112788	0.999914
ENSG00000073536.18	NLE1	protein_coding	Q9NVX2	NLE1_HUMAN	Notchless protein homolog 1	7615.9	4.05569e-06	0.00144269	0.112837	0.999914
ENSG00000184047.20	DIABLO	protein_coding	Q9NR28	DBLOH_HUMAN	Diablo IAP-binding mitochondrial protein	161939	-1.02453e-05	0.00144266	0.112873	0.999914
ENSG00000158825.6	CDA	protein_coding	P32320	CDD_HUMAN	Cytidine deaminase	132331	7.03086e-06	0.00144268	0.112943	0.999914
ENSG00000120896.14	SORBS3	protein_coding	O60504	VINEX_HUMAN	Vinexin	51651.9	-8.82693e-06	0.00144267	0.113161	0.999914
ENSG00000163399.16	ATP1A1	protein_coding	P05023	AT1A1_HUMAN	Sodium/potassium-transporting ATPase subunit alpha-1	728482	6.44226e-06	0.00144268	0.113383	0.999914
ENSG00000186283.14	TOR3A	protein_coding	Q9H497	TOR3A_HUMAN	Torsin-3A	21981.8	-4.09189e-06	0.00144269	0.113426	0.999914
ENSG00000174791.11	RIN1	protein_coding	Q13671	RIN1_HUMAN	Ras and Rab interactor 1	15316.3	7.17015e-06	0.00144268	0.113781	0.999914
ENSG00000076513.17	ANKRD13A	protein_coding	Q8IZ07	AN13A_HUMAN	Ankyrin repeat domain-containing protein 13A	15959.6	7.49717e-06	0.00144267	0.113973	0.999914
ENSG00000127884.5	ECHS1	protein_coding	P30084	ECHM_HUMAN	Enoyl-CoA hydratase, mitochondrial	612601	-9.12505e-06	0.00144266	0.114786	0.999914
ENSG00000131374.14	TBC1D5	protein_coding	Q92609	TBCD5_HUMAN	TBC1 domain family member 5	95953.2	9.99146e-06	0.00144266	0.115268	0.999914
ENSG00000152642.11	GPD1L	protein_coding	Q8N335	GPD1L_HUMAN	Glycerol-3-phosphate dehydrogenase 1-like protein	60794.5	6.22145e-06	0.00144268	0.11554	0.999914
ENSG00000117593.12	DARS2	protein_coding	Q6PI48	SYDM_HUMAN	Aspartate--tRNA ligase, mitochondrial	105647	-7.30148e-06	0.00144267	0.115737	0.999914
ENSG00000137880.6	GCHFR	protein_coding	P30047	GFRP_HUMAN	GTP cyclohydrolase 1 feedback regulatory protein	695841	-7.32387e-06	0.00144267	0.11591	0.999914
ENSG00000163563.8	MNDA	protein_coding	P41218	MNDA_HUMAN	Myeloid cell nuclear differentiation antigen	1.09825e+06	5.34868e-06	0.00144268	0.115961	0.999914
ENSG00000196502.12	SULT1A1	protein_coding	P50225	ST1A1_HUMAN	Sulfotransferase 1A1	315384	5.13653e-06	0.00144269	0.11611	0.999914
ENSG00000101974.15	ATP11C	protein_coding	Q8NB49	AT11C_HUMAN	Phospholipid-transporting ATPase IG	7361.98	3.3156e-06	0.00144269	0.116397	0.999914
ENSG00000157152.17	SYN2	protein_coding	Q92777	SYN2_HUMAN	Synapsin-2	9391.35	4.19673e-07	0.00144269	0.116727	0.999914
ENSG00000143631.11	FLG	protein_coding	P20930	FILA_HUMAN	Filaggrin	12263	1.8755e-06	0.00144269	0.11678	0.999914
ENSG00000176658.17	MYO1D	protein_coding	O94832	MYO1D_HUMAN	Unconventional myosin-Id	99425	4.68136e-06	0.00144269	0.116956	0.999914
ENSG00000107882.12	SUFU	protein_coding	Q9UMX1	SUFU_HUMAN	Suppressor of fused homolog	7886.99	3.43542e-06	0.00144269	0.117329	0.999914
ENSG00000101336.18	HCK	protein_coding	P08631	HCK_HUMAN	Tyrosine-protein kinase HCK	146034	4.79072e-06	0.00144269	0.117471	0.999914
ENSG00000119421.7	NDUFA8	protein_coding	P51970	NDUA8_HUMAN	NADH dehydrogenase [ubiquinone] 1 alpha subcomplex subunit 8	155957	6.15806e-06	0.00144268	0.117948	0.999914
ENSG00000184743.13	ATL3	protein_coding	Q6DD88	ATLA3_HUMAN	Atlastin-3	408473	-1.19565e-05	0.00144264	0.118111	0.999914
ENSG00000124098.10	FAM210B	protein_coding	Q96KR6	F210B_HUMAN	Protein FAM210B, mitochondrial	20982.2	-2.34435e-06	0.00144269	0.118215	0.999914
ENSG00000117394.24	SLC2A1	protein_coding	P11166	GTR1_HUMAN	Solute carrier family 2, facilitated glucose transporter member 1	58836.8	4.23175e-06	0.00144269	0.118217	0.999914
ENSG00000105552.15	BCAT2	protein_coding	O15382	BCAT2_HUMAN	Branched-chain-amino-acid aminotransferase, mitochondrial	90643.3	-7.86333e-06	0.00144267	0.119309	0.999914
ENSG00000174915.12	PTDSS2	protein_coding	Q9BVG9	PTSS2_HUMAN	Phosphatidylserine synthase 2	32892.8	3.36907e-06	0.00144269	0.119448	0.999914
ENSG00000166710.21	B2M	protein_coding	P61769	B2MG_HUMAN	Beta-2-microglobulin	920360	-5.13497e-06	0.00144268	0.119809	0.999914
ENSG00000233276.8	GPX1	protein_coding	P07203	GPX1_HUMAN	Glutathione peroxidase 1	254875	5.15814e-06	0.00144268	0.119842	0.999914
ENSG00000147533.17	GOLGA7	protein_coding	Q7Z5G4	GOGA7_HUMAN	Golgin subfamily A member 7	26804.7	4.84389e-06	0.00144269	0.120135	0.999914
ENSG00000170759.11	KIF5B	protein_coding	P33176	KINH_HUMAN	Kinesin-1 heavy chain	273126	1.71355e-05	0.00144258	0.120675	0.999914
ENSG00000242498.8	ARPIN	protein_coding	Q7Z6K5	ARPIN_HUMAN	Arpin	61038.8	6.67652e-06	0.00144268	0.120845	0.999914
ENSG00000105835.13	NAMPT	protein_coding	P43490	NAMPT_HUMAN	Nicotinamide phosphoribosyltransferase	277336	7.79496e-06	0.00144267	0.120986	0.999914
ENSG00000100983.12	GSS	protein_coding	P48637	GSHB_HUMAN	Glutathione synthetase	160207	1.13255e-05	0.00144264	0.121219	0.999914
ENSG00000033011.14	ALG1	protein_coding	Q9BT22	ALG1_HUMAN	Chitobiosyldiphosphodolichol beta-mannosyltransferase	42460.9	-9.79534e-06	0.00144266	0.121373	0.999914
ENSG00000114013.16	CD86	protein_coding	P42081	CD86_HUMAN	T-lymphocyte activation antigen CD86	72304.8	-7.10843e-06	0.00144267	0.121422	0.999914
ENSG00000134899.24	ERCC5	protein_coding	P28715	ERCC5_HUMAN	DNA excision repair protein ERCC-5	29605.3	-5.83857e-06	0.00144268	0.121821	0.999914
ENSG00000099899.15	TRMT2A	protein_coding	Q8IZ69	TRM2A_HUMAN	tRNA (uracil-5-)-methyltransferase homolog A	46510.5	-7.79684e-06	0.00144267	0.121859	0.999914
ENSG00000133983.16	COX16	protein_coding	Q9P0S2	COX16_HUMAN	Cytochrome c oxidase assembly protein COX16 homolog, mitochondrial	6812.67	-3.05235e-06	0.00144269	0.122196	0.999914
ENSG00000150712.11	MTMR12	protein_coding	Q9C0I1	MTMRC_HUMAN	Myotubularin-related protein 12	20290.7	6.10042e-06	0.00144268	0.122339	0.999914
ENSG00000163221.9	S100A12	protein_coding	P80511	S10AC_HUMAN	Protein S100-A12	146934	1.62202e-06	0.00144269	0.122382	0.999914
ENSG00000010327.10	STAB1	protein_coding	Q9NY15	STAB1_HUMAN	Stabilin-1	35979	1.73589e-06	0.00144269	0.122566	0.999914
ENSG00000159086.15	PAXBP1	protein_coding	Q9Y5B6	PAXB1_HUMAN	PAX3- and PAX7-binding protein 1	9357.9	-5.60943e-06	0.00144268	0.123481	0.999914
ENSG00000171488.15	LRRC8C	protein_coding	Q8TDW0	LRC8C_HUMAN	Volume-regulated anion channel subunit LRRC8C	47190	4.68424e-06	0.00144269	0.123488	0.999914
ENSG00000164151.12	ICE1	protein_coding	Q9Y2F5	ICE1_HUMAN	Little elongation complex subunit 1	32211.8	-4.91217e-06	0.00144268	0.123499	0.999914
ENSG00000163703.20	CRELD1	protein_coding	Q96HD1	CREL1_HUMAN	Protein disulfide isomerase CRELD1	26742.1	-5.35723e-06	0.00144268	0.124161	0.999914
ENSG00000101425.14	BPI	protein_coding	P17213	BPI_HUMAN	Bactericidal permeability-increasing protein	38070.1	1.80595e-06	0.00144269	0.124478	0.999914
ENSG00000085719.13	CPNE3	protein_coding	O75131	CPNE3_HUMAN	Copine-3	207906	7.79326e-06	0.00144267	0.124717	0.999914
ENSG00000079277.22	MKNK1	protein_coding	Q9BUB5	MKNK1_HUMAN	MAP kinase-interacting serine/threonine-protein kinase 1	32753.2	6.22379e-06	0.00144268	0.124773	0.999914
ENSG00000122335.17	SERAC1	protein_coding	Q96JX3	SRAC1_HUMAN	Protein SERAC1	15969.5	5.8061e-06	0.00144268	0.125288	0.999914
ENSG00000171867.18	PRNP	protein_coding	P04156	PRIO_HUMAN	Major prion protein	9654.89	-4.53845e-06	0.00144269	0.125332	0.999914
ENSG00000108798.9	ABI3	protein_coding	Q9P2A4	ABI3_HUMAN	ABI gene family member 3	11471.6	-4.66358e-06	0.00144269	0.125438	0.999914
ENSG00000152234.16	ATP5F1A	protein_coding	P25705	ATPA_HUMAN	ATP synthase subunit alpha, mitochondrial	5.04369e+06	8.40921e-06	0.00144267	0.12549	0.999914
ENSG00000118689.15	FOXO3	protein_coding	O43524	FOXO3_HUMAN	Forkhead box protein O3	3136.22	-2.76483e-06	0.00144269	0.125754	0.999914
ENSG00000131899.11	LLGL1	protein_coding	Q15334	L2GL1_HUMAN	Lethal(2) giant larvae protein homolog 1	16656.2	6.11534e-06	0.00144268	0.126116	0.999914
ENSG00000156521.14	TYSND1	protein_coding	Q2T9J0	TYSD1_HUMAN	Peroxisomal leader peptide-processing protease	8008.16	-3.90093e-06	0.00144269	0.126121	0.999914
ENSG00000137992.15	DBT	protein_coding	P11182	ODB2_HUMAN	Lipoamide acyltransferase component of branched-chain alpha-keto acid dehydrogenase complex, mitochondrial	153373	-7.49187e-06	0.00144267	0.126274	0.999914
ENSG00000058272.19	PPP1R12A	protein_coding	O14974	MYPT1_HUMAN	Protein phosphatase 1 regulatory subunit 12A	68228.9	-8.61704e-06	0.00144266	0.126281	0.999914
ENSG00000027001.10	MIPEP	protein_coding	Q99797	MIPEP_HUMAN	Mitochondrial intermediate peptidase	54451.7	-6.97843e-06	0.00144267	0.126405	0.999914
ENSG00000151233.11	GXYLT1	protein_coding	Q4G148	GXLT1_HUMAN	Glucoside xylosyltransferase 1	28350.3	-5.93672e-06	0.00144268	0.126854	0.999914
ENSG00000168101.14	NUDT16L1	protein_coding	Q9BRJ7	TIRR_HUMAN	Tudor-interacting repair regulator protein	22589.1	6.76308e-06	0.00144268	0.126865	0.999914
ENSG00000072736.19	NFATC3	protein_coding	Q12968	NFAC3_HUMAN	Nuclear factor of activated T-cells, cytoplasmic 3	13324.5	4.88392e-06	0.00144269	0.127045	0.999914
ENSG00000142657.21	PGD	protein_coding	P52209	6PGD_HUMAN	6-phosphogluconate dehydrogenase, decarboxylating	2.68079e+06	9.17929e-06	0.00144266	0.127156	0.999914
ENSG00000007080.11	CCDC124	protein_coding	Q96CT7	CC124_HUMAN	Coiled-coil domain-containing protein 124	42776.5	-5.00223e-06	0.00144268	0.127593	0.999914
ENSG00000147526.20	TACC1	protein_coding	O75410	TACC1_HUMAN	Transforming acidic coiled-coil-containing protein 1	31868.6	-7.51202e-06	0.00144267	0.127612	0.999914
ENSG00000188986.9	NELFB	protein_coding	Q8WX92	NELFB_HUMAN	Negative elongation factor B	22309	-9.19379e-06	0.00144266	0.12777	0.999914
ENSG00000119414.12	PPP6C	protein_coding	O00743	PPP6_HUMAN	Serine/threonine-protein phosphatase 6 catalytic subunit	126188	8.26733e-06	0.00144267	0.127869	0.999914
ENSG00000143811.19	PYCR2	protein_coding	Q96C36	P5CR2_HUMAN	Pyrroline-5-carboxylate reductase 2	26846.7	-3.8083e-06	0.00144269	0.128045	0.999914
ENSG00000215251.4	FASTKD5	protein_coding	Q7L8L6	FAKD5_HUMAN	FAST kinase domain-containing protein 5, mitochondrial	39943.1	-5.05582e-06	0.00144268	0.12805	0.999914
ENSG00000089289.16	IGBP1	protein_coding	P78318	IGBP1_HUMAN	Immunoglobulin-binding protein 1	78864.3	1.04136e-05	0.00144265	0.128618	0.999914
ENSG00000184144.12	CNTN2	protein_coding	Q02246	CNTN2_HUMAN	Contactin-2	3127	3.68718e-07	0.00144269	0.12872	0.999914
ENSG00000108559.12	NUP88	protein_coding	Q99567	NUP88_HUMAN	Nuclear pore complex protein Nup88	42092.6	-8.01374e-06	0.00144267	0.129086	0.999914
ENSG00000145495.16	MARCHF6	protein_coding	O60337	MARH6_HUMAN	E3 ubiquitin-protein ligase MARCHF6	5994.22	5.22259e-06	0.00144268	0.129104	0.999914
ENSG00000180198.17	RCC1	protein_coding	P18754	RCC1_HUMAN	Regulator of chromosome condensation	79443.9	-6.54248e-06	0.00144268	0.129202	0.999914
ENSG00000163697.17	APBB2	protein_coding	Q92870	APBB2_HUMAN	Amyloid beta precursor protein binding family B member 2	12641.8	-5.26022e-06	0.00144268	0.12943	0.999914
ENSG00000159231.6	CBR3	protein_coding	O75828	CBR3_HUMAN	Carbonyl reductase [NADPH] 3	128293	4.79134e-06	0.00144269	0.129466	0.999914
ENSG00000095906.17	NUBP2	protein_coding	Q9Y5Y2	NUBP2_HUMAN	Cytosolic Fe-S cluster assembly factor NUBP2	62219.8	9.61158e-06	0.00144266	0.129644	0.999914
ENSG00000089041.17	P2RX7	protein_coding	Q99572	P2RX7_HUMAN	P2X purinoceptor 7	367062	-4.42973e-06	0.00144269	0.129679	0.999914
ENSG00000131791.8	PRKAB2	protein_coding	O43741	AAKB2_HUMAN	5'-AMP-activated protein kinase subunit beta-2	8878.15	-3.86748e-06	0.00144269	0.129846	0.999914
ENSG00000072694.21	FCGR2B	protein_coding	P31994	FCG2B_HUMAN	Low affinity immunoglobulin gamma Fc region receptor II-b	18763.9	-2.51276e-06	0.00144269	0.129864	0.999914
ENSG00000173372.17	C1QA	protein_coding	P02745	C1QA_HUMAN	Complement C1q subcomponent subunit A	33900.7	3.1994e-06	0.00144269	0.130047	0.999914
ENSG00000090382.7	LYZ	protein_coding	P61626	LYSC_HUMAN	Lysozyme C	1.96139e+06	-4.19954e-06	0.00144269	0.130156	0.999914
ENSG00000126821.8	SGPP1	protein_coding	Q9BX95	SGPP1_HUMAN	Sphingosine-1-phosphate phosphatase 1	35355.1	-6.31397e-06	0.00144268	0.130229	0.999914
ENSG00000258227.7	CLEC5A	protein_coding	Q9NY25	CLC5A_HUMAN	C-type lectin domain family 5 member A	54514.9	1.98793e-06	0.00144269	0.130479	0.999914
ENSG00000213366.13	GSTM2	protein_coding	P28161	GSTM2_HUMAN	Glutathione S-transferase Mu 2	16961.4	3.86752e-06	0.00144269	0.130668	0.999914
ENSG00000143374.17	TARS2	protein_coding	Q9BW92	SYTM_HUMAN	Threonine--tRNA ligase, mitochondrial	35490.3	-5.52249e-06	0.00144268	0.13074	0.999914
ENSG00000104889.7	RNASEH2A	protein_coding	O75792	RNH2A_HUMAN	Ribonuclease H2 subunit A	8423.85	4.55264e-06	0.00144269	0.131338	0.999914
ENSG00000197763.20	TXNRD3	protein_coding	Q86VQ6	TRXR3_HUMAN	Thioredoxin reductase 3	9051.95	2.97959e-06	0.00144269	0.131551	0.999914
ENSG00000079819.19	EPB41L2	protein_coding	O43491	E41L2_HUMAN	Band 4.1-like protein 2	119791	5.20781e-06	0.00144268	0.131703	0.999914
ENSG00000148180.21	GSN	protein_coding	P06396	GELS_HUMAN	Gelsolin	6.23796e+06	9.97365e-06	0.00144265	0.132126	0.999914
ENSG00000162444.12	RBP7	protein_coding	Q96R05	RET7_HUMAN	Retinoid-binding protein 7	9834.46	-2.40834e-06	0.00144269	0.13218	0.999914
ENSG00000067704.10	IARS2	protein_coding	Q9NSE4	SYIM_HUMAN	Isoleucine--tRNA ligase, mitochondrial	275734	-7.86469e-06	0.00144267	0.132393	0.999914
ENSG00000094841.14	UPRT	protein_coding	Q96BW1	UPP_HUMAN	Uracil phosphoribosyltransferase homolog	52443.9	7.21339e-06	0.00144267	0.132455	0.999914
ENSG00000106346.11	USP42	protein_coding	Q9H9J4	UBP42_HUMAN	Ubiquitin carboxyl-terminal hydrolase 42	22130.6	2.62128e-06	0.00144269	0.132509	0.999914
ENSG00000267673.6	FDX2	protein_coding	Q6P4F2	FDX2_HUMAN	Ferredoxin-2, mitochondrial	49242.2	-3.8331e-06	0.00144269	0.132927	0.999914
ENSG00000105499.14	PLA2G4C	protein_coding	Q9UP65	PA24C_HUMAN	Cytosolic phospholipase A2 gamma	34469.3	-2.35432e-06	0.00144269	0.133509	0.999914
ENSG00000160087.21	UBE2J2	protein_coding	Q8N2K1	UB2J2_HUMAN	Ubiquitin-conjugating enzyme E2 J2	9021.29	-5.00765e-06	0.00144268	0.133699	0.999914
ENSG00000110921.14	MVK	protein_coding	Q03426	KIME_HUMAN	Mevalonate kinase	89608.7	7.23026e-06	0.00144267	0.134619	0.999914
ENSG00000156374.16	PCGF6	protein_coding	Q9BYE7	PCGF6_HUMAN	Polycomb group RING finger protein 6	333.115	-1.936e-07	0.00144269	0.134882	0.999914
ENSG00000119392.16	GLE1	protein_coding	Q53GS7	GLE1_HUMAN	mRNA export factor GLE1	4519.66	-3.67384e-06	0.00144269	0.135181	0.999914
ENSG00000162623.16	TYW3	protein_coding	Q6IPR3	TYW3_HUMAN	tRNA wybutosine-synthesizing protein 3 homolog	3860.6	-3.75735e-06	0.00144269	0.13613	0.999914
ENSG00000163220.11	S100A9	protein_coding	P06702	S10A9_HUMAN	Protein S100-A9	2.04034e+06	3.7584e-06	0.00144269	0.136494	0.999914
ENSG00000143393.17	PI4KB	protein_coding	Q9UBF8	PI4KB_HUMAN	Phosphatidylinositol 4-kinase beta	23870.9	7.06488e-06	0.00144267	0.136584	0.999914
ENSG00000158517.15	NCF1	protein_coding	P14598	NCF1_HUMAN	Neutrophil cytosol factor 1	41599	3.19114e-06	0.00144269	0.13664	0.999914
ENSG00000217555.13	CKLF	protein_coding	Q9UBR5	CKLF_HUMAN	Chemokine-like factor	76916.1	-3.59046e-06	0.00144269	0.136929	0.999914
ENSG00000156502.14	SUPV3L1	protein_coding	Q8IYB8	SUV3_HUMAN	ATP-dependent RNA helicase SUPV3L1, mitochondrial	44941.5	-5.1761e-06	0.00144268	0.13756	0.999914
ENSG00000163162.9	RNF149	protein_coding	Q8NC42	RN149_HUMAN	E3 ubiquitin-protein ligase RNF149	24880	-3.98431e-06	0.00144269	0.137718	0.999914
ENSG00000196305.19	IARS1	protein_coding	P41252	SYIC_HUMAN	Isoleucine--tRNA ligase, cytoplasmic	476923	-1.46624e-05	0.0014426	0.137924	0.999914
ENSG00000103024.8	NME3	protein_coding	Q13232	NDK3_HUMAN	Nucleoside diphosphate kinase 3	74824.3	-6.751e-06	0.00144267	0.138204	0.999914
ENSG00000163960.12	UBXN7	protein_coding	O94888	UBXN7_HUMAN	UBX domain-containing protein 7	32684.9	-7.48385e-06	0.00144267	0.138231	0.999914
ENSG00000139514.13	SLC7A1	protein_coding	P30825	CTR1_HUMAN	High affinity cationic amino acid transporter 1	5841.7	-2.60845e-06	0.00144269	0.138675	0.999914
ENSG00000163932.15	PRKCD	protein_coding	Q05655	KPCD_HUMAN	Protein kinase C delta type	258857	9.64997e-06	0.00144265	0.13877	0.999914
ENSG00000023909.10	GCLM	protein_coding	P48507	GSH0_HUMAN	Glutamate--cysteine ligase regulatory subunit	92858.7	5.40779e-06	0.00144268	0.138811	0.999914
ENSG00000125676.20	THOC2	protein_coding	Q8NI27	THOC2_HUMAN	THO complex subunit 2	35768.4	-9.65638e-06	0.00144265	0.138994	0.999914
ENSG00000137265.15	IRF4	protein_coding	Q15306	IRF4_HUMAN	Interferon regulatory factor 4	4972.19	1.78806e-06	0.00144269	0.139	0.999914
ENSG00000141456.16	PELP1	protein_coding	Q8IZL8	PELP1_HUMAN	Proline-, glutamic acid- and leucine-rich protein 1	40737.5	-9.64333e-06	0.00144265	0.139217	0.999914
ENSG00000100908.14	EMC9	protein_coding	Q9Y3B6	EMC9_HUMAN	ER membrane protein complex subunit 9	17502.2	-4.66084e-06	0.00144269	0.139295	0.999914
ENSG00000095002.15	MSH2	protein_coding	P43246	MSH2_HUMAN	DNA mismatch repair protein Msh2	22897.3	-6.4207e-06	0.00144268	0.139453	0.999914
ENSG00000165169.11	DYNLT3	protein_coding	P51808	DYLT3_HUMAN	Dynein light chain Tctex-type 3	50999.8	3.57833e-06	0.00144269	0.139545	0.999914
ENSG00000120616.16	EPC1	protein_coding	Q9H2F5	EPC1_HUMAN	Enhancer of polycomb homolog 1	10273.6	-4.99501e-06	0.00144268	0.140922	0.999914
ENSG00000177542.11	SLC25A22	protein_coding	Q9H936	GHC1_HUMAN	Mitochondrial glutamate carrier 1	51080.3	2.87847e-06	0.00144269	0.141149	0.999914
ENSG00000135587.9	SMPD2	protein_coding	O60906	NSMA_HUMAN	Sphingomyelin phosphodiesterase 2	17507.8	-4.99408e-06	0.00144268	0.14123	0.999914
ENSG00000146872.19	TLK2	protein_coding	Q86UE8	TLK2_HUMAN	Serine/threonine-protein kinase tousled-like 2	3290.68	-2.27325e-06	0.00144269	0.14142	0.999914
ENSG00000140694.17	PARN	protein_coding	O95453	PARN_HUMAN	Poly(A)-specific ribonuclease PARN	32202.1	-6.63068e-06	0.00144267	0.141482	0.999914
ENSG00000070669.17	ASNS	protein_coding	P08243	ASNS_HUMAN	Asparagine synthetase [glutamine-hydrolyzing]	46210.1	-2.92117e-06	0.00144269	0.141771	0.999914
ENSG00000069998.12	HDHD5	protein_coding	Q9BXW7	HDHD5_HUMAN	Haloacid dehalogenase-like hydrolase domain-containing 5	105190	-9.05827e-06	0.00144266	0.141894	0.999914
ENSG00000259494.2	MRPL46	protein_coding	Q9H2W6	RM46_HUMAN	39S ribosomal protein L46, mitochondrial	93333.8	-5.86737e-06	0.00144268	0.142115	0.999914
ENSG00000153207.16	AHCTF1	protein_coding	Q8WYP5	ELYS_HUMAN	Protein ELYS	18460.2	-7.15708e-06	0.00144267	0.14213	0.999914
ENSG00000198833.7	UBE2J1	protein_coding	Q9Y385	UB2J1_HUMAN	Ubiquitin-conjugating enzyme E2 J1	62442.9	-4.92568e-06	0.00144268	0.142221	0.999914
ENSG00000106628.12	POLD2	protein_coding	P49005	DPOD2_HUMAN	DNA polymerase delta subunit 2	41565.7	-5.09753e-06	0.00144268	0.142237	0.999914
ENSG00000092199.18	HNRNPC	protein_coding	P07910	HNRPC_HUMAN	Heterogeneous nuclear ribonucleoproteins C1/C2	908119	3.56529e-06	0.00144269	0.142655	0.999914
ENSG00000151327.13	FAM177A1	protein_coding	Q8N128	F177A_HUMAN	Protein FAM177A1	17906.4	2.79166e-06	0.00144269	0.142669	0.999914
ENSG00000116260.17	QSOX1	protein_coding	O00391	QSOX1_HUMAN	Sulfhydryl oxidase 1	95171.4	5.43325e-06	0.00144268	0.142874	0.999914
ENSG00000083123.15	BCKDHB	protein_coding	P21953	ODBB_HUMAN	2-oxoisovalerate dehydrogenase subunit beta, mitochondrial	34430.2	-4.7671e-06	0.00144268	0.143049	0.999914
ENSG00000162889.11	MAPKAPK2	protein_coding	P49137	MAPK2_HUMAN	MAP kinase-activated protein kinase 2	32569.2	-5.79569e-06	0.00144268	0.143186	0.999914
ENSG00000111335.14	OAS2	protein_coding	P29728	OAS2_HUMAN	2'-5'-oligoadenylate synthase 2	136786	2.21467e-06	0.00144269	0.14327	0.999914
ENSG00000196914.9	ARHGEF12	protein_coding	Q9NZN5	ARHGC_HUMAN	Rho guanine nucleotide exchange factor 12	3964.43	6.15351e-07	0.00144269	0.143318	0.999914
ENSG00000172071.15	EIF2AK3	protein_coding	Q9NZJ5	E2AK3_HUMAN	Eukaryotic translation initiation factor 2-alpha kinase 3	9733.58	-4.22318e-06	0.00144269	0.1437	0.999914
ENSG00000137040.10	RANBP6	protein_coding	O60518	RNBP6_HUMAN	Ran-binding protein 6	14733.8	-6.23455e-06	0.00144268	0.143782	0.999914
ENSG00000175467.15	SART1	protein_coding	O43290	SNUT1_HUMAN	U4/U6.U5 tri-snRNP-associated protein 1	38997.6	-5.90437e-06	0.00144268	0.143978	0.999914
ENSG00000198771.11	RCSD1	protein_coding	Q6JBY9	CPZIP_HUMAN	CapZ-interacting protein	14594.9	2.49516e-06	0.00144269	0.144122	0.999914
ENSG00000083937.10	CHMP2B	protein_coding	Q9UQN3	CHM2B_HUMAN	Charged multivesicular body protein 2b	42323.7	3.62477e-06	0.00144269	0.144232	0.999914
ENSG00000109846.9	CRYAB	protein_coding	P02511	CRYAB_HUMAN	Alpha-crystallin B chain	7617.87	4.04075e-07	0.00144269	0.144584	0.999914
ENSG00000026508.20	CD44	protein_coding	P16070	CD44_HUMAN	CD44 antigen	4.23699e+06	1.04627e-05	0.00144264	0.144645	0.999914
ENSG00000136197.13	C7orf25	protein_coding	Q9BPX7	CG025_HUMAN	UPF0415 protein C7orf25	17868.5	4.57144e-06	0.00144269	0.1448	0.999914
ENSG00000154277.13	UCHL1	protein_coding	P09936	UCHL1_HUMAN	Ubiquitin carboxyl-terminal hydrolase isozyme L1	633283	-2.22177e-06	0.00144269	0.14496	0.999914
ENSG00000148290.10	SURF1	protein_coding	Q15526	SURF1_HUMAN	Surfeit locus protein 1	133405	-7.97358e-06	0.00144266	0.145111	0.999914
ENSG00000169398.19	PTK2	protein_coding	Q05397	FAK1_HUMAN	Focal adhesion kinase 1	22607	-5.30695e-06	0.00144268	0.145472	0.999914
ENSG00000196975.16	ANXA4	protein_coding	P09525	ANXA4_HUMAN	Annexin A4	1.53038e+06	7.04969e-06	0.00144267	0.145917	0.999914
ENSG00000149289.11	ZC3H12C	protein_coding	Q9C0D7	ZC12C_HUMAN	Probable ribonuclease ZC3H12C	148401	-3.57193e-06	0.00144269	0.14622	0.999914
ENSG00000138378.19	STAT4	protein_coding	Q14765	STAT4_HUMAN	Signal transducer and activator of transcription 4	12372.4	3.00971e-06	0.00144269	0.146806	0.999914
ENSG00000171720.10	HDAC3	protein_coding	O15379	HDAC3_HUMAN	Histone deacetylase 3	16439.7	5.30338e-06	0.00144268	0.146989	0.999914
ENSG00000068912.14	ERLEC1	protein_coding	Q96DZ1	ERLEC_HUMAN	Endoplasmic reticulum lectin 1	65858.7	-6.24437e-06	0.00144268	0.147097	0.999914
ENSG00000040933.16	INPP4A	protein_coding	Q96PE3	INP4A_HUMAN	Inositol polyphosphate-4-phosphatase type I A	16217.3	4.45527e-06	0.00144269	0.147388	0.999914
ENSG00000029364.12	SLC39A9	protein_coding	Q9NUM3	S39A9_HUMAN	Zinc transporter ZIP9	1810.14	1.61548e-06	0.00144269	0.147556	0.999914
ENSG00000148346.12	LCN2	protein_coding	P80188	NGAL_HUMAN	Neutrophil gelatinase-associated lipocalin	2769.68	1.45355e-07	0.0014427	0.147621	0.999914
ENSG00000138613.14	APH1B	protein_coding	Q8WW43	APH1B_HUMAN	Gamma-secretase subunit APH-1B	15698.1	-2.30785e-06	0.00144269	0.147725	0.999914
ENSG00000104320.14	NBN	protein_coding	O60934	NBN_HUMAN	Nibrin	27952.9	-5.44529e-06	0.00144268	0.147785	0.999914
ENSG00000075420.13	FNDC3B	protein_coding	Q53EP0	FND3B_HUMAN	Fibronectin type III domain-containing protein 3B	23526.1	-8.38766e-06	0.00144266	0.148311	0.999914
ENSG00000196475.6	GK2	protein_coding	Q14410	GLPK2_HUMAN	Glycerol kinase 2	40540.3	4.63955e-06	0.00144268	0.148478	0.999914
ENSG00000039319.17	ZFYVE16	protein_coding	Q7Z3T8	ZFY16_HUMAN	Zinc finger FYVE domain-containing protein 16	454573	5.76031e-06	0.00144268	0.148751	0.999914
ENSG00000126522.17	ASL	protein_coding	P04424	ARLY_HUMAN	Argininosuccinate lyase	69227	-4.38971e-06	0.00144269	0.149849	0.999914
ENSG00000182372.10	CLN8	protein_coding	Q9UBY8	CLN8_HUMAN	Protein CLN8	87227.7	-3.91251e-06	0.00144269	0.150129	0.999914
ENSG00000204574.14	ABCF1	protein_coding	Q8NE71	ABCF1_HUMAN	ATP-binding cassette sub-family F member 1	137141	-7.47854e-06	0.00144267	0.150184	0.999914
ENSG00000130513.6	GDF15	protein_coding	Q99988	GDF15_HUMAN	Growth/differentiation factor 15	133265	1.81156e-06	0.00144269	0.150386	0.999914
ENSG00000108587.16	GOSR1	protein_coding	O95249	GOSR1_HUMAN	Golgi SNAP receptor complex member 1	44096.3	8.59325e-06	0.00144266	0.150558	0.999914
ENSG00000085788.14	DDHD2	protein_coding	O94830	DDHD2_HUMAN	Phospholipase DDHD2	4124.29	3.83754e-06	0.00144269	0.150777	0.999914
ENSG00000100014.20	SPECC1L	protein_coding	Q69YQ0	CYTSA_HUMAN	Cytospin-A	20856.4	-4.83289e-06	0.00144268	0.150927	0.999914
ENSG00000178035.13	IMPDH2	protein_coding	P12268	IMDH2_HUMAN	Inosine-5'-monophosphate dehydrogenase 2	287757	-8.85118e-06	0.00144266	0.151101	0.999914
ENSG00000176974.20	SHMT1	protein_coding	P34896	GLYC_HUMAN	Serine hydroxymethyltransferase, cytosolic	22105.1	-3.35615e-06	0.00144269	0.151128	0.999914
ENSG00000165609.13	NUDT5	protein_coding	Q9UKK9	NUDT5_HUMAN	ADP-sugar pyrophosphatase	92160	3.53091e-06	0.00144269	0.15121	0.999914
ENSG00000132589.16	FLOT2	protein_coding	Q14254	FLOT2_HUMAN	Flotillin-2	88157.8	6.6949e-06	0.00144267	0.151291	0.999914
ENSG00000107949.17	BCCIP	protein_coding	Q9P287	BCCIP_HUMAN	BRCA2 and CDKN1A-interacting protein	36879.7	-6.84922e-06	0.00144267	0.151357	0.999914
ENSG00000112679.15	DUSP22	protein_coding	Q9NRW4	DUS22_HUMAN	Dual specificity protein phosphatase 22	24174.9	4.56231e-06	0.00144268	0.152361	0.999914
ENSG00000100600.15	LGMN	protein_coding	Q99538	LGMN_HUMAN	Legumain	76598.8	3.62129e-06	0.00144269	0.152628	0.999914
ENSG00000145416.13	MARCHF1	protein_coding	Q8TCQ1	MARH1_HUMAN	E3 ubiquitin-protein ligase MARCHF1	6536.75	2.68742e-06	0.00144269	0.152817	0.999914
ENSG00000177888.8	ZBTB41	protein_coding	Q5SVQ8	ZBT41_HUMAN	Zinc finger and BTB domain-containing protein 41	17686.7	-5.44404e-07	0.00144269	0.152821	0.999914
ENSG00000007402.12	CACNA2D2	protein_coding	Q9NY47	CA2D2_HUMAN	Voltage-dependent calcium channel subunit alpha-2/delta-2	13578.5	-2.59263e-06	0.00144269	0.152846	0.999914
ENSG00000183696.14	UPP1	protein_coding	Q16831	UPP1_HUMAN	Uridine phosphorylase 1	328418	-9.97082e-06	0.00144264	0.152865	0.999914
ENSG00000169682.18	SPNS1	protein_coding	Q9H2V7	SPNS1_HUMAN	Protein spinster homolog 1	242421	-6.00315e-06	0.00144268	0.153597	0.999914
ENSG00000188157.15	AGRN	protein_coding	O00468	AGRIN_HUMAN	Agrin	51174.2	4.15211e-06	0.00144269	0.153635	0.999914
ENSG00000128918.15	ALDH1A2	protein_coding	O94788	AL1A2_HUMAN	Retinal dehydrogenase 2	504447	-4.83248e-06	0.00144268	0.153678	0.999914
ENSG00000104442.10	ARMC1	protein_coding	Q9NVT9	ARMC1_HUMAN	Armadillo repeat-containing protein 1	81307.1	-8.88386e-06	0.00144265	0.153726	0.999914
ENSG00000138756.19	BMP2K	protein_coding	Q9NSY1	BMP2K_HUMAN	BMP-2-inducible protein kinase	53866.4	-7.34372e-06	0.00144267	0.153988	0.999914
ENSG00000179820.16	MYADM	protein_coding	Q96S97	MYADM_HUMAN	Myeloid-associated differentiation marker	491218	-4.86645e-06	0.00144268	0.15409	0.999914
ENSG00000131507.11	NDFIP1	protein_coding	Q9BT67	NFIP1_HUMAN	NEDD4 family-interacting protein 1	75745.8	-4.30953e-06	0.00144269	0.154134	0.999914
ENSG00000173614.14	NMNAT1	protein_coding	Q9HAN9	NMNA1_HUMAN	Nicotinamide/nicotinic acid mononucleotide adenylyltransferase 1	38537.5	4.1752e-06	0.00144269	0.154172	0.999914
ENSG00000173674.11	EIF1AX	protein_coding	P47813	IF1AX_HUMAN	Eukaryotic translation initiation factor 1A, X-chromosomal	32788.1	-2.65553e-06	0.00144269	0.154649	0.999914
ENSG00000133048.13	CHI3L1	protein_coding	P36222	CH3L1_HUMAN	Chitinase-3-like protein 1	899872	-2.37466e-06	0.00144269	0.154675	0.999914
ENSG00000204256.14	BRD2	protein_coding	P25440	BRD2_HUMAN	Bromodomain-containing protein 2	3732.23	-3.23444e-06	0.00144269	0.154755	0.999914
ENSG00000059377.18	TBXAS1	protein_coding	P24557	THAS_HUMAN	Thromboxane-A synthase	390227	-5.59787e-06	0.00144268	0.15488	0.999914
ENSG00000116874.12	WARS2	protein_coding	Q9UGM6	SYWM_HUMAN	Tryptophan--tRNA ligase, mitochondrial	17218.1	-5.93317e-06	0.00144268	0.154941	0.999914
ENSG00000154305.18	MIA3	protein_coding	Q5JRA6	TGO1_HUMAN	Transport and Golgi organization protein 1 homolog	49191	-6.91907e-06	0.00144267	0.154964	0.999914
ENSG00000204316.13	MRPL38	protein_coding	Q96DV4	RM38_HUMAN	39S ribosomal protein L38, mitochondrial	90442.2	-4.76647e-06	0.00144268	0.155	0.999914
ENSG00000035687.10	ADSS2	protein_coding	P30520	PURA2_HUMAN	Adenylosuccinate synthetase isozyme 2	269437	8.32026e-06	0.00144266	0.155506	0.999914
ENSG00000175161.14	CADM2	protein_coding	Q8N3J6	CADM2_HUMAN	Cell adhesion molecule 2	17344.9	6.82381e-07	0.00144269	0.155593	0.999914
ENSG00000177885.15	GRB2	protein_coding	P62993	GRB2_HUMAN	Growth factor receptor-bound protein 2	351787	1.06936e-05	0.00144264	0.156459	0.999914
ENSG00000134780.10	DAGLA	protein_coding	Q9Y4D2	DGLA_HUMAN	Diacylglycerol lipase-alpha	15969.8	4.97649e-06	0.00144268	0.156542	0.999914
ENSG00000166333.14	ILK	protein_coding	Q13418	ILK_HUMAN	Integrin-linked protein kinase	752862	1.37263e-05	0.0014426	0.15669	0.999914
[truncated: 6,909 more rows]

[truncated: 1 more sheets: Table S7]
