# Supplementary material for: Monoallelic TYROBP deletion is a novel risk factor for Alzheimer’s disease
Source: Mol Neurodegener. 2025 Apr 29;20:50. doi: 10.1186/s13024-025-00830-3 (PMC12038944; doi:10.1186/s13024-025-00830-3)
Supplement: Supplementary file 6 — Additional file 6 [file 13024_2025_830_MOESM6_ESM.xls]

## Sheet: Table S13
## Differentially expressed genes
# Comparison: NHD vs carrier (Tdel)
# Treatment: untreated
# Covariate: APOE epsilon genotype
gene_id	gene_name	gene_type	baseMean	log2FoldChange	lfcSE	pvalue	padj
ENSG00000197253.13	TPSB2	protein_coding	5.26819	-0.00161835	0.0545961	5.20518e-32	8.85349e-28
ENSG00000011600.12	TYROBP	protein_coding	9923.99	-13.3513	1.36126	1.89003e-21	1.60737e-17
ENSG00000176533.13	GNG7	protein_coding	225.568	-1.58679	0.286098	8.29052e-10	4.1669e-06
ENSG00000228314.1	CYP4F29P	transcribed_unprocessed_pseudogene	2.2948	-0.000979173	0.0545733	9.79928e-10	4.1669e-06
ENSG00000166448.15	TMEM130	protein_coding	338.397	-2.21959	0.419011	1.57878e-09	5.37071e-06
ENSG00000105514.8	RAB3D	protein_coding	199.587	-1.53105	0.28126	2.0494e-09	5.8097e-06
ENSG00000124659.7	TBCC	protein_coding	407.346	-0.665228	0.133274	2.27063e-08	5.5173e-05
ENSG00000159788.19	RGS12	protein_coding	4407.51	-1.18225	0.242889	2.95846e-08	6.29006e-05
ENSG00000140545.15	MFGE8	protein_coding	613.177	-1.39545	0.311663	2.19043e-07	0.000413967
ENSG00000099250.18	NRP1	protein_coding	5144.53	1.02803	0.226688	3.00521e-07	0.000511156
ENSG00000111696.12	NT5DC3	protein_coding	61.6371	1.62008	0.378262	4.50862e-07	0.000642331
ENSG00000136997.21	MYC	protein_coding	361.334	1.61945	0.360884	4.5317e-07	0.000642331
ENSG00000167992.13	VWCE	protein_coding	1019.54	-2.30431	0.577719	1.00934e-06	0.0013206
ENSG00000049089.15	COL9A2	protein_coding	1724.74	-1.12165	0.26871	1.09247e-06	0.00132727
ENSG00000157470.12	FAM81A	protein_coding	217.798	-0.0173513	0.0587112	4.07434e-06	0.00462003
ENSG00000161544.10	CYGB	protein_coding	387.961	-0.0204718	0.060381	4.65449e-06	0.00488657
ENSG00000166428.14	PLD4	protein_coding	104.743	-0.0135738	0.0570789	4.88398e-06	0.00488657
ENSG00000135519.8	KCNH3	protein_coding	67.0798	-1.51425	0.397344	5.59181e-06	0.00528395
ENSG00000155659.15	VSIG4	protein_coding	40.2568	0.0126385	0.0567456	6.23687e-06	0.00558331
ENSG00000091536.19	MYO15A	protein_coding	81.9338	-1.1546	0.302942	6.84273e-06	0.0058194
ENSG00000171115.4	GIMAP8	protein_coding	56.014	0.0387781	0.0777822	7.91998e-06	0.00641481
ENSG00000163918.12	RFC4	protein_coding	113.964	0.887075	0.239259	8.39193e-06	0.00648811
ENSG00000163071.11	SPATA18	protein_coding	1312.21	-0.0279457	0.0657346	1.01859e-05	0.00753271
ENSG00000166851.15	PLK1	protein_coding	72.5811	0.0414842	0.0817168	1.27772e-05	0.00905532
ENSG00000166197.17	NOLC1	protein_coding	648.696	0.624992	0.175617	1.67567e-05	0.0114006
ENSG00000088325.16	TPX2	protein_coding	65.1051	0.0247176	0.0631576	2.44114e-05	0.0159698
ENSG00000119535.18	CSF3R	protein_coding	2903.25	-1.06014	0.322273	3.17418e-05	0.0198446
ENSG00000166923.12	GREM1	protein_coding	242.804	0.0194235	0.0597689	3.2668e-05	0.0198446
ENSG00000153832.12	FBXO36	protein_coding	20.5556	0.00722969	0.055071	3.6636e-05	0.0214876
ENSG00000099785.11	MARCHF2	protein_coding	1801	-0.964044	0.297734	4.09294e-05	0.0232056
ENSG00000139182.15	CLSTN3	protein_coding	164.252	-1.25303	0.392363	4.41604e-05	0.0236825
ENSG00000169884.14	WNT10B	protein_coding	7.11072	0.0120085	0.0565072	4.45552e-05	0.0236825
ENSG00000139318.8	DUSP6	protein_coding	1126.78	0.0288077	0.0664286	4.59616e-05	0.0236897
ENSG00000166897.16	ELFN2	protein_coding	47.3675	-0.00855238	0.0555456	4.77196e-05	0.0238724
ENSG00000144354.14	CDCA7	protein_coding	14.3623	0.0107198	0.0561055	5.29585e-05	0.0257274
ENSG00000170835.17	CEL	protein_coding	22.817	-0.0240968	0.0626481	5.44528e-05	0.0257274
ENSG00000164045.12	CDC25A	protein_coding	19.2016	0.0210122	0.0606164	6.17507e-05	0.0283869
ENSG00000100558.9	PLEK2	protein_coding	348.211	1.15438	0.361289	6.572e-05	0.0294166
ENSG00000137807.16	KIF23	protein_coding	86.9954	0.0267713	0.0646402	7.12404e-05	0.0310699
ENSG00000203497.2	PDCD4-AS1	lncRNA	77.4904	-0.0530557	0.104481	7.71738e-05	0.0328162
ENSG00000155011.9	DKK2	protein_coding	42.17	0.010718	0.0561128	7.99997e-05	0.0331882
ENSG00000214212.9	C19orf38	protein_coding	1233.6	-1.35537	0.461119	9.17491e-05	0.0363457
ENSG00000185480.12	PARPBP	protein_coding	22.9769	0.0212247	0.060732	9.18845e-05	0.0363457
ENSG00000165178.9	NCF1C	unprocessed_pseudogene	235.891	-0.0116244	0.0563487	0.000119474	0.0452576
ENSG00000006283.18	CACNA1G	protein_coding	10.9714	0.0127903	0.0567593	0.000119736	0.0452576
ENSG00000170017.12	ALCAM	protein_coding	5316.86	0.921148	0.314022	0.000132244	0.0480039
ENSG00000100376.12	FAM118A	protein_coding	479.559	-1.68078	0.605515	0.000134564	0.0480039
ENSG00000099822.3	HCN2	protein_coding	100.71	-0.0212187	0.0607238	0.000135469	0.0480039
ENSG00000187017.17	ESPN	protein_coding	43.4128	-0.0116958	0.056394	0.00014345	0.0497946
ENSG00000153012.12	LGI2	protein_coding	23.2007	0.00989391	0.0558777	0.000147997	0.0503456
ENSG00000164038.16	SLC9B2	protein_coding	23.6376	0.0115386	0.0563348	0.000168598	0.0562291
ENSG00000158406.6	H4C8	protein_coding	141.913	-0.0173257	0.0586165	0.00017428	0.0570062
ENSG00000134369.15	NAV1	protein_coding	280.342	1.19837	0.427258	0.000182966	0.0587184
ENSG00000197448.14	GSTK1	protein_coding	3315	-0.390241	0.140165	0.000195797	0.0616723
ENSG00000105926.16	MPP6	protein_coding	44.0758	0.0275491	0.0651976	0.000200028	0.0618596
ENSG00000124491.16	F13A1	protein_coding	264.138	0.0101047	0.055934	0.000204678	0.0621674
ENSG00000263916.1	RP11-110H1.4	lncRNA	7.13405	0.00779905	0.0552623	0.000215495	0.0643046
ENSG00000163006.12	CCDC138	protein_coding	16.2009	0.00794891	0.0552757	0.000219406	0.0643428
ENSG00000250337.7	PURPL	lncRNA	9.40211	-0.00469746	0.0548566	0.000224186	0.0646301
ENSG00000173535.15	TNFRSF10C	protein_coding	88.7952	-0.0246076	0.0628528	0.00023352	0.065394
ENSG00000276043.5	UHRF1	protein_coding	75.2202	0.0130346	0.0568325	0.000234525	0.065394
ENSG00000148219.18	ASTN2	protein_coding	38.085	-0.0177544	0.058795	0.000259978	0.0713219
ENSG00000161513.12	FDXR	protein_coding	747.168	-1.0529	0.414143	0.000265687	0.0716002
ENSG00000185070.12	FLRT2	protein_coding	808.989	-1.02259	0.446201	0.000273531	0.0716002
ENSG00000187764.12	SEMA4D	protein_coding	388.56	0.0202172	0.0601226	0.000273621	0.0716002
ENSG00000143333.7	RGS16	protein_coding	50.7411	0.0126826	0.0567155	0.000289445	0.0741213
ENSG00000267543.1	RP11-666A8.7	lncRNA	17.2085	-0.0148578	0.0575016	0.000291971	0.0741213
ENSG00000153823.19	PID1	protein_coding	42.1657	0.00732176	0.0552805	0.00031063	0.0776987
ENSG00000261659.2	LA16c-313D11.12	lncRNA	20.7098	-0.0176729	0.0587603	0.000320016	0.0788864
ENSG00000244055.2	AC007566.10	lncRNA	139.261	-0.0396324	0.0780801	0.000329227	0.07949
ENSG00000285043.3	CTD-2515O10.6	protein_coding	17.2992	0.00753382	0.0552049	0.000335517	0.07949
ENSG00000073008.15	PVR	protein_coding	486.335	0.617497	0.235508	0.000336485	0.07949
ENSG00000138698.15	RAP1GDS1	protein_coding	1043.7	0.515057	0.199693	0.000346546	0.0807452
ENSG00000228436.3	RP5-864K19.4	lncRNA	40.7369	-0.0263893	0.0641945	0.000356812	0.0812939
ENSG00000085999.13	RAD54L	protein_coding	17.8957	0.00871861	0.0555171	0.00035846	0.0812939
ENSG00000141568.21	FOXK2	protein_coding	1188.81	-0.303941	0.117153	0.00036791	0.0822659
ENSG00000126803.10	HSPA2	protein_coding	16.1791	0.0194348	0.0596544	0.000372419	0.0822659
ENSG00000165732.13	DDX21	protein_coding	1197.07	0.54798	0.213725	0.000391219	0.0853108
ENSG00000133246.12	PRAM1	protein_coding	2043.59	-1.04039	0.446006	0.000412574	0.0888287
ENSG00000224809.2	BEND3P2	processed_pseudogene	43.9562	-0.0179369	0.0588476	0.00042531	0.0904262
ENSG00000071539.14	TRIP13	protein_coding	24.398	0.0212562	0.060686	0.000432681	0.0908577
ENSG00000118965.16	WDR35	protein_coding	46.2046	0.0260301	0.0638511	0.000438167	0.0908875
ENSG00000075420.13	FNDC3B	protein_coding	1665.48	0.531736	0.215121	0.000457653	0.0928554
ENSG00000266967.7	AARSD1	protein_coding	32.216	0.0208985	0.0604358	0.000458572	0.0928554
ENSG00000231856.2	RP11-327P2.5	lncRNA	15.4831	-0.0159653	0.0579604	0.000482454	0.0965419
ENSG00000163964.18	PIGX	protein_coding	763.984	-0.651887	0.27952	0.000491931	0.0972937
ENSG00000163739.5	CXCL1	protein_coding	30.4167	0.00813457	0.0554398	0.0004988	0.0975184
ENSG00000110900.16	TSPAN11	protein_coding	44.8855	-0.0113258	0.0562611	0.000548708	0.106057
ENSG00000145936.9	KCNMB1	protein_coding	89.7985	0.0157659	0.0578743	0.000576091	0.109194
ENSG00000092295.12	TGM1	protein_coding	50.4602	-0.0229341	0.0616674	0.00058186	0.109194
ENSG00000173991.6	TCAP	protein_coding	11.579	-0.0154058	0.057716	0.000584202	0.109194
ENSG00000186198.4	SLC51B	protein_coding	7.59932	0.00999427	0.0558926	0.00060862	0.110999
ENSG00000159131.17	GART	protein_coding	714.414	0.378054	0.156328	0.000613077	0.110999
ENSG00000162777.17	DENND2D	protein_coding	1694.73	-0.49917	0.219543	0.000613436	0.110999
ENSG00000154133.15	ROBO4	protein_coding	7.59537	0.00562992	0.0549866	0.000640666	0.114136
ENSG00000189058.9	APOD	protein_coding	201.341	-0.011382	0.0562681	0.000644192	0.114136
ENSG00000149418.11	ST14	protein_coding	3265.77	-0.862964	0.429231	0.000656053	0.115039
ENSG00000094804.12	CDC6	protein_coding	47.2434	0.017754	0.058777	0.000694336	0.12051
ENSG00000120885.22	CLU	protein_coding	1960.7	-0.00921175	0.0556836	0.000729629	0.124043
ENSG00000162337.12	LRP5	protein_coding	345.535	-0.0158235	0.0578835	0.000736529	0.124043
ENSG00000100526.20	CDKN3	protein_coding	19.6499	0.0146287	0.0573807	0.000745509	0.124043
ENSG00000284526.1	RP11-666A8.13	protein_coding	30.1965	-0.0141222	0.0571826	0.000748141	0.124043
ENSG00000147576.17	ADHFE1	protein_coding	48.5021	-0.0154012	0.0577102	0.000757189	0.124043
ENSG00000102265.12	TIMP1	protein_coding	910.139	1.35989	0.605898	0.000764982	0.124043
ENSG00000119681.12	LTBP2	protein_coding	255.827	0.0229592	0.0617286	0.000765741	0.124043
ENSG00000171552.14	BCL2L1	protein_coding	3190.77	-0.492602	0.227413	0.000850915	0.13654
ENSG00000186715.11	MST1L	transcribed_unprocessed_pseudogene	14.9752	-0.0129247	0.0567626	0.000871846	0.138591
ENSG00000197903.8	H2BC12	protein_coding	846.599	-0.0200667	0.0599552	0.000906694	0.142796
ENSG00000069966.19	GNB5	protein_coding	177.601	-0.554962	0.262114	0.000937466	0.146288
ENSG00000120738.8	EGR1	protein_coding	104.541	0.018319	0.0590434	0.000947077	0.146444
ENSG00000131069.20	ACSS2	protein_coding	2320.19	-0.35663	0.166853	0.000967627	0.148274
ENSG00000152556.17	PFKM	protein_coding	141.375	0.0230428	0.0617	0.000976443	0.148289
ENSG00000140534.14	TICRR	protein_coding	12.8105	0.0078089	0.0553667	0.000993289	0.149512
ENSG00000183092.17	BEGAIN	protein_coding	54.0475	-0.00939685	0.0557205	0.00100531	0.149995
ENSG00000128050.9	PAICS	protein_coding	652.231	0.63281	0.295634	0.00102553	0.150663
ENSG00000136937.13	NCBP1	protein_coding	612.605	0.384595	0.178572	0.00103315	0.150663
ENSG00000224429.8	LINC00539	lncRNA	25.52	0.0176149	0.0586837	0.00103637	0.150663
ENSG00000170903.11	MSANTD4	protein_coding	241.101	0.523811	0.254369	0.00110402	0.154425
ENSG00000237886.1	NALT1	lncRNA	33.5202	-0.0149685	0.0575195	0.00110665	0.154425
ENSG00000104738.18	MCM4	protein_coding	346.775	0.0366011	0.0738905	0.00111624	0.154425
ENSG00000121895.8	TMEM156	protein_coding	16.9249	0.0105025	0.0559808	0.0011166	0.154425
ENSG00000266786.1	LGALS9DP	unprocessed_pseudogene	4.69244	-0.000238922	0.0545618	0.0011167	0.154425
ENSG00000254338.1	MAFA-AS1	lncRNA	185.437	-0.0116664	0.056352	0.00111672	0.154425
ENSG00000170004.18	CHD3	protein_coding	693.425	0.021257	0.0606333	0.00116092	0.158427
ENSG00000156170.13	NDUFAF6	protein_coding	304.717	-0.037033	0.0742849	0.00116711	0.158427
ENSG00000033170.17	FUT8	protein_coding	75.11	0.0204188	0.0601247	0.00117869	0.158427
ENSG00000137747.16	TMPRSS13	protein_coding	31.6389	-0.0132724	0.0568398	0.00118291	0.158427
ENSG00000270629.6	NBPF14	protein_coding	258.116	-0.593753	0.307454	0.00120808	0.160533
ENSG00000143476.18	DTL	protein_coding	20.8355	0.006832	0.0551709	0.00128895	0.169897
ENSG00000101000.6	PROCR	protein_coding	109.62	0.015272	0.0576468	0.00129853	0.169897
ENSG00000106336.13	FBXO24	protein_coding	6.94926	0.00624334	0.0550019	0.0013136	0.169928
ENSG00000213967.11	ZNF726	protein_coding	7.97364	0.00811291	0.0553683	0.00131874	0.169928
ENSG00000234869.1	RP3-439F8.1	lncRNA	40.6849	-0.0149334	0.0574525	0.00133371	0.170564
ENSG00000178999.13	AURKB	protein_coding	27.0058	0.0126903	0.0566801	0.00135981	0.172605
ENSG00000272425.1	RP11-363E6.4	lncRNA	14.5552	-0.00945393	0.0557564	0.00138311	0.174262
ENSG00000244041.7	LINC01011	lncRNA	62.6449	-0.94015	0.515926	0.00142157	0.177776
ENSG00000107796.13	ACTA2	protein_coding	490.562	-0.0234148	0.0619314	0.00143476	0.177776
ENSG00000225889.9	AC074289.1	lncRNA	62.3787	-0.0179268	0.0587736	0.00144236	0.177776
ENSG00000178700.9	DHFR2	protein_coding	174.088	-0.0380165	0.0753051	0.0015425	0.188751
ENSG00000100567.13	PSMA3	protein_coding	1138.06	0.357778	0.182178	0.00158198	0.192199
ENSG00000151835.17	SACS	protein_coding	471.845	0.0333792	0.070231	0.00160633	0.193774
ENSG00000072571.20	HMMR	protein_coding	20.0578	0.0106753	0.056033	0.00165741	0.198527
ENSG00000177707.11	NECTIN3	protein_coding	7.95637	-0.00999898	0.0558794	0.00167023	0.198664
ENSG00000213714.1	FAM209B	protein_coding	17.5196	-0.0128311	0.0567129	0.00168801	0.198971
ENSG00000174442.12	ZWILCH	protein_coding	127.56	0.453496	0.241576	0.00169992	0.198971
ENSG00000038532.16	CLEC16A	protein_coding	672.328	-0.37946	0.208959	0.0017079	0.198971
ENSG00000275026.1	GXYLT1P4	transcribed_processed_pseudogene	7.81999	-0.00518579	0.0549103	0.00176095	0.203755
ENSG00000110665.12	C11orf21	protein_coding	1789.42	-0.0363705	0.0731404	0.00179704	0.203917
ENSG00000181350.12	LRRC75A	protein_coding	94.5149	-0.97987	0.589013	0.00183835	0.203917
ENSG00000229400.1	CNIH3-AS1	lncRNA	5.04082	0.0102722	0.0559364	0.00184145	0.203917
ENSG00000167264.18	DUS2	protein_coding	530.947	-0.0456093	0.085838	0.001862	0.203917
ENSG00000173805.16	HAP1	protein_coding	15.1492	-0.0131322	0.0567998	0.00187327	0.203917
ENSG00000130787.14	HIP1R	protein_coding	49.8629	-0.0066944	0.0551405	0.0018872	0.203917
ENSG00000121989.15	ACVR2A	protein_coding	301.837	0.035074	0.0718942	0.00189345	0.203917
ENSG00000185634.12	SHC4	protein_coding	59.5221	0.00790264	0.0553731	0.00189684	0.203917
ENSG00000278828.1	H3C10	protein_coding	44.4791	-0.0125748	0.0566246	0.00190802	0.203917
ENSG00000118514.14	ALDH8A1	protein_coding	30.7866	-0.0132608	0.0568386	0.00191014	0.203917
ENSG00000261864.1	RP11-67A1.2	lncRNA	9.20189	-0.00981468	0.0558265	0.00191275	0.203917
ENSG00000231890.8	DARS1-AS1	lncRNA	14.4425	0.00371583	0.0545825	0.00192661	0.203917
ENSG00000144843.11	ADPRH	protein_coding	1043.68	-0.419284	0.240653	0.00193098	0.203917
ENSG00000157510.14	AFAP1L1	protein_coding	642.107	-0.0155939	0.0577466	0.0019318	0.203917
ENSG00000148773.14	MKI67	protein_coding	215.445	0.0156989	0.0578009	0.00194218	0.203917
ENSG00000198842.10	STYXL2	protein_coding	37.8157	-0.0060534	0.0550424	0.00199757	0.208446
ENSG00000119514.7	GALNT12	protein_coding	772.831	-0.0187741	0.0591892	0.00202399	0.209915
ENSG00000256508.2	MRGPRF-AS1	lncRNA	45.7663	-0.0110017	0.0561373	0.00204372	0.210676
ENSG00000275329.1	RP11-83N9.6	lncRNA	7.3706	-0.00904826	0.05563	0.00206211	0.2107
ENSG00000120526.12	NUDCD1	protein_coding	113.386	0.0380652	0.0752369	0.00206873	0.2107
ENSG00000012171.20	SEMA3B	protein_coding	33.9175	-0.01276	0.056667	0.00212565	0.211737
ENSG00000227355.3	RP11-162D16.2	lncRNA	8.68495	-0.0110855	0.0561562	0.00213855	0.211737
ENSG00000232093.1	DCST1-AS1	lncRNA	18.4124	-0.0159374	0.0578759	0.00214082	0.211737
ENSG00000110841.14	PPFIBP1	protein_coding	699.895	0.047129	0.088638	0.00214183	0.211737
ENSG00000145428.15	RNF175	protein_coding	29.6018	0.0115077	0.056276	0.00215687	0.211737
ENSG00000166483.12	WEE1	protein_coding	44.6883	0.0180433	0.0588298	0.0021577	0.211737
ENSG00000280047.1	CTC-463A16.1	TEC	13.3783	0.00390036	0.054627	0.00216604	0.211737
ENSG00000287168.1	RP11-262H14.14	lncRNA	77.6667	-0.0322771	0.0689108	0.00232311	0.225175
ENSG00000112294.14	ALDH5A1	protein_coding	872.211	-0.0292949	0.0662117	0.00232999	0.225175
ENSG00000123219.13	CENPK	protein_coding	31.3504	0.0157584	0.0578096	0.0023998	0.228558
ENSG00000111145.8	ELK3	protein_coding	162.169	0.0330121	0.0696613	0.00240228	0.228558
ENSG00000196611.6	MMP1	protein_coding	8.83007	0.00453458	0.0548348	0.00240531	0.228558
ENSG00000137310.12	TCF19	protein_coding	106.873	0.014852	0.0574471	0.00244436	0.230561
ENSG00000273340.1	MICE	transcribed_unprocessed_pseudogene	16.0648	0.00446566	0.0547129	0.0024535	0.230561
ENSG00000267052.3	CTB-30L5.1	lncRNA	10.9263	-0.0108151	0.0560776	0.0024695	0.23079
ENSG00000091651.9	ORC6	protein_coding	59.1191	0.020985	0.0603828	0.00248836	0.231281
ENSG00000139410.15	SDSL	protein_coding	619.052	-0.493056	0.315081	0.00251237	0.232244
ENSG00000246877.1	DNM1P35	lncRNA	13.2282	-0.0129833	0.0567372	0.00254442	0.233885
ENSG00000129473.11	BCL2L2	protein_coding	535.291	0.381724	0.231617	0.00255762	0.233885
ENSG00000126787.13	DLGAP5	protein_coding	15.201	0.00652741	0.05511	0.0025861	0.235225
ENSG00000229320.3	KRT8P12	transcribed_processed_pseudogene	238.113	-0.0311997	0.067859	0.00262105	0.236104
ENSG00000276547.2	PCDHGB5	protein_coding	11.4422	0.00986125	0.055808	0.00263657	0.236104
ENSG00000281357.3	ARRDC3-AS1	lncRNA	23.1374	-0.0143934	0.0572316	0.00263741	0.236104
ENSG00000076356.7	PLXNA2	protein_coding	641.065	-0.0181179	0.0588591	0.00266606	0.237419
ENSG00000117399.14	CDC20	protein_coding	40.0017	0.0101236	0.0558966	0.00270507	0.238097
ENSG00000011426.11	ANLN	protein_coding	35.9358	0.0105719	0.0560133	0.00270705	0.238097
ENSG00000117226.12	GBP3	protein_coding	334.519	-0.0155848	0.0576534	0.00271567	0.238097
ENSG00000284946.1	AC068831.18	protein_coding	13.1876	0.0114853	0.0562623	0.00274838	0.238987
ENSG00000181218.5	H2AW	protein_coding	50.3036	-0.0150732	0.057488	0.00276601	0.238987
ENSG00000132465.12	JCHAIN	protein_coding	6.58179	-0.000232594	0.0545617	0.00276993	0.238987
ENSG00000136696.11	IL36B	protein_coding	23.3457	0.00395664	0.0547686	0.00278745	0.238987
ENSG00000160097.20	FNDC5	protein_coding	16.8541	-0.00780816	0.0553521	0.00279706	0.238987
ENSG00000275302.2	CCL4	protein_coding	584.05	0.011126	0.0561701	0.00281012	0.238987
ENSG00000231249.1	ITPR1-DT	lncRNA	10.4965	-0.0094477	0.0557213	0.00286457	0.242405
ENSG00000260807.7	CEROX1	lncRNA	421.392	-0.0129237	0.0567283	0.00288318	0.242617
ENSG00000262879.6	RP11-156P1.3	lncRNA	126.288	0.0306367	0.067349	0.00290007	0.242617
ENSG00000140006.12	WDR89	protein_coding	105.941	0.043831	0.0826845	0.00290986	0.242617
ENSG00000163069.13	SGCB	protein_coding	616.175	-0.0196945	0.0596214	0.00294613	0.244443
ENSG00000058404.20	CAMK2B	protein_coding	140.494	-0.0109673	0.0561175	0.00298848	0.245583
ENSG00000185813.11	PCYT2	protein_coding	1052.5	-0.444179	0.322264	0.00299573	0.245583
ENSG00000288674.1	RP5-1087E8.6	protein_coding	25.5772	0.00310279	0.0545443	0.00300319	0.245583
ENSG00000181031.16	RPH3AL	protein_coding	98.5596	-0.0141061	0.0571233	0.0030225	0.24598
ENSG00000060656.20	PTPRU	protein_coding	36.5272	-0.0100961	0.0558751	0.00304512	0.24661
ENSG00000151503.13	NCAPD3	protein_coding	313.853	0.494762	0.327205	0.00306665	0.24661
ENSG00000205571.14	SMN2	protein_coding	114.882	-0.00958295	0.0557435	0.00307374	0.24661
ENSG00000124134.9	KCNS1	protein_coding	9.81718	0.0108947	0.0560834	0.00315338	0.251812
ENSG00000257226.2	CTD-2252P21.1	lncRNA	4.927	-0.00489216	0.0548665	0.00317116	0.252048
ENSG00000166825.15	ANPEP	protein_coding	8390.98	0.543393	0.360681	0.00318709	0.252136
ENSG00000112759.19	SLC29A1	protein_coding	2397.67	-0.0314677	0.068019	0.00321051	0.252813
ENSG00000078401.7	EDN1	protein_coding	9.35197	0.00731591	0.0552554	0.00323803	0.253805
ENSG00000092853.14	CLSPN	protein_coding	38.6498	0.0123635	0.0565394	0.00328156	0.256037
ENSG00000152253.9	SPC25	protein_coding	5.70959	0.00635119	0.0550875	0.00329853	0.256167
ENSG00000149948.14	HMGA2	protein_coding	7.37916	0.00546994	0.0549534	0.00331335	0.256167
ENSG00000132718.9	SYT11	protein_coding	384.316	0.0240299	0.0621857	0.00336271	0.258807
ENSG00000223547.10	ZNF844	protein_coding	93.2811	-0.036696	0.0733835	0.00338459	0.259318
ENSG00000157017.16	GHRL	protein_coding	17.3206	0.0154253	0.0576341	0.00345038	0.260934
ENSG00000105655.19	ISYNA1	protein_coding	878.793	-0.0126056	0.0566005	0.003452	0.260934
ENSG00000261211.1	RP1-80N2.3	lncRNA	46.7918	-0.900377	0.853002	0.00347908	0.260934
ENSG00000200087.1	SNORA73B	snoRNA	10.2062	0.0104872	0.0559637	0.00348787	0.260934
ENSG00000233321.2	LINC02669	lncRNA	21.8614	-0.00877232	0.0555521	0.00350581	0.260934
ENSG00000188993.4	LRRC66	protein_coding	32.2457	-0.00651355	0.0551091	0.00352299	0.260934
ENSG00000059728.11	MXD1	protein_coding	909.437	0.0361609	0.0727716	0.00354119	0.260934
ENSG00000120437.9	ACAT2	protein_coding	1796.24	-0.0253985	0.0630996	0.00355688	0.260934
ENSG00000235381.1	RP11-477D19.2	lncRNA	8.73317	0.00849549	0.0554889	0.00355809	0.260934
ENSG00000205208.5	C4orf46	protein_coding	59.2366	0.0171477	0.0583277	0.00357251	0.260934
ENSG00000225511.7	LINC00475	transcribed_unprocessed_pseudogene	45.6397	-0.00776714	0.0553222	0.00357444	0.260934
ENSG00000253159.3	PCDHGA12	protein_coding	9.91998	0.00895702	0.0555815	0.00361532	0.26279
ENSG00000182287.15	AP1S2	protein_coding	1310.18	0.0309296	0.0675539	0.00371787	0.268073
ENSG00000119969.15	HELLS	protein_coding	27.4639	0.00980524	0.055806	0.0037347	0.268073
ENSG00000019169.11	MARCO	protein_coding	445.701	0.00927868	0.0556742	0.00373528	0.268073
ENSG00000259341.2	RP11-20G13.1	lncRNA	22.9719	-0.00985878	0.0557907	0.00375374	0.268266
ENSG00000111077.18	TNS2	protein_coding	883.978	-0.0144801	0.0572679	0.00377845	0.268529
ENSG00000151576.10	QTRT2	protein_coding	416.491	0.322107	0.220833	0.00380505	0.268529
ENSG00000065328.17	MCM10	protein_coding	14.3488	0.00481658	0.0548596	0.00380652	0.268529
ENSG00000214140.11	PRCD	protein_coding	60.1611	-0.0168055	0.0581947	0.00382057	0.268529
ENSG00000065882.16	TBC1D1	protein_coding	1906.83	-0.339615	0.269085	0.00386182	0.270312
ENSG00000138160.7	KIF11	protein_coding	51.6281	0.0154463	0.0576525	0.00392297	0.273467
ENSG00000275395.6	FCGBP	protein_coding	147.056	0.00474949	0.0548598	0.00398357	0.274691
ENSG00000136811.16	ODF2	protein_coding	282.936	0.37912	0.279798	0.00399181	0.274691
ENSG00000128422.17	KRT17	protein_coding	72.2724	-0.0126663	0.0566187	0.00399532	0.274691
ENSG00000196230.14	TUBB	protein_coding	6101.07	0.0462766	0.0864874	0.00400514	0.274691
ENSG00000106952.8	TNFSF8	protein_coding	724.696	0.0254302	0.0630942	0.00413306	0.282326
ENSG00000171241.9	SHCBP1	protein_coding	64.0877	0.0146858	0.0573513	0.00415344	0.282583
ENSG00000153291.16	SLC25A27	protein_coding	34.6169	-0.0147158	0.0573488	0.00422645	0.284782
ENSG00000144567.11	RETREG2	protein_coding	2500.64	-0.218573	0.147089	0.00425309	0.284782
ENSG00000197992.7	CLEC9A	protein_coding	7.35689	-0.00590933	0.0550179	0.00425984	0.284782
ENSG00000101188.5	NTSR1	protein_coding	12.3293	0.00545704	0.0549487	0.00426055	0.284782
ENSG00000249626.1	RP11-496H1.1	processed_pseudogene	11.8293	-0.0102796	0.0559272	0.00426948	0.284782
ENSG00000137673.9	MMP7	protein_coding	691.826	0.00488883	0.0548691	0.00434828	0.288906
ENSG00000276168.1	RN7SL1	misc_RNA	506.784	0.00904862	0.0556185	0.00436621	0.288968
ENSG00000100321.15	SYNGR1	protein_coding	1905.34	-0.02093	0.0602678	0.00439391	0.289674
ENSG00000109686.19	SH3D19	protein_coding	6.27396	0.0101753	0.0558737	0.00441266	0.289788
ENSG00000163293.12	NIPAL1	protein_coding	101.513	-0.0100344	0.0558513	0.00444447	0.290754
ENSG00000112984.12	KIF20A	protein_coding	18.0583	0.00805858	0.0553991	0.0045363	0.295624
ENSG00000129422.14	MTUS1	protein_coding	305.303	-0.0152422	0.0575493	0.00465239	0.30088
ENSG00000041982.16	TNC	protein_coding	265.899	0.0055699	0.0549652	0.00465796	0.30088
ENSG00000237649.8	KIFC1	protein_coding	45.9385	0.0130859	0.0567661	0.00468295	0.30088
ENSG00000171848.16	RRM2	protein_coding	83.969	0.00750374	0.0552913	0.00468771	0.30088
ENSG00000086062.13	B4GALT1	protein_coding	1846.66	0.324543	0.266333	0.0047441	0.302613
ENSG00000184661.14	CDCA2	protein_coding	11.8582	0.00831336	0.0554461	0.00476513	0.302613
ENSG00000197170.10	PSMD12	protein_coding	861.667	0.302374	0.253246	0.00477247	0.302613
ENSG00000277258.5	PCGF2	protein_coding	55.639	0.0106611	0.056006	0.00478587	0.302613
ENSG00000109321.11	AREG	protein_coding	42.0834	0.0105064	0.0559971	0.00481758	0.30349
ENSG00000134247.10	PTGFRN	protein_coding	990.589	-0.0179149	0.0586905	0.00485063	0.304255
ENSG00000152939.17	MARVELD2	protein_coding	14.3689	0.0117718	0.0563053	0.00486551	0.304255
ENSG00000240219.1	RP11-430C7.5	lncRNA	25.0113	-0.0183311	0.0589014	0.00490286	0.305468
ENSG00000162607.13	USP1	protein_coding	389.542	0.389411	0.359774	0.00493586	0.306402
ENSG00000132589.16	FLOT2	protein_coding	4653.19	-0.0485088	0.0896587	0.00498716	0.30846
ENSG00000150456.11	EEF1AKMT1	protein_coding	55.792	0.0205534	0.0600419	0.00502466	0.309269
ENSG00000173588.15	CEP83	protein_coding	148.537	0.39946	0.375637	0.00505137	0.309269
ENSG00000213906.10	LTB4R2	protein_coding	27.7987	0.0149814	0.0574374	0.00505478	0.309269
ENSG00000172380.6	GNG12	protein_coding	67.5879	0.0129721	0.0567147	0.00507807	0.30958
ENSG00000165572.8	KBTBD6	protein_coding	50.2575	0.0245012	0.0623811	0.00510264	0.309967
ENSG00000130826.18	DKC1	protein_coding	731.902	0.266843	0.200213	0.00514045	0.310831
ENSG00000131747.15	TOP2A	protein_coding	62.3226	0.0066483	0.055131	0.00516364	0.310831
ENSG00000210151.2	MT-TS1	Mt_tRNA	5.34369	0.00573045	0.0549744	0.00517293	0.310831
ENSG00000230747.1	AC021188.4	lncRNA	27.6769	-0.0120679	0.0563986	0.00518995	0.310831
ENSG00000234177.5	LINC01114	lncRNA	8.94699	-0.00872964	0.0555353	0.00526664	0.313092
ENSG00000112584.14	FAM120B	protein_coding	480.355	0.264557	0.216304	0.00527195	0.313092
ENSG00000143994.14	ABHD1	protein_coding	5.44357	-0.00520905	0.0549027	0.00528293	0.313092
ENSG00000197558.13	SSPOP	transcribed_unitary_pseudogene	14.6454	0.00899751	0.0555902	0.00530791	0.31348
ENSG00000269982.1	RP11-1020A11.2	lncRNA	39.3302	-0.0199712	0.0596388	0.00534072	0.314326
ENSG00000113621.15	TXNDC15	protein_coding	551.949	0.226336	0.166081	0.00537279	0.315123
ENSG00000238042.5	LINC02257	lncRNA	27.4398	-0.00660217	0.0551183	0.00539467	0.315319
ENSG00000187498.16	COL4A1	protein_coding	10.877	-0.00477515	0.054858	0.00543585	0.316638
ENSG00000169738.8	DCXR	protein_coding	1408.68	-0.0401501	0.0771464	0.00548592	0.318464
ENSG00000110844.14	PRPF40B	protein_coding	40.295	0.0221303	0.060891	0.00552328	0.319543
ENSG00000197629.6	MPEG1	protein_coding	445.703	0.0144672	0.0572416	0.00562694	0.32363
ENSG00000136273.13	HUS1	protein_coding	384.624	-0.29205	0.318231	0.00563402	0.32363
ENSG00000185432.12	METTL7A	protein_coding	1730.42	-0.0170101	0.058269	0.0056668	0.32363
ENSG00000123342.16	MMP19	protein_coding	3402.3	0.0196571	0.0595519	0.00567004	0.32363
ENSG00000138821.14	SLC39A8	protein_coding	499.058	0.00887618	0.0555646	0.00584126	0.332287
ENSG00000235092.6	ID2-AS1	lncRNA	23.5071	-0.0113982	0.0562044	0.00586408	0.332474
ENSG00000278259.5	MYO19	protein_coding	590.847	0.0463696	0.0857636	0.00590711	0.333801
ENSG00000111962.8	UST	protein_coding	92.9468	0.022294	0.0609961	0.00593788	0.334121
ENSG00000196358.11	NTNG2	protein_coding	11.5757	0.0083128	0.0554413	0.00595287	0.334121
ENSG00000246363.3	LINC02458	lncRNA	43.277	0.00357965	0.054723	0.00598389	0.334121
ENSG00000176928.7	GCNT4	protein_coding	35.7429	-0.0191677	0.0592724	0.00599563	0.334121
ENSG00000167004.13	PDIA3	protein_coding	5377.32	0.349928	0.352484	0.00601099	0.334121
ENSG00000104635.15	SLC39A14	protein_coding	215.927	0.0164833	0.0580342	0.00606428	0.335985
ENSG00000168496.4	FEN1	protein_coding	294.179	0.0408294	0.0779961	0.00610072	0.336906
ENSG00000130513.6	GDF15	protein_coding	2335.39	-0.0156867	0.0576791	0.00614192	0.338084
ENSG00000156869.14	FRRS1	protein_coding	368.488	-0.0172012	0.0583475	0.00628057	0.344601
ENSG00000125810.10	CD93	protein_coding	87.4791	0.00469243	0.0548502	0.00631985	0.344917
ENSG00000286893.1	RP11-20G13.6	lncRNA	6.9605	-0.00783634	0.0553494	0.00637105	0.344917
ENSG00000148498.16	PARD3	protein_coding	3.9684	-0.000232673	0.0545617	0.00637885	0.344917
ENSG00000110195.14	FOLR1	protein_coding	26.8497	-0.0152483	0.0575214	0.00638036	0.344917
ENSG00000160345.13	C9orf116	protein_coding	12.4924	0.0117628	0.056278	0.00638773	0.344917
ENSG00000101280.8	ANGPT4	protein_coding	134.927	-0.00940515	0.0556889	0.0065148	0.350665
ENSG00000172819.17	RARG	protein_coding	63.4184	0.0198669	0.0596862	0.00656338	0.352166
ENSG00000151575.14	TEX9	protein_coding	7.26003	0.0087454	0.0555313	0.00661984	0.35387
ENSG00000272555.1	RP11-459I19.1	lncRNA	90.7011	-0.0146663	0.0572958	0.00663675	0.35387
ENSG00000267074.1	RP11-1094M14.5	lncRNA	19.0579	-0.00588063	0.0550057	0.00671649	0.354841
ENSG00000107829.15	FBXW4	protein_coding	637.705	-0.0478357	0.0878643	0.00673503	0.354841
ENSG00000169607.13	CKAP2L	protein_coding	13.0841	0.00543938	0.0549427	0.00673884	0.354841
ENSG00000170312.16	CDK1	protein_coding	47.0029	0.008528	0.0554844	0.00674281	0.354841
ENSG00000248712.7	CCDC153	protein_coding	77.5612	-0.0209437	0.0602059	0.00676517	0.354841
ENSG00000134574.12	DDB2	protein_coding	2008.54	-0.0205401	0.0599711	0.00678013	0.354841
ENSG00000123975.5	CKS2	protein_coding	125.939	0.02316	0.0614959	0.0068433	0.357048
ENSG00000163002.13	NUP35	protein_coding	52.4298	0.0195948	0.0594622	0.00690104	0.35896
ENSG00000149136.9	SSRP1	protein_coding	1109.12	0.204462	0.164226	0.00699554	0.362766
ENSG00000167261.14	DPEP2	protein_coding	1691.8	-0.0292681	0.0657978	0.00708773	0.366429
ENSG00000228624.7	HDAC2-AS2	lncRNA	29.8867	-0.0185821	0.0589653	0.00716816	0.369464
ENSG00000163535.18	SGO2	protein_coding	51.2298	0.0173313	0.058367	0.00722042	0.371034
ENSG00000198870.8	STKLD1	protein_coding	18.4895	-0.0114718	0.0562294	0.00724466	0.371158
ENSG00000165244.7	ZNF367	protein_coding	29.4379	0.0110194	0.0561028	0.00735539	0.373364
ENSG00000150787.8	PTS	protein_coding	205.966	0.0475198	0.0872916	0.00736397	0.373364
ENSG00000101361.17	NOP56	protein_coding	1230.39	0.189796	0.157045	0.00741469	0.373364
ENSG00000204172.12	AGAP9	protein_coding	235.328	0.025595	0.0630185	0.00743433	0.373364
ENSG00000069812.11	HES2	protein_coding	296.29	-0.013717	0.0569525	0.00743576	0.373364
ENSG00000011295.16	TTC19	protein_coding	561.952	0.240066	0.892462	0.00745924	0.373364
ENSG00000276855.1	CTD-3157E16.2	lncRNA	10.4378	0.00687571	0.0551414	0.00747402	0.373364
ENSG00000146858.8	ZC3HAV1L	protein_coding	26.4698	0.0112443	0.056137	0.00747975	0.373364
ENSG00000228594.4	FNDC10	protein_coding	1097.69	-0.0225465	0.0611162	0.00748528	0.373364
ENSG00000101057.16	MYBL2	protein_coding	61.1845	0.00675734	0.0551485	0.00755657	0.375818
ENSG00000198270.13	TMEM116	protein_coding	129.331	-0.0221959	0.0608805	0.00761123	0.377433
ENSG00000124391.5	IL17C	protein_coding	7.46765	0.00736463	0.0552293	0.00766537	0.378081
ENSG00000182326.15	C1S	protein_coding	15.0046	0.0145108	0.0571908	0.00766876	0.378081
ENSG00000272870.3	SAP30-DT	lncRNA	11.4299	-0.00948313	0.0557	0.00774328	0.379662
ENSG00000136848.17	DAB2IP	protein_coding	5.45495	-0.00823642	0.0554141	0.00774548	0.379662
ENSG00000166147.15	FBN1	protein_coding	6.02035	0.00428506	0.0547169	0.00777253	0.379863
ENSG00000170345.10	FOS	protein_coding	592.507	0.026442	0.0637415	0.00780892	0.379863
ENSG00000230658.2	KLHL7-DT	lncRNA	5.71001	-0.00528454	0.0549065	0.00791847	0.379863
ENSG00000070669.17	ASNS	protein_coding	33.1048	0.0101666	0.0558278	0.00793288	0.379863
ENSG00000167325.15	RRM1	protein_coding	368.382	0.0550452	0.10085	0.0079373	0.379863
ENSG00000219986.2	BTF3P7	processed_pseudogene	35.2091	-0.0125483	0.0565461	0.00795286	0.379863
ENSG00000224831.3	TMEM183B	processed_pseudogene	21.2517	-0.0140935	0.0570734	0.00795646	0.379863
ENSG00000122884.13	P4HA1	protein_coding	737.544	0.0294665	0.0659992	0.00796998	0.379863
ENSG00000196208.14	GREB1	protein_coding	91.9818	-0.0194878	0.059421	0.007971	0.379863
ENSG00000146731.11	CCT6A	protein_coding	2480.86	0.193659	0.171279	0.00797289	0.379863
ENSG00000120519.15	SLC10A7	protein_coding	133.488	0.0301223	0.0664607	0.00800711	0.379939
ENSG00000186654.21	PRR5	protein_coding	638.156	-0.0196271	0.0594714	0.00801918	0.379939
ENSG00000167065.14	DUSP18	protein_coding	176.157	-0.024071	0.0620091	0.00809129	0.382291
ENSG00000130595.19	TNNT3	protein_coding	33.1359	-0.00665894	0.0551042	0.00819376	0.385198
ENSG00000184481.17	FOXO4	protein_coding	433.084	0.0689209	0.1372	0.00819811	0.385198
ENSG00000166598.16	HSP90B1	protein_coding	9076.72	0.0362415	0.0723912	0.00828085	0.388014
ENSG00000269446.2	RP4-639J15.3	lncRNA	65.9478	-0.00795282	0.0553632	0.00834929	0.389917
ENSG00000054392.13	HHAT	protein_coding	259.305	-0.0277441	0.0645597	0.00836731	0.389917
ENSG00000163687.14	DNASE1L3	protein_coding	10.6526	-0.00634177	0.0550723	0.00848915	0.391426
ENSG00000105464.4	GRIN2D	protein_coding	75.6169	0.0242694	0.0621523	0.00852827	0.391426
ENSG00000124406.16	ATP8A1	protein_coding	163.558	-0.0304314	0.0666249	0.00853606	0.391426
ENSG00000145632.15	PLK2	protein_coding	85.3427	-0.0105959	0.0559797	0.00854682	0.391426
ENSG00000235043.3	TECRP1	processed_pseudogene	10.8554	-0.0110607	0.0561011	0.00857786	0.391426
ENSG00000163734.4	CXCL3	protein_coding	101.809	0.0121987	0.0564507	0.00857963	0.391426
ENSG00000112118.20	MCM3	protein_coding	457.431	0.0440902	0.0818665	0.00857964	0.391426
ENSG00000182197.13	EXT1	protein_coding	71.3806	0.0181255	0.0587451	0.00863919	0.391426
ENSG00000171611.10	PTCRA	protein_coding	73.4316	-0.00907439	0.0556017	0.00864604	0.391426
ENSG00000113649.13	TCERG1	protein_coding	843.906	0.0458042	0.0841546	0.00865236	0.391426
ENSG00000250722.6	SELENOP	protein_coding	102.049	0.0107417	0.0560402	0.00865283	0.391426
ENSG00000007255.10	TRAPPC6A	protein_coding	650.67	-0.0218731	0.0606961	0.00872394	0.393596
ENSG00000139832.5	RAB20	protein_coding	1841.78	-0.0284434	0.0651213	0.00880326	0.3953
ENSG00000119431.10	HDHD3	protein_coding	359.168	-0.0253267	0.0627774	0.00882899	0.3953
ENSG00000268912.1	CTD-2619J13.17	lncRNA	22.3433	0.0152072	0.0574809	0.00883143	0.3953
ENSG00000128311.14	TST	protein_coding	717.445	-0.0214236	0.0603748	0.00886165	0.395611
ENSG00000146540.15	C7orf50	protein_coding	1678.3	-0.0306851	0.0668492	0.00899216	0.400387
ENSG00000166670.10	MMP10	protein_coding	48.3104	0.00386765	0.0547508	0.00912383	0.405189
ENSG00000149257.16	SERPINH1	protein_coding	455.2	0.0315283	0.0676267	0.00918564	0.405989
ENSG00000167971.16	CASKIN1	protein_coding	17.2137	-0.00863439	0.0555033	0.00920492	0.405989
ENSG00000259363.6	CTD-2054N24.2	lncRNA	59.9295	-0.013858	0.0569689	0.00921347	0.405989
ENSG00000065833.9	ME1	protein_coding	1108.39	0.0197458	0.0595284	0.00926878	0.406014
ENSG00000148411.8	NACC2	protein_coding	2089.64	-0.0258701	0.0631757	0.00927641	0.406014
ENSG00000233892.1	PAIP1P1	processed_pseudogene	6.31637	0.00778278	0.0553193	0.00928907	0.406014
ENSG00000253944.1	RP11-156K13.1	lncRNA	7.76629	-0.00364426	0.0547278	0.00931397	0.406014
ENSG00000125384.7	PTGER2	protein_coding	110.284	-0.0166041	0.0579581	0.00935466	0.406014
ENSG00000155542.12	SETD9	protein_coding	100.931	-0.0292172	0.0656198	0.00936167	0.406014
ENSG00000122986.14	HVCN1	protein_coding	1496.38	-0.0209676	0.0601391	0.00943607	0.406014
ENSG00000100628.12	ASB2	protein_coding	32.4517	-0.00746502	0.0552631	0.00946387	0.406014
ENSG00000162572.21	SCNN1D	protein_coding	96.6244	-0.0130318	0.0566845	0.00947389	0.406014
ENSG00000125726.11	CD70	protein_coding	21.6098	-0.00449404	0.0548138	0.00948146	0.406014
ENSG00000271913.7	TAGAP-AS1	lncRNA	65.2152	-0.0302395	0.0664607	0.00949752	0.406014
ENSG00000253773.3	C8orf37-AS1	lncRNA	5.55149	-0.00410051	0.0547704	0.0095283	0.406014
ENSG00000104321.11	TRPA1	protein_coding	9.79568	0.00845736	0.0554381	0.00955505	0.406014
ENSG00000198369.10	SPRED2	protein_coding	459.679	0.0338978	0.069699	0.00960645	0.406014
ENSG00000172818.10	OVOL1	protein_coding	120.35	-0.00717069	0.055201	0.00961349	0.406014
ENSG00000277462.2	ZNF670	protein_coding	29.2318	0.01524	0.0574741	0.00964284	0.406014
ENSG00000221829.10	FANCG	protein_coding	172.963	0.0285378	0.0651335	0.009672	0.406014
ENSG00000267546.2	RP11-666A8.8	lncRNA	12.5344	-0.00925174	0.0556273	0.00969544	0.406014
ENSG00000171121.16	KCNMB3	protein_coding	8.06318	0.00822449	0.0554094	0.00970728	0.406014
ENSG00000168477.19	TNXB	protein_coding	20.8406	-0.00665268	0.0551106	0.00972297	0.406014
ENSG00000133816.18	MICAL2	protein_coding	1752.12	0.0315106	0.0675151	0.00972433	0.406014
ENSG00000091137.14	SLC26A4	protein_coding	12.7641	-0.0115399	0.0562358	0.00976335	0.406014
ENSG00000175305.18	CCNE2	protein_coding	22.6261	0.0145135	0.0572152	0.00978752	0.406014
ENSG00000232859.10	LYRM9	protein_coding	91.5967	-0.0193462	0.0593065	0.00984593	0.406014
ENSG00000257595.3	LINC02356	lncRNA	22.3343	-0.0111583	0.0561191	0.009847	0.406014
ENSG00000247271.7	ZBED5-AS1	lncRNA	465.905	-0.0272402	0.0641433	0.00985757	0.406014
ENSG00000174327.7	SLC16A13	protein_coding	149.203	-0.0274198	0.0641908	0.00990431	0.406014
ENSG00000178301.4	AQP11	protein_coding	14.2341	0.0112296	0.0561118	0.00991592	0.406014
ENSG00000134802.18	SLC43A3	protein_coding	1848.75	0.0305804	0.0668296	0.00992799	0.406014
ENSG00000100884.9	CPNE6	protein_coding	32.7718	0.00631755	0.0550783	0.00993015	0.406014
ENSG00000132329.11	RAMP1	protein_coding	214.318	-0.0108192	0.0560475	0.00995934	0.406231
ENSG00000169495.5	HTRA4	protein_coding	450.871	-0.013198	0.0567484	0.0100057	0.407145
ENSG00000090339.9	ICAM1	protein_coding	1560.26	0.0213639	0.0603692	0.0101155	0.409659
ENSG00000003147.19	ICA1	protein_coding	248.025	0.036055	0.0717684	0.0101251	0.409659
ENSG00000137054.16	POLR1E	protein_coding	118.905	0.0244318	0.0622309	0.0101397	0.409659
ENSG00000143167.12	GPA33	protein_coding	60.5467	-0.0100532	0.0558091	0.0101667	0.409774
ENSG00000154429.11	CCSAP	protein_coding	1463.14	-0.0441106	0.0812477	0.0102645	0.412116
ENSG00000165138.18	ANKS6	protein_coding	132.956	-0.0146595	0.0572609	0.0102732	0.412116
ENSG00000189007.16	ADAT2	protein_coding	128.599	0.0204406	0.0598782	0.0103072	0.412507
ENSG00000151445.16	VIPAS39	protein_coding	374.173	0.0438583	0.0811179	0.0104397	0.416829
ENSG00000226281.4	RP1-80N2.2	lncRNA	324.503	-0.0175545	0.0584539	0.0105216	0.419114
ENSG00000271122.1	HERPUD2-AS1	lncRNA	166.301	-0.0296018	0.0658758	0.0105765	0.420317
ENSG00000163947.12	ARHGEF3	protein_coding	1381.18	-0.0208412	0.0600483	0.0106483	0.422183
ENSG00000158321.18	AUTS2	protein_coding	49.9849	0.00769766	0.0553184	0.0107347	0.423845
ENSG00000164252.13	AGGF1	protein_coding	500.267	-0.0757533	0.153513	0.01074	0.423845
ENSG00000254470.3	AP5B1	protein_coding	3277.48	-0.029003	0.065403	0.010792	0.424908
ENSG00000175697.11	GPR156	protein_coding	22.5204	-0.00923416	0.0556062	0.0108436	0.425956
ENSG00000116406.19	EDEM3	protein_coding	824.536	0.0458831	0.0838422	0.0108912	0.426721
ENSG00000276180.1	H4C9	protein_coding	361.755	-0.0131465	0.0567184	0.0109133	0.426721
ENSG00000222046.3	DCDC2B	protein_coding	8.27382	0.00860106	0.0554899	0.0110084	0.427856
ENSG00000184058.15	TBX1	protein_coding	17.9576	-0.0123516	0.0564632	0.0110106	0.427856
ENSG00000185527.12	PDE6G	protein_coding	49.8788	-0.0118236	0.0563094	0.0110178	0.427856
ENSG00000261218.5	RP11-960L18.1	lncRNA	6.16499	0.00691639	0.0551568	0.0110831	0.429414
ENSG00000100605.17	ITPK1	protein_coding	2799.39	-0.0492232	0.0887059	0.0111494	0.430311
ENSG00000165410.15	CFL2	protein_coding	150.855	0.0299352	0.0661892	0.0111569	0.430311
ENSG00000077009.13	NMRK2	protein_coding	65.2172	-0.00354896	0.0547225	0.0112234	0.431898
ENSG00000183018.9	SPNS2	protein_coding	13.0982	0.00640993	0.0550459	0.0112684	0.432651
ENSG00000279605.1	RP11-661A12.8	TEC	18.4259	-0.012254	0.0564355	0.0113432	0.433876
ENSG00000106089.12	STX1A	protein_coding	38.3609	0.0137278	0.056886	0.0113513	0.433876
ENSG00000240184.7	PCDHGC3	protein_coding	136.466	0.0158201	0.0577122	0.0113806	0.434019
ENSG00000064102.15	INTS13	protein_coding	344.098	0.0412877	0.0775377	0.0114915	0.436994
ENSG00000175505.11	CLCF1	protein_coding	129.124	0.0113346	0.0561892	0.0115645	0.436994
ENSG00000248508.8	SRP14-AS1	lncRNA	131.423	-0.0240258	0.0619125	0.0115684	0.436994
ENSG00000166226.13	CCT2	protein_coding	1205.65	0.0700514	0.134934	0.0116054	0.436994
ENSG00000085741.13	WNT11	protein_coding	26.1419	-0.0101514	0.0558434	0.0116174	0.436994
ENSG00000172954.14	LCLAT1	protein_coding	32.7407	0.0193825	0.0592909	0.0116487	0.436994
ENSG00000134851.13	TMEM165	protein_coding	1959.38	0.0771933	0.158664	0.0116515	0.436994
ENSG00000010626.15	LRRC23	protein_coding	184.477	-0.0215544	0.0604391	0.0116641	0.436994
ENSG00000175782.11	SLC35E3	protein_coding	784.222	-0.02742	0.0641462	0.0116944	0.437166
ENSG00000286989.1	RP11-345P4.12	lncRNA	92.3209	-0.0148666	0.0573187	0.0117464	0.437631
ENSG00000204271.13	SPIN3	protein_coding	99.4367	0.0189243	0.0589946	0.0117583	0.437631
ENSG00000136731.13	UGGT1	protein_coding	1515.09	0.0717847	0.142269	0.0118296	0.437814
ENSG00000122966.17	CIT	protein_coding	24.0726	0.00646168	0.0550823	0.0118412	0.437814
ENSG00000179855.9	GIPC3	protein_coding	294.102	-0.0226944	0.0610909	0.0118751	0.437814
ENSG00000137806.10	NDUFAF1	protein_coding	505.772	-0.0463189	0.0840745	0.0118918	0.437814
ENSG00000183943.6	PRKX	protein_coding	2111.49	-0.0159196	0.0577348	0.011892	0.437814
ENSG00000260517.3	RP11-426C22.5	lncRNA	7.20595	0.00787674	0.0553224	0.0119856	0.440309
ENSG00000167555.14	ZNF528	protein_coding	338.538	0.0701383	0.133363	0.0120739	0.442596
ENSG00000185261.15	KIAA0825	protein_coding	13.4801	0.000698473	0.0544192	0.0122466	0.447962
ENSG00000169992.10	NLGN2	protein_coding	34.6272	0.00894657	0.0555396	0.0122979	0.448874
ENSG00000116584.20	ARHGEF2	protein_coding	3194.64	0.0454021	0.0827814	0.0123761	0.44934
ENSG00000174007.9	CEP19	protein_coding	119.753	-0.0202651	0.0597099	0.0123928	0.44934
ENSG00000142945.13	KIF2C	protein_coding	34.4311	0.00912341	0.0556033	0.0123931	0.44934
ENSG00000240207.7	RP11-379F4.4	lncRNA	62.4396	-0.0170538	0.0581797	0.0124164	0.44934
ENSG00000028839.10	TBPL1	protein_coding	76.4607	0.0199643	0.0594817	0.0124563	0.449828
ENSG00000170734.12	POLH	protein_coding	486.655	-0.04303	0.0795663	0.0125075	0.450722
ENSG00000175175.6	PPM1E	protein_coding	14.3209	0.0110564	0.0560978	0.0125723	0.452096
ENSG00000231074.9	HCG18	lncRNA	391.79	0.0589165	0.105385	0.0126981	0.455638
ENSG00000129195.16	PIMREG	protein_coding	6.84139	0.00351632	0.054721	0.0127437	0.455638
ENSG00000170264.13	FAM161A	protein_coding	37.1197	0.0150258	0.0573454	0.0127511	0.455638
ENSG00000102575.13	ACP5	protein_coding	33534.7	-0.0220472	0.060674	0.01282	0.45714
ENSG00000127022.16	CANX	protein_coding	10375	0.0468263	0.084938	0.0129076	0.4593
ENSG00000126861.5	OMG	protein_coding	139.956	-0.00985045	0.0557364	0.0129731	0.460668
ENSG00000137168.8	PPIL1	protein_coding	266.775	0.0387357	0.0744622	0.0130381	0.462012
ENSG00000231125.2	AF129075.5	lncRNA	10.3346	0.0102409	0.0558447	0.0130658	0.462031
ENSG00000269837.1	IPO5P1	transcribed_processed_pseudogene	44.7952	-0.0121691	0.056403	0.0131083	0.462475
ENSG00000164466.13	SFXN1	protein_coding	289.356	0.0245391	0.0621296	0.0131374	0.462475
ENSG00000156414.19	TDRD9	protein_coding	778.437	-0.0136787	0.0568738	0.0132055	0.462475
ENSG00000224165.6	DNAJC27-AS1	lncRNA	22.7759	-0.0107335	0.0559734	0.0132411	0.462475
ENSG00000237638.2	LINC02245	lncRNA	187.393	-0.0278263	0.0644396	0.0132482	0.462475
ENSG00000164597.15	COG5	protein_coding	458.541	0.030648	0.0666143	0.0132556	0.462475
ENSG00000008382.16	MPND	protein_coding	966.767	-0.0217947	0.0605396	0.0133304	0.462475
ENSG00000258404.1	LINC02320	lncRNA	31.538	-0.00992289	0.0557847	0.0133313	0.462475
ENSG00000034677.13	RNF19A	protein_coding	888.831	0.0215082	0.0604125	0.0133434	0.462475
ENSG00000140682.19	TGFB1I1	protein_coding	10.6893	0.00524433	0.0548778	0.0133503	0.462475
ENSG00000167749.11	KLK4	protein_coding	100.58	-0.00728542	0.0551988	0.0133928	0.463006
ENSG00000279434.1	RP11-85K15.3	TEC	22.0669	-0.0142005	0.0570535	0.013451	0.464074
ENSG00000270441.1	LAMB2P1	unprocessed_pseudogene	11.2213	-0.00626418	0.0550523	0.0134929	0.464576
ENSG00000117724.13	CENPF	protein_coding	47.0364	0.00707584	0.0551746	0.013556	0.465435
ENSG00000233058.2	LINC00884	lncRNA	105.572	-0.01784	0.0585341	0.0135726	0.465435
ENSG00000205414.1	RP11-401P9.6	lncRNA	18.9657	-0.00754122	0.0552778	0.013628	0.466394
ENSG00000161791.14	FMNL3	protein_coding	2481.22	0.0499047	0.0889709	0.0137674	0.468743
ENSG00000257698.2	GIHCG	lncRNA	28.3653	0.0132739	0.0567464	0.0137815	0.468743
ENSG00000184675.11	AMER1	protein_coding	40.4472	0.0200167	0.0595867	0.0137836	0.468743
ENSG00000158517.15	NCF1	protein_coding	451.088	-0.00841853	0.0553986	0.01383	0.468743
ENSG00000169679.15	BUB1	protein_coding	52.5393	0.0145929	0.0572167	0.0138344	0.468743
ENSG00000013374.17	NUB1	protein_coding	1110.86	0.0326027	0.0682811	0.013954	0.471856
ENSG00000058804.12	NDC1	protein_coding	395.944	0.0663481	0.121404	0.0140886	0.475217
ENSG00000159339.13	PADI4	protein_coding	116.913	-0.003801	0.0547233	0.0141093	0.475217
ENSG00000122591.13	FAM126A	protein_coding	328.875	0.0218914	0.0605997	0.0142004	0.476559
ENSG00000092470.12	WDR76	protein_coding	31.808	0.0111996	0.0561224	0.0142051	0.476559
ENSG00000177575.13	CD163	protein_coding	2021.87	0.00592456	0.0550052	0.0142571	0.477361
ENSG00000149428.19	HYOU1	protein_coding	2240.31	0.0220743	0.060723	0.0143743	0.477817
ENSG00000180610.10	ZBTB12BP	processed_pseudogene	7.52311	0.00386097	0.0546842	0.0143803	0.477817
ENSG00000254396.1	RP11-56F10.3	lncRNA	4.74085	0.00264211	0.054651	0.0143887	0.477817
ENSG00000228526.7	MIR34AHG	lncRNA	1192.44	-0.0329837	0.068532	0.0143904	0.477817
ENSG00000234511.10	C5orf58	protein_coding	12.6083	0.00174733	0.0544761	0.0144267	0.477817
ENSG00000162396.6	PARS2	protein_coding	89.6517	-0.0181044	0.0586134	0.0145069	0.477817
ENSG00000144233.11	AMMECR1L	protein_coding	378.442	0.0838241	0.169127	0.0145409	0.477817
ENSG00000137225.13	CAPN11	protein_coding	329.708	-0.00897967	0.0555395	0.0145427	0.477817
ENSG00000187953.10	PMS2CL	transcribed_unprocessed_pseudogene	115.433	0.023947	0.0617481	0.0145572	0.477817
ENSG00000082516.9	GEMIN5	protein_coding	164.309	0.0294847	0.0656457	0.0145624	0.477817
ENSG00000181444.13	ZNF467	protein_coding	295.968	0.0138952	0.0569514	0.0145798	0.477817
ENSG00000143013.13	LMO4	protein_coding	1405.91	0.0214965	0.0603464	0.0146638	0.479003
ENSG00000109758.9	HGFAC	protein_coding	14.2655	-0.00470527	0.0548375	0.0147784	0.479003
ENSG00000164109.14	MAD2L1	protein_coding	56.4152	0.018701	0.0589187	0.0148432	0.479003
ENSG00000225614.4	ZNF469	protein_coding	40.0189	0.0114986	0.0561957	0.0148465	0.479003
ENSG00000116017.11	ARID3A	protein_coding	1129.22	-0.0203149	0.0596417	0.0148711	0.479003
ENSG00000161914.10	ZNF653	protein_coding	98.1885	-0.018169	0.058614	0.0149127	0.479003
ENSG00000136153.20	LMO7	protein_coding	36.0373	0.0127928	0.0565927	0.0149141	0.479003
ENSG00000254561.4	RP11-196E1.3	lncRNA	6.86718	-0.0046357	0.0548334	0.0149488	0.479003
ENSG00000181374.8	CCL13	protein_coding	214.383	0.00451493	0.05482	0.0149584	0.479003
ENSG00000136854.24	STXBP1	protein_coding	871.692	-0.028802	0.0650635	0.0149721	0.479003
ENSG00000165304.8	MELK	protein_coding	48.6438	0.0134012	0.0567516	0.0149992	0.479003
ENSG00000154122.14	ANKH	protein_coding	1231.14	0.0188838	0.0590035	0.0150069	0.479003
ENSG00000099999.15	RNF215	protein_coding	373.645	-0.0183201	0.0587375	0.01501	0.479003
ENSG00000114993.17	RTKN	protein_coding	241.503	-0.0230805	0.0612418	0.0150316	0.479003
ENSG00000128185.10	DGCR6L	protein_coding	1231.54	-0.0205934	0.0598683	0.0150384	0.479003
ENSG00000134070.5	IRAK2	protein_coding	207.195	0.0190893	0.0590289	0.0151531	0.481756
ENSG00000108828.16	VAT1	protein_coding	15197.2	-0.0354001	0.0707999	0.0152204	0.482991
ENSG00000107593.17	PKD2L1	protein_coding	163.888	-0.00966347	0.0557045	0.015269	0.483633
ENSG00000282572.2	RP11-482G13.1	lncRNA	9.72033	-0.00359073	0.0547184	0.0153119	0.484088
ENSG00000061918.14	GUCY1B1	protein_coding	34.5439	0.0140151	0.0569709	0.0154384	0.486925
ENSG00000100364.19	KIAA0930	protein_coding	24521.4	-0.0258714	0.0629558	0.0154588	0.486925
ENSG00000273432.1	RP5-1165K10.2	lncRNA	7.94232	-0.00712442	0.0551926	0.015574	0.489645
ENSG00000102962.5	CCL22	protein_coding	6490.51	0.00807412	0.0553689	0.0156532	0.489759
ENSG00000148926.10	ADM	protein_coding	120.628	0.0142893	0.0570742	0.0157208	0.489759
ENSG00000167513.9	CDT1	protein_coding	49.7007	0.0111358	0.056094	0.0157419	0.489759
ENSG00000005100.13	DHX33	protein_coding	333.121	0.0541421	0.0949619	0.0157728	0.489759
ENSG00000175895.4	PLEKHF2	protein_coding	801.033	-0.0368299	0.0721339	0.0158992	0.489759
ENSG00000104804.8	TULP2	protein_coding	4.01052	-0.00483865	0.0548579	0.0159234	0.489759
ENSG00000186205.13	MTARC1	protein_coding	249.665	-0.015896	0.0576829	0.0159321	0.489759
ENSG00000178184.16	PARD6G	protein_coding	14.5044	-0.0115544	0.0562046	0.0159556	0.489759
ENSG00000147459.18	DOCK5	protein_coding	898.362	0.0321898	0.067851	0.0160131	0.489759
ENSG00000073756.13	PTGS2	protein_coding	25.8166	0.00887959	0.0555277	0.0160175	0.489759
ENSG00000285106.2	RP11-36B6.2	lncRNA	12.5306	0.00891727	0.0555239	0.0160506	0.489759
ENSG00000263293.2	EFCAB13-DT	lncRNA	11.0707	0.00943171	0.0556298	0.0161035	0.489759
ENSG00000113368.12	LMNB1	protein_coding	258.507	0.015769	0.0576515	0.0161463	0.489759
ENSG00000157227.14	MMP14	protein_coding	7586.38	0.0252937	0.0626309	0.0161712	0.489759
ENSG00000223546.7	LINC00630	lncRNA	14.1313	0.00951678	0.0556685	0.0162349	0.489759
ENSG00000145390.11	USP53	protein_coding	336.163	0.0144589	0.0571194	0.0162442	0.489759
ENSG00000210195.2	MT-TT	Mt_tRNA	10.6502	0.00578441	0.0549726	0.0162841	0.489759
ENSG00000243716.10	NPIPB5	protein_coding	382.391	-0.0178507	0.0584209	0.0163091	0.489759
ENSG00000152766.6	ANKRD22	protein_coding	14.8431	0.0101663	0.0558411	0.0163491	0.489759
ENSG00000244026.6	FAM86DP	transcribed_unprocessed_pseudogene	197.268	0.0221286	0.0606738	0.0163749	0.489759
ENSG00000177990.12	DPY19L2	protein_coding	9.87316	-0.00629342	0.0550576	0.0164035	0.489759
ENSG00000108688.11	CCL7	protein_coding	79.3094	0.00499997	0.0548747	0.0164083	0.489759
ENSG00000273487.1	RP4-621B10.8	lncRNA	5.84022	-0.00653648	0.0550922	0.0164181	0.489759
ENSG00000100285.10	NEFH	protein_coding	123.297	0.0125501	0.0564801	0.0164397	0.489759
ENSG00000177721.5	ANXA2R	protein_coding	24.0708	0.0150251	0.0573629	0.0164823	0.489759
ENSG00000137819.14	PAQR5	protein_coding	911.518	0.0125736	0.0564873	0.0164888	0.489759
ENSG00000255299.5	RP11-655C2.3	lncRNA	32.2666	-0.01263	0.0565239	0.016505	0.489759
ENSG00000288398.1	RP4-733M16.8	lncRNA	38.5797	0.0173996	0.0582676	0.0165171	0.489759
ENSG00000107902.14	LHPP	protein_coding	743.87	-0.0238655	0.0616946	0.0165269	0.489759
ENSG00000135269.18	TES	protein_coding	506.23	0.0257673	0.0628648	0.0165299	0.489759
ENSG00000233382.7	NKAPP1	transcribed_processed_pseudogene	15.672	0.0110844	0.0560288	0.0165804	0.489759
ENSG00000271889.1	RP11-493E12.1	lncRNA	7.19324	0.00709184	0.0551685	0.0165899	0.489759
ENSG00000118985.16	ELL2	protein_coding	1121.68	0.0345275	0.069793	0.0165914	0.489759
ENSG00000252498.1	RNU6-1016P	snRNA	5.3781	0.00523672	0.0549028	0.0166197	0.489759
ENSG00000073111.14	MCM2	protein_coding	107.788	0.0126099	0.0565277	0.0166669	0.489759
ENSG00000240240.9	RP11-146D12.2	lncRNA	5.17725	-0.00530517	0.0549066	0.0166941	0.489759
ENSG00000227230.1	RP11-261C10.5	lncRNA	7.76857	0.0065983	0.0550842	0.0167433	0.489759
ENSG00000231827.3	RP11-216N14.5	transcribed_unprocessed_pseudogene	12.3589	-0.0067199	0.0551094	0.0167533	0.489759
ENSG00000163468.15	CCT3	protein_coding	2400.14	0.116431	0.202702	0.0167561	0.489759
ENSG00000265018.6	AGAP12P	transcribed_unprocessed_pseudogene	9.59442	-0.00867916	0.0554959	0.0167563	0.489759
ENSG00000245498.7	RP11-677M14.7	lncRNA	30.3452	-0.00111339	0.0544396	0.0167644	0.489759
ENSG00000086189.11	DIMT1	protein_coding	186.677	0.0269294	0.0636948	0.0167992	0.489759
ENSG00000118193.12	KIF14	protein_coding	11.532	0.00601653	0.0549965	0.0168158	0.489759
ENSG00000270980.1	RP11-626A5.2	processed_pseudogene	35.4181	0.0103664	0.0558337	0.016904	0.490514
ENSG00000187010.21	RHD	protein_coding	21.7442	-0.00282593	0.0546109	0.0169442	0.490514
ENSG00000269696.2	ZNF470-DT	lncRNA	11.5986	-0.00908236	0.0555666	0.0170067	0.490514
ENSG00000196357.12	ZNF565	protein_coding	45.2624	0.0191114	0.0590829	0.0170195	0.490514
ENSG00000245648.2	KLRK1-AS1	lncRNA	11.8926	-0.00589375	0.0549722	0.0170368	0.490514
ENSG00000106123.12	EPHB6	protein_coding	705.619	-0.022671	0.0609691	0.0170492	0.490514
ENSG00000213149.3	CNN2P9	processed_pseudogene	15.9807	-0.00941043	0.0556499	0.0170718	0.490514
ENSG00000260196.1	RP1-239B22.5	lncRNA	150.316	-0.0172154	0.0581796	0.0170724	0.490514
ENSG00000179743.4	FLJ37453	lncRNA	56.592	-0.0171164	0.0581397	0.0171347	0.491474
ENSG00000182578.14	CSF1R	protein_coding	5551.64	0.0188259	0.0589806	0.017183	0.491673
ENSG00000071054.16	MAP4K4	protein_coding	3651.22	-0.0206483	0.0598441	0.0172005	0.491673
ENSG00000070731.11	ST6GALNAC2	protein_coding	128.651	-0.0159076	0.0576474	0.0172284	0.491673
ENSG00000250731.1	TPM3P6	processed_pseudogene	15.1358	0.00639691	0.0550679	0.0174105	0.494706
ENSG00000226287.8	TMEM191A	transcribed_unprocessed_pseudogene	101.829	-0.0141547	0.0570198	0.0174587	0.494706
ENSG00000171793.16	CTPS1	protein_coding	290.501	0.0247667	0.0622342	0.0174805	0.494706
ENSG00000136158.12	SPRY2	protein_coding	641.301	0.039065	0.0745395	0.0174895	0.494706
ENSG00000135926.15	TMBIM1	protein_coding	10278.2	-0.0512808	0.0896021	0.017518	0.494706
ENSG00000196296.14	ATP2A1	protein_coding	22.3076	-0.0107682	0.0559456	0.0175282	0.494706
ENSG00000135679.26	MDM2	protein_coding	4399.63	-0.0149143	0.0572662	0.0175506	0.494706
ENSG00000253931.1	RP11-909N17.2	lncRNA	419.171	-0.00571031	0.0549661	0.0175673	0.494706
ENSG00000188242.4	PP7080	lncRNA	6.73871	0.00472511	0.0547895	0.0176312	0.495683
ENSG00000134690.11	CDCA8	protein_coding	43.1241	0.0166601	0.0579872	0.0177193	0.49734
ENSG00000276916.1	RP11-230F18.6	lncRNA	6.91197	-0.00630713	0.0550446	0.0177499	0.497378
ENSG00000177791.12	MYOZ1	protein_coding	188.697	-0.0181135	0.0585781	0.0178208	0.497846
ENSG00000100162.15	CENPM	protein_coding	23.8258	0.00656911	0.0550865	0.0178251	0.497846
ENSG00000167460.17	TPM4	protein_coding	6109.68	0.0358633	0.0711106	0.0179119	0.49869
ENSG00000234518.2	PTGES3P1	processed_pseudogene	22.9044	0.0170993	0.0581194	0.017914	0.49869
ENSG00000095370.20	SH2D3C	protein_coding	413.452	-0.0222006	0.0606238	0.0179743	0.499549
ENSG00000023318.8	ERP44	protein_coding	1083.63	0.0384031	0.0736192	0.0180371	0.500479
ENSG00000259659.1	RP11-151N17.1	lncRNA	5.62164	0.00646197	0.0550803	0.0180782	0.500801
ENSG00000005513.10	SOX8	protein_coding	278.533	-0.00859616	0.0554723	0.018253	0.503355
ENSG00000164951.16	PDP1	protein_coding	214.575	0.0137238	0.056855	0.0182919	0.503355
ENSG00000120802.14	TMPO	protein_coding	1009.84	0.0474836	0.0847051	0.0182969	0.503355
ENSG00000233325.3	MIPEPP3	transcribed_unprocessed_pseudogene	17.42	-2.18294e-05	0.0544366	0.018318	0.503355
ENSG00000071575.12	TRIB2	protein_coding	42.2372	0.00606674	0.0550216	0.0183183	0.503355
ENSG00000019144.19	PHLDB1	protein_coding	318.837	0.014606	0.0571458	0.0184566	0.506335
ENSG00000137822.13	TUBGCP4	protein_coding	131.971	0.0270018	0.0636792	0.0185142	0.506647
ENSG00000270427.1	NRBF2P5	processed_pseudogene	7.04275	0.00217396	0.0545178	0.018538	0.506647
ENSG00000265321.1	MIR4263	miRNA	4.39163	0.00400598	0.0547086	0.0185573	0.506647
ENSG00000137955.16	RABGGTB	protein_coding	1084.2	0.0463934	0.0831596	0.0186545	0.508484
ENSG00000273373.1	RP5-1074L1.4	lncRNA	88.8442	-0.0195908	0.0592958	0.0187323	0.509198
ENSG00000102312.24	PORCN	protein_coding	86.3431	0.0239074	0.0616692	0.0187405	0.509198
ENSG00000008441.18	NFIX	protein_coding	83.7891	-0.0129236	0.0566077	0.0187856	0.509609
ENSG00000124762.14	CDKN1A	protein_coding	27719	-0.0162381	0.057751	0.0188305	0.510012
ENSG00000259436.1	CTC-378H22.2	lncRNA	30.4893	-0.0067847	0.0551275	0.0188729	0.510348
ENSG00000005700.15	IBTK	protein_coding	1237.33	0.0487097	0.0859684	0.0189312	0.511112
ENSG00000167553.16	TUBA1C	protein_coding	1626.81	0.0271875	0.0638263	0.0190943	0.514698
ENSG00000212916.6	MAP10	protein_coding	32.8072	0.015283	0.0574219	0.0192117	0.515429
ENSG00000138378.19	STAT4	protein_coding	66.2708	-0.00906407	0.0555725	0.0192255	0.515429
ENSG00000102595.20	UGGT2	protein_coding	268.659	0.0297489	0.0656747	0.019227	0.515429
ENSG00000269713.7	NBPF9	protein_coding	273.775	0.0236933	0.0615545	0.0192426	0.515429
ENSG00000006534.16	ALDH3B1	protein_coding	3897.57	-0.0278654	0.064243	0.0193418	0.517272
ENSG00000167721.11	TSR1	protein_coding	529.692	0.0486273	0.0858485	0.0194194	0.518532
ENSG00000111665.12	CDCA3	protein_coding	17.2664	0.0104253	0.0558918	0.0194586	0.518763
ENSG00000196189.13	SEMA4A	protein_coding	264.995	0.0121677	0.0563594	0.0195071	0.519242
ENSG00000132744.8	ACY3	protein_coding	4.21993	-0.0061521	0.0550153	0.019654	0.521691
ENSG00000138092.11	CENPO	protein_coding	83.2141	0.0273112	0.0638317	0.0196735	0.521691
ENSG00000255517.6	CTD-3074O7.5	lncRNA	37.9535	-0.0144119	0.0570617	0.0196911	0.521691
ENSG00000156738.18	MS4A1	protein_coding	9.99523	-0.00665342	0.0551077	0.0197448	0.521772
ENSG00000171643.14	S100Z	protein_coding	70.1973	-0.00917898	0.0555703	0.0197559	0.521772
ENSG00000187792.5	ZNF70	protein_coding	103.841	0.0186977	0.058813	0.0198107	0.521772
ENSG00000079482.14	OPHN1	protein_coding	128.447	0.0241493	0.0617676	0.0198169	0.521772
ENSG00000242125.3	SNHG3	lncRNA	430.993	0.0230516	0.061144	0.0198589	0.52193
ENSG00000079150.18	FKBP7	protein_coding	24.8395	0.00886657	0.055464	0.0199327	0.52193
ENSG00000139572.4	GPR84	protein_coding	183.242	0.0109224	0.0560261	0.0199533	0.52193
ENSG00000221990.5	EXOC3-AS1	lncRNA	62.3922	-0.0129521	0.0565408	0.0199728	0.52193
ENSG00000111605.18	CPSF6	protein_coding	844.059	0.0532993	0.0926739	0.0199821	0.52193
ENSG00000132950.19	ZMYM5	protein_coding	179.95	0.0335481	0.0687851	0.0200158	0.52193
ENSG00000265681.8	RPL17	protein_coding	148.04	0.020175	0.0595849	0.0200376	0.52193
ENSG00000123700.5	KCNJ2	protein_coding	308.341	0.0197297	0.0593683	0.0200812	0.52205
ENSG00000161277.11	THAP8	protein_coding	218.058	-0.0340241	0.0691725	0.0201388	0.52205
ENSG00000129925.11	PGAP6	protein_coding	3744.48	-0.0396337	0.0746969	0.0201419	0.52205
ENSG00000112877.8	CEP72	protein_coding	29.534	0.0183965	0.0587292	0.020165	0.52205
ENSG00000033178.13	UBA6	protein_coding	782.039	0.0556353	0.0959887	0.0202921	0.523337
ENSG00000245060.8	LINC00847	lncRNA	386.538	-0.0241868	0.0617739	0.0203026	0.523337
ENSG00000135407.10	AVIL	protein_coding	47.167	0.0180522	0.0585709	0.020307	0.523337
ENSG00000040608.14	RTN4R	protein_coding	489.439	-0.0195786	0.0592725	0.0203598	0.523904
ENSG00000171517.6	LPAR3	protein_coding	50.0366	-0.00824547	0.0553929	0.0204372	0.524002
ENSG00000143850.16	PLEKHA6	protein_coding	68.361	-0.00881422	0.055464	0.0204511	0.524002
ENSG00000011422.12	PLAUR	protein_coding	4871.09	0.0279024	0.0642749	0.0204752	0.524002
ENSG00000163655.16	GMPS	protein_coding	547.145	0.0406787	0.0759483	0.0204869	0.524002
ENSG00000233237.8	LINC00472	lncRNA	8.25637	0.00593865	0.0549823	0.0205649	0.52452
ENSG00000265452.1	MIR3682	miRNA	5.98313	0.00754425	0.0552499	0.0205688	0.52452
ENSG00000204186.10	ZDBF2	protein_coding	17.6292	0.0112719	0.0561101	0.0206466	0.524937
ENSG00000175792.12	RUVBL1	protein_coding	302.088	0.0361072	0.0711003	0.0206474	0.524937
ENSG00000064687.13	ABCA7	protein_coding	1778.23	-0.0287114	0.0647558	0.0206787	0.524937
ENSG00000204152.14	TIMM23B	protein_coding	44.2283	0.0177131	0.0584001	0.0207188	0.524937
ENSG00000065548.18	ZC3H15	protein_coding	872.169	0.0336184	0.0687777	0.0207395	0.524937
ENSG00000100916.14	BRMS1L	protein_coding	93.7006	0.0220596	0.0604789	0.0209633	0.529486
ENSG00000074370.18	ATP2A3	protein_coding	2302.51	-0.014407	0.0570697	0.0209957	0.529486
ENSG00000103811.18	CTSH	protein_coding	14738	-0.0211881	0.0599867	0.0210467	0.529486
ENSG00000189091.13	SF3B3	protein_coding	1205.67	0.0591416	0.10175	0.021063	0.529486
ENSG00000165548.11	TMEM63C	protein_coding	10.4474	0.00652268	0.0550602	0.0210748	0.529486
ENSG00000013725.14	CD6	protein_coding	148.146	-0.0108844	0.056	0.0211332	0.53017
ENSG00000135253.15	KCP	protein_coding	1047.96	-0.0103087	0.0558529	0.0212027	0.530461
ENSG00000256020.1	RP5-1154L15.2	lncRNA	9.72541	-0.00505131	0.0548781	0.0212072	0.530461
ENSG00000255587.9	RAB44	protein_coding	5.46559	-0.00522284	0.0548919	0.0212951	0.531737
ENSG00000251396.7	LINC01301	lncRNA	7.36278	0.00701677	0.0551636	0.0213208	0.531737
ENSG00000286431.1	RP11-23N11.1	lncRNA	32.3376	-0.0168748	0.0580209	0.0213848	0.532553
ENSG00000173482.17	PTPRM	protein_coding	940.186	0.0245187	0.0619991	0.0214392	0.533128
ENSG00000245522.2	LINC02709	lncRNA	8.66603	-4.98251e-06	0.0544259	0.0215616	0.535388
ENSG00000113790.11	EHHADH	protein_coding	88.7804	-0.021063	0.0599793	0.0216906	0.536069
ENSG00000228506.2	RP11-98I9.4	lncRNA	50.7001	-0.0134206	0.0567301	0.0217028	0.536069
ENSG00000117385.16	P3H1	protein_coding	844.849	0.0337488	0.0689491	0.0217333	0.536069
ENSG00000134291.12	TMEM106C	protein_coding	129.394	0.0140417	0.0569674	0.0217441	0.536069
ENSG00000073670.14	ADAM11	protein_coding	11.1	-0.00938254	0.0556271	0.0217466	0.536069
ENSG00000169914.6	OTUD3	protein_coding	180.091	0.0232823	0.0612221	0.0217939	0.536459
ENSG00000160194.18	NDUFV3	protein_coding	871.201	-0.0543384	0.0932186	0.021872	0.537602
ENSG00000166012.17	TAF1D	protein_coding	920.993	0.0457635	0.0818453	0.0221234	0.542315
ENSG00000188906.17	LRRK2	protein_coding	420.565	-0.015567	0.0575138	0.02214	0.542315
ENSG00000170855.4	TRIAP1	protein_coding	681.935	-0.0238115	0.0615305	0.0221594	0.542315
ENSG00000232907.8	DLGAP4-AS1	lncRNA	9.32615	-0.00676661	0.0551169	0.0222206	0.543033
ENSG00000286369.1	RP11-856M9.1	lncRNA	11.17	-0.00661813	0.055095	0.0222661	0.543362
ENSG00000115129.14	TP53I3	protein_coding	907.062	-0.0329354	0.0680893	0.022334	0.54424
ENSG00000149313.11	AASDHPPT	protein_coding	435.006	0.0454571	0.0810505	0.0223913	0.544251
ENSG00000137055.15	PLAA	protein_coding	545.288	0.0415641	0.0766371	0.0223985	0.544251
ENSG00000129197.15	RPAIN	protein_coding	342.493	0.0454508	0.0812386	0.0224662	0.545118
ENSG00000059915.17	PSD	protein_coding	165.199	-0.0101649	0.0558178	0.0225289	0.545861
ENSG00000183688.4	RFLNB	protein_coding	397.935	-0.0113814	0.0561423	0.0225614	0.54587
ENSG00000167925.16	GHDC	protein_coding	656.749	-0.0267846	0.0633135	0.0226405	0.547005
ENSG00000138448.12	ITGAV	protein_coding	1387.52	0.017184	0.0581057	0.022714	0.547911
ENSG00000177932.7	ZNF354C	protein_coding	34.5545	0.0100248	0.0557583	0.0227424	0.547911
ENSG00000142188.17	TMEM50B	protein_coding	373.841	0.0272855	0.0637585	0.0228475	0.549463
ENSG00000163806.16	SPDYA	protein_coding	11.9003	0.00903753	0.0555446	0.0228989	0.549463
ENSG00000216866.5	RPS2P55	processed_pseudogene	8.12497	-0.00809732	0.0553682	0.0229173	0.549463
ENSG00000130695.16	CEP85	protein_coding	422.593	0.0511924	0.0887576	0.0229563	0.549463
ENSG00000139146.14	SINHCAF	protein_coding	191.893	0.0217262	0.0603578	0.0230175	0.549463
ENSG00000170027.7	YWHAG	protein_coding	4947.38	0.0739023	0.126244	0.0230292	0.549463
ENSG00000166794.6	PPIB	protein_coding	1491.13	0.0350944	0.0700597	0.0230329	0.549463
ENSG00000272501.1	XXbac-BPG299F13.17	lncRNA	42.1426	-0.0120927	0.0563315	0.0231468	0.551407
ENSG00000107338.10	SHB	protein_coding	333.08	-0.024917	0.0621364	0.0231896	0.551652
ENSG00000198515.16	CNGA1	protein_coding	28.0239	-0.00564817	0.0549493	0.023242	0.552128
ENSG00000151883.19	PARP8	protein_coding	816.409	-0.0337553	0.0687299	0.0233508	0.553395
ENSG00000125885.13	MCM8	protein_coding	40.0621	0.0166556	0.0579067	0.0233605	0.553395
ENSG00000184574.10	LPAR5	protein_coding	27.9393	0.00818683	0.0553621	0.0234153	0.553924
ENSG00000228716.7	DHFR	protein_coding	196.255	0.019064	0.058996	0.0234874	0.554856
ENSG00000137462.9	TLR2	protein_coding	953.499	0.00900967	0.055548	0.0236361	0.557596
ENSG00000112053.14	SLC26A8	protein_coding	5.52146	-0.00599162	0.0549967	0.0236749	0.557737
ENSG00000245112.2	SMARCA5-AS1	lncRNA	6.47428	0.0064735	0.0550743	0.0238689	0.560022
ENSG00000125629.15	INSIG2	protein_coding	457.028	0.023876	0.0614198	0.023882	0.560022
ENSG00000269481.1	CTD-2521M24.6	lncRNA	6.86468	0.00818602	0.055358	0.0238826	0.560022
ENSG00000180573.10	H2AC6	protein_coding	757.246	-0.0145607	0.0571252	0.0239036	0.560022
ENSG00000017260.20	ATP2C1	protein_coding	1960.57	0.0250507	0.0622609	0.0239862	0.560897
ENSG00000131153.9	GINS2	protein_coding	25.4005	0.00635928	0.0550587	0.0240449	0.560897
ENSG00000234456.9	MAGI2-AS3	lncRNA	19.0887	0.00768809	0.0552433	0.0240469	0.560897
ENSG00000109917.11	ZPR1	protein_coding	635.308	0.0528814	0.0910226	0.0240728	0.560897
ENSG00000279365.1	KB-176G8.1	TEC	4.87332	0.00548435	0.0549216	0.0241558	0.562059
ENSG00000233384.3	CNIH3-AS2	lncRNA	141.053	-0.0210471	0.0599365	0.0241895	0.562075
ENSG00000213713.3	PIGCP1	processed_pseudogene	33.1895	0.0167865	0.0579443	0.0242606	0.562091
ENSG00000128309.17	MPST	protein_coding	989.989	-0.0231477	0.0610769	0.024277	0.562091
ENSG00000188033.10	ZNF490	protein_coding	67.2775	-0.0191072	0.0589529	0.0242893	0.562091
ENSG00000215417.13	MIR17HG	lncRNA	33.6218	0.0152215	0.0573779	0.024353	0.562521
ENSG00000102158.21	MAGT1	protein_coding	1398.96	0.0440991	0.0793801	0.0244169	0.562521
ENSG00000251079.6	BMS1P2	transcribed_unprocessed_pseudogene	7.12012	0.00847389	0.05542	0.0244276	0.562521
ENSG00000141293.16	SKAP1	protein_coding	11.9348	-0.00401814	0.0547605	0.0244551	0.562521
ENSG00000187837.4	H1-2	protein_coding	306.562	-0.0136107	0.0568054	0.0244733	0.562521
ENSG00000225470.8	JPX	lncRNA	49.0915	-0.0167926	0.0579417	0.0245555	0.563649
ENSG00000241014.2	GPR199P	transcribed_unitary_pseudogene	7.82425	-0.00718971	0.0551847	0.0246173	0.563794
ENSG00000170271.11	FAXDC2	protein_coding	83.2955	0.0122502	0.0563154	0.024663	0.563794
ENSG00000182400.15	TRAPPC6B	protein_coding	111.383	0.0153496	0.057333	0.0246754	0.563794
ENSG00000181652.19	ATG9B	protein_coding	159.799	-0.00783507	0.0553067	0.0248134	0.563794
ENSG00000286646.1	RP11-549D23.1	lncRNA	2156.34	-0.0184291	0.0586853	0.0248541	0.563794
ENSG00000244405.8	ETV5	protein_coding	443.661	0.0129522	0.0565955	0.0249343	0.563794
ENSG00000124383.9	MPHOSPH10	protein_coding	443.83	0.029181	0.0649547	0.0249401	0.563794
ENSG00000150961.15	SEC24D	protein_coding	1337.57	0.0294571	0.0652322	0.0249521	0.563794
ENSG00000198856.13	OSTC	protein_coding	1531.03	0.0286537	0.0646496	0.024993	0.563794
ENSG00000277938.1	RP5-965G21.3	lncRNA	13.179	-0.00989796	0.0557158	0.0250235	0.563794
ENSG00000025796.14	SEC63	protein_coding	1487.45	0.0308656	0.0663019	0.0250331	0.563794
ENSG00000087586.18	AURKA	protein_coding	220.168	0.0288884	0.064773	0.0251316	0.563794
ENSG00000171928.14	TVP23B	protein_coding	673.885	0.0251595	0.0621876	0.0251447	0.563794
ENSG00000233038.6	PTPRN2-AS1	lncRNA	50.8792	-0.0118351	0.0562273	0.0251721	0.563794
ENSG00000152795.18	HNRNPDL	protein_coding	3940.19	0.0488921	0.0851068	0.0251929	0.563794
ENSG00000168826.16	ZBTB49	protein_coding	98.2389	-0.0232923	0.0610878	0.0251961	0.563794
ENSG00000119787.14	ATL2	protein_coding	454.51	0.0748705	0.124203	0.0252397	0.563794
ENSG00000197142.11	ACSL5	protein_coding	758.843	0.0371869	0.0718899	0.0252601	0.563794
ENSG00000143772.10	ITPKB	protein_coding	2454.94	-0.0239377	0.0614102	0.0252626	0.563794
ENSG00000186185.14	KIF18B	protein_coding	19.0719	0.00450175	0.0548103	0.0252688	0.563794
ENSG00000146555.19	SDK1	protein_coding	16.5261	-0.0055678	0.0549253	0.0252827	0.563794
ENSG00000132819.17	RBM38	protein_coding	1954.52	-0.0216454	0.0602218	0.0252918	0.563794
ENSG00000135631.17	RAB11FIP5	protein_coding	174.109	0.0127173	0.056496	0.0253778	0.563794
ENSG00000135476.12	ESPL1	protein_coding	52.7758	0.00908789	0.0555251	0.0253857	0.563794
ENSG00000288156.1	AC104530.1	lncRNA	63.4856	-0.00912472	0.0555663	0.0253951	0.563794
ENSG00000205476.9	CCDC85C	protein_coding	180.394	-0.0157158	0.0575322	0.0254367	0.563794
ENSG00000078902.16	TOLLIP	protein_coding	3777.91	-0.0248179	0.062015	0.0254786	0.563794
ENSG00000130449.6	ZSWIM6	protein_coding	529.913	0.0295377	0.0653225	0.0255069	0.563794
ENSG00000129173.13	E2F8	protein_coding	5.35354	0.00513907	0.0548659	0.025523	0.563794
ENSG00000145386.11	CCNA2	protein_coding	60.1971	0.0136759	0.0568225	0.02556	0.563878
ENSG00000115216.14	NRBP1	protein_coding	4602.56	-0.0542935	0.0917505	0.0256861	0.564575
ENSG00000135316.19	SYNCRIP	protein_coding	1114.67	0.0916156	0.133313	0.0257073	0.564575
ENSG00000131018.25	SYNE1	protein_coding	609.849	0.0147866	0.0572005	0.0257569	0.564575
ENSG00000185361.9	TNFAIP8L1	protein_coding	860.016	-0.0215742	0.06013	0.0258089	0.564575
ENSG00000051180.17	RAD51	protein_coding	51.6132	0.0204866	0.0596387	0.02581	0.564575
ENSG00000136895.19	GARNL3	protein_coding	24.6961	-0.00919972	0.0555826	0.0258201	0.564575
ENSG00000163297.18	ANTXR2	protein_coding	863.817	0.0164144	0.0578603	0.0258456	0.564575
ENSG00000122133.17	PAEP	protein_coding	10.9568	-0.00308314	0.0546758	0.0258571	0.564575
ENSG00000130021.15	PUDP	protein_coding	384.677	-0.0148115	0.0572097	0.0259129	0.56493
ENSG00000245322.7	H2AZ1-DT	lncRNA	6.12832	-0.00632378	0.055048	0.0259398	0.56493
ENSG00000136527.18	TRA2B	protein_coding	1513.12	0.0988276	0.120997	0.0260365	0.565847
ENSG00000151611.17	MMAA	protein_coding	164.577	0.0327449	0.0678133	0.0260485	0.565847
ENSG00000186193.9	SAPCD2	protein_coding	64.1276	0.00990217	0.055743	0.0261383	0.567075
ENSG00000149476.16	TKFC	protein_coding	524.201	-0.0259161	0.0626993	0.0261834	0.56733
ENSG00000260351.1	RP11-382A20.6	lncRNA	9.56859	-0.00661818	0.0550894	0.0262338	0.567699
ENSG00000288700.1	RP11-22E12.2	lncRNA	15.9479	-0.0064186	0.0550668	0.0262716	0.567793
ENSG00000174516.15	PELI3	protein_coding	525.341	-0.0149071	0.0572332	0.0264067	0.569989
ENSG00000122547.11	EEPD1	protein_coding	977.235	-0.0193279	0.0590465	0.0265345	0.571336
ENSG00000125657.5	TNFSF9	protein_coding	242.753	-0.0104925	0.0558769	0.0265438	0.571336
ENSG00000127804.13	METTL16	protein_coding	384.59	0.0813389	0.125039	0.0265818	0.571336
ENSG00000151687.15	ANKAR	protein_coding	43.671	0.013354	0.0566399	0.0266035	0.571336
ENSG00000185933.7	CALHM1	protein_coding	93.1827	-0.00678595	0.055104	0.0266556	0.571734
ENSG00000257497.2	RP11-585P4.5	lncRNA	19.6901	-0.00680303	0.0550937	0.0268208	0.574553
ENSG00000104884.17	ERCC2	protein_coding	307.437	0.0249588	0.062154	0.0268635	0.574743
ENSG00000246640.1	PICART1	lncRNA	24.7389	-0.00875037	0.0554812	0.0269064	0.574939
ENSG00000259706.1	HSP90B2P	processed_pseudogene	5.78305	0.00673206	0.0551081	0.0269451	0.575043
ENSG00000100075.10	SLC25A1	protein_coding	2288.72	-0.0327777	0.0677802	0.0269798	0.575062
ENSG00000184887.14	BTBD6	protein_coding	869.255	-0.0288516	0.0647065	0.0272507	0.580108
ENSG00000272368.2	RP4-605O3.4	lncRNA	12.8085	-0.00998542	0.0557527	0.0273139	0.580727
ENSG00000148672.10	GLUD1	protein_coding	2197.61	0.0539492	0.0913478	0.0273871	0.581493
ENSG00000222041.11	CYTOR	lncRNA	160.703	0.0164761	0.0578157	0.0274603	0.581493
ENSG00000049130.16	KITLG	protein_coding	51.5187	0.00975027	0.0557019	0.0275186	0.581493
ENSG00000102057.10	KCND1	protein_coding	29.9339	-0.00924759	0.0555391	0.0275753	0.581493
ENSG00000078246.17	TULP3	protein_coding	165.128	0.0213513	0.0600714	0.0275923	0.581493
ENSG00000143702.16	CEP170	protein_coding	1145.66	0.0291859	0.0649403	0.0276245	0.581493
ENSG00000254703.2	SENCR	lncRNA	80.8375	-0.0149386	0.057232	0.0276251	0.581493
ENSG00000177098.9	SCN4B	protein_coding	11.1608	-0.00943737	0.0556253	0.027637	0.581493
ENSG00000080546.13	SESN1	protein_coding	866.325	-0.0259674	0.0626753	0.0276576	0.581493
ENSG00000106692.15	FKTN	protein_coding	194.595	0.0275931	0.0638465	0.0277735	0.58318
ENSG00000080986.13	NDC80	protein_coding	14.6983	0.00775692	0.0552873	0.0279016	0.58318
ENSG00000126353.3	CCR7	protein_coding	13.6123	-0.0106043	0.0559167	0.0279623	0.58318
ENSG00000148840.11	PPRC1	protein_coding	688.54	0.0531806	0.0901138	0.0280169	0.58318
ENSG00000155304.6	HSPA13	protein_coding	502.177	0.0190436	0.0589141	0.0280477	0.58318
ENSG00000148516.23	ZEB1	protein_coding	28.6596	0.00910065	0.0555582	0.0280489	0.58318
ENSG00000186976.15	EFCAB6	protein_coding	8.12029	-0.00734376	0.0552079	0.0280556	0.58318
ENSG00000196562.14	SULF2	protein_coding	542.306	-0.0119651	0.0562723	0.0280603	0.58318
ENSG00000044574.9	HSPA5	protein_coding	11175.9	0.0228805	0.0609575	0.028068	0.58318
ENSG00000181638.20	ZFP41	protein_coding	114.871	-0.0191741	0.0589456	0.0280807	0.58318
ENSG00000012983.12	MAP4K5	protein_coding	509.958	0.0319696	0.0669253	0.0283386	0.587664
ENSG00000228403.1	RP11-563N6.6	lncRNA	5.76365	0.00523657	0.0548939	0.0283948	0.587664
ENSG00000196605.7	ZNF846	protein_coding	269.377	-0.0356524	0.0701139	0.0284002	0.587664
ENSG00000167900.12	TK1	protein_coding	164.282	0.0099042	0.0557279	0.028563	0.590314
ENSG00000115604.12	IL18R1	protein_coding	6.97558	0.00491289	0.0548497	0.0286913	0.592028
ENSG00000217275.2	RP1-34B20.4	processed_pseudogene	7.5608	-0.00572393	0.0549581	0.0287333	0.592028
ENSG00000254363.6	CTB-131B5.5	lncRNA	6.73948	0.00565836	0.0549219	0.0287783	0.592028
ENSG00000131238.18	PPT1	protein_coding	13418.2	-0.0224065	0.0605236	0.0287972	0.592028
ENSG00000124181.14	PLCG1	protein_coding	516.599	-0.0168329	0.0579576	0.02882	0.592028
ENSG00000132334.17	PTPRE	protein_coding	5002.63	0.0213698	0.0600952	0.0289212	0.593391
ENSG00000285877.1	RP11-401F2.5	lncRNA	13.2581	-0.0069749	0.0551348	0.0290362	0.595007
ENSG00000258315.5	C17orf49	protein_coding	14.9773	0.00857811	0.0554215	0.0290751	0.595007
ENSG00000117676.14	RPS6KA1	protein_coding	10097.5	-0.032493	0.0673507	0.0291049	0.595007
ENSG00000179041.4	RRS1	protein_coding	237.517	0.0247575	0.0619791	0.0292847	0.596103
ENSG00000159374.18	M1AP	protein_coding	250.549	-0.0202487	0.0594705	0.0292934	0.596103
ENSG00000287445.1	RP11-61J19.7	lncRNA	9.27678	-0.0069197	0.0551199	0.0293338	0.596103
ENSG00000115484.15	CCT4	protein_coding	1442.5	0.0381397	0.0725066	0.029351	0.596103
ENSG00000130713.16	EXOSC2	protein_coding	264.364	0.0528719	0.0894205	0.0293582	0.596103
ENSG00000108511.10	HOXB6	protein_coding	5.11442	0.00265379	0.0546382	0.0294021	0.596103
ENSG00000164163.11	ABCE1	protein_coding	1102.75	0.0423266	0.076646	0.0294039	0.596103
ENSG00000175063.17	UBE2C	protein_coding	24.0946	0.00433307	0.0547837	0.0294669	0.596669
ENSG00000136261.15	BZW2	protein_coding	352.086	0.0279151	0.0640465	0.0295149	0.59693
ENSG00000205181.7	LINC00654	lncRNA	29.5965	0.00953149	0.0556507	0.0296418	0.598786
ENSG00000103313.13	MEFV	protein_coding	75.6591	-0.00860618	0.0554384	0.0297739	0.599985
ENSG00000117305.15	HMGCL	protein_coding	1547.69	-0.0343242	0.0688392	0.029787	0.599985
ENSG00000172167.8	MTBP	protein_coding	29.4996	0.0151087	0.057284	0.029807	0.599985
ENSG00000107833.10	NPM3	protein_coding	216.062	0.0232102	0.0610614	0.0299225	0.601599
ENSG00000119139.21	TJP2	protein_coding	23.6732	-0.0059032	0.0549568	0.0300712	0.602259
ENSG00000125538.12	IL1B	protein_coding	358.992	0.00573169	0.054963	0.030121	0.602259
ENSG00000081320.11	STK17B	protein_coding	417.779	0.0188673	0.0588421	0.0301587	0.602259
ENSG00000182759.4	MAFA	protein_coding	28.0867	-0.00412151	0.0547702	0.0301688	0.602259
ENSG00000117791.16	MTARC2	protein_coding	104.365	-0.0137189	0.0568115	0.0301789	0.602259
ENSG00000140525.19	FANCI	protein_coding	66.6137	0.0135103	0.0567401	0.0302213	0.602259
ENSG00000136695.15	IL36RN	protein_coding	9.74428	0.00332477	0.0546974	0.0302382	0.602259
ENSG00000147853.17	AK3	protein_coding	960.524	-0.0266432	0.0631029	0.0302415	0.602259
ENSG00000197555.10	SIPA1L1	protein_coding	667.654	-0.0165596	0.0578496	0.0302741	0.602259
ENSG00000175591.12	P2RY2	protein_coding	133.375	-0.0133277	0.0566797	0.0303601	0.603266
ENSG00000239672.8	NME1	protein_coding	269.674	0.0194862	0.0591312	0.0305655	0.60602
ENSG00000260296.1	RP11-395I6.3	lncRNA	22.4441	-0.0126473	0.0564328	0.0306015	0.60602
ENSG00000101752.12	MIB1	protein_coding	476.644	0.0296618	0.0651303	0.0306456	0.60602
ENSG00000161682.15	FAM171A2	protein_coding	13.8682	-0.00679305	0.0551155	0.0306708	0.60602
ENSG00000166793.13	YPEL4	protein_coding	1195.74	-0.0171045	0.0580198	0.0308014	0.60602
ENSG00000234409.7	CCDC188	protein_coding	51.3577	-0.00916901	0.0555686	0.0308169	0.60602
ENSG00000150551.11	LYPD1	protein_coding	24.2015	-0.00731058	0.0551974	0.0308243	0.60602
ENSG00000102580.15	DNAJC3	protein_coding	1757.67	0.0434952	0.0777828	0.0308465	0.60602
ENSG00000223508.5	RPL23AP53	transcribed_processed_pseudogene	33.4186	-0.0134434	0.0566147	0.0309022	0.60602
ENSG00000174669.12	SLC29A2	protein_coding	150.995	-0.015921	0.057543	0.0309132	0.60602
ENSG00000115266.12	APC2	protein_coding	64.0484	-0.0146991	0.0571285	0.0309357	0.60602
ENSG00000113569.16	NUP155	protein_coding	258.499	0.0372199	0.0714709	0.030943	0.60602
ENSG00000214029.6	ZNF891	protein_coding	44.4961	0.0153523	0.0573459	0.0309619	0.60602
ENSG00000261716.2	H2BC20P	transcribed_unprocessed_pseudogene	73.6025	-0.0173202	0.0581409	0.0310965	0.606477
ENSG00000111674.9	ENO2	protein_coding	1041.97	-0.016555	0.0577832	0.0310983	0.606477
ENSG00000144747.17	TMF1	protein_coding	656.233	0.0277712	0.0637834	0.0311475	0.606477
ENSG00000133958.13	UNC79	protein_coding	12.9605	-0.0103362	0.0558112	0.0311634	0.606477
ENSG00000128011.5	LRFN1	protein_coding	188.118	-0.0138783	0.0568649	0.0311939	0.606477
ENSG00000033867.16	SLC4A7	protein_coding	636.626	0.0156503	0.0574871	0.0311992	0.606477
ENSG00000165804.16	ZNF219	protein_coding	3222.79	-0.0125414	0.0564291	0.0312613	0.606544
ENSG00000279253.1	RP4-614O4.13	TEC	69.2629	-0.01797	0.058348	0.03134	0.606544
ENSG00000237438.7	CECR7	transcribed_unprocessed_pseudogene	6.10806	0.00545666	0.0549216	0.0313515	0.606544
ENSG00000162944.11	RFTN2	protein_coding	8.02643	-0.0083523	0.0553888	0.0314259	0.606544
ENSG00000163735.7	CXCL5	protein_coding	284.155	0.00526219	0.0549063	0.0314294	0.606544
ENSG00000149150.9	SLC43A1	protein_coding	125.374	0.0169245	0.0579882	0.0314366	0.606544
ENSG00000285077.2	ARHGAP11B	protein_coding	11.1794	-0.00607136	0.0550039	0.0314552	0.606544
ENSG00000174611.12	KY	protein_coding	11.7601	-0.00441128	0.0547969	0.031528	0.606544
ENSG00000155660.11	PDIA4	protein_coding	3646.5	0.0389691	0.0732843	0.0315513	0.606544
ENSG00000133119.13	RFC3	protein_coding	70.5357	0.0201748	0.0594271	0.0315644	0.606544
ENSG00000239857.7	GET4	protein_coding	71.4206	0.0105395	0.0558261	0.0315949	0.606544
ENSG00000116747.13	RO60	protein_coding	382.665	0.0296055	0.0650623	0.0317445	0.608729
ENSG00000201499.1	RNU6-312P	snRNA	11.6928	0.00924342	0.0555493	0.0318192	0.609475
ENSG00000101654.18	RNMT	protein_coding	896.138	-0.0645895	0.101563	0.0318578	0.609526
ENSG00000233435.2	AGGF1P2	processed_pseudogene	6.10305	0.00354029	0.0546591	0.0320223	0.611986
ENSG00000107281.10	NPDC1	protein_coding	125.617	0.00894663	0.0555068	0.0320833	0.612159
ENSG00000117481.11	NSUN4	protein_coding	359.247	0.0477204	0.0820596	0.0321076	0.612159
ENSG00000146038.12	DCDC2	protein_coding	48.7535	-0.0123973	0.056345	0.0321679	0.612159
ENSG00000121297.8	TSHZ3	protein_coding	194.316	0.0144511	0.0570477	0.0321753	0.612159
ENSG00000213918.11	DNASE1	protein_coding	349.452	-0.0164935	0.0577932	0.0322201	0.612326
ENSG00000111875.8	ASF1A	protein_coding	180.121	0.0305288	0.0658008	0.0322941	0.612603
ENSG00000166926.9	MS4A6E	protein_coding	6.96539	-0.00528996	0.0548942	0.0323067	0.612603
ENSG00000124783.14	SSR1	protein_coding	2789.77	0.0397975	0.0738033	0.0323864	0.613266
ENSG00000106397.12	PLOD3	protein_coding	1753.59	0.0333232	0.0680072	0.0324138	0.613266
ENSG00000211455.8	STK38L	protein_coding	363.042	0.0164341	0.0577913	0.0325574	0.615298
ENSG00000163013.12	FBXO41	protein_coding	394.675	0.0198904	0.059292	0.0326446	0.615828
ENSG00000141026.6	MED9	protein_coding	312.363	-0.0278135	0.0638396	0.0326578	0.615828
ENSG00000166439.6	RNF169	protein_coding	205.061	0.0223567	0.0605127	0.0327548	0.616972
ENSG00000284735.1	RP4-736L20.4	lncRNA	15.7392	-0.00576395	0.0549594	0.0328748	0.618549
ENSG00000135605.13	TEC	protein_coding	139.01	0.0151478	0.0572739	0.0329235	0.618614
ENSG00000036828.17	CASR	protein_coding	12.3206	0.0040186	0.0547453	0.032951	0.618614
ENSG00000113318.11	MSH3	protein_coding	175.221	0.0278438	0.0638224	0.0330382	0.619566
ENSG00000179627.10	ZBTB42	protein_coding	216.094	-0.0226021	0.0605904	0.0330958	0.619963
ENSG00000103175.11	WFDC1	protein_coding	11.5982	-0.00411069	0.0547668	0.0331683	0.620638
ENSG00000110436.13	SLC1A2	protein_coding	44.204	0.00524466	0.0548922	0.0332711	0.621804
ENSG00000145050.19	MANF	protein_coding	957.403	0.0231829	0.0610109	0.0333038	0.621804
ENSG00000168763.16	CNNM3	protein_coding	414.718	-0.0354154	0.0695633	0.0333816	0.622575
ENSG00000115657.14	ABCB6	protein_coding	13.4745	-0.00711677	0.0551511	0.0334764	0.623658
ENSG00000109066.14	TMEM104	protein_coding	2220.28	-0.0195707	0.0590936	0.0336628	0.625578
ENSG00000265479.7	DTX2P1-UPK3BP1-PMS2P11	lncRNA	17.9162	-0.00705966	0.0551399	0.0337152	0.625578
ENSG00000112029.10	FBXO5	protein_coding	62.9836	0.0152013	0.0572931	0.0337793	0.625578
ENSG00000089091.16	DZANK1	protein_coding	68.5702	-0.0185924	0.0586559	0.0338353	0.625578
ENSG00000079393.21	DUSP13	protein_coding	218.976	-0.00984268	0.0557117	0.033838	0.625578
ENSG00000235437.8	LINC01278	lncRNA	191.992	0.0243792	0.0616123	0.0338723	0.625578
ENSG00000258919.1	RP11-1029J19.4	lncRNA	71.0374	-0.00968808	0.0556659	0.0339279	0.625578
ENSG00000273306.1	RP11-527J8.1	lncRNA	5.28287	0.00532267	0.0548981	0.0339389	0.625578
ENSG00000125827.9	TMX4	protein_coding	1462	-0.0279802	0.0638122	0.0339509	0.625578
ENSG00000029993.15	HMGB3	protein_coding	200.256	0.0223442	0.0604749	0.0340086	0.625578
ENSG00000150907.10	FOXO1	protein_coding	140.726	-0.020409	0.0594306	0.0340187	0.625578
ENSG00000156802.13	ATAD2	protein_coding	140.978	0.0133187	0.0566652	0.0340208	0.625578
ENSG00000138587.6	MNS1	protein_coding	6.44576	0.00554158	0.0549212	0.0341818	0.62747
ENSG00000131263.13	RLIM	protein_coding	937.788	0.044614	0.0785404	0.0342135	0.62747
ENSG00000235257.9	ITGA9-AS1	lncRNA	41.8861	-0.0165047	0.0577487	0.0342343	0.62747
ENSG00000162144.10	CYB561A3	protein_coding	2968.82	-0.0136145	0.0567516	0.0343164	0.627739
ENSG00000116750.14	UCHL5	protein_coding	513.685	0.0334768	0.0679924	0.0343228	0.627739
ENSG00000272720.1	CTA-228A9.3	lncRNA	8.02024	0.00617763	0.0549952	0.0345169	0.629236
ENSG00000267549.6	ZSCAN5A-AS1	lncRNA	8.67013	-0.0069409	0.0551342	0.0345195	0.629236
ENSG00000175294.6	CATSPER1	protein_coding	204.781	-0.0114196	0.0560954	0.0345287	0.629236
ENSG00000269981.1	RP11-34P13.16	processed_pseudogene	58.6696	-0.0047726	0.0548171	0.0345527	0.629236
ENSG00000118785.15	SPP1	protein_coding	27521.8	0.0119746	0.0562656	0.0347031	0.63038
ENSG00000172361.6	CFAP53	protein_coding	9.75593	0.00615192	0.0549756	0.0347202	0.63038
ENSG00000235084.3	CHCHD2P6	processed_pseudogene	11.3834	-0.00722973	0.0551811	0.0347267	0.63038
ENSG00000148426.13	PROSER2	protein_coding	13.3866	0.000280598	0.0544523	0.0348299	0.63158
ENSG00000105290.13	APLP1	protein_coding	12.1825	-0.00779053	0.0552813	0.0348899	0.631994
ENSG00000108839.12	ALOX12	protein_coding	106.468	-0.012507	0.0563693	0.0349748	0.632844
ENSG00000054611.14	TBC1D22A	protein_coding	1148.9	-0.0493204	0.0833948	0.0350489	0.632844
ENSG00000112299.8	VNN1	protein_coding	226.998	0.00928058	0.0555889	0.0352196	0.632844
ENSG00000123485.12	HJURP	protein_coding	12.5281	0.00401141	0.0547541	0.0352269	0.632844
ENSG00000087088.20	BAX	protein_coding	2940	-0.0242509	0.0615373	0.035227	0.632844
ENSG00000133706.19	LARS1	protein_coding	1597.1	0.0443766	0.078307	0.0352845	0.632844
ENSG00000199053.3	MIR324	miRNA	5.01455	0.00601516	0.0549761	0.0352998	0.632844
ENSG00000077312.9	SNRPA	protein_coding	547.093	0.0347407	0.0690777	0.0353548	0.632844
ENSG00000226212.2	TRGV6	TR_V_pseudogene	12.1343	-0.00784364	0.0552823	0.0353658	0.632844
ENSG00000105750.15	ZNF85	protein_coding	41.3547	0.0157614	0.0574934	0.0353695	0.632844
ENSG00000139734.19	DIAPH3	protein_coding	7.12435	0.00414121	0.0547683	0.0353791	0.632844
ENSG00000172965.17	MIR4435-2HG	lncRNA	156.554	0.0171039	0.0579965	0.0353908	0.632844
ENSG00000102878.18	HSF4	protein_coding	238.537	-0.00851549	0.0554205	0.0355039	0.632844
ENSG00000231711.2	LINC00899	lncRNA	96.942	-0.0142873	0.0569526	0.0355125	0.632844
ENSG00000166922.8	SCG5	protein_coding	259.801	0.00737306	0.0552371	0.0355423	0.632844
ENSG00000082269.17	FAM135A	protein_coding	179.601	0.023282	0.060914	0.0355433	0.632844
ENSG00000277632.2	CCL3	protein_coding	1000.05	0.00808978	0.0553381	0.0355854	0.632844
ENSG00000107672.15	NSMCE4A	protein_coding	373.423	0.0349359	0.0689575	0.0356065	0.632844
ENSG00000085117.12	CD82	protein_coding	3967	-0.0240302	0.0613199	0.0357005	0.632884
ENSG00000140463.14	BBS4	protein_coding	307.729	-0.0399543	0.073465	0.0357095	0.632884
ENSG00000185818.8	NAT8L	protein_coding	139.791	-0.012652	0.056449	0.0357649	0.632884
ENSG00000212541.1	RNU6-510P	snRNA	8.20865	0.00083532	0.0544672	0.0357836	0.632884
ENSG00000080839.12	RBL1	protein_coding	176.79	0.024811	0.0618247	0.035817	0.632884
ENSG00000169239.13	CA5B	protein_coding	114.109	-0.0209821	0.0597389	0.035832	0.632884
ENSG00000172037.14	LAMB2	protein_coding	1429.88	0.0147009	0.0571216	0.0358826	0.63312
ENSG00000250929.2	LINC01181	lncRNA	31.3834	0.00581241	0.0549212	0.0359632	0.633885
ENSG00000278974.1	RP11-756P10.6	TEC	42.7031	-0.00920649	0.0555617	0.0360283	0.634374
ENSG00000280828.1	RP11-274B21.1	unprocessed_pseudogene	11.4226	0.00921159	0.0555636	0.0361981	0.636118
ENSG00000160746.13	ANO10	protein_coding	590.866	0.0272903	0.0633836	0.0362736	0.636118
ENSG00000066405.13	CLDN18	protein_coding	13.7005	-0.00767104	0.0552583	0.0364582	0.636118
ENSG00000270871.1	AC015849.19	lncRNA	21.6158	0.0105888	0.0558639	0.0364584	0.636118
ENSG00000179431.7	FJX1	protein_coding	67.1409	0.0084308	0.055405	0.0364706	0.636118
ENSG00000115271.11	GCA	protein_coding	1423.81	-0.021635	0.0600587	0.0364737	0.636118
ENSG00000169660.17	HEXD	protein_coding	828.298	-0.018427	0.0585162	0.0364862	0.636118
ENSG00000198711.5	SSBP3-AS1	lncRNA	67.6581	-0.0120635	0.0562479	0.0365311	0.636118
ENSG00000176485.13	PLAAT3	protein_coding	12.4787	0.00435735	0.0547881	0.0365843	0.636118
ENSG00000175449.14	RFESD	protein_coding	8.71101	0.000488282	0.0544611	0.036585	0.636118
ENSG00000177406.5	NINJ2-AS1	lncRNA	131.254	-0.013453	0.0566931	0.0366171	0.636118
ENSG00000197147.15	LRRC8B	protein_coding	311.83	0.0174499	0.0581681	0.0366357	0.636118
ENSG00000161911.11	TREML1	protein_coding	316.389	-0.0120412	0.056251	0.0367331	0.636118
ENSG00000139970.17	RTN1	protein_coding	1530.01	0.013715	0.0567637	0.0368423	0.636118
ENSG00000085265.11	FCN1	protein_coding	940.861	0.00507016	0.0548805	0.0368462	0.636118
ENSG00000267769.1	CTB-50L17.9	lncRNA	18.6176	-0.0058915	0.054932	0.0368978	0.636118
ENSG00000177842.12	ZNF620	protein_coding	58.4426	-0.0131033	0.0565708	0.0370506	0.636118
ENSG00000211445.12	GPX3	protein_coding	4518.83	-0.0136723	0.0567499	0.0370627	0.636118
ENSG00000111300.10	NAA25	protein_coding	593.053	0.0301134	0.0653174	0.0371043	0.636118
ENSG00000210154.1	MT-TD	Mt_tRNA	6.33957	0.00506589	0.0548661	0.0371078	0.636118
ENSG00000159885.14	ZNF222	protein_coding	40.4132	0.0187654	0.0586963	0.0371084	0.636118
ENSG00000187808.5	SOWAHD	protein_coding	356.275	-0.0161855	0.0576502	0.0371095	0.636118
ENSG00000122122.10	SASH3	protein_coding	2762.92	-0.0246979	0.0617749	0.0371706	0.636118
ENSG00000146587.18	RBAK	protein_coding	232.963	0.0267111	0.0629507	0.0371767	0.636118
ENSG00000100448.4	CTSG	protein_coding	19.0055	-0.00147272	0.0545905	0.0372727	0.636118
ENSG00000135040.16	NAA35	protein_coding	316.812	0.0359034	0.0698411	0.0372827	0.636118
ENSG00000184640.20	SEPTIN9	protein_coding	8915.47	-0.0323205	0.066785	0.0372868	0.636118
ENSG00000123374.11	CDK2	protein_coding	122.52	0.0158571	0.057549	0.0373754	0.636118
ENSG00000153093.20	ACOXL	protein_coding	23.0257	-0.00553342	0.054913	0.0374211	0.636118
ENSG00000197471.12	SPN	protein_coding	8888.6	-0.0169883	0.0579097	0.0374334	0.636118
ENSG00000103056.12	SMPD3	protein_coding	19.5898	0.0073524	0.0551893	0.0374414	0.636118
ENSG00000159423.17	ALDH4A1	protein_coding	610.195	-0.0135423	0.0567021	0.0374519	0.636118
ENSG00000177238.14	TRIM72	protein_coding	76.0527	-0.00629841	0.0550196	0.037465	0.636118
ENSG00000198624.13	CCDC69	protein_coding	1294.52	-0.0115529	0.0561311	0.0374792	0.636118
ENSG00000114354.15	TFG	protein_coding	1204.03	0.035756	0.0696369	0.0375289	0.636118
ENSG00000125246.15	CLYBL	protein_coding	193.028	-0.018265	0.0583976	0.0375579	0.636118
ENSG00000130940.15	CASZ1	protein_coding	49.6908	-0.0107894	0.0558904	0.0377478	0.636118
ENSG00000267249.1	RP11-973H7.3	lncRNA	10.1272	0.00548461	0.0548951	0.0378062	0.636118
ENSG00000119042.17	SATB2	protein_coding	62.1737	0.0150408	0.0572052	0.0378192	0.636118
ENSG00000238164.6	TNFRSF14-AS1	lncRNA	634.726	-0.00889367	0.0554132	0.0378322	0.636118
ENSG00000204116.11	CHIC1	protein_coding	5.86677	0.00327924	0.0546899	0.0378614	0.636118
ENSG00000261210.8	CLEC19A	protein_coding	21.4702	0.00674338	0.0550961	0.0378927	0.636118
ENSG00000186818.12	LILRB4	protein_coding	2134.17	0.0200801	0.0592733	0.0379261	0.636118
ENSG00000287263.1	CTD-2201E18.8	lncRNA	147.813	-0.0195918	0.0589577	0.0379361	0.636118
ENSG00000204176.14	SYT15	protein_coding	5.17074	0.00600623	0.0549984	0.0379485	0.636118
ENSG00000125457.15	MIF4GD	protein_coding	459.642	-0.0251161	0.0619014	0.0379988	0.636118
ENSG00000135451.13	TROAP	protein_coding	20.4547	0.00415347	0.0547689	0.0380092	0.636118
ENSG00000162817.7	C1orf115	protein_coding	246.993	-0.00802226	0.0553191	0.0380104	0.636118
ENSG00000107882.12	SUFU	protein_coding	1131.07	-0.0294844	0.064776	0.0380329	0.636118
ENSG00000054148.18	PHPT1	protein_coding	2858.9	-0.0232148	0.0608733	0.0380539	0.636118
ENSG00000170921.15	TANC2	protein_coding	391.423	0.0185305	0.0585383	0.0381071	0.636118
ENSG00000171208.10	NETO2	protein_coding	305.824	0.0301648	0.0653592	0.0381171	0.636118
ENSG00000205578.6	POM121B	unprocessed_pseudogene	12.4363	-0.00443726	0.0547927	0.0381917	0.636118
ENSG00000120708.17	TGFBI	protein_coding	14736	0.00916626	0.0555506	0.0382347	0.636118
ENSG00000079308.20	TNS1	protein_coding	3486.42	-0.0185614	0.058536	0.0382672	0.636118
ENSG00000105048.17	TNNT1	protein_coding	84.0382	0.00493691	0.0548584	0.038278	0.636118
ENSG00000158987.22	RAPGEF6	protein_coding	139.8	0.0187001	0.0586172	0.0382958	0.636118
ENSG00000158402.21	CDC25C	protein_coding	6.36753	0.00341814	0.0546433	0.0383186	0.636118
ENSG00000075413.19	MARK3	protein_coding	1385.13	0.0614321	0.0943072	0.038361	0.636118
ENSG00000261114.1	RP11-325K4.2	lncRNA	11.1279	0.00776904	0.0552837	0.0383713	0.636118
ENSG00000072201.14	LNX1	protein_coding	11.7998	0.00797271	0.0553026	0.0384386	0.636614
ENSG00000165025.15	SYK	protein_coding	4966.98	-0.032226	0.0668104	0.0384954	0.636934
ENSG00000239388.9	ASB14	protein_coding	16.776	-0.00964602	0.0556422	0.0385528	0.637265
ENSG00000118292.9	C1orf54	protein_coding	357.273	0.016897	0.0579387	0.0387074	0.638039
ENSG00000179388.9	EGR3	protein_coding	6.99516	0.00583734	0.0549692	0.0387636	0.638039
ENSG00000211456.13	SACM1L	protein_coding	917.281	0.0443529	0.0776112	0.0388042	0.638039
ENSG00000175573.7	C11orf68	protein_coding	738.176	-0.0299167	0.0650909	0.0388055	0.638039
ENSG00000103227.19	LMF1	protein_coding	184.08	-0.0174216	0.0580822	0.0388456	0.638039
ENSG00000155367.15	PPM1J	protein_coding	17.9913	0.0116448	0.0561442	0.0388547	0.638039
ENSG00000273763.2	RP11-420C9.1	transcribed_processed_pseudogene	11.3902	0.00928865	0.0555689	0.0388824	0.638039
ENSG00000201151.1	ENSG10010137848.1	snoRNA	6.99262	0.00143577	0.0544973	0.0388998	0.638039
ENSG00000111276.12	CDKN1B	protein_coding	452.019	0.0361818	0.069994	0.0390061	0.639095
ENSG00000197971.16	MBP	protein_coding	2871.1	-0.0337819	0.0678861	0.0390393	0.639095
ENSG00000185869.15	ZNF829	protein_coding	31.4389	0.0108802	0.0558953	0.0392362	0.640907
ENSG00000091409.16	ITGA6	protein_coding	861.104	0.0145866	0.0570575	0.0393035	0.640907
ENSG00000110921.14	MVK	protein_coding	617.895	-0.0192984	0.058905	0.0393263	0.640907
ENSG00000237491.10	LINC01409	lncRNA	28.8593	-0.013743	0.0567311	0.0393428	0.640907
ENSG00000151718.16	WWC2	protein_coding	158.998	0.0207324	0.0595401	0.039366	0.640907
ENSG00000138180.16	CEP55	protein_coding	34.136	0.00712532	0.0551633	0.0393761	0.640907
ENSG00000168758.11	SEMA4C	protein_coding	22.3121	-0.0075387	0.0552213	0.0394509	0.641511
ENSG00000115718.18	PROC	protein_coding	677.625	-0.00694949	0.0551194	0.0395486	0.641574
ENSG00000235531.11	MSC-AS1	lncRNA	353.143	0.0205373	0.0595197	0.0395487	0.641574
ENSG00000166341.9	DCHS1	protein_coding	59.9306	0.00897764	0.0555508	0.0396152	0.641574
ENSG00000280739.3	EIF1B-AS1	lncRNA	24.2842	-0.00845036	0.0553821	0.0396323	0.641574
ENSG00000127564.17	PKMYT1	protein_coding	78.701	0.00945825	0.0556151	0.0396681	0.641574
ENSG00000141562.18	NARF	protein_coding	1047.55	-0.0320418	0.0665434	0.0397172	0.641574
ENSG00000088543.15	C3orf18	protein_coding	343.275	-0.019867	0.0591719	0.0397403	0.641574
ENSG00000086288.12	NME8	protein_coding	79.5235	-0.00983582	0.0556978	0.039777	0.641574
ENSG00000177189.14	RPS6KA3	protein_coding	2517.41	0.0265786	0.0628476	0.0398407	0.641574
ENSG00000168067.12	MAP4K2	protein_coding	1109.34	-0.0396662	0.0730452	0.0398413	0.641574
ENSG00000236861.6	BET1-AS1	lncRNA	7.72976	0.00710534	0.055141	0.0398697	0.641574
ENSG00000165731.21	RET	protein_coding	142.97	0.00933866	0.0555918	0.0401093	0.64482
ENSG00000107643.16	MAPK8	protein_coding	365.499	0.0244843	0.0614826	0.04025	0.64647
ENSG00000112293.15	GPLD1	protein_coding	29.3246	-0.0112308	0.0560096	0.0406515	0.651873
ENSG00000230204.1	FTH1P5	processed_pseudogene	24.7288	-0.0106922	0.055891	0.040663	0.651873
ENSG00000101210.13	EEF1A2	protein_coding	8.15052	-0.00286494	0.0546571	0.0408711	0.654351
ENSG00000110811.20	P3H3	protein_coding	20.0397	-0.00864804	0.0554225	0.0409365	0.654351
ENSG00000118898.16	PPL	protein_coding	18.5373	0.00770655	0.055262	0.0409597	0.654351
ENSG00000279425.1	CTD-2017D11.2	TEC	10.6663	0.00772204	0.0552457	0.041001	0.654351
ENSG00000121741.17	ZMYM2	protein_coding	787.302	0.0301971	0.0651966	0.0410696	0.654351
ENSG00000159714.12	ZDHHC1	protein_coding	121.398	-0.0151459	0.0572298	0.041103	0.654351
ENSG00000230513.2	THAP7-AS1	lncRNA	35.8975	-0.0101422	0.0557512	0.0411358	0.654351
ENSG00000146670.10	CDCA5	protein_coding	49.3736	0.0105929	0.0558743	0.0411513	0.654351
ENSG00000203875.13	SNHG5	lncRNA	57.5289	0.0178658	0.0582456	0.0411639	0.654351
ENSG00000117298.16	ECE1	protein_coding	963.495	-0.0119955	0.0562269	0.0412125	0.654514
ENSG00000168246.6	UBTD2	protein_coding	807.276	-0.0272985	0.0632603	0.0412537	0.654555
ENSG00000206535.8	LNP1	protein_coding	20.673	0.0117803	0.0561737	0.0413199	0.654742
ENSG00000167711.14	SERPINF2	protein_coding	129.122	-0.0133501	0.056609	0.0413637	0.654742
ENSG00000175130.7	MARCKSL1	protein_coding	197.476	0.00910915	0.0555333	0.0413809	0.654742
ENSG00000056736.10	IL17RB	protein_coding	83.2027	0.0116533	0.0561491	0.0414974	0.655975
ENSG00000186918.14	ZNF395	protein_coding	325.618	-0.0146692	0.057016	0.0416214	0.657255
ENSG00000167257.11	RNF214	protein_coding	196.829	0.0274376	0.0633577	0.0416556	0.657255
ENSG00000180901.11	KCTD2	protein_coding	914.732	-0.024444	0.0614786	0.0417402	0.657675
ENSG00000064995.18	TAF11	protein_coding	408.054	-0.0346537	0.0685193	0.0417596	0.657675
ENSG00000105327.18	BBC3	protein_coding	1128.92	-0.0138858	0.0567885	0.0418851	0.6589
ENSG00000196460.14	RFX8	protein_coding	11.226	0.00581101	0.0549569	0.0419386	0.6589
ENSG00000076053.12	RBM7	protein_coding	215.821	0.0248239	0.0617032	0.0419536	0.6589
ENSG00000022556.16	NLRP2	protein_coding	433.147	-0.0110313	0.0559816	0.0421055	0.660676
ENSG00000230797.3	YY2	protein_coding	14.1667	0.00816969	0.0553142	0.0421836	0.661229
ENSG00000225611.1	LINC02158	lncRNA	11.5539	0.00726251	0.0551636	0.0422243	0.661229
ENSG00000137393.10	RNF144B	protein_coding	658.945	-0.0220104	0.0601541	0.0422805	0.661229
ENSG00000111186.13	WNT5B	protein_coding	14.3319	-0.00562519	0.0549359	0.0423225	0.661229
ENSG00000118960.13	HS1BP3	protein_coding	1196.99	-0.0276928	0.0634899	0.0423351	0.661229
ENSG00000278784.1	RP11-468E2.11	lncRNA	72.7328	-0.018664	0.058507	0.0424634	0.662623
ENSG00000237080.3	EHMT2-AS1	lncRNA	7.20138	0.00633235	0.0550223	0.0425841	0.662692
ENSG00000132356.11	PRKAA1	protein_coding	475.931	0.0186874	0.0586088	0.0426804	0.662692
ENSG00000164050.13	PLXNB1	protein_coding	17.5082	0.00640511	0.055017	0.0426864	0.662692
ENSG00000157216.16	SSBP3	protein_coding	3369.34	-0.0227235	0.0604939	0.0426909	0.662692
ENSG00000205221.12	VIT	protein_coding	34.9201	0.00651637	0.0550614	0.0427267	0.662692
ENSG00000168917.9	SLC35G2	protein_coding	20.6593	0.00750778	0.0551698	0.0427691	0.662692
ENSG00000157152.17	SYN2	protein_coding	14.061	0.00482164	0.0547946	0.042787	0.662692
ENSG00000225981.1	AC102953.4	lncRNA	5.93578	0.00622105	0.0550009	0.0428429	0.662692
ENSG00000181544.15	FANCB	protein_coding	7.10408	0.00639243	0.0550342	0.0428495	0.662692
ENSG00000002726.21	AOC1	protein_coding	167.452	-0.00360821	0.054717	0.0428574	0.662692
ENSG00000274893.1	RP11-15E1.5	lncRNA	7.64272	-0.00116726	0.0545788	0.0429356	0.663299
ENSG00000181634.8	TNFSF15	protein_coding	818.559	0.0051981	0.0548573	0.043051	0.663999
ENSG00000220785.7	MTMR9LP	transcribed_unprocessed_pseudogene	118.09	0.012862	0.0564534	0.0431014	0.663999
ENSG00000188219.15	POTEE	protein_coding	10.9043	0.00735451	0.0551931	0.0431047	0.663999
ENSG00000106080.11	FKBP14	protein_coding	155.202	0.0204042	0.0593876	0.0431371	0.663999
ENSG00000204381.12	LAYN	protein_coding	169.281	-0.00755332	0.0552039	0.043215	0.664171
ENSG00000187266.14	EPOR	protein_coding	240.859	-0.0142193	0.0568697	0.0432392	0.664171
ENSG00000158828.8	PINK1	protein_coding	960.933	-0.0258052	0.0622749	0.0432838	0.664171
ENSG00000171101.13	SIGLEC17P	transcribed_unprocessed_pseudogene	47.5241	-0.00749842	0.0552204	0.0433045	0.664171
ENSG00000011009.11	LYPLA2	protein_coding	1652.86	-0.0253315	0.0619836	0.0434493	0.665212
ENSG00000272505.1	RP11-981G7.6	lncRNA	43.7518	-0.0147174	0.0570542	0.0434506	0.665212
ENSG00000265666.1	RARA-AS1	lncRNA	27.5739	-0.0107835	0.0558998	0.0437199	0.668733
ENSG00000177675.9	CD163L1	protein_coding	24.0264	0.00721617	0.0551661	0.0437672	0.668856
ENSG00000273367.1	RP5-827C21.6	lncRNA	5.78533	0.00424272	0.0547716	0.0438305	0.66893
ENSG00000113360.17	DROSHA	protein_coding	398.37	0.0266039	0.0627992	0.0439107	0.66893
ENSG00000104327.7	CALB1	protein_coding	8.05055	0.00712121	0.0551395	0.0439742	0.66893
ENSG00000118246.14	FASTKD2	protein_coding	430.063	0.0341706	0.0679929	0.0439778	0.66893
ENSG00000268049.1	CTD-2619J13.9	lncRNA	5.82114	-0.00400167	0.0547501	0.0440189	0.66893
ENSG00000164402.14	SEPTIN8	protein_coding	249.302	0.0181518	0.0583761	0.0440586	0.66893
ENSG00000137460.10	FHDC1	protein_coding	15.4648	0.00854657	0.0553474	0.0440695	0.66893
ENSG00000151474.23	FRMD4A	protein_coding	678.847	0.0172093	0.057988	0.0441001	0.66893
ENSG00000113966.10	ARL6	protein_coding	35.5126	0.0183085	0.0584229	0.0441787	0.66893
ENSG00000208028.1	MIR616	miRNA	18.4044	0.00931945	0.0555634	0.0441961	0.66893
ENSG00000128604.20	IRF5	protein_coding	3659.24	-0.0325877	0.0668161	0.044209	0.66893
ENSG00000249780.1	RP11-352E6.2	processed_pseudogene	8.77106	0.00620384	0.0550092	0.0442754	0.66893
ENSG00000105939.14	ZC3HAV1	protein_coding	859.431	0.0295765	0.0647649	0.0442893	0.66893
ENSG00000180066.10	LINC02870	lncRNA	47.1637	-0.00880808	0.0554593	0.0443398	0.66893
ENSG00000124226.11	RNF114	protein_coding	1841.56	-0.0466792	0.0790226	0.0444096	0.66893
ENSG00000158571.11	PFKFB1	protein_coding	8.6319	-0.0074036	0.0551968	0.0444232	0.66893
ENSG00000145375.9	SPATA5	protein_coding	61.3994	0.0175393	0.0580722	0.0444407	0.66893
ENSG00000174010.9	KLHL15	protein_coding	142.382	0.0249859	0.0617474	0.0445038	0.669288
ENSG00000176788.9	BASP1	protein_coding	2360.6	-0.0196172	0.058972	0.0445948	0.669823
ENSG00000117228.11	GBP1	protein_coding	297.427	0.0129477	0.0565297	0.0446439	0.669823
ENSG00000124207.17	CSE1L	protein_coding	678.094	0.0358878	0.0695032	0.0446846	0.669823
ENSG00000259583.3	RP11-66B24.4	lncRNA	27.5938	-0.0125485	0.0563576	0.0447758	0.669823
ENSG00000270580.5	PKD1P6-NPIPP1	lncRNA	26.4194	0.00716271	0.0551491	0.0447776	0.669823
ENSG00000135953.11	MFSD9	protein_coding	158.585	-0.0193508	0.0588662	0.044782	0.669823
ENSG00000163975.12	MELTF	protein_coding	198.791	-0.0089228	0.0554873	0.0448382	0.669823
ENSG00000091127.14	PUS7	protein_coding	175.176	0.029191	0.0644348	0.0448544	0.669823
ENSG00000184678.10	H2BC21	protein_coding	229.156	-0.0103529	0.0557687	0.0449055	0.669999
ENSG00000186280.7	KDM4D	protein_coding	7.63889	0.0063604	0.0550192	0.0450312	0.671147
ENSG00000119862.13	LGALSL	protein_coding	444.216	-0.0181862	0.0584073	0.0450614	0.671147
ENSG00000148841.17	ITPRIP	protein_coding	1044.48	0.0212952	0.0598852	0.0451251	0.671508
ENSG00000124003.13	MOGAT1	protein_coding	18.0703	-0.00448379	0.0547932	0.0452217	0.672311
ENSG00000178172.7	SPINK6	protein_coding	13.4444	0.00248946	0.0546167	0.0452582	0.672311
ENSG00000100577.19	GSTZ1	protein_coding	494.183	-0.0274301	0.0632282	0.0453908	0.672948
ENSG00000112378.12	PERP	protein_coding	43.6902	0.0101571	0.0557381	0.045394	0.672948
ENSG00000119986.7	AVPI1	protein_coding	1044.57	-0.0240919	0.061246	0.0454197	0.672948
ENSG00000112195.9	TREML2	protein_coding	6.81813	0.00432038	0.0547808	0.0456802	0.676217
ENSG00000135486.19	HNRNPA1	protein_coding	7203.32	0.0277375	0.0635058	0.0457499	0.676245
ENSG00000237310.2	GS1-124K5.4	lncRNA	30.9183	-0.0124896	0.0563367	0.0457639	0.676245
ENSG00000082212.13	ME2	protein_coding	1332.23	0.0252598	0.0619281	0.0458102	0.676245
ENSG00000103710.11	RASL12	protein_coding	10.1011	0.00333207	0.0546968	0.0458729	0.676245
ENSG00000164284.15	GRPEL2	protein_coding	156.227	0.0231557	0.0607522	0.0459139	0.676245
ENSG00000151229.13	SLC2A13	protein_coding	165.781	-0.0230917	0.0606443	0.0459851	0.676245
ENSG00000140044.13	JDP2	protein_coding	481.953	0.0149627	0.057154	0.0459935	0.676245
ENSG00000197753.11	LHFPL5	protein_coding	21.1567	0.010389	0.0557936	0.0460001	0.676245
ENSG00000166046.11	TCP11L2	protein_coding	116.107	0.00909977	0.0554488	0.0461165	0.67737
ENSG00000235568.7	NFAM1	protein_coding	4322.74	-0.0185729	0.0584989	0.0461676	0.677537
ENSG00000165392.11	WRN	protein_coding	195.55	0.0352464	0.0687984	0.0462959	0.678834
ENSG00000038210.14	PI4K2B	protein_coding	513.698	0.0287411	0.0640346	0.0464135	0.679853
ENSG00000048991.17	R3HDM1	protein_coding	406.193	0.0178168	0.0581764	0.0465154	0.679853
ENSG00000197852.12	INKA2	protein_coding	602.838	-0.0152432	0.0571873	0.0465213	0.679853
ENSG00000116062.17	MSH6	protein_coding	283.173	0.0239159	0.0611835	0.046537	0.679853
ENSG00000261824.7	LINC00662	lncRNA	189.708	0.014963	0.0571383	0.0465927	0.679853
ENSG00000147650.12	LRP12	protein_coding	464.458	0.0173602	0.0580559	0.0466053	0.679853
ENSG00000072954.7	TMEM38A	protein_coding	35.0001	-0.00786872	0.0552718	0.0467324	0.680219
ENSG00000102359.9	SRPX2	protein_coding	46.7613	0.00451942	0.0547918	0.0467545	0.680219
ENSG00000143398.20	PIP5K1A	protein_coding	576.129	0.0360931	0.0694299	0.0469912	0.680219
ENSG00000258791.9	LINC00520	lncRNA	94.2253	-0.00757458	0.0552278	0.0470652	0.680219
ENSG00000142327.13	RNPEPL1	protein_coding	5158.89	-0.0181589	0.0583519	0.0472405	0.680219
ENSG00000224945.1	RP11-82L18.2	lncRNA	13.3642	0.00602773	0.0549867	0.0472855	0.680219
ENSG00000151247.13	EIF4E	protein_coding	1049.72	0.0358763	0.0693529	0.0472859	0.680219
ENSG00000176809.11	LRRC37A3	protein_coding	188.958	-0.0248386	0.0616176	0.0472988	0.680219
ENSG00000151651.16	ADAM8	protein_coding	889.63	0.0056453	0.0549211	0.047362	0.680219
ENSG00000236778.8	INTS6-AS1	lncRNA	38.1588	-0.0120266	0.0562157	0.0473908	0.680219
ENSG00000283103.3	LLNLR-245B6.1	lncRNA	56.4467	0.0137735	0.0567008	0.0473934	0.680219
ENSG00000102471.14	NDFIP2	protein_coding	102.493	0.00869698	0.0553724	0.0474075	0.680219
ENSG00000116016.14	EPAS1	protein_coding	3337.67	-0.0257081	0.0621385	0.0474982	0.680219
ENSG00000198736.12	MSRB1	protein_coding	1661.34	-0.0125994	0.0563743	0.047499	0.680219
ENSG00000181029.9	TRAPPC5	protein_coding	41.2878	-0.0100213	0.0557117	0.0475107	0.680219
ENSG00000168268.11	NT5DC2	protein_coding	457.535	0.0148977	0.0571219	0.047524	0.680219
ENSG00000183784.7	DOCK8-AS1	lncRNA	21.2269	-0.011291	0.0560129	0.0476722	0.680219
ENSG00000253210.2	RP11-809O17.1	lncRNA	110.409	-0.0172713	0.0579501	0.0476883	0.680219
ENSG00000183762.13	KREMEN1	protein_coding	47.5195	-0.00891108	0.0554538	0.0476987	0.680219
ENSG00000124006.15	OBSL1	protein_coding	232.462	-0.00877794	0.0554524	0.0477108	0.680219
ENSG00000233913.7	RPL10P9	processed_pseudogene	29.5411	-0.00682465	0.0551135	0.0477186	0.680219
ENSG00000155438.12	NIFK	protein_coding	299.786	0.043971	0.0761663	0.0477988	0.680219
ENSG00000261644.2	CYLD-AS1	lncRNA	32.6167	0.0113431	0.0560182	0.0478016	0.680219
ENSG00000234191.1	LINC01283	lncRNA	40.3722	0.00737084	0.0551781	0.0478665	0.680219
ENSG00000161888.11	SPC24	protein_coding	11.6395	0.00452865	0.0547849	0.0478895	0.680219
ENSG00000150782.12	IL18	protein_coding	1014.75	0.0221051	0.0601605	0.0478901	0.680219
ENSG00000237989.1	LINC01679	lncRNA	6.79118	-0.00507159	0.0548506	0.0479021	0.680219
ENSG00000131634.14	TMEM204	protein_coding	4.27056	0.00398625	0.0547443	0.0479484	0.680219
ENSG00000161860.8	SYCE2	protein_coding	12.3911	-0.00586906	0.054967	0.0480214	0.680219
ENSG00000234741.8	GAS5	lncRNA	742.608	0.0172001	0.0579781	0.0481371	0.680219
ENSG00000118705.17	RPN2	protein_coding	3946.47	0.0371627	0.0703064	0.0481554	0.680219
ENSG00000169918.10	OTUD7A	protein_coding	17.1807	-0.00726849	0.0551455	0.0481672	0.680219
ENSG00000115641.19	FHL2	protein_coding	11.0923	-0.00733185	0.0551803	0.048168	0.680219
ENSG00000198924.8	DCLRE1A	protein_coding	99.6457	0.0149928	0.0570712	0.0481734	0.680219
ENSG00000205808.7	PLPP6	protein_coding	97.8038	-0.0264974	0.0624889	0.0482222	0.680219
ENSG00000055044.11	NOP58	protein_coding	431.404	0.0269986	0.0628949	0.0482228	0.680219
ENSG00000119915.5	ELOVL3	protein_coding	11.4823	-0.00420082	0.0547674	0.0482244	0.680219
ENSG00000102743.15	SLC25A15	protein_coding	43.5256	-0.0115261	0.0560743	0.0482428	0.680219
ENSG00000232442.1	MHENCR	lncRNA	163.668	-0.0147049	0.0570241	0.0482511	0.680219
ENSG00000171817.17	ZNF540	protein_coding	32.1788	-0.0111101	0.0559741	0.0482531	0.680219
ENSG00000111602.12	TIMELESS	protein_coding	329.589	0.0227889	0.0605318	0.0483038	0.680219
ENSG00000107614.22	TRDMT1	protein_coding	94.3397	0.0222542	0.0601838	0.04831	0.680219
ENSG00000226419.8	SLC16A1-AS1	lncRNA	107.358	0.0164125	0.0576305	0.0484555	0.681703
ENSG00000048828.17	FAM120A	protein_coding	2791.94	0.051373	0.0829637	0.0485393	0.6819
ENSG00000285884.1	AL022345.12	lncRNA	8.85278	-0.0052695	0.0548834	0.0486091	0.6819
ENSG00000256897.1	RP11-17G12.2	lncRNA	7.09396	-0.00561555	0.0549276	0.0486365	0.6819
ENSG00000214198.8	TTC41P	transcribed_unitary_pseudogene	17.5051	-0.00886866	0.0554606	0.0486487	0.6819
ENSG00000052723.12	SIKE1	protein_coding	374.778	0.0399519	0.0723844	0.0486699	0.6819
ENSG00000272686.1	WASL-DT	lncRNA	103.442	-0.0142375	0.056857	0.048762	0.682285
ENSG00000134508.13	CABLES1	protein_coding	138.653	-0.0068394	0.0551031	0.0488142	0.682285
ENSG00000107104.20	KANK1	protein_coding	102.026	0.00665302	0.0550769	0.0488178	0.682285
ENSG00000126453.10	BCL2L12	protein_coding	171.167	0.0229279	0.0605911	0.0488584	0.682292
ENSG00000183066.14	WBP2NL	protein_coding	15.4342	-0.00805017	0.0553106	0.0490066	0.683517
ENSG00000172197.11	MBOAT1	protein_coding	1376.75	-0.0178635	0.0581869	0.0490264	0.683517
ENSG00000167315.18	ACAA2	protein_coding	2151.45	-0.0192865	0.058746	0.0491311	0.684415
ENSG00000154721.15	JAM2	protein_coding	5.6599	0.00609512	0.0549883	0.0491966	0.684767
ENSG00000223969.6	AC002456.2	lncRNA	18.9735	0.00696357	0.055116	0.0493519	0.68633
ENSG00000107554.17	DNMBP	protein_coding	90.3115	0.0140428	0.0568335	0.0493896	0.68633
ENSG00000244509.4	APOBEC3C	protein_coding	1587.82	-0.0147689	0.0570405	0.0495046	0.686404
ENSG00000262333.1	HNRNPA1P16	processed_pseudogene	14.9099	-0.00693936	0.055116	0.0495331	0.686404
ENSG00000197622.13	CDC42SE1	protein_coding	2867.8	0.0474382	0.0792735	0.0495485	0.686404
ENSG00000131080.15	EDA2R	protein_coding	222.608	-0.00757021	0.0552201	0.0495563	0.686404
ENSG00000100410.8	PHF5A	protein_coding	311.287	0.0234412	0.0608394	0.0496715	0.687123
ENSG00000181074.5	OR52N4	protein_coding	4.90136	-0.00405764	0.0547556	0.0497132	0.687123
ENSG00000123992.20	DNPEP	protein_coding	1327.37	-0.0288581	0.0640034	0.0497418	0.687123
ENSG00000164611.13	PTTG1	protein_coding	50.2721	0.0121894	0.0562656	0.0498155	0.687123
ENSG00000226849.1	RP4-635E18.7	lncRNA	9.14578	-0.00638456	0.0550311	0.0498231	0.687123
ENSG00000198060.10	MARCHF5	protein_coding	512.342	0.0361168	0.0692407	0.0498507	0.687123
ENSG00000162076.13	FLYWCH2	protein_coding	128.631	0.018446	0.0584318	0.0499383	0.687544
ENSG00000205959.4	RP11-689P11.2	lncRNA	35.7305	-0.0110571	0.0559306	0.0500444	0.687544
ENSG00000236747.3	LINC01282	lncRNA	18.8963	0.00819408	0.0553121	0.0500539	0.687544
ENSG00000095383.20	TBC1D2	protein_coding	2600.93	-0.0144582	0.0569471	0.0500552	0.687544
ENSG00000166275.16	BORCS7	protein_coding	419.826	-0.0171384	0.0579162	0.0500833	0.687544
ENSG00000163950.13	SLBP	protein_coding	878.402	0.0394643	0.0720103	0.0501933	0.688498
ENSG00000048140.18	TSPAN17	protein_coding	5306.87	-0.0125004	0.0562904	0.0503626	0.690264
ENSG00000186106.11	ANKRD46	protein_coding	128.939	0.0204509	0.0592946	0.0504164	0.690445
ENSG00000184619.8	KRBA2	protein_coding	99.2744	-0.0196128	0.0589307	0.0504702	0.690625
ENSG00000268996.3	MAN1B1-DT	lncRNA	68.3334	-0.0138322	0.0567015	0.0506307	0.692227
ENSG00000106701.13	FSD1L	protein_coding	228.204	0.0238191	0.0610429	0.050701	0.692227
ENSG00000262877.5	RP11-1055B8.4	lncRNA	38.1666	-0.00937337	0.0555246	0.0508403	0.692227
ENSG00000108561.8	C1QBP	protein_coding	1031.09	0.028601	0.0639134	0.0508429	0.692227
ENSG00000264520.1	RP4-777O23.2	lncRNA	4.92738	0.0046281	0.0548108	0.0508738	0.692227
ENSG00000227077.3	AC107983.4	processed_pseudogene	3.71222	0.00614372	0.0549983	0.0508811	0.692227
ENSG00000247774.7	PCED1B-AS1	lncRNA	101.382	0.00591207	0.0549663	0.0509338	0.692227
ENSG00000141425.18	RPRD1A	protein_coding	534.471	0.0306106	0.0651423	0.0509598	0.692227
ENSG00000145041.16	DCAF1	protein_coding	492.133	0.0359691	0.0690981	0.0509782	0.692227
ENSG00000101412.13	E2F1	protein_coding	213.008	0.0132116	0.0565661	0.0509942	0.692227
ENSG00000271361.1	HTATSF1P2	processed_pseudogene	57.274	-0.00922326	0.0554988	0.0511014	0.693129
ENSG00000282393.1	CTD-3113P16.11	lncRNA	6.60055	-0.00375349	0.0547212	0.0512398	0.693417
ENSG00000139160.13	ETFBKMT	protein_coding	46.498	0.0115261	0.0560019	0.0512478	0.693417
ENSG00000147100.11	SLC16A2	protein_coding	43.0965	0.00637599	0.0550447	0.0512498	0.693417
ENSG00000163558.13	PRKCI	protein_coding	295.526	0.0331962	0.0668893	0.0512857	0.693417
ENSG00000178809.11	TRIM73	protein_coding	14.3172	-0.00803281	0.0552898	0.0514201	0.694682
ENSG00000137177.20	KIF13A	protein_coding	993.376	0.0376699	0.0705003	0.0515487	0.695867
ENSG00000188529.15	SRSF10	protein_coding	1447.62	0.0439715	0.0757997	0.0516082	0.696083
ENSG00000187862.13	TTC24	protein_coding	13.8463	-0.0039725	0.054745	0.0516648	0.696083
ENSG00000111678.11	C12orf57	protein_coding	125.418	0.0112105	0.0560011	0.0516875	0.696083
ENSG00000100147.14	CCDC134	protein_coding	192.52	0.0227893	0.060516	0.0517739	0.696694
ENSG00000243323.7	PTPRVP	unitary_pseudogene	6.72129	0.00666159	0.0550776	0.0520415	0.698495
ENSG00000167705.12	RILP	protein_coding	1293.21	-0.0225092	0.060263	0.0520647	0.698495
ENSG00000166676.17	TVP23A	protein_coding	38.1252	-0.0112982	0.0560151	0.0520706	0.698495
ENSG00000117525.14	F3	protein_coding	322.33	0.00671427	0.0550908	0.0521071	0.698495
ENSG00000196912.12	ANKRD36B	protein_coding	59.8618	0.00980416	0.0556654	0.052113	0.698495
ENSG00000251544.1	MTND5P12	processed_pseudogene	5.7081	0.00583354	0.0549532	0.0521655	0.698648
ENSG00000131242.18	RAB11FIP4	protein_coding	816.514	-0.0122521	0.056169	0.0522367	0.699052
ENSG00000165861.14	ZFYVE1	protein_coding	483.955	-0.03697	0.0697575	0.0523598	0.699872
ENSG00000116991.11	SIPA1L2	protein_coding	869.087	-0.0242303	0.0611624	0.05242	0.699872
ENSG00000172667.11	ZMAT3	protein_coding	1572.25	-0.0167078	0.0577393	0.0524283	0.699872
ENSG00000130158.14	DOCK6	protein_coding	292.418	-0.014625	0.0569704	0.0524626	0.699872
ENSG00000004455.17	AK2	protein_coding	1088.92	0.02785	0.0633727	0.0525413	0.700121
ENSG00000235944.8	ZNF815P	transcribed_unprocessed_pseudogene	66.2522	-0.0147441	0.057014	0.0525731	0.700121
ENSG00000171444.18	MCC	protein_coding	8.59988	0.00149684	0.0545155	0.0526047	0.700121
ENSG00000053918.18	KCNQ1	protein_coding	1445.98	-0.0164839	0.0576523	0.0527131	0.700763
ENSG00000138433.16	CIR1	protein_coding	5286.39	-0.0100936	0.0557108	0.0527354	0.700763
ENSG00000136404.16	TM6SF1	protein_coding	680.471	0.0234793	0.0607539	0.0527985	0.700806
ENSG00000155265.11	GOLGA7B	protein_coding	1963.97	-0.0102971	0.055733	0.0528309	0.700806
ENSG00000178974.11	FBXO34	protein_coding	336.015	0.0227942	0.0604006	0.0528944	0.700806
ENSG00000197568.14	HHLA3	lncRNA	126.575	-0.0184071	0.0583982	0.0529522	0.700806
ENSG00000233818.1	AP000695.4	lncRNA	40.7277	-0.0117294	0.0560644	0.0530313	0.700806
ENSG00000242048.3	RP13-452N2.1	lncRNA	67.5441	0.00585537	0.0548964	0.0530424	0.700806
ENSG00000113119.13	TMCO6	protein_coding	104.801	0.0176206	0.0581052	0.0530555	0.700806
ENSG00000121903.15	ZSCAN20	protein_coding	56.7503	0.0163181	0.0575852	0.0530862	0.700806
ENSG00000136982.6	DSCC1	protein_coding	33.8771	0.0146875	0.0569586	0.0531094	0.700806
ENSG00000182165.18	TP53TG1	lncRNA	82.45	-0.0135979	0.0566629	0.0532766	0.702467
ENSG00000106003.13	LFNG	protein_coding	901.697	0.015628	0.0573583	0.0534154	0.703287
ENSG00000186787.10	SPIN2B	protein_coding	41.8654	-0.0172065	0.0578958	0.0534601	0.703287
ENSG00000180035.13	ZNF48	protein_coding	55.0019	0.0160983	0.0575044	0.0534629	0.703287
ENSG00000198648.11	STK39	protein_coding	223.296	0.0162995	0.0575549	0.0536185	0.704789
ENSG00000158186.13	MRAS	protein_coding	3310.97	-0.0242926	0.0610994	0.0537514	0.705446
ENSG00000121653.11	MAPK8IP1	protein_coding	32.9567	-0.0107984	0.0558953	0.0537514	0.705446
ENSG00000037474.15	NSUN2	protein_coding	1279.37	0.0466496	0.0778166	0.0538015	0.705558
ENSG00000214439.4	FAM185BP	transcribed_unprocessed_pseudogene	11.8263	0.00670973	0.0550548	0.0538446	0.70558
ENSG00000134871.19	COL4A2	protein_coding	36.4495	-0.00838813	0.0553623	0.0540147	0.706924
ENSG00000170190.16	SLC16A5	protein_coding	462.533	-0.0126181	0.0563685	0.0540303	0.706924
ENSG00000129128.13	SPCS3	protein_coding	2529.94	0.0380156	0.0705532	0.0542711	0.709529
ENSG00000111716.14	LDHB	protein_coding	246.603	0.0133502	0.0565724	0.0543916	0.709666
ENSG00000154640.15	BTG3	protein_coding	206.519	0.0166102	0.0576413	0.0544314	0.709666
ENSG00000077152.11	UBE2T	protein_coding	12.4943	0.00842469	0.0553518	0.0544554	0.709666
ENSG00000158106.14	RHPN1	protein_coding	540.058	-0.00669301	0.0550826	0.0545466	0.709666
ENSG00000115946.8	PNO1	protein_coding	262.221	0.0244891	0.0613221	0.054627	0.709666
ENSG00000165915.14	SLC39A13	protein_coding	2139.17	0.0154452	0.057274	0.0546579	0.709666
ENSG00000186188.11	FFAR4	protein_coding	298.419	-0.00895646	0.0553969	0.054681	0.709666
ENSG00000247982.6	LINC00926	lncRNA	156.114	-0.00741128	0.0551663	0.0547487	0.709666
ENSG00000131788.16	PIAS3	protein_coding	322.21	0.0273396	0.0629801	0.0547533	0.709666
ENSG00000227953.7	LINC01341	lncRNA	17.9252	-0.00927257	0.0555326	0.0547756	0.709666
ENSG00000081059.20	TCF7	protein_coding	28.0192	-0.00892494	0.055476	0.0547855	0.709666
ENSG00000101945.17	SUV39H1	protein_coding	102.965	0.0218389	0.0599651	0.0548295	0.709666
ENSG00000131725.14	WDR44	protein_coding	301.905	0.0249358	0.0615372	0.0548412	0.709666
ENSG00000131196.18	NFATC1	protein_coding	661.463	0.020819	0.0594379	0.0548657	0.709666
ENSG00000167554.15	ZNF610	protein_coding	42.5978	-0.014549	0.056959	0.0550369	0.710364
ENSG00000141013.17	GAS8	protein_coding	56.7092	0.0137992	0.0567303	0.0550904	0.710364
ENSG00000100418.8	DESI1	protein_coding	1179.93	0.0235389	0.0608373	0.0551217	0.710364
ENSG00000254909.1	RP11-110I1.5	processed_pseudogene	8.00792	0.00721529	0.0550985	0.0551295	0.710364
ENSG00000205057.6	CLLU1-AS1	lncRNA	2.45004	0.000330222	0.0545623	0.055147	0.710364
ENSG00000108590.11	MED31	protein_coding	108.121	-0.0187657	0.0584641	0.0551929	0.710364
ENSG00000283154.2	IQCJ-SCHIP1	protein_coding	6.27235	0.00411438	0.054747	0.055212	0.710364
ENSG00000164543.7	STK17A	protein_coding	792.414	-0.0162155	0.0574956	0.0552737	0.71062
ENSG00000163545.11	NUAK2	protein_coding	126.286	-0.0135732	0.0566252	0.0553684	0.7113
ENSG00000234465.11	PINLYP	protein_coding	96.0955	0.00806478	0.055315	0.0554153	0.711365
ENSG00000205744.10	DENND1C	protein_coding	1319	-0.0332218	0.0668051	0.0554919	0.711811
ENSG00000138796.18	HADH	protein_coding	784.755	-0.0192279	0.0587351	0.0555575	0.711833
ENSG00000164011.18	ZNF691	protein_coding	160.477	-0.0234147	0.0606875	0.0556913	0.711833
ENSG00000118363.12	SPCS2	protein_coding	1213.65	0.0324757	0.0663422	0.0557004	0.711833
ENSG00000023734.11	STRAP	protein_coding	1566.75	0.0355554	0.0685373	0.0557006	0.711833
ENSG00000136492.10	BRIP1	protein_coding	20.2658	0.00774445	0.055234	0.0557605	0.711833
ENSG00000116819.9	TFAP2E	protein_coding	69.8131	-0.0117577	0.0561216	0.0558799	0.711833
ENSG00000138029.14	HADHB	protein_coding	3392.1	-0.0337751	0.0670681	0.0558869	0.711833
ENSG00000180155.20	LYNX1	protein_coding	98.4932	-0.00809182	0.0552964	0.0559189	0.711833
ENSG00000142347.19	MYO1F	protein_coding	7283.7	-0.0322192	0.0659577	0.0559244	0.711833
ENSG00000099337.5	KCNK6	protein_coding	2786.63	-0.0221272	0.0600656	0.0559681	0.711833
ENSG00000137942.18	FNBP1L	protein_coding	147.049	0.0192742	0.0587411	0.0560142	0.711833
ENSG00000166503.9	HDGFL3	protein_coding	451.892	0.021604	0.0598483	0.0560437	0.711833
ENSG00000237510.7	GPAT2P1	transcribed_unprocessed_pseudogene	56.5819	-0.00207219	0.0546129	0.0560534	0.711833
ENSG00000261596.2	CTB-31N19.3	lncRNA	472.871	-0.0117503	0.0561266	0.0560795	0.711833
ENSG00000175115.13	PACS1	protein_coding	1696.31	-0.0451186	0.0754924	0.05613	0.711942
ENSG00000178904.19	DPY19L3	protein_coding	303.757	0.0234323	0.0607059	0.0562614	0.713078
ENSG00000186687.16	LYRM7	protein_coding	288.234	0.0277059	0.0630676	0.0564787	0.714964
ENSG00000168010.11	ATG16L2	protein_coding	4070.48	-0.0161605	0.0574549	0.0565107	0.714964
ENSG00000013275.8	PSMC4	protein_coding	1447.73	0.0446502	0.0757147	0.0565363	0.714964
ENSG00000130475.14	FCHO1	protein_coding	744.782	-0.0188411	0.0584859	0.0565962	0.715189
ENSG00000091436.17	MAP3K20	protein_coding	488.928	-0.0186673	0.0584502	0.0566817	0.715738
ENSG00000213420.8	GPC2	protein_coding	6.01893	0.00710453	0.0551472	0.0568308	0.717088
ENSG00000147649.10	MTDH	protein_coding	2732.32	0.0322947	0.0660914	0.0569754	0.71838
ENSG00000129158.11	SERGEF	protein_coding	196.57	-0.0147746	0.0570205	0.0570981	0.719394
ENSG00000110660.15	SLC35F2	protein_coding	134.159	0.00867058	0.0554263	0.0572965	0.721359
ENSG00000175536.7	LIPT2	protein_coding	31.1144	-0.0105585	0.0558155	0.0573621	0.721651
ENSG00000198860.14	TSEN15	protein_coding	341.434	0.0271113	0.062783	0.0575057	0.722077
ENSG00000115963.14	RND3	protein_coding	72.7288	0.00736974	0.0551642	0.0575374	0.722077
ENSG00000080603.17	SRCAP	protein_coding	86.2034	0.0164388	0.0575965	0.0575832	0.722077
ENSG00000167733.14	HSD11B1L	protein_coding	56.0996	-0.0124479	0.0562969	0.0576048	0.722077
ENSG00000177595.19	PIDD1	protein_coding	934.827	-0.0130859	0.0564635	0.0576082	0.722077
ENSG00000160799.12	CCDC12	protein_coding	640.808	-0.0185041	0.0583898	0.0576756	0.72212
ENSG00000021762.20	OSBPL5	protein_coding	424.729	-0.0224461	0.060105	0.0576966	0.72212
ENSG00000157303.11	SUSD3	protein_coding	101.834	-0.0103493	0.0557755	0.0577818	0.722209
ENSG00000116213.16	WRAP73	protein_coding	399.158	0.0304962	0.0649365	0.0577886	0.722209
ENSG00000120832.10	MTERF2	protein_coding	86.0601	0.0151419	0.0571337	0.0578318	0.722218
ENSG00000065600.13	PACC1	protein_coding	455.633	0.0176574	0.0580297	0.0579014	0.722557
ENSG00000163378.14	EOGT	protein_coding	376.748	0.0155086	0.0572232	0.057965	0.72282
ENSG00000062282.15	DGAT2	protein_coding	177.56	0.011469	0.056014	0.0580192	0.722966
ENSG00000132535.22	DLG4	protein_coding	1004.69	0.0271276	0.0627945	0.0581151	0.723473
ENSG00000269961.1	ERBIN-DT	lncRNA	7.36092	-0.00506132	0.0548463	0.058145	0.723473
ENSG00000107736.22	CDH23	protein_coding	1332.61	-0.00720743	0.0551547	0.0582178	0.72385
ENSG00000143799.14	PARP1	protein_coding	1436.06	0.0172882	0.057927	0.0584067	0.724139
ENSG00000114859.16	CLCN2	protein_coding	52.4862	0.0128578	0.05642	0.0584156	0.724139
ENSG00000204971.3	RP11-807H22.7	lncRNA	100.194	-0.00691174	0.0551002	0.0584395	0.724139
ENSG00000272908.1	RP11-121A8.1	lncRNA	120.717	0.0124654	0.0562297	0.0585085	0.724139
ENSG00000172247.4	C1QTNF4	protein_coding	29.2478	-0.00557139	0.0548946	0.0585247	0.724139
ENSG00000203791.15	EEF1AKMT2	protein_coding	87.3692	0.0200332	0.0589786	0.0585669	0.724139
ENSG00000008853.17	RHOBTB2	protein_coding	1485.47	-0.0131398	0.056455	0.0585934	0.724139
ENSG00000251301.7	LINC02384	lncRNA	15.2429	0.00383539	0.054729	0.0586682	0.724139
ENSG00000172466.16	ZNF24	protein_coding	1006.99	0.0384145	0.0704026	0.0586757	0.724139
ENSG00000204954.10	C12orf73	protein_coding	92.4392	0.0223185	0.0600934	0.0588307	0.724139
ENSG00000283297.2	TEX52	protein_coding	24.948	-0.00876604	0.0554664	0.0588917	0.724139
ENSG00000285165.1	CTC-736O2.1	lncRNA	5.52902	0.0065152	0.0550498	0.0589158	0.724139
ENSG00000216863.10	LY86-AS1	lncRNA	65.2822	-0.00961245	0.0556032	0.0589524	0.724139
ENSG00000196510.14	ANAPC7	protein_coding	1654.6	-0.031733	0.0655706	0.0590113	0.724139
ENSG00000163464.8	CXCR1	protein_coding	24.1787	-0.00584564	0.0549504	0.0590323	0.724139
ENSG00000170854.18	RIOX2	protein_coding	247.722	0.019902	0.0589277	0.0590571	0.724139
ENSG00000272841.1	MAP3K4-AS1	lncRNA	5.85673	0.00541104	0.0548983	0.0590682	0.724139
ENSG00000175352.11	NRIP3	protein_coding	704.453	0.0111433	0.0559054	0.0590916	0.724139
ENSG00000040275.17	SPDL1	protein_coding	110.527	0.0151093	0.0570854	0.0591069	0.724139
ENSG00000134333.14	LDHA	protein_coding	5490.45	0.0308833	0.0651668	0.0591454	0.724139
ENSG00000197647.12	ZNF433	protein_coding	9.94506	0.00792369	0.0552423	0.0592133	0.724139
ENSG00000164674.17	SYTL3	protein_coding	201.721	-0.0117339	0.0561182	0.0592976	0.724139
ENSG00000100290.3	BIK	protein_coding	4.8427	-0.0037249	0.0547182	0.059334	0.724139
ENSG00000166803.14	PCLAF	protein_coding	12.3284	0.00622013	0.0549938	0.0594023	0.724139
ENSG00000205078.6	SYCE1L	protein_coding	46.4991	-0.00773313	0.0552193	0.0595171	0.724139
ENSG00000205534.6	SMG1P2	transcribed_unprocessed_pseudogene	18.8902	0.0105689	0.0557803	0.0595188	0.724139
ENSG00000167207.14	NOD2	protein_coding	166.115	0.00582836	0.0549517	0.0595681	0.724139
ENSG00000102001.13	CACNA1F	protein_coding	29.2019	0.0074267	0.0551963	0.0595826	0.724139
ENSG00000162783.11	IER5	protein_coding	2849.12	-0.0213534	0.0596123	0.0595839	0.724139
ENSG00000101187.16	SLCO4A1	protein_coding	304.972	0.0120971	0.056232	0.0596101	0.724139
ENSG00000061656.11	SPAG4	protein_coding	11.2274	0.00656856	0.0550425	0.0597049	0.724139
ENSG00000226328.7	NUP50-DT	lncRNA	201.65	-0.0188837	0.0585097	0.0597258	0.724139
ENSG00000010318.21	PHF7	protein_coding	156.3	-0.0224921	0.0601844	0.0597514	0.724139
ENSG00000073536.18	NLE1	protein_coding	123.967	0.0159906	0.0574059	0.0597656	0.724139
ENSG00000145476.16	CYP4V2	protein_coding	831.411	-0.0301206	0.0644345	0.0597677	0.724139
ENSG00000244486.9	SCARF2	protein_coding	22.545	-0.00903429	0.055476	0.0597737	0.724139
ENSG00000158373.8	H2BC5	protein_coding	227.92	-0.00768727	0.0552257	0.0598923	0.724484
ENSG00000107537.14	PHYH	protein_coding	658.815	-0.0232455	0.0605329	0.0599298	0.724484
ENSG00000236364.4	RP11-525G13.2	lncRNA	6.75189	0.00379236	0.0547161	0.0599299	0.724484
ENSG00000105829.13	BET1	protein_coding	397.445	0.0230049	0.0604419	0.0600713	0.725291
ENSG00000132436.12	FIGNL1	protein_coding	126.313	0.01323	0.0565315	0.060082	0.725291
ENSG00000107815.10	TWNK	protein_coding	98.1516	0.0244775	0.0612634	0.0601577	0.7256
ENSG00000143774.17	GUK1	protein_coding	4736.55	-0.0222056	0.0600135	0.0602841	0.7256
ENSG00000185442.13	FAM174B	protein_coding	25.1992	0.0109493	0.0558872	0.0603723	0.7256
ENSG00000196150.14	ZNF250	protein_coding	101.006	-0.0216006	0.0597181	0.0603826	0.7256
ENSG00000267106.8	ZNF561-AS1	lncRNA	102.044	-0.0129916	0.0564439	0.0603999	0.7256
ENSG00000106344.8	RBM28	protein_coding	479.87	0.0361407	0.0687333	0.0604972	0.7256
ENSG00000219747.1	RPL32P16	processed_pseudogene	6.02035	-0.00433382	0.0547729	0.0605643	0.7256
ENSG00000165997.5	ARL5B	protein_coding	245.52	0.0271734	0.0626693	0.0605659	0.7256
ENSG00000198743.7	SLC5A3	protein_coding	748.271	0.0151248	0.0571411	0.0605823	0.7256
ENSG00000113712.19	CSNK1A1	protein_coding	1261.28	0.0227862	0.0602853	0.0606056	0.7256
ENSG00000286656.1	CTD-2201E18.7	lncRNA	17.3218	-0.00730137	0.0551619	0.0606207	0.7256
ENSG00000167676.4	PLIN4	protein_coding	80.3999	-0.00797213	0.0552507	0.0606597	0.7256
ENSG00000253729.8	PRKDC	protein_coding	1227.19	0.0199264	0.059018	0.0606622	0.7256
ENSG00000248367.1	CTB-129O4.1	lncRNA	9.75026	-0.0061555	0.054986	0.0607259	0.725766
ENSG00000189149.12	CRYM-AS1	transcribed_unitary_pseudogene	20.7568	0.010228	0.0556989	0.0607712	0.725766
ENSG00000121691.7	CAT	protein_coding	2987.39	-0.0180089	0.0581725	0.0608354	0.725766
ENSG00000111711.10	GOLT1B	protein_coding	974.811	0.021062	0.0594662	0.0608712	0.725766
ENSG00000072210.19	ALDH3A2	protein_coding	2792.28	-0.0268034	0.062463	0.0608894	0.725766
ENSG00000081189.16	MEF2C	protein_coding	226.494	0.00568836	0.0549323	0.0609502	0.725982
ENSG00000181026.15	AEN	protein_coding	634.11	-0.0172787	0.0578886	0.0611019	0.727127
ENSG00000213015.9	ZNF580	protein_coding	680.434	-0.0244229	0.0611021	0.0611396	0.727127
ENSG00000108854.16	SMURF2	protein_coding	488.368	0.0209949	0.0594407	0.061182	0.727127
ENSG00000262362.1	LA16c-380H5.2	lncRNA	11.1657	0.00525383	0.0548626	0.0612173	0.727127
ENSG00000124731.13	TREM1	protein_coding	74.4654	0.00388009	0.054738	0.0612802	0.72735
ENSG00000215769.8	ARHGAP27P1-BPTFP1-KPNA2P3	lncRNA	111.974	-0.0147514	0.0569744	0.0613217	0.72735
ENSG00000151876.13	FBXO4	protein_coding	124.528	0.0189192	0.0584937	0.0614058	0.72784
ENSG00000125844.16	RRBP1	protein_coding	3783.63	0.0289483	0.0638013	0.0615082	0.728305
ENSG00000262097.2	LINC02185	lncRNA	693.815	-0.00988894	0.0556002	0.061545	0.728305
ENSG00000087274.18	ADD1	protein_coding	2935.54	-0.0556756	0.0809553	0.0615735	0.728305
ENSG00000261490.1	RP11-448G15.3	lncRNA	71.6624	0.0161672	0.0574899	0.0617021	0.729058
ENSG00000140543.15	DET1	protein_coding	20.2478	0.0111902	0.0559688	0.0617229	0.729058
ENSG00000154265.16	ABCA5	protein_coding	367.544	-0.0164883	0.0574821	0.061854	0.730101
ENSG00000178053.20	MLF1	protein_coding	31.9018	0.0061372	0.0549776	0.0619691	0.730952
ENSG00000168546.11	GFRA2	protein_coding	26.5648	0.00504879	0.0548434	0.0621405	0.732465
ENSG00000100311.17	PDGFB	protein_coding	61.5629	0.00664608	0.0550522	0.062312	0.733978
ENSG00000185905.4	C16orf54	protein_coding	740.02	-0.024712	0.0611689	0.0625183	0.735899
ENSG00000105011.9	ASF1B	protein_coding	96.153	0.0132865	0.0565367	0.0625975	0.736107
ENSG00000261556.10	SMG1P7	transcribed_unprocessed_pseudogene	145.909	0.0196099	0.0588164	0.0626226	0.736107
ENSG00000275120.3	RP11-182J1.18	lncRNA	13.1467	0.00698659	0.0551103	0.0627376	0.736687
ENSG00000168071.22	CCDC88B	protein_coding	2909.07	-0.0183109	0.058235	0.062815	0.736687
ENSG00000145287.11	PLAC8	protein_coding	29.6448	-0.00788885	0.0552472	0.0628215	0.736687
ENSG00000162521.19	RBBP4	protein_coding	1324.58	0.0484155	0.0777008	0.0628871	0.736687
ENSG00000101310.17	SEC23B	protein_coding	1539.68	0.0439868	0.0744337	0.0628885	0.736687
ENSG00000176563.10	CNTD1	protein_coding	20.719	0.00815381	0.0552653	0.0630902	0.737908
ENSG00000181619.11	GPR135	protein_coding	18.0861	0.00953376	0.0555814	0.0631058	0.737908
ENSG00000137078.9	SIT1	protein_coding	71.9539	-0.0119718	0.0561593	0.0631228	0.737908
ENSG00000134020.8	PEBP4	protein_coding	32.9774	-0.00354546	0.0547044	0.0632541	0.738277
ENSG00000087263.17	OGFOD1	protein_coding	514.747	0.0380512	0.0699935	0.0632593	0.738277
ENSG00000176142.13	TMEM39A	protein_coding	573.728	0.0248005	0.0612883	0.0633366	0.738277
ENSG00000120693.14	SMAD9	protein_coding	18.505	-0.00839911	0.0553374	0.0633716	0.738277
ENSG00000267048.1	RP11-566K11.7	lncRNA	17.7177	0.00610847	0.0549532	0.0634523	0.738277
ENSG00000170364.12	SETMAR	protein_coding	182.108	-0.0245339	0.0610517	0.0635097	0.738277
ENSG00000171451.15	DSEL	protein_coding	9.44896	0.00484844	0.0548322	0.0635155	0.738277
ENSG00000137074.20	APTX	protein_coding	629.247	-0.0316214	0.0652626	0.0635203	0.738277
ENSG00000213062.5	RP1-206D15.6	lncRNA	13.7605	-0.00644498	0.0550282	0.063545	0.738277
ENSG00000233585.2	AC115617.2	transcribed_processed_pseudogene	6.24284	-0.00535883	0.0548856	0.0636726	0.738859
ENSG00000274105.1	RP11-278C7.3	lncRNA	9.40748	-0.0061833	0.0549826	0.063727	0.738859
ENSG00000143450.19	OAZ3	protein_coding	32.8965	-0.011971	0.0561564	0.0637827	0.738859
ENSG00000175213.3	ZNF408	protein_coding	178.607	0.018719	0.058396	0.0637968	0.738859
ENSG00000135362.14	PRR5L	protein_coding	19.2416	0.00478628	0.0548243	0.0638123	0.738859
ENSG00000167680.17	SEMA6B	protein_coding	235.347	-0.00954695	0.0555874	0.0638839	0.739185
ENSG00000178385.15	PLEKHM3	protein_coding	273.552	0.0258372	0.0617772	0.0640693	0.740494
ENSG00000154124.5	OTULIN	protein_coding	711.828	0.0521092	0.079591	0.0640841	0.740494
ENSG00000286132.1	CTC-359D24.5	protein_coding	9.71717	-0.0073656	0.0551613	0.0641728	0.740539
ENSG00000179361.18	ARID3B	protein_coding	233.238	0.0159615	0.0573773	0.0641751	0.740539
ENSG00000132471.12	WBP2	protein_coding	4785.14	-0.0364454	0.0685486	0.0642651	0.741075
ENSG00000259605.3	AC074212.5	lncRNA	7.88706	0.000319104	0.0545	0.0643095	0.741084
ENSG00000164953.17	TMEM67	protein_coding	26.3735	0.0120126	0.0561754	0.0643756	0.741126
ENSG00000137692.12	DCUN1D5	protein_coding	366.404	0.0248546	0.0613202	0.0644221	0.741126
ENSG00000180015.12	RP11-756P10.3	processed_pseudogene	10.1899	-0.00265829	0.054643	0.0644438	0.741126
ENSG00000167468.18	GPX4	protein_coding	9368.36	-0.0173631	0.0578852	0.0645317	0.741306
ENSG00000275385.2	CCL18	protein_coding	301.132	0.00320815	0.0546751	0.0645651	0.741306
ENSG00000260081.2	RP11-66N11.8	transcribed_processed_pseudogene	17.3911	0.00864983	0.0554107	0.0645902	0.741306
ENSG00000101213.7	PTK6	protein_coding	287.974	-0.0129903	0.0564277	0.0647276	0.741606
ENSG00000257252.6	RP11-486A14.2	lncRNA	9.57059	0.00137161	0.0545157	0.0647544	0.741606
ENSG00000132141.14	CCT6B	protein_coding	55.3766	-0.00982471	0.0556369	0.0648578	0.741606
ENSG00000178860.9	MSC	protein_coding	1384.15	0.0132289	0.0565416	0.0648596	0.741606
ENSG00000174529.7	TMEM81	protein_coding	27.3518	-0.00924108	0.0555188	0.0648865	0.741606
ENSG00000170542.6	SERPINB9	protein_coding	132.93	0.00634765	0.0550062	0.0649528	0.741606
ENSG00000254545.1	RP11-84A19.3	lncRNA	15.0206	-0.00849938	0.0553143	0.0649536	0.741606
ENSG00000218226.1	TATDN2P2	processed_pseudogene	28.1919	-0.0101012	0.0556829	0.0649664	0.741606
ENSG00000066583.12	ISOC1	protein_coding	648.053	-0.0295744	0.0638914	0.0650239	0.741606
ENSG00000084444.14	FAM234B	protein_coding	106.307	-0.0173944	0.0578655	0.0650524	0.741606
ENSG00000166912.17	MTMR10	protein_coding	1016.25	-0.0354471	0.0677894	0.0651892	0.742325
ENSG00000099377.14	HSD3B7	protein_coding	2530.62	-0.014527	0.0568702	0.0652028	0.742325
ENSG00000112200.17	ZNF451	protein_coding	451.971	0.027316	0.0626647	0.0653184	0.743144
ENSG00000205309.14	NT5M	protein_coding	73.7309	-0.00890452	0.0554505	0.0654759	0.744379
ENSG00000113810.16	SMC4	protein_coding	267.164	0.0186304	0.0584038	0.0655145	0.744379
ENSG00000128881.17	TTBK2	protein_coding	162.028	0.0138318	0.056649	0.0656666	0.745601
ENSG00000223799.1	IL10RB-DT	lncRNA	83.0441	-0.0147538	0.0569114	0.0657097	0.745601
ENSG00000241106.8	HLA-DOB	protein_coding	28.9611	-0.00376046	0.054725	0.0659572	0.74727
ENSG00000136280.17	CCM2	protein_coding	1820.29	-0.0229524	0.0603332	0.0659871	0.74727
ENSG00000163453.11	IGFBP7	protein_coding	202.335	-0.00911334	0.0554387	0.0660047	0.74727
ENSG00000111640.15	GAPDH	protein_coding	13481.4	0.0251278	0.061515	0.0660382	0.74727
ENSG00000102753.10	KPNA3	protein_coding	926.279	0.0384013	0.0698922	0.0660983	0.74727
ENSG00000174514.13	MFSD4A	protein_coding	100.88	-0.00703885	0.0550735	0.0662225	0.74727
ENSG00000163507.14	CIP2A	protein_coding	35.6433	0.0121464	0.0561846	0.0662336	0.74727
ENSG00000089022.14	MAPKAPK5	protein_coding	895.069	-0.0334198	0.0662755	0.0662468	0.74727
ENSG00000256525.8	POLG2	protein_coding	235.575	0.0240118	0.0607726	0.066301	0.74727
ENSG00000176124.15	DLEU1	lncRNA	63.4146	0.00964115	0.0555712	0.0663862	0.74727
ENSG00000145990.11	GFOD1	protein_coding	425.678	0.0154143	0.0571727	0.0664137	0.74727
ENSG00000129484.14	PARP2	protein_coding	221.884	0.0217075	0.0597298	0.0664405	0.74727
ENSG00000179593.16	ALOX15B	protein_coding	842.43	-0.00646769	0.055031	0.0665423	0.74727
ENSG00000092820.18	EZR	protein_coding	1902.11	0.0451844	0.0753168	0.0665559	0.74727
ENSG00000174579.4	MSL2	protein_coding	391.344	0.028927	0.0636822	0.0665584	0.74727
ENSG00000165733.8	BMS1	protein_coding	742.466	0.0302723	0.0644247	0.0666011	0.74727
ENSG00000242259.9	C22orf39	protein_coding	422.82	-0.0310047	0.0648783	0.0666036	0.74727
ENSG00000225138.8	SLC9A3-AS1	lncRNA	225.167	-0.00775072	0.0552097	0.0667754	0.748478
ENSG00000156017.13	CARNMT1	protein_coding	175.012	0.0263981	0.0621768	0.0667993	0.748478
ENSG00000205572.10	SERF1B	protein_coding	9.36347	-0.00577851	0.0549371	0.0668771	0.748518
ENSG00000184384.14	MAML2	protein_coding	639.053	0.018135	0.0581375	0.0668909	0.748518
ENSG00000232679.2	LINC01705	lncRNA	137.071	-0.00628507	0.0550077	0.0669855	0.749084
ENSG00000070770.10	CSNK2A2	protein_coding	547.413	0.0240502	0.0608426	0.067223	0.750674
ENSG00000234424.2	RP11-213G2.1	unprocessed_pseudogene	15.782	-0.00684867	0.0550798	0.0672289	0.750674
ENSG00000232811.1	RP11-96K19.2	lncRNA	5.74	0.00505211	0.0548364	0.0673095	0.750674
ENSG00000287733.1	RP11-134L10.2	lncRNA	51.7604	-0.00839668	0.05534	0.0673284	0.750674
ENSG00000126351.13	THRA	protein_coding	1706.53	-0.0200253	0.0588938	0.0673484	0.750674
ENSG00000240522.1	RPL7AP10	processed_pseudogene	9.25283	0.00171493	0.0545376	0.0675189	0.751652
ENSG00000188051.7	TMEM221	protein_coding	6.31362	0.00510416	0.0548306	0.0675245	0.751652
ENSG00000269072.1	CTD-3187F8.14	lncRNA	5.60681	-0.00291783	0.0546507	0.0675788	0.751764
ENSG00000106415.13	GLCCI1	protein_coding	52.5387	0.0086946	0.0553895	0.0676265	0.751803
ENSG00000172006.12	ZNF554	protein_coding	75.9702	-0.013802	0.0565738	0.0677044	0.752177
ENSG00000188549.12	CCDC9B	protein_coding	251.371	-0.00942354	0.0555479	0.0678386	0.753176
ENSG00000176490.5	DIRAS1	protein_coding	749.982	-0.0175776	0.0578694	0.0679431	0.753845
ENSG00000011258.16	MBTD1	protein_coding	445.985	-0.025649	0.0615105	0.0681032	0.755077
ENSG00000180354.16	MTURN	protein_coding	606.664	-0.0194928	0.0586475	0.0681706	0.755077
ENSG00000115204.15	MPV17	protein_coding	1852.77	-0.037819	0.0693359	0.0682325	0.755077
ENSG00000240809.1	CAP1P1	processed_pseudogene	16.5546	0.00982886	0.055602	0.0682398	0.755077
ENSG00000168026.19	TTC21A	protein_coding	117.771	-0.0127198	0.0562881	0.0682761	0.755077
ENSG00000141560.15	FN3KRP	protein_coding	759.311	-0.0320213	0.0653953	0.0683892	0.755431
ENSG00000101224.18	CDC25B	protein_coding	1369.26	-0.0216065	0.0596352	0.0684822	0.755431
ENSG00000281501.1	SEPSECS-AS1	lncRNA	29.3026	0.0095829	0.0555794	0.0685156	0.755431
ENSG00000116663.11	FBXO6	protein_coding	862.125	-0.0135693	0.056576	0.0685524	0.755431
ENSG00000178821.13	TMEM52	protein_coding	66.6416	-0.00771988	0.0552217	0.0685726	0.755431
ENSG00000158006.14	PAFAH2	protein_coding	661.586	-0.0245751	0.0610593	0.0686187	0.755431
ENSG00000189060.6	H1-0	protein_coding	1489.05	-0.0148287	0.056937	0.0686668	0.755431
ENSG00000122971.9	ACADS	protein_coding	907.774	-0.0177769	0.0580091	0.0687045	0.755431
ENSG00000090520.12	DNAJB11	protein_coding	856.899	0.0282773	0.0632808	0.0687078	0.755431
ENSG00000198416.9	ZNF658B	transcribed_unprocessed_pseudogene	8.68393	-0.00548895	0.0549067	0.0688503	0.75628
ENSG00000100344.11	PNPLA3	protein_coding	111.022	-0.00809222	0.0552865	0.0688793	0.75628
ENSG00000188070.9	C11orf95	protein_coding	49.4491	0.0125407	0.0562829	0.0689185	0.75628
ENSG00000254064.1	CTD-2530N21.4	lncRNA	5.3421	0.00438478	0.0547458	0.0693468	0.76021
ENSG00000103091.15	WDR59	protein_coding	397.971	-0.0223417	0.0599341	0.0694028	0.76021
ENSG00000235979.9	AC004448.5	lncRNA	9.83289	-0.00495089	0.0548402	0.0694535	0.76021
ENSG00000138778.13	CENPE	protein_coding	45.8326	0.0108081	0.05585	0.0694554	0.76021
ENSG00000166016.6	ABTB2	protein_coding	132.727	-0.012775	0.0563233	0.0695312	0.760551
ENSG00000060491.17	OGFR	protein_coding	2661.61	-0.0270713	0.0623724	0.0696038	0.760855
ENSG00000172738.12	TMEM217	protein_coding	106.16	-0.013699	0.0566028	0.0697512	0.761931
ENSG00000117682.17	DHDDS	protein_coding	1211.14	0.0282871	0.0630686	0.0697918	0.761931
ENSG00000103353.16	UBFD1	protein_coding	608.297	0.0265143	0.0620762	0.069848	0.762055
ENSG00000163584.18	RPL22L1	protein_coding	172.174	0.0188185	0.0584402	0.0699344	0.762091
ENSG00000154473.18	BUB3	protein_coding	1030.08	0.0433968	0.073176	0.0699767	0.762091
ENSG00000235478.5	LINC01664	lncRNA	9.02163	-0.00361056	0.0546867	0.0699857	0.762091
ENSG00000104823.9	ECH1	protein_coding	1353.42	-0.0217079	0.0596317	0.0701661	0.763517
ENSG00000170917.14	NUDT6	protein_coding	47.5641	0.0135184	0.0565593	0.0702064	0.763517
ENSG00000104972.16	LILRB1	protein_coding	622.714	0.0117204	0.056091	0.0704062	0.765198
ENSG00000180596.7	H2BC4	protein_coding	53.0839	-0.00814393	0.0553142	0.0704726	0.765198
ENSG00000198887.9	SMC5	protein_coding	467.386	0.0232207	0.0604218	0.0704959	0.765198
ENSG00000108691.9	CCL2	protein_coding	422.801	0.00524459	0.0549122	0.0705774	0.765593
ENSG00000101544.9	ADNP2	protein_coding	315.358	0.0294139	0.0637942	0.07066	0.765615
ENSG00000090238.12	YPEL3	protein_coding	1223.64	-0.0170283	0.0577163	0.0706694	0.765615
ENSG00000110851.12	PRDM4	protein_coding	524.368	0.0294826	0.063678	0.0709213	0.76737
ENSG00000227946.1	AC007383.3	lncRNA	38.1033	-0.0128396	0.0563533	0.0709216	0.76737
ENSG00000131944.10	FAAP24	protein_coding	67.377	-0.0113437	0.0559491	0.0709763	0.767473
ENSG00000123095.6	BHLHE41	protein_coding	3183.23	-0.0108559	0.0558001	0.0710611	0.767861
ENSG00000136244.12	IL6	protein_coding	8.43381	0.00119746	0.0545792	0.0711024	0.767861
ENSG00000009950.16	MLXIPL	protein_coding	38.7607	-0.00391431	0.0547056	0.0711961	0.768385
ENSG00000271425.9	NBPF10	protein_coding	121.652	-0.0156693	0.0571434	0.0714183	0.769507
ENSG00000124784.9	RIOK1	protein_coding	207.485	0.0238057	0.0606641	0.0714257	0.769507
ENSG00000238227.8	TMEM250	protein_coding	1526.74	-0.021442	0.0595224	0.0714358	0.769507
ENSG00000055163.20	CYFIP2	protein_coding	736.013	-0.0155307	0.0570885	0.0715585	0.770341
ENSG00000117090.15	SLAMF1	protein_coding	24.0057	0.00573239	0.0549238	0.0718052	0.77221
ENSG00000013810.21	TACC3	protein_coding	905.956	0.0232667	0.060427	0.0718579	0.77221
ENSG00000153179.13	RASSF3	protein_coding	1652.11	-0.0221263	0.0598406	0.0719589	0.77221
ENSG00000234608.8	MAPKAPK5-AS1	lncRNA	441.3	-0.0229794	0.0601614	0.0719854	0.77221
ENSG00000126249.8	PDCD2L	protein_coding	21.1091	-0.00918988	0.0554889	0.0720262	0.77221
ENSG00000068366.21	ACSL4	protein_coding	2331.55	0.0214013	0.059539	0.0720314	0.77221
ENSG00000232295.7	RP11-154D6.1	lncRNA	6.50118	0.005922	0.054953	0.0720958	0.77221
ENSG00000168329.14	CX3CR1	protein_coding	14.2198	0.00286312	0.0546686	0.0721573	0.77221
ENSG00000263004.2	AKAP1-DT	lncRNA	36.0975	-0.00982027	0.0556194	0.0721957	0.77221
ENSG00000108578.15	BLMH	protein_coding	714.578	0.0384592	0.0696581	0.0722022	0.77221
ENSG00000240370.6	RPL13P5	transcribed_processed_pseudogene	67.2781	-0.0156128	0.0571958	0.0722481	0.77221
ENSG00000100997.20	ABHD12	protein_coding	3731.98	-0.0168721	0.0576102	0.0722769	0.77221
ENSG00000116729.14	WLS	protein_coding	474.955	0.00580085	0.0549333	0.0723315	0.772307
ENSG00000157869.16	RAB28	protein_coding	246.19	-0.0246752	0.0610731	0.0724498	0.772337
ENSG00000274824.1	MIR7152	miRNA	6.86003	-0.0030272	0.0546728	0.0724769	0.772337
ENSG00000172578.12	KLHL6	protein_coding	2483.68	-0.0224408	0.0599605	0.0725708	0.772337
ENSG00000238142.2	RP11-108M9.4	lncRNA	77.317	-0.0100304	0.0556656	0.0725965	0.772337
ENSG00000171132.14	PRKCE	protein_coding	151.511	-0.0138906	0.0566547	0.0726034	0.772337
ENSG00000160932.11	LY6E	protein_coding	14035.3	-0.010914	0.0558487	0.0726404	0.772337
ENSG00000278662.5	GOLGA6L10	protein_coding	9.25422	0.00557685	0.0548988	0.0726521	0.772337
ENSG00000261094.2	RP11-355O1.11	lncRNA	43.8153	-0.0110463	0.0558796	0.0727366	0.772753
ENSG00000111530.13	CAND1	protein_coding	1121.25	0.0356967	0.0677031	0.0728431	0.773401
ENSG00000162298.19	SYVN1	protein_coding	1891.05	0.0208735	0.0593052	0.0729798	0.774369
ENSG00000230487.8	PSMG3-AS1	lncRNA	282.26	-0.0236558	0.0604789	0.0730823	0.774973
ENSG00000186017.15	ZNF566	protein_coding	102.544	0.0191174	0.0584825	0.073226	0.775211
ENSG00000260188.1	CTA-331P3.1	lncRNA	32.3345	-0.00574732	0.0549155	0.0732626	0.775211
ENSG00000160404.18	TOR2A	protein_coding	696.989	-0.0358996	0.0675299	0.0733849	0.775211
ENSG00000242474.3	AC093627.9	lncRNA	275.891	-0.0113705	0.0559559	0.0733868	0.775211
ENSG00000244952.2	RP11-1000B6.5	lncRNA	7.12743	0.00050711	0.0544778	0.0734137	0.775211
ENSG00000164171.11	ITGA2	protein_coding	45.5168	0.00910354	0.0554924	0.0734192	0.775211
ENSG00000251322.9	SHANK3	protein_coding	188.359	-0.00757909	0.055186	0.0734238	0.775211
ENSG00000149131.17	SERPING1	protein_coding	402.986	0.013343	0.0564556	0.0735238	0.775435
ENSG00000174125.8	TLR1	protein_coding	631.213	0.0166106	0.057531	0.0735362	0.775435
ENSG00000077514.9	POLD3	protein_coding	314.218	0.026245	0.0619512	0.0735936	0.775436
ENSG00000147324.11	MFHAS1	protein_coding	2632.97	-0.0198047	0.05877	0.0736274	0.775436
ENSG00000214425.8	LRRC37A4P	transcribed_unprocessed_pseudogene	149.745	-0.0185045	0.0582503	0.0737535	0.776283
ENSG00000130783.14	CCDC62	protein_coding	17.6721	-0.00720365	0.0551299	0.0738254	0.776334
ENSG00000089558.9	KCNH4	protein_coding	10.8554	-0.00593186	0.0549304	0.0738685	0.776334
ENSG00000232810.4	TNF	protein_coding	370.727	0.010049	0.0556943	0.0738953	0.776334
ENSG00000187775.17	DNAH17	protein_coding	87.386	-0.0136614	0.0565764	0.0740604	0.777197
ENSG00000139926.16	FRMD6	protein_coding	52.1846	-0.0102252	0.0556833	0.0740691	0.777197
ENSG00000171492.14	LRRC8D	protein_coding	376.521	0.0205626	0.0591172	0.0741662	0.777197
ENSG00000130772.14	MED18	protein_coding	525.559	-0.024561	0.0609143	0.0741857	0.777197
ENSG00000242616.4	GNG10	protein_coding	14.8583	-0.00511274	0.0548528	0.0742094	0.777197
ENSG00000258227.7	CLEC5A	protein_coding	2482.99	0.00419679	0.0547577	0.0742516	0.777197
ENSG00000162694.14	EXTL2	protein_coding	195.302	-0.0278895	0.0626658	0.0743424	0.777669
ENSG00000144802.11	NFKBIZ	protein_coding	437.859	0.014233	0.0568028	0.074454	0.777864
ENSG00000105701.16	FKBP8	protein_coding	6785.76	-0.0239052	0.0606598	0.0745127	0.777864
ENSG00000143858.12	SYT2	protein_coding	7.756	0.00486015	0.0548059	0.0745681	0.777864
ENSG00000116151.14	MORN1	protein_coding	87.6498	0.0146109	0.0568451	0.0745869	0.777864
ENSG00000076003.5	MCM6	protein_coding	417.225	0.0163052	0.0574518	0.0746579	0.777864
ENSG00000107864.15	CPEB3	protein_coding	74.9104	0.0207722	0.0591696	0.0746679	0.777864
ENSG00000106327.13	TFR2	protein_coding	14.2911	0.00668185	0.0550423	0.074702	0.777864
ENSG00000135778.12	NTPCR	protein_coding	414.6	-0.0213686	0.0594599	0.0747269	0.777864
ENSG00000110799.14	VWF	protein_coding	272.725	-0.0135264	0.0565181	0.0748659	0.778496
ENSG00000110171.20	TRIM3	protein_coding	357.12	-0.02262	0.0600062	0.0749226	0.778496
ENSG00000100599.16	RIN3	protein_coding	1736.33	-0.0201499	0.0589123	0.0749249	0.778496
ENSG00000285230.2	RALY-AS1	lncRNA	38.6714	-0.0131815	0.0564404	0.0749879	0.778675
ENSG00000177788.6	RP5-1061H20.4	lncRNA	30.8733	0.0117343	0.0560657	0.0751511	0.779507
ENSG00000250726.1	RP11-616K6.1	processed_pseudogene	5.11078	-0.00259798	0.0546393	0.0752054	0.779507
ENSG00000128342.5	LIF	protein_coding	34.7532	-0.00748801	0.0551795	0.0753023	0.779507
ENSG00000188636.4	RTL6	protein_coding	454.7	0.0193745	0.0585874	0.0753303	0.779507
ENSG00000272899.4	ATP6V1FNB	protein_coding	71.1985	-0.00714987	0.0551377	0.0754094	0.779507
ENSG00000179862.7	CITED4	protein_coding	104.794	-0.00694808	0.0550948	0.0754243	0.779507
ENSG00000183570.17	PCBP3	protein_coding	47.5445	-0.00862793	0.0553813	0.0754488	0.779507
ENSG00000198848.13	CES1	protein_coding	904.462	0.00400937	0.0547451	0.0754769	0.779507
ENSG00000275342.5	PRAG1	protein_coding	1712.87	-0.0145218	0.0567927	0.0754805	0.779507
ENSG00000068878.15	PSME4	protein_coding	1265.88	0.0298863	0.0639174	0.0755335	0.779581
ENSG00000245888.7	NSMCE1-DT	lncRNA	18.7617	-0.0111924	0.0559554	0.0756387	0.779878
ENSG00000223478.1	RP11-545E17.3	lncRNA	70.63	-0.0125478	0.0562559	0.0756789	0.779878
ENSG00000108176.15	DNAJC12	protein_coding	19.5124	0.00549895	0.0549017	0.0756998	0.779878
ENSG00000272240.1	RP5-855D21.1	lncRNA	9.57519	0.00870322	0.0553938	0.0759313	0.781789
ENSG00000180509.13	KCNE1	protein_coding	361.559	-0.00978047	0.0556041	0.0760198	0.781974
ENSG00000188321.14	ZNF559	protein_coding	161.454	-0.0162913	0.0574129	0.0760412	0.781974
ENSG00000112039.5	FANCE	protein_coding	870.844	-0.0092469	0.0554605	0.0761923	0.78246
ENSG00000123080.12	CDKN2C	protein_coding	49.2165	0.00599941	0.0549594	0.076208	0.78246
ENSG00000112818.11	MEP1A	protein_coding	49.7935	-0.00486681	0.0548228	0.0762403	0.78246
ENSG00000188385.12	JAKMIP3	protein_coding	3.59949	-0.00424649	0.0547526	0.0762741	0.78246
ENSG00000106004.5	HOXA5	protein_coding	11.9179	-0.00421808	0.0547511	0.0763185	0.78246
ENSG00000277496.1	RP11-93B14.9	lncRNA	57.7027	-0.0101994	0.0556888	0.0764763	0.783202
ENSG00000049759.20	NEDD4L	protein_coding	139.282	0.0116617	0.0560336	0.07659	0.783202
ENSG00000095002.15	MSH2	protein_coding	265.386	0.0194685	0.0586351	0.0766389	0.783202
ENSG00000166181.13	API5	protein_coding	1384.32	0.0482529	0.0752598	0.0766664	0.783202
ENSG00000001167.15	NFYA	protein_coding	500.712	0.0359807	0.0676359	0.0766942	0.783202
ENSG00000264522.6	OTUD7B	protein_coding	193.843	0.0120908	0.0561844	0.0767064	0.783202
ENSG00000166002.7	SMCO4	protein_coding	1096.22	-0.0207021	0.0590938	0.0767386	0.783202
ENSG00000135318.12	NT5E	protein_coding	9.90985	0.0035527	0.0547049	0.0767593	0.783202
ENSG00000196743.9	GM2A	protein_coding	51227.5	-0.0164068	0.0573745	0.0769114	0.783245
ENSG00000273188.1	RP3-402G11.25	lncRNA	28.048	0.00732955	0.0551239	0.076914	0.783245
ENSG00000118503.15	TNFAIP3	protein_coding	2049.26	0.0159502	0.0573299	0.0769644	0.783245
ENSG00000127947.16	PTPN12	protein_coding	2912.76	0.0211701	0.0593656	0.0769937	0.783245
ENSG00000223459.6	TCAF1P1	unprocessed_pseudogene	8.72729	0.00498279	0.0548249	0.0769937	0.783245
ENSG00000100104.13	SRRD	protein_coding	257.753	-0.0290329	0.0633108	0.0770684	0.783536
ENSG00000169692.13	AGPAT2	protein_coding	2553.25	-0.0171023	0.0577016	0.0771976	0.783993
ENSG00000130203.10	APOE	protein_coding	124057	-0.0127663	0.0563176	0.0772444	0.783993
ENSG00000196151.11	WDSUB1	protein_coding	210.913	0.0159249	0.0572163	0.0772515	0.783993
ENSG00000278095.1	RP11-283G6.6	lncRNA	13.9772	0.00526131	0.0548304	0.0773312	0.784333
ENSG00000238260.1	RP11-46F15.2	lncRNA	19.8225	-0.00744332	0.0551638	0.0774205	0.784771
ENSG00000181938.14	GINS3	protein_coding	55.3841	0.0125254	0.0562561	0.0775037	0.785146
ENSG00000136875.13	PRPF4	protein_coding	533.935	0.0377363	0.0687451	0.0775552	0.7852
ENSG00000139053.3	PDE6H	protein_coding	5.60327	-0.005128	0.0548378	0.0776725	0.785647
ENSG00000119812.19	FAM98A	protein_coding	780.71	0.0546113	0.0757814	0.0776917	0.785647
ENSG00000175344.19	CHRNA7	protein_coding	14.337	0.0100253	0.0556871	0.0777688	0.785857
ENSG00000213995.12	NAXD	protein_coding	822.004	-0.030584	0.0641286	0.077814	0.785857
ENSG00000160917.15	CPSF4	protein_coding	676.075	-0.0264686	0.0618688	0.0779178	0.785857
ENSG00000072415.10	MPP5	protein_coding	283.841	0.0209647	0.0592004	0.0779341	0.785857
ENSG00000162599.17	NFIA	protein_coding	24.0968	0.0088022	0.0554122	0.0780081	0.785857
ENSG00000280387.1	RP5-1153D9.5	TEC	9.3049	-0.00644506	0.0550168	0.0780521	0.785857
ENSG00000108559.12	NUP88	protein_coding	349.212	0.0202062	0.0589281	0.0780586	0.785857
ENSG00000118513.19	MYB	protein_coding	5.73565	0.00337719	0.0546779	0.0780821	0.785857
ENSG00000197249.14	SERPINA1	protein_coding	3417.8	0.00626452	0.0549963	0.0782218	0.786798
ENSG00000171574.18	ZNF584	protein_coding	121.09	0.019347	0.0585448	0.0782704	0.786821
ENSG00000171159.5	C9orf16	protein_coding	2586.17	-0.0154853	0.0571437	0.0783695	0.786934
ENSG00000184838.15	PRR16	protein_coding	6.87599	0.0043732	0.0547608	0.0784551	0.786934
ENSG00000117394.24	SLC2A1	protein_coding	451.543	0.0121841	0.0561738	0.078492	0.786934
ENSG00000185885.17	IFITM1	protein_coding	17.7299	0.00699383	0.0550945	0.0785585	0.786934
ENSG00000148680.16	HTR7	protein_coding	18.839	0.00344779	0.0546931	0.0785591	0.786934
ENSG00000123360.12	PDE1B	protein_coding	1097.94	-0.00967591	0.0555789	0.0785592	0.786934
ENSG00000135249.8	RINT1	protein_coding	201.368	0.0190245	0.0583982	0.0786107	0.786986
ENSG00000263266.2	RPS7P1	processed_pseudogene	31.5109	0.00873441	0.0553755	0.0786825	0.787241
ENSG00000157456.8	CCNB2	protein_coding	79.0456	0.0170757	0.0576764	0.0787523	0.787306
ENSG00000232815.1	DUX4L50	unprocessed_pseudogene	55.1695	-0.0101335	0.0556338	0.0788348	0.787306
ENSG00000135929.9	CYP27A1	protein_coding	13240.7	-0.0163362	0.0573792	0.0788637	0.787306
ENSG00000101266.19	CSNK2A1	protein_coding	1903.61	0.0253807	0.0612913	0.0788741	0.787306
ENSG00000108474.17	PIGL	protein_coding	267.634	0.0171253	0.0577087	0.0791689	0.787612
ENSG00000115053.17	NCL	protein_coding	5075.14	0.0253271	0.0613529	0.079193	0.787612
ENSG00000104497.14	SNX16	protein_coding	168.067	-0.0110664	0.055881	0.0792093	0.787612
ENSG00000118961.15	LDAH	protein_coding	277.232	0.0221874	0.0597696	0.0792254	0.787612
ENSG00000145348.17	TBCK	protein_coding	233.906	0.0218867	0.0596434	0.0792555	0.787612
ENSG00000244038.11	DDOST	protein_coding	3230.83	0.0346407	0.0668186	0.07927	0.787612
ENSG00000119699.8	TGFB3	protein_coding	19.1373	0.00710968	0.0551097	0.0793096	0.787612
ENSG00000176148.16	TCP11L1	protein_coding	228.782	0.0168502	0.0575894	0.0793837	0.787612
ENSG00000135148.12	TRAFD1	protein_coding	773.74	-0.036005	0.067318	0.0793972	0.787612
ENSG00000240024.5	LINC00888	transcribed_unprocessed_pseudogene	224.883	0.0150201	0.0568757	0.079436	0.787612
ENSG00000260630.7	SNAI3-AS1	lncRNA	175.277	-0.0150146	0.0569464	0.0794577	0.787612
ENSG00000169740.14	ZNF32	protein_coding	238.168	-0.0183114	0.0581164	0.0794947	0.787612
ENSG00000004809.14	SLC22A16	protein_coding	197.021	-0.00723577	0.0551229	0.0795067	0.787612
ENSG00000117480.16	FAAH	protein_coding	133.41	-0.0104002	0.0557027	0.079619	0.788265
ENSG00000224992.2	RP11-295G24.5	lncRNA	5.79986	0.00395778	0.0547262	0.0797319	0.788924
ENSG00000072858.11	SIDT1	protein_coding	32.8698	0.007089	0.0550838	0.0797859	0.788999
ENSG00000141664.10	ZCCHC2	protein_coding	1699.16	-0.0265777	0.0616878	0.0799447	0.79011
ENSG00000104450.13	SPAG1	protein_coding	54.1273	-0.0116053	0.0559452	0.0800115	0.790162
ENSG00000129757.15	CDKN1C	protein_coding	79.8379	-0.00691146	0.0550819	0.0800522	0.790162
ENSG00000179941.9	BBS10	protein_coding	213.594	-0.0153421	0.0570492	0.0800893	0.790162
ENSG00000162493.17	PDPN	protein_coding	116.249	0.00417913	0.0547559	0.0803531	0.791124
ENSG00000276523.1	RP11-490B18.6	lncRNA	7.10931	0.000987473	0.054507	0.0803878	0.791124
ENSG00000177410.13	ZFAS1	lncRNA	392.328	0.0154804	0.0571373	0.0804101	0.791124
ENSG00000054598.9	FOXC1	protein_coding	6.22389	-0.00265431	0.05464	0.0804141	0.791124
ENSG00000172292.15	CERS6	protein_coding	401.207	0.0153311	0.0570614	0.0804824	0.791124
ENSG00000105248.16	YJU2	protein_coding	367.251	-0.0217034	0.059538	0.0804996	0.791124
ENSG00000165985.10	C1QL3	protein_coding	14.8288	0.00473319	0.0548037	0.0805125	0.791124
ENSG00000254595.1	CTD-2010I16.1	processed_pseudogene	8.34371	0.00600828	0.05496	0.0805613	0.791147
ENSG00000143891.17	GALM	protein_coding	1243.81	0.0117911	0.0560535	0.0807859	0.792085
ENSG00000109689.19	STIM2	protein_coding	540.844	-0.0175877	0.0577743	0.0808085	0.792085
ENSG00000130396.21	AFDN	protein_coding	790.077	0.0098581	0.0556012	0.080816	0.792085
ENSG00000264577.1	AC010761.8	lncRNA	27.8191	0.00924126	0.0555047	0.080843	0.792085
ENSG00000117877.11	POLR1G	protein_coding	38.5988	0.0145629	0.0568598	0.0810056	0.792893
ENSG00000130653.16	PNPLA7	protein_coding	1109.78	-0.0118463	0.0560509	0.0810188	0.792893
ENSG00000149480.7	MTA2	protein_coding	1333.89	0.0383888	0.069046	0.0812204	0.793096
ENSG00000196659.10	TTC30B	protein_coding	41.3648	0.0143353	0.0568106	0.0812301	0.793096
ENSG00000276337.1	RP11-106D4.2	lncRNA	12.994	-0.00609566	0.0549573	0.0812363	0.793096
ENSG00000163517.15	HDAC11	protein_coding	171.203	-0.0171182	0.0576709	0.08129	0.793096
ENSG00000159761.15	C16orf86	protein_coding	79.6209	-0.0106745	0.0557488	0.0813189	0.793096
ENSG00000126790.12	L3HYPDH	protein_coding	184.38	0.0174437	0.0578132	0.0813192	0.793096
ENSG00000154146.13	NRGN	protein_coding	899.952	-0.0133983	0.056459	0.0814706	0.793494
ENSG00000077684.16	JADE1	protein_coding	208.053	0.0206407	0.0590973	0.0814815	0.793494
ENSG00000155530.3	LRGUK	protein_coding	54.3976	-0.0043117	0.054744	0.0815001	0.793494
ENSG00000130517.14	PGPEP1	protein_coding	1626.7	-0.0280036	0.0626595	0.0815789	0.793647
ENSG00000151725.12	CENPU	protein_coding	69.8823	0.0119922	0.056108	0.081609	0.793647
ENSG00000154277.13	UCHL1	protein_coding	3927.09	-0.009973	0.055618	0.0817144	0.79373
ENSG00000133315.12	MACROD1	protein_coding	157.696	-0.0110034	0.0558697	0.0817156	0.79373
ENSG00000150753.12	CCT5	protein_coding	2080.32	0.0267899	0.0620928	0.0818387	0.79373
ENSG00000154781.16	CCDC174	protein_coding	338.681	0.0286266	0.0629231	0.0818862	0.79373
ENSG00000127080.10	IPPK	protein_coding	88.6888	0.0128726	0.0563272	0.0819368	0.79373
ENSG00000183647.11	ZNF530	protein_coding	58.9572	-0.0162405	0.0573287	0.0819812	0.79373
ENSG00000236308.1	RP11-316M21.7	lncRNA	7.809	0.00627479	0.0549545	0.0820229	0.79373
ENSG00000004660.15	CAMKK1	protein_coding	555.673	-0.0245954	0.060837	0.0820294	0.79373
ENSG00000119638.14	NEK9	protein_coding	1477.5	-0.0301032	0.0636785	0.0820823	0.79373
ENSG00000101040.19	ZMYND8	protein_coding	759.813	0.0250468	0.061175	0.0821249	0.79373
ENSG00000164077.14	MON1A	protein_coding	216.189	-0.0301908	0.0638367	0.0821632	0.79373
ENSG00000172123.13	SLFN12	protein_coding	105.575	0.0116836	0.0560137	0.0821775	0.79373
ENSG00000189046.11	ALKBH2	protein_coding	64.3795	0.0154898	0.0571554	0.0823642	0.794299
ENSG00000203965.13	EFCAB7	protein_coding	25.4696	0.0111893	0.0559125	0.0823902	0.794299
ENSG00000256746.5	MADD-AS1	lncRNA	29.3634	0.0054397	0.0548593	0.0824212	0.794299
ENSG00000104687.14	GSR	protein_coding	3963.42	-0.0253231	0.0610753	0.0824233	0.794299
ENSG00000259954.1	IL21R-AS1	lncRNA	8.63157	0.00274103	0.0545947	0.0824831	0.79436
ENSG00000134697.13	GNL2	protein_coding	751.197	0.0253269	0.0612766	0.082523	0.79436
ENSG00000122507.21	BBS9	protein_coding	86.1844	0.0176221	0.0578552	0.0827059	0.794655
ENSG00000100731.16	PCNX1	protein_coding	1102.62	0.0212223	0.0593419	0.0828411	0.794655
ENSG00000147274.14	RBMX	protein_coding	1739.59	0.0250512	0.0611639	0.0828953	0.794655
ENSG00000090565.17	RAB11FIP3	protein_coding	436.256	-0.0166378	0.0574773	0.0829293	0.794655
ENSG00000103257.9	SLC7A5	protein_coding	1576.13	0.0114269	0.0559601	0.0829357	0.794655
ENSG00000145113.22	MUC4	protein_coding	35.6946	-0.00506886	0.0548595	0.0829478	0.794655
ENSG00000143870.13	PDIA6	protein_coding	2954.92	0.0235562	0.0604583	0.0830239	0.794655
ENSG00000142556.19	ZNF614	protein_coding	82.7689	0.0169136	0.0575832	0.0830519	0.794655
ENSG00000142207.7	URB1	protein_coding	311.463	0.0128289	0.0563281	0.0830987	0.794655
ENSG00000287601.1	RP11-11N7.6	lncRNA	5.65954	-0.00303044	0.0546599	0.08311	0.794655
ENSG00000254694.1	RP11-50B3.4	lncRNA	5.87554	-0.00389727	0.0547256	0.0831143	0.794655
ENSG00000204584.1	RP11-304F15.3	lncRNA	25.4788	-0.00943754	0.0555255	0.0831468	0.794655
ENSG00000140262.18	TCF12	protein_coding	864.671	0.0198495	0.0587075	0.0831611	0.794655
ENSG00000223745.8	CCDC18-AS1	lncRNA	809.378	-0.0142234	0.0566729	0.083233	0.794763
ENSG00000005249.13	PRKAR2B	protein_coding	232.151	0.00918115	0.0554325	0.0832658	0.794763
ENSG00000260233.3	ZNRD2-AS1	lncRNA	30.5596	-0.0088845	0.0554002	0.0833455	0.795078
ENSG00000158290.19	CUL4B	protein_coding	629.563	0.0252391	0.0611763	0.0834492	0.795209
ENSG00000139637.14	MYG1	protein_coding	9.69049	0.00452238	0.0547528	0.0835277	0.795209
ENSG00000004478.8	FKBP4	protein_coding	1352.74	0.0169234	0.0576177	0.083587	0.795209
ENSG00000171503.13	ETFDH	protein_coding	418.243	-0.0217631	0.0594907	0.0835886	0.795209
ENSG00000184500.16	PROS1	protein_coding	374.369	-0.0109938	0.0558505	0.0836062	0.795209
ENSG00000176658.17	MYO1D	protein_coding	1392.94	0.0122102	0.0561299	0.0836728	0.795209
ENSG00000115211.16	EIF2B4	protein_coding	648.87	0.0376878	0.0682452	0.0836865	0.795209
ENSG00000071794.16	HLTF	protein_coding	80.5711	0.0125785	0.056259	0.0839582	0.797345
ENSG00000227536.1	SOCS5P4	processed_pseudogene	6.71854	-0.00584499	0.0549278	0.0840121	0.797412
ENSG00000116667.15	C1orf21	protein_coding	255.094	0.011263	0.0559506	0.0840594	0.797416
ENSG00000179598.6	PLD6	protein_coding	57.5119	0.0128811	0.0563353	0.0841422	0.797665
ENSG00000267152.1	CTD-2528L19.6	lncRNA	8.76341	-0.00607775	0.0549513	0.0841794	0.797665
ENSG00000132003.9	ZSWIM4	protein_coding	92.9627	0.00847812	0.0553419	0.0843385	0.798089
ENSG00000164933.12	SLC25A32	protein_coding	5.27393	0.0046689	0.0547966	0.0843486	0.798089
ENSG00000273363.1	RP11-285G1.14	lncRNA	9.86469	-0.00557488	0.0548885	0.084365	0.798089
ENSG00000090006.18	LTBP4	protein_coding	382.609	0.0125337	0.0562916	0.0844927	0.798819
ENSG00000156469.9	MTERF3	protein_coding	207.947	0.02761	0.0624305	0.0845737	0.798819
ENSG00000100106.22	TRIOBP	protein_coding	1766.24	-0.0305918	0.0638669	0.0845831	0.798819
ENSG00000237973.1	MTCO1P12	unprocessed_pseudogene	1589.74	0.0109713	0.0558576	0.0846675	0.798843
ENSG00000276851.1	RP5-875H18.9	lncRNA	7.95212	-0.00445392	0.0547778	0.0846795	0.798843
ENSG00000136161.13	RCBTB2	protein_coding	3155.25	-0.0107168	0.0557625	0.0847565	0.799122
ENSG00000142731.11	PLK4	protein_coding	30.4484	0.00691892	0.055034	0.0848418	0.799122
ENSG00000167077.13	MEI1	protein_coding	346.724	0.0135362	0.0565131	0.08485	0.799122
ENSG00000185900.11	POMK	protein_coding	381.741	0.0205037	0.0589898	0.0850329	0.799319
ENSG00000177191.2	B3GNT8	protein_coding	49.0072	-0.00882437	0.0553972	0.0850536	0.799319
ENSG00000173372.17	C1QA	protein_coding	5259.77	0.00526973	0.0548678	0.0850972	0.799319
ENSG00000260219.2	CD2BP2-DT	lncRNA	305.312	-0.0112971	0.0558503	0.0851531	0.799319
ENSG00000178199.14	ZC3H12D	protein_coding	65.5528	0.00773735	0.0552047	0.0852421	0.799319
ENSG00000051341.15	POLQ	protein_coding	39.4176	0.00750738	0.0551358	0.0852519	0.799319
ENSG00000164070.12	HSPA4L	protein_coding	33.2958	-0.00542323	0.054878	0.0852686	0.799319
ENSG00000188322.8	SBK1	protein_coding	10.131	-0.00140071	0.0545868	0.0853065	0.799319
ENSG00000226200.7	SGMS1-AS1	lncRNA	59.1516	-0.0132989	0.0563899	0.0853477	0.799319
ENSG00000088367.23	EPB41L1	protein_coding	972.349	-0.0091535	0.0554561	0.0854333	0.799319
ENSG00000107798.18	LIPA	protein_coding	74591	-0.0123367	0.0561233	0.0854642	0.799319
ENSG00000106772.18	PRUNE2	protein_coding	32.5681	-0.00290995	0.0546574	0.0855093	0.799319
ENSG00000164440.15	TXLNB	protein_coding	182.957	0.00903875	0.0554433	0.0855293	0.799319
ENSG00000166526.18	ZNF3	protein_coding	261.519	0.0214052	0.0593318	0.0856192	0.799319
ENSG00000083520.15	DIS3	protein_coding	659.472	0.0272458	0.0621238	0.0856445	0.799319
ENSG00000033627.17	ATP6V0A1	protein_coding	4667.87	-0.0259266	0.0613835	0.0856831	0.799319
ENSG00000245149.4	RNF139-AS1	lncRNA	36.1983	0.0075517	0.0551333	0.085701	0.799319
ENSG00000277734.8	TRAC	TR_C_gene	27.4266	0.00753131	0.0551751	0.0857168	0.799319
ENSG00000134109.11	EDEM1	protein_coding	1964	0.0187808	0.0581874	0.0857962	0.79962
ENSG00000196628.20	TCF4	protein_coding	298.977	0.00560786	0.0548935	0.0858591	0.799769
ENSG00000167202.12	TBC1D2B	protein_coding	3031.77	-0.0205604	0.0589359	0.0859661	0.800327
ENSG00000183520.12	UTP11	protein_coding	481.759	0.0246681	0.060783	0.086058	0.800529
ENSG00000167380.17	ZNF226	protein_coding	248.132	0.0345752	0.0663883	0.0860819	0.800529
ENSG00000205045.11	SLFN12L	protein_coding	12.4996	-0.00344917	0.0546921	0.0862977	0.802097
ENSG00000269688.1	AC008982.2	lncRNA	18.7784	0.00947715	0.0555446	0.0864096	0.802699
ENSG00000147162.14	OGT	protein_coding	3951.31	0.0218591	0.0596203	0.086743	0.803874
ENSG00000121933.19	TMIGD3	protein_coding	14.851	0.00542922	0.054858	0.0867562	0.803874
ENSG00000197024.9	ZNF398	protein_coding	289.665	0.031649	0.0646433	0.0867863	0.803874
ENSG00000108654.16	DDX5	protein_coding	11707.8	0.0290954	0.0632144	0.0868122	0.803874
ENSG00000164074.16	ABHD18	protein_coding	235.128	0.0232324	0.0601497	0.0868263	0.803874
ENSG00000158042.9	MRPL17	protein_coding	584.419	0.0179201	0.0579445	0.0868809	0.803874
ENSG00000064763.11	FAR2	protein_coding	94.8638	0.00840168	0.0553329	0.0869569	0.803874
ENSG00000134183.13	GNAT2	protein_coding	6.11127	0.00499686	0.0548186	0.0870082	0.803874
ENSG00000196236.13	XPNPEP3	protein_coding	244.541	0.0197856	0.0585928	0.0870169	0.803874
ENSG00000279348.1	RP11-566E18.1	TEC	14.1394	-0.00645563	0.0549842	0.0870319	0.803874
ENSG00000234699.1	RP11-225H22.4	lncRNA	9.1853	-0.00397324	0.0547067	0.0870709	0.803874
ENSG00000197180.2	CH17-340M24.3	lncRNA	364.582	-0.0124963	0.0562033	0.0871382	0.803874
ENSG00000102796.12	DHRS12	protein_coding	77.6777	-0.0151831	0.0569724	0.0871615	0.803874
ENSG00000115020.17	PIKFYVE	protein_coding	952.741	0.0184755	0.0581317	0.0871978	0.803874
ENSG00000166508.18	MCM7	protein_coding	579.597	0.0181015	0.0580164	0.0874222	0.805247
ENSG00000054654.19	SYNE2	protein_coding	20.1619	0.00588243	0.0549291	0.0874415	0.805247
ENSG00000105722.10	ERF	protein_coding	572.28	0.0201313	0.0588606	0.0876109	0.806371
ENSG00000103051.20	COG4	protein_coding	1181.99	-0.0336501	0.0655057	0.087815	0.807249
ENSG00000049245.13	VAMP3	protein_coding	3290.07	-0.0215417	0.0593471	0.0878738	0.807249
ENSG00000184634.16	MED12	protein_coding	913.279	0.0260756	0.0614962	0.0879164	0.807249
ENSG00000160211.19	G6PD	protein_coding	8030.57	-0.0189165	0.0582296	0.0879296	0.807249
ENSG00000180182.11	MED14	protein_coding	530.45	0.015831	0.0571728	0.0880557	0.807249
ENSG00000136059.15	VILL	protein_coding	120.322	-0.0122294	0.0560859	0.0880813	0.807249
ENSG00000119509.13	INVS	protein_coding	165.514	0.0211219	0.0592112	0.0881051	0.807249
ENSG00000135108.15	FBXO21	protein_coding	326.717	0.0275809	0.0623072	0.0881189	0.807249
ENSG00000171045.16	TSNARE1	protein_coding	281.517	-0.0219709	0.0594563	0.0881717	0.807249
ENSG00000172269.20	DPAGT1	protein_coding	845.958	0.0215524	0.0594047	0.088213	0.807249
ENSG00000198680.6	TUSC1	protein_coding	213.599	-0.0102614	0.0556891	0.0882284	0.807249
ENSG00000125650.4	PSPN	protein_coding	75.8895	-0.0101514	0.0556737	0.0882987	0.807458
ENSG00000089163.4	SIRT4	protein_coding	15.6981	-0.00837713	0.0553092	0.0883494	0.807488
ENSG00000235863.4	B3GALT4	protein_coding	369.949	-0.0158784	0.0571877	0.0884851	0.808293
ENSG00000178150.10	ZNF114	protein_coding	5.64012	0.00341734	0.0546824	0.0889272	0.808574
ENSG00000048392.12	RRM2B	protein_coding	2257.33	-0.0132906	0.0564	0.0889698	0.808574
ENSG00000111961.18	SASH1	protein_coding	279.025	0.0107299	0.0557869	0.0889758	0.808574
ENSG00000110987.9	BCL7A	protein_coding	148.56	-0.0107973	0.0557635	0.0890239	0.808574
ENSG00000038358.15	EDC4	protein_coding	767.818	0.0212454	0.0592588	0.0890289	0.808574
ENSG00000102109.9	PCSK1N	protein_coding	19.016	-0.00458693	0.0547892	0.0890508	0.808574
ENSG00000121680.16	PEX16	protein_coding	527.357	-0.0160932	0.0572462	0.0891315	0.808574
ENSG00000101311.16	FERMT1	protein_coding	16.9323	0.00688489	0.0550436	0.0891681	0.808574
ENSG00000182310.15	SPACA6	protein_coding	44.6453	0.00736494	0.0551441	0.0891759	0.808574
ENSG00000171757.17	LRRC34	protein_coding	21.8032	0.00753394	0.055175	0.0892172	0.808574
ENSG00000167842.16	MIS12	protein_coding	324.525	0.0268233	0.0619095	0.0893155	0.808574
ENSG00000205339.10	IPO7	protein_coding	2285.94	0.0229686	0.0599973	0.0894065	0.808574
ENSG00000153147.6	SMARCA5	protein_coding	1078.68	0.0256025	0.0612394	0.0894159	0.808574
ENSG00000231010.1	RP6-109B7.2	lncRNA	8.19124	-0.00541848	0.0548764	0.0894532	0.808574
ENSG00000106537.8	TSPAN13	protein_coding	70.0985	0.00863308	0.0553484	0.0894894	0.808574
ENSG00000116704.8	SLC35D1	protein_coding	227.936	0.0223693	0.0597419	0.0895447	0.808574
ENSG00000167578.18	RAB4B	protein_coding	46.3924	0.0134818	0.0564823	0.0895687	0.808574
ENSG00000185267.10	CDNF	protein_coding	18.0442	-0.006428	0.0549997	0.08957	0.808574
ENSG00000041802.11	LSG1	protein_coding	680.724	-0.0244759	0.0606839	0.0895725	0.808574
ENSG00000144485.11	HES6	protein_coding	496.27	-0.00593598	0.0549414	0.0895833	0.808574
ENSG00000197635.11	DPP4	protein_coding	19.757	0.00424701	0.0547523	0.0896163	0.808574
ENSG00000266445.1	NARF-AS1	lncRNA	6.45933	0.0020527	0.0545182	0.0896182	0.808574
ENSG00000130270.16	ATP8B3	protein_coding	44.6316	0.00669359	0.0550287	0.0896392	0.808574
ENSG00000242247.11	ARFGAP3	protein_coding	1202.39	0.0183235	0.0580669	0.0897032	0.808574
ENSG00000246560.2	UBE2D3-AS1	lncRNA	11.7641	0.00783914	0.0551942	0.0897043	0.808574
ENSG00000015133.19	CCDC88C	protein_coding	439.458	-0.00950652	0.0554517	0.0897696	0.808658
ENSG00000131400.8	NAPSA	protein_coding	29.9977	-0.0101852	0.0556058	0.0898086	0.808658
ENSG00000069869.17	NEDD4	protein_coding	19.6172	0.00622738	0.0549766	0.0898708	0.80879
ENSG00000185187.13	SIGIRR	protein_coding	521.184	-0.0140975	0.0566496	0.0900003	0.809527
ENSG00000220008.3	LINGO3	protein_coding	48.5102	-0.00573772	0.0549065	0.0900885	0.809892
ENSG00000196284.17	SUPT3H	protein_coding	59.7713	-0.0127747	0.0562807	0.0901556	0.810067
ENSG00000170873.19	MTSS1	protein_coding	209.574	0.00762207	0.0551863	0.090226	0.810271
ENSG00000140519.14	RHCG	protein_coding	12.2786	-0.00475572	0.0548015	0.0903227	0.810321
ENSG00000235776.2	AC000089.3	processed_pseudogene	5.69195	0.00546985	0.0548654	0.0903687	0.810321
ENSG00000140743.8	CDR2	protein_coding	446.342	0.0230576	0.0600055	0.0903948	0.810321
ENSG00000237172.4	B3GNT9	protein_coding	53.1238	0.00869213	0.0553247	0.0906	0.810321
ENSG00000164764.11	SBSPON	protein_coding	6.73222	0.00559837	0.0548768	0.0906955	0.810321
ENSG00000239948.2	RN7SL368P	misc_RNA	12.8339	0.00792663	0.0552015	0.0907142	0.810321
ENSG00000197713.15	RPE	protein_coding	762.36	0.0303264	0.0636926	0.0907318	0.810321
ENSG00000272861.1	RP11-332H14.1	lncRNA	8.761	0.00531649	0.0548586	0.0907322	0.810321
ENSG00000147854.17	UHRF2	protein_coding	592.758	0.0275383	0.0622695	0.0907755	0.810321
ENSG00000011143.19	MKS1	protein_coding	165.953	0.0155931	0.0570626	0.0907795	0.810321
ENSG00000163412.13	EIF4E3	protein_coding	647.235	-0.0145622	0.0567745	0.0907993	0.810321
ENSG00000112742.10	TTK	protein_coding	14.4535	0.00697045	0.0550728	0.0908033	0.810321
ENSG00000136111.14	TBC1D4	protein_coding	709.079	0.0153391	0.056994	0.0908576	0.810325
ENSG00000157045.9	NTAN1	protein_coding	1229.01	-0.0190841	0.0583336	0.090899	0.810325
ENSG00000026751.17	SLAMF7	protein_coding	3720.59	-0.0115006	0.0559031	0.0909488	0.810345
ENSG00000258018.2	LINC02457	lncRNA	51.9792	-0.00405339	0.054714	0.091054	0.810778
ENSG00000279267.1	RP11-395L14.18	TEC	46.195	-0.0108345	0.0558083	0.0910928	0.810778
ENSG00000130821.17	SLC6A8	protein_coding	1041.17	-0.0135742	0.0564828	0.0912205	0.811097
ENSG00000141505.12	ASGR1	protein_coding	165.998	-0.012328	0.0561706	0.091224	0.811097
ENSG00000163794.6	UCN	protein_coding	91.6461	-0.00821166	0.0552603	0.0913532	0.811666
ENSG00000239521.9	CASTOR3	transcribed_unprocessed_pseudogene	72.274	-0.0128443	0.056291	0.0914275	0.811666
ENSG00000253200.1	RP11-582J16.5	lncRNA	25.0438	0.00601681	0.0549192	0.0914311	0.811666
ENSG00000280063.1	RP11-295D4.3	TEC	90.1122	0.00762467	0.0551589	0.0915719	0.812161
ENSG00000009413.16	REV3L	protein_coding	302.253	-0.0157809	0.0571356	0.0916698	0.812161
ENSG00000063438.20	AHRR	protein_coding	24.3712	-0.00400191	0.0547357	0.09177	0.812161
ENSG00000242732.4	RTL5	protein_coding	661.751	-0.0181887	0.0579951	0.0917867	0.812161
ENSG00000181751.10	MACIR	protein_coding	139.412	-0.0164813	0.0573858	0.0917922	0.812161
ENSG00000020633.19	RUNX3	protein_coding	841.545	-0.0160626	0.0571865	0.0918459	0.812161
ENSG00000251372.6	LINC00499	lncRNA	5.30428	-0.0044979	0.0547799	0.0919653	0.812161
ENSG00000179144.5	GIMAP7	protein_coding	53.22	0.00836895	0.0552963	0.0920252	0.812161
ENSG00000149809.17	TM7SF2	protein_coding	277.416	-0.0125762	0.0562212	0.0920578	0.812161
ENSG00000198855.7	FICD	protein_coding	252.51	0.0157359	0.0570782	0.0920909	0.812161
ENSG00000204851.7	PNMA8B	protein_coding	3.79338	-0.00297411	0.054659	0.0921176	0.812161
ENSG00000124299.15	PEPD	protein_coding	3830.6	-0.0220314	0.0595151	0.0921455	0.812161
ENSG00000273174.1	RP11-434H6.6	lncRNA	28.7378	-0.00653949	0.0550022	0.0921845	0.812161
ENSG00000100124.15	ANKRD54	protein_coding	315.44	0.0178382	0.0578639	0.0923034	0.812161
ENSG00000182487.12	NCF1B	transcribed_unprocessed_pseudogene	69.8527	-0.00533656	0.0548368	0.0923122	0.812161
ENSG00000236829.9	Z97634.3	transcribed_processed_pseudogene	31.344	-0.0079588	0.0552227	0.0923281	0.812161
ENSG00000103316.12	CRYM	protein_coding	16.8131	-0.00993615	0.0556058	0.0923703	0.812161
ENSG00000068137.15	PLEKHH3	protein_coding	70.2679	0.0109314	0.0557927	0.0923813	0.812161
ENSG00000163344.6	PMVK	protein_coding	757.073	-0.0206676	0.0589475	0.0923941	0.812161
ENSG00000115170.16	ACVR1	protein_coding	559.647	0.0201063	0.0587441	0.0925528	0.813136
ENSG00000234028.3	EIF2AK3-DT	lncRNA	8.55019	0.00528573	0.0548349	0.0926248	0.813291
ENSG00000146112.12	PPP1R18	protein_coding	3482.93	0.0351795	0.0662861	0.0927446	0.813291
ENSG00000145247.12	OCIAD2	protein_coding	19.5151	0.00596717	0.0549216	0.0928208	0.813291
ENSG00000182057.5	OGFRP1	lncRNA	62.8727	-0.0116793	0.0559861	0.0928378	0.813291
ENSG00000186765.12	FSCN2	protein_coding	11.2182	-0.00493466	0.0548121	0.0928911	0.813291
ENSG00000203739.4	PRDX6-AS1	lncRNA	37.4838	-0.0105108	0.0556696	0.0928979	0.813291
ENSG00000092964.18	DPYSL2	protein_coding	3842.2	0.0251542	0.0609959	0.0929052	0.813291
ENSG00000235109.8	ZSCAN31	protein_coding	28.2965	-0.00974262	0.0555675	0.0930629	0.813819
ENSG00000162892.16	IL24	protein_coding	15.306	0.00512243	0.0548321	0.0930668	0.813819
ENSG00000275494.1	RP11-266L9.8	lncRNA	7.01771	-0.00527361	0.0548512	0.093109	0.813819
ENSG00000196388.8	INCA1	protein_coding	54.2983	0.0124808	0.0561677	0.0932611	0.814468
ENSG00000271216.2	LINC01050	lncRNA	185.931	0.00393613	0.0547371	0.0933158	0.814468
ENSG00000130150.12	MOSPD2	protein_coding	863.216	-0.0191251	0.0582864	0.0933269	0.814468
ENSG00000262089.1	RP11-589P10.5	lncRNA	41.1282	-0.0126246	0.0562141	0.0934505	0.815128
ENSG00000171368.12	TPPP	protein_coding	10.6287	-0.00543938	0.0548687	0.0935243	0.815354
ENSG00000273271.1	AP000254.8	lncRNA	16.658	-0.00869339	0.0553526	0.0937396	0.816812
ENSG00000197965.12	MPZL1	protein_coding	960.368	0.0266532	0.0615883	0.0938156	0.817055
ENSG00000172301.11	COPRS	protein_coding	1285.14	-0.0170811	0.0575705	0.0938705	0.817115
ENSG00000187147.18	RNF220	protein_coding	1336.39	-0.0244443	0.0605627	0.093999	0.817422
ENSG00000236377.1	AC084809.3	lncRNA	49.207	0.00506292	0.0548354	0.0940182	0.817422
ENSG00000134698.11	AGO4	protein_coding	1246.54	-0.0235984	0.0601344	0.0940593	0.817422
ENSG00000213612.3	FAM220CP	processed_pseudogene	9.24499	-0.00267987	0.0546392	0.0941073	0.817422
ENSG00000281162.2	LINC01127	lncRNA	175.217	-0.00650863	0.0549691	0.0943523	0.817422
ENSG00000175048.17	ZDHHC14	protein_coding	147.812	0.0134132	0.0563674	0.0943531	0.817422
ENSG00000182580.3	EPHB3	protein_coding	9.50816	0.00298426	0.0546573	0.0944224	0.817422
ENSG00000172409.7	CLP1	protein_coding	312.34	-0.0262799	0.0613612	0.0944738	0.817422
ENSG00000237135.1	DDX10P1	processed_pseudogene	18.9443	0.00820697	0.0552547	0.094496	0.817422
ENSG00000147044.23	CASK	protein_coding	261.95	-0.0155691	0.05707	0.0945388	0.817422
ENSG00000131748.16	STARD3	protein_coding	1697.16	-0.0272821	0.0619186	0.0945545	0.817422
ENSG00000160408.16	ST6GALNAC6	protein_coding	37.4206	0.00491604	0.0548039	0.094614	0.817422
ENSG00000100150.20	DEPDC5	protein_coding	381.218	-0.0222359	0.0595404	0.094654	0.817422
ENSG00000275198.1	RP11-471B22.3	lncRNA	8.41877	-0.00493007	0.0548217	0.094691	0.817422
ENSG00000245848.3	CEBPA	protein_coding	3416.96	-0.0129549	0.0562872	0.0947738	0.817422
ENSG00000149260.18	CAPN5	protein_coding	384.469	-0.0149736	0.0568459	0.0948288	0.817422
ENSG00000167515.10	TRAPPC2L	protein_coding	1100.87	-0.0152069	0.0569476	0.0948325	0.817422
ENSG00000004961.15	HCCS	protein_coding	512.405	-0.036363	0.066505	0.0948476	0.817422
ENSG00000186272.13	ZNF17	protein_coding	61.1818	-0.011213	0.0558621	0.0948607	0.817422
ENSG00000264175.1	MIR3189	miRNA	7.23465	-0.0057285	0.0548599	0.0948668	0.817422
ENSG00000135905.20	DOCK10	protein_coding	1781.46	0.0115522	0.055969	0.0949861	0.817821
ENSG00000188460.4	ACTBP11	processed_pseudogene	7.55033	0.00616024	0.0549595	0.0950438	0.817821
ENSG00000259354.5	RP11-519G16.3	lncRNA	28.0852	0.0053275	0.0548274	0.0950794	0.817821
ENSG00000167874.7	TMEM88	protein_coding	43.4507	0.00517475	0.0548217	0.0951585	0.817821
ENSG00000198380.13	GFPT1	protein_coding	1415.69	0.012434	0.0561686	0.0952075	0.817821
ENSG00000163029.16	SMC6	protein_coding	459.192	0.0171793	0.057574	0.0952082	0.817821
ENSG00000225335.3	XXbac-B476C20.9	lncRNA	11.366	-0.00498229	0.0548257	0.0953387	0.817821
ENSG00000215030.5	RPL13P12	processed_pseudogene	71.0941	0.00959976	0.0555237	0.0955212	0.817821
ENSG00000140403.13	DNAJA4	protein_coding	336.726	0.0150288	0.0568705	0.0955718	0.817821
ENSG00000109920.13	FNBP4	protein_coding	1497.83	0.0204855	0.0588263	0.0955879	0.817821
ENSG00000163485.17	ADORA1	protein_coding	96.1291	-0.00504011	0.0548347	0.095615	0.817821
ENSG00000143740.15	SNAP47	protein_coding	384.653	-0.0227277	0.0597584	0.095649	0.817821
ENSG00000111725.11	PRKAB1	protein_coding	503.075	-0.0262388	0.0613603	0.095717	0.817821
ENSG00000105971.15	CAV2	protein_coding	13.7769	0.00527438	0.0548165	0.0957396	0.817821
ENSG00000198885.10	ITPRIPL1	protein_coding	72.1255	-0.00715968	0.0550732	0.0957417	0.817821
ENSG00000184445.12	KNTC1	protein_coding	272.401	0.0204233	0.0588695	0.0957433	0.817821
ENSG00000115350.12	POLE4	protein_coding	614.485	-0.0156893	0.0571012	0.095816	0.817821
ENSG00000173473.11	SMARCC1	protein_coding	1018.75	0.032625	0.0647314	0.095852	0.817821
ENSG00000239569.3	KMT2E-AS1	lncRNA	29.5398	-0.00858504	0.0553136	0.0958765	0.817821
ENSG00000154309.9	DISP1	protein_coding	138.857	0.0149869	0.0568879	0.0958797	0.817821
ENSG00000111445.14	RFC5	protein_coding	114.866	0.0201356	0.0586858	0.0960215	0.817821
[truncated: 15,014 more rows]

## Sheet: Table S14
## Differentially expressed genes
# Comparison: NHD vs carrier (Tdel)
# Treatment: myelin
# Covariate: APOE epsilon genotype
gene_id	gene_name	gene_type	baseMean	log2FoldChange	lfcSE	pvalue	padj
ENSG00000011600.12	TYROBP	protein_coding	7855.11	-12.5256	1.00934	2.36224e-33	3.841e-29
ENSG00000276168.1	RN7SL1	misc_RNA	820.78	3.25441	0.460291	6.24073e-14	5.07371e-10
ENSG00000170160.17	CCDC144A	protein_coding	24.8719	0.00230714	0.110789	2.84617e-10	1.54262e-06
ENSG00000107796.13	ACTA2	protein_coding	478.226	-1.10966	0.21603	1.06832e-08	4.34271e-05
ENSG00000089597.18	GANAB	protein_coding	2985.7	0.741183	0.149842	4.8864e-08	0.000143427
ENSG00000087245.13	MMP2	protein_coding	164.691	3.23191	0.676297	5.29252e-08	0.000143427
ENSG00000137462.9	TLR2	protein_coding	455.199	1.36885	0.292814	1.47411e-07	0.000340324
ENSG00000198842.10	STYXL2	protein_coding	48.4981	-0.0584937	0.135558	1.67441e-07	0.000340324
ENSG00000177575.13	CD163	protein_coding	2403.19	3.13034	0.671564	2.3969e-07	0.00043304
ENSG00000109099.16	PMP22	protein_coding	270.185	1.66012	0.380474	7.52117e-07	0.00122294
ENSG00000260219.2	CD2BP2-DT	lncRNA	369.638	-0.818847	0.193047	8.55535e-07	0.00126464
ENSG00000171611.10	PTCRA	protein_coding	242.369	-1.46565	0.352274	1.08373e-06	0.00145293
ENSG00000071073.13	MGAT4A	protein_coding	710.462	1.21121	0.284895	1.16163e-06	0.00145293
ENSG00000099250.18	NRP1	protein_coding	4823.61	1.06524	0.253584	1.4206e-06	0.00160642
ENSG00000161544.10	CYGB	protein_coding	553.221	-2.01692	0.495271	1.56044e-06	0.00160642
ENSG00000127838.14	PNKD	protein_coding	3650.96	-0.575101	0.139095	1.58073e-06	0.00160642
ENSG00000185022.12	MAFF	protein_coding	3604.67	-0.85456	0.21958	2.53336e-06	0.00228913
ENSG00000187837.4	H1-2	protein_coding	279.247	-1.09394	0.274833	2.6019e-06	0.00228913
ENSG00000182287.15	AP1S2	protein_coding	1272.55	0.945197	0.233789	2.67487e-06	0.00228913
ENSG00000120885.22	CLU	protein_coding	1924.19	-0.071031	0.148476	3.16164e-06	0.00257041
ENSG00000100321.15	SYNGR1	protein_coding	2122.98	-1.00335	0.267488	5.54125e-06	0.00429051
ENSG00000269446.2	RP4-639J15.3	lncRNA	163.302	-2.66226	0.713804	7.10094e-06	0.00524824
ENSG00000115350.12	POLE4	protein_coding	794.178	-0.968246	0.262023	8.18188e-06	0.00576701
ENSG00000166224.17	SGPL1	protein_coding	1086.16	0.653572	0.174027	8.51219e-06	0.00576701
ENSG00000166793.13	YPEL4	protein_coding	973.252	-1.00661	0.281715	9.27659e-06	0.00603349
ENSG00000007264.15	MATK	protein_coding	10400.1	-0.981541	0.276855	1.10638e-05	0.00673155
ENSG00000172380.6	GNG12	protein_coding	70.1129	2.43683	0.675823	1.11778e-05	0.00673155
ENSG00000081189.16	MEF2C	protein_coding	95.5308	1.69674	0.464595	1.38603e-05	0.00797147
ENSG00000145107.16	TM4SF19	protein_coding	3462.3	-0.827944	0.236171	1.44347e-05	0.00797147
ENSG00000187764.12	SEMA4D	protein_coding	297.084	1.32475	0.367704	1.47075e-05	0.00797147
ENSG00000172818.10	OVOL1	protein_coding	220.325	-2.03114	0.626987	1.53588e-05	0.00805594
ENSG00000108688.11	CCL7	protein_coding	54.7999	2.85265	0.882672	1.65524e-05	0.00823261
ENSG00000229807.13	XIST	lncRNA	556.937	-0.00130758	0.110768	1.67082e-05	0.00823261
ENSG00000197903.8	H2BC12	protein_coding	736.58	-1.15966	0.337605	1.78354e-05	0.00852953
ENSG00000082397.18	EPB41L3	protein_coding	840.874	0.784096	0.225341	2.13842e-05	0.0099345
ENSG00000253931.1	RP11-909N17.2	lncRNA	231.21	-0.0607493	0.137124	2.34276e-05	0.0104886
ENSG00000167191.12	GPRC5B	protein_coding	35.489	2.71788	0.779982	2.3867e-05	0.0104886
ENSG00000162337.12	LRP5	protein_coding	310.682	-1.09743	0.33443	2.97177e-05	0.0124515
ENSG00000163071.11	SPATA18	protein_coding	1069.06	-1.1024	0.344837	2.98651e-05	0.0124515
ENSG00000196730.13	DAPK1	protein_coding	1447.09	0.783774	0.229212	3.15581e-05	0.0128284
ENSG00000157470.12	FAM81A	protein_coding	243.874	-0.116955	0.242703	3.5237e-05	0.0139745
ENSG00000146414.16	SHPRH	protein_coding	73.0095	0.0362637	0.118613	3.6712e-05	0.0142128
ENSG00000147650.12	LRP12	protein_coding	442.218	0.944407	0.292573	5.4488e-05	0.0206041
ENSG00000214212.9	C19orf38	protein_coding	1694.29	-1.56892	0.50788	5.78063e-05	0.0213621
ENSG00000276180.1	H4C9	protein_coding	301.244	-1.20307	0.39568	6.8612e-05	0.0247918
ENSG00000273213.4	H3-2	protein_coding	52.2292	0.0399988	0.120807	8.09527e-05	0.028615
ENSG00000186654.21	PRR5	protein_coding	610.131	-1.0789	0.368534	0.000107691	0.0365673
ENSG00000178821.13	TMEM52	protein_coding	92.9797	-1.19372	0.422026	0.000107948	0.0365673
ENSG00000079393.21	DUSP13	protein_coding	302.474	-1.59747	0.582732	0.000112568	0.0366769
ENSG00000129538.14	RNASE1	protein_coding	288.255	2.49562	0.819776	0.000112783	0.0366769
ENSG00000175164.16	ABO	protein_coding	9.9653	-0.00129495	0.110767	0.000117214	0.0373706
ENSG00000145936.9	KCNMB1	protein_coding	78.6167	1.61284	0.549159	0.000123462	0.0386056
ENSG00000213025.2	COX20P1	processed_pseudogene	9.91946	-0.00129956	0.110767	0.000125928	0.0386338
ENSG00000118985.16	ELL2	protein_coding	1455.14	0.819907	0.279149	0.000131691	0.0388898
ENSG00000177272.9	KCNA3	protein_coding	8.24642	0.0352517	0.119035	0.000133906	0.0388898
ENSG00000273820.2	USP27X	protein_coding	22.8777	0.040766	0.121227	0.000134775	0.0388898
ENSG00000157240.4	FZD1	protein_coding	166.867	1.39739	0.468363	0.00013633	0.0388898
ENSG00000075420.13	FNDC3B	protein_coding	1800.52	0.779001	0.269932	0.00016489	0.0462259
ENSG00000189058.9	APOD	protein_coding	156.697	-0.0452144	0.12471	0.000170169	0.0468976
ENSG00000158373.8	H2BC5	protein_coding	196.319	-0.133423	0.307043	0.000175868	0.0476604
ENSG00000131018.25	SYNE1	protein_coding	394.731	0.93592	0.326333	0.000188035	0.050122
ENSG00000134020.8	PEBP4	protein_coding	65.1754	-0.0388954	0.12084	0.000208249	0.054615
ENSG00000100628.12	ASB2	protein_coding	24.5121	-2.37974	0.836737	0.00021911	0.0559938
ENSG00000163069.13	SGCB	protein_coding	483.247	-1.21682	0.465459	0.000220394	0.0559938
ENSG00000165457.14	FOLR2	protein_coding	127.973	2.09733	0.733008	0.000233067	0.0583026
ENSG00000155265.11	GOLGA7B	protein_coding	2110.39	-1.12912	0.466915	0.000254269	0.0626427
ENSG00000162745.11	OLFML2B	protein_coding	131.965	1.94205	0.728574	0.000287114	0.0688012
ENSG00000167992.13	VWCE	protein_coding	1038.25	-0.0649334	0.140661	0.000290899	0.0688012
ENSG00000076356.7	PLXNA2	protein_coding	663.484	-1.03216	0.401031	0.000291961	0.0688012
ENSG00000108262.16	GIT1	protein_coding	2000.33	-0.503059	0.18752	0.000301274	0.0699817
ENSG00000167749.11	KLK4	protein_coding	76.0987	-0.0490942	0.127193	0.000311354	0.0713044
ENSG00000161091.14	MFSD12	protein_coding	20234.9	-0.716231	0.280684	0.000333952	0.0754175
ENSG00000067842.18	ATP2B3	protein_coding	75.066	-0.0243378	0.114673	0.000358441	0.0772064
ENSG00000138821.14	SLC39A8	protein_coding	496.6	1.6141	0.63974	0.000366651	0.0772064
ENSG00000128342.5	LIF	protein_coding	32.998	-0.0773381	0.154683	0.000366709	0.0772064
ENSG00000143850.16	PLEKHA6	protein_coding	65.218	-0.060471	0.13589	0.000367121	0.0772064
ENSG00000197629.6	MPEG1	protein_coding	302.155	1.65478	0.682397	0.000369598	0.0772064
ENSG00000148082.10	SHC3	protein_coding	24.3949	0.0377743	0.120268	0.000371357	0.0772064
ENSG00000119630.14	PGF	protein_coding	154.386	-0.768655	0.313253	0.000375111	0.0772064
ENSG00000008853.17	RHOBTB2	protein_coding	1657.55	-0.970104	0.424044	0.000382039	0.0775967
ENSG00000188933.16	USP32P1	transcribed_unprocessed_pseudogene	19.4539	0.0178942	0.112875	0.000386552	0.0775967
ENSG00000155659.15	VSIG4	protein_coding	29.5555	2.83181	1.08388	0.000419314	0.0826872
ENSG00000173535.15	TNFRSF10C	protein_coding	112.41	-1.07456	0.479406	0.000422081	0.0826872
ENSG00000137845.15	ADAM10	protein_coding	1653.32	0.64877	0.250197	0.000430216	0.0832775
ENSG00000196405.13	EVL	protein_coding	15172.1	-0.653539	0.265817	0.000437512	0.0836935
ENSG00000019169.11	MARCO	protein_coding	677.207	0.065581	0.14124	0.000477217	0.0902273
ENSG00000225511.7	LINC00475	transcribed_unprocessed_pseudogene	61.5504	-1.57339	0.744774	0.000500291	0.0935027
ENSG00000008382.16	MPND	protein_coding	1191.09	-0.538838	0.216237	0.000534867	0.0988288
ENSG00000120437.9	ACAT2	protein_coding	1988.73	-0.956284	0.443329	0.000595958	0.10888
ENSG00000180015.12	RP11-756P10.3	processed_pseudogene	9.55239	-0.00128996	0.110767	0.000616092	0.111307
ENSG00000130021.15	PUDP	protein_coding	410.919	-0.897017	0.392329	0.000651354	0.116385
ENSG00000116406.19	EDEM3	protein_coding	729.346	0.571	0.237972	0.000675164	0.119328
ENSG00000151835.17	SACS	protein_coding	328.446	0.910435	0.383186	0.000684853	0.119739
ENSG00000153823.19	PID1	protein_coding	14.5853	0.0246726	0.114809	0.000692822	0.119844
ENSG00000157978.12	LDLRAP1	protein_coding	3066.47	-0.566802	0.246283	0.000716984	0.122717
ENSG00000099797.15	TECR	protein_coding	3707.39	-0.679176	0.301679	0.000726442	0.122893
ENSG00000111961.18	SASH1	protein_coding	245.663	0.185093		0.000733123	0.122893
ENSG00000254703.2	SENCR	lncRNA	79.9926	-0.985532	0.454946	0.000754151	0.125128
ENSG00000174705.13	SH3PXD2B	protein_coding	1084.26	0.890049	0.412121	0.000771614	0.126732
ENSG00000119681.12	LTBP2	protein_coding	152.522	1.17208	0.507805	0.00080156	0.129958
ENSG00000260807.7	CEROX1	lncRNA	400.65	-1.19163	0.592936	0.000807241	0.129958
ENSG00000135924.17	DNAJB2	protein_coding	4395.96	-0.784416	0.377025	0.000817305	0.130105
ENSG00000125629.15	INSIG2	protein_coding	392.456	0.472356	0.19784	0.000824161	0.130105
ENSG00000130475.14	FCHO1	protein_coding	653.742	-0.614733	0.286088	0.000842796	0.130679
ENSG00000276600.5	RAB7B	protein_coding	4139.59	-0.763142	0.36672	0.00084712	0.130679
ENSG00000149257.16	SERPINH1	protein_coding	354.308	0.556291	0.234587	0.000852909	0.130679
ENSG00000110900.16	TSPAN11	protein_coding	38.2594	-0.0407049	0.121789	0.000863485	0.130679
ENSG00000111145.8	ELK3	protein_coding	94.7528	0.0976405	0.184973	0.000867979	0.130679
ENSG00000140545.15	MFGE8	protein_coding	498.062	-0.815394	0.381503	0.000884015	0.131872
ENSG00000177990.12	DPY19L2	protein_coding	27.8752	-2.23674	0.983886	0.000899708	0.132993
ENSG00000185909.15	KLHDC8B	protein_coding	838.422	0.897323	0.395932	0.000908405	0.133069
ENSG00000242516.2	LINC00960	lncRNA	5.54575	-0.020384	0.11347	0.000920723	0.133669
ENSG00000155011.9	DKK2	protein_coding	31.4638	0.0387065	0.120783	0.000951953	0.134331
ENSG00000204381.12	LAYN	protein_coding	170.196	-1.25566	0.689214	0.000953288	0.134331
ENSG00000116670.15	MAD2L2	protein_coding	811.024	-0.715772	0.341975	0.000953521	0.134331
ENSG00000125810.10	CD93	protein_coding	28.4749	0.0323401	0.11771	0.000960649	0.134331
ENSG00000078902.16	TOLLIP	protein_coding	3950.42	-0.472278	0.210046	0.000966587	0.134331
ENSG00000139318.8	DUSP6	protein_coding	465.139	1.44317	0.642013	0.000985375	0.135781
ENSG00000111674.9	ENO2	protein_coding	1002.86	-0.846424	0.445441	0.00100028	0.136677
ENSG00000130396.21	AFDN	protein_coding	551.936	0.0943952	0.178686	0.00102137	0.137372
ENSG00000170004.18	CHD3	protein_coding	603.944	1.00827	0.458229	0.00102227	0.137372
ENSG00000143554.14	SLC27A3	protein_coding	7301.75	-0.626104	0.308164	0.00103546	0.137393
ENSG00000227925.2	LINC01655	lncRNA	17.5943	-0.0439735	0.123666	0.00103932	0.137393
ENSG00000070731.11	ST6GALNAC2	protein_coding	109.915	-1.02039	0.525128	0.00109065	0.142466
ENSG00000165264.11	NDUFB6	protein_coding	1298.77	-0.480542	0.223657	0.00109522	0.142466
ENSG00000147894.17	C9orf72	protein_coding	463.728	0.829758	0.399314	0.00111711	0.143739
ENSG00000099785.11	MARCHF2	protein_coding	1683.21	-0.692344	0.333107	0.00112268	0.143739
ENSG00000145569.6	OTULINL	protein_coding	377.847	0.7132	0.331677	0.00123581	0.156545
ENSG00000170921.15	TANC2	protein_coding	343.511	0.884556	0.45194	0.00124196	0.156545
ENSG00000135047.16	CTSL	protein_coding	13794	0.735679	0.346245	0.00130083	0.160713
ENSG00000104447.13	TRPS1	protein_coding	285.988	0.71583	0.342716	0.00130375	0.160713
ENSG00000180573.10	H2AC6	protein_coding	724.076	-0.899962	0.488843	0.00131187	0.160713
ENSG00000167555.14	ZNF528	protein_coding	259.952	0.493599	0.227685	0.00132393	0.160713
ENSG00000173852.15	DPY19L1	protein_coding	332.715	0.633954	0.306781	0.00136681	0.160713
ENSG00000255135.4	RP11-111M22.3	lncRNA	33.6081	-1.11454	0.57676	0.0013732	0.160713
ENSG00000254093.9	PINX1	protein_coding	156.044	-0.680584	0.34867	0.00137355	0.160713
ENSG00000175470.20	PPP2R2D	protein_coding	758.276	-0.333677	0.143197	0.00137359	0.160713
ENSG00000147509.14	RGS20	protein_coding	298.42	-0.0697518	0.14429	0.00137446	0.160713
ENSG00000205414.1	RP11-401P9.6	lncRNA	22.5977	-1.84391	0.900331	0.00137964	0.160713
ENSG00000136997.21	MYC	protein_coding	194.911	0.865075	0.409473	0.00138375	0.160713
ENSG00000114439.19	BBX	protein_coding	257.794	0.551223	0.260028	0.00140288	0.161778
ENSG00000085265.11	FCN1	protein_coding	640.499	1.9176	0.86187	0.00152332	0.174431
ENSG00000111679.17	PTPN6	protein_coding	7256.61	-0.408657	0.198031	0.00156673	0.176862
ENSG00000171346.16	KRT15	protein_coding	8.64057	0.0326619	0.117785	0.00157709	0.176862
ENSG00000137474.22	MYO7A	protein_coding	87.1681	0.0697916	0.144853	0.00157718	0.176862
ENSG00000064961.19	HMG20B	protein_coding	5100.99	-0.613095	0.332234	0.00159622	0.177771
ENSG00000145675.15	PIK3R1	protein_coding	408.162	0.681424	0.33693	0.00161742	0.178471
ENSG00000165178.9	NCF1C	unprocessed_pseudogene	241.279	-0.039423	0.120845	0.00162446	0.178471
ENSG00000159023.22	EPB41	protein_coding	468.377	0.65763	0.348544	0.00167963	0.182113
ENSG00000258919.1	RP11-1029J19.4	lncRNA	136.717	-0.995806	0.608463	0.00168001	0.182113
ENSG00000102024.18	PLS3	protein_coding	60.2686	0.0571443	0.132975	0.00175381	0.188854
ENSG00000173327.8	MAP3K11	protein_coding	5163.3	-0.39672	0.192714	0.00188871	0.20045
ENSG00000139687.16	RB1	protein_coding	896.059	0.523196	0.260999	0.00189899	0.20045
ENSG00000121680.16	PEX16	protein_coding	602.312	-0.518765	0.272869	0.00190819	0.20045
ENSG00000108010.12	GLRX3	protein_coding	1729.17	-0.428225	0.216018	0.0019241	0.20045
ENSG00000142046.15	TMEM91	protein_coding	1870.76	-0.736327	0.435094	0.00193232	0.20045
ENSG00000170017.12	ALCAM	protein_coding	4647.89	0.475014	0.233425	0.00193547	0.20045
ENSG00000150961.15	SEC24D	protein_coding	1352.85	0.471965	0.235579	0.00197004	0.202637
ENSG00000254338.1	MAFA-AS1	lncRNA	98.8883	-0.0418755	0.1223	0.00198151	0.202637
ENSG00000188993.4	LRRC66	protein_coding	25.6676	-0.0430747	0.122908	0.00201561	0.204836
ENSG00000221990.5	EXOC3-AS1	lncRNA	54.3191	-0.107253	0.202396	0.00208525	0.210598
ENSG00000124762.14	CDKN1A	protein_coding	30114.7	-0.637928	0.407347	0.00215136	0.215932
ENSG00000101000.6	PROCR	protein_coding	159.387	1.24946	0.660889	0.00221417	0.220858
ENSG00000116729.14	WLS	protein_coding	352.225	0.0566283	0.132207	0.0022276	0.220858
ENSG00000122986.14	HVCN1	protein_coding	1491.91	-0.710883	0.45526	0.00234012	0.230608
ENSG00000197043.14	ANXA6	protein_coding	1605.82	0.737767	0.415077	0.00236144	0.231307
ENSG00000197858.11	GPAA1	protein_coding	2529.52	-0.433023	0.229291	0.00238623	0.232335
ENSG00000277117.5	CH507-9B2.1	protein_coding	179.005	-0.711266	0.416454	0.00244727	0.235741
ENSG00000180530.11	NRIP1	protein_coding	329.156	0.659781	0.378487	0.00245019	0.235741
ENSG00000002726.21	AOC1	protein_coding	122.985	-0.0265981	0.11535	0.0024734	0.236541
ENSG00000049089.15	COL9A2	protein_coding	1023.06	-0.567637	0.338818	0.00248761	0.236541
ENSG00000144481.17	TRPM8	protein_coding	8.41512	0.0255951	0.115001	0.0025516	0.241216
ENSG00000196704.14	AMZ2	protein_coding	1552.9	-0.433943	0.239604	0.00257144	0.241685
ENSG00000169738.8	DCXR	protein_coding	1317.6	-0.572466	0.341073	0.0025958	0.241773
ENSG00000100644.17	HIF1A	protein_coding	1129.07	0.504034	0.282574	0.00260211	0.241773
ENSG00000105520.10	PLPPR2	protein_coding	653.551	-0.510276	0.308366	0.00269265	0.248764
ENSG00000107338.10	SHB	protein_coding	459.32	-0.682959	0.443129	0.00272264	0.250114
ENSG00000205726.15	ITSN1	protein_coding	228.767	0.609015	0.348745	0.00277335	0.253341
ENSG00000274605.2	PCCA-DT	lncRNA	62.7096	-0.0744922	0.149098	0.00279492	0.253885
ENSG00000154122.14	ANKH	protein_coding	957.878	0.719755	0.451624	0.00281626	0.254268
ENSG00000278828.1	H3C10	protein_coding	48.7004	-0.0533378	0.129643	0.00283605	0.254268
ENSG00000286546.1	RP5-841K13.1	lncRNA	22.7464	-0.0273452	0.11561	0.00284605	0.254268
ENSG00000157510.14	AFAP1L1	protein_coding	830.26	-0.0621148	0.136768	0.00292647	0.260024
ENSG00000048140.18	TSPAN17	protein_coding	5645	-0.14477	0.311915	0.00297485	0.262887
ENSG00000165886.5	UBTD1	protein_coding	2677.07	-0.49162	0.304336	0.00300121	0.263782
ENSG00000144036.16	EXOC6B	protein_coding	137.276	0.596091	0.369828	0.00303366	0.2652
ENSG00000163947.12	ARHGEF3	protein_coding	1338.7	-0.48568	0.310194	0.00311854	0.269621
ENSG00000005249.13	PRKAR2B	protein_coding	102.395	0.110936	0.206925	0.00312657	0.269621
ENSG00000118965.16	WDR35	protein_coding	46.5749	0.819331	0.513908	0.00313397	0.269621
ENSG00000130158.14	DOCK6	protein_coding	337.194	-0.495182	0.31344	0.00317474	0.271691
ENSG00000186377.8	CYP4X1	protein_coding	13.9791	0.0482359	0.12608	0.00319979	0.272401
ENSG00000166428.14	PLD4	protein_coding	76.7111	-0.039744	0.121079	0.00322534	0.272494
ENSG00000149476.16	TKFC	protein_coding	404.035	-0.504539	0.335431	0.0032344	0.272494
ENSG00000118515.12	SGK1	protein_coding	8415.94	0.332995	0.168179	0.00325218	0.27258
ENSG00000161513.12	FDXR	protein_coding	881.909	-0.745771	0.580724	0.00329975	0.275148
ENSG00000278993.1	RP3-424M6.4	TEC	38.1399	0.0922085	0.173379	0.00336992	0.279566
ENSG00000171159.5	C9orf16	protein_coding	2684.32	-0.610438	0.431936	0.00340731	0.281233
ENSG00000163964.18	PIGX	protein_coding	624.363	-0.507841	0.351966	0.00347132	0.283482
ENSG00000151474.23	FRMD4A	protein_coding	664.838	0.607105	0.385772	0.00347838	0.283482
ENSG00000160211.19	G6PD	protein_coding	9640.3	-0.482483	0.317442	0.00348686	0.283482
ENSG00000174010.9	KLHL15	protein_coding	130.854	0.526366	0.344474	0.0035264	0.28527
ENSG00000100697.15	DICER1	protein_coding	1289.13	0.425495	0.249578	0.00357981	0.288145
ENSG00000115414.21	FN1	protein_coding	295.097	0.0279087	0.115826	0.0036056	0.288145
ENSG00000273619.1	RP5-908M14.9	lncRNA	20.5329	-0.0504307	0.127405	0.00363222	0.288145
ENSG00000179431.7	FJX1	protein_coding	49.4578	0.0793195	0.155013	0.00363811	0.288145
ENSG00000145907.16	G3BP1	protein_coding	2077.11	0.433405	0.257513	0.00365054	0.288145
ENSG00000159339.13	PADI4	protein_coding	285.155	-0.0300328	0.116522	0.00367285	0.288505
ENSG00000203760.9	CENPW	protein_coding	123.675	-0.677345	0.521394	0.00371681	0.290555
ENSG00000069966.19	GNB5	protein_coding	175.17	-0.577612	0.447135	0.00374646	0.291209
ENSG00000134516.18	DOCK2	protein_coding	1612.63	0.501461	0.303664	0.003761	0.291209
ENSG00000078403.17	MLLT10	protein_coding	406.436	0.481847	0.297603	0.00380734	0.292058
ENSG00000127603.31	MACF1	protein_coding	1984.27	0.447754	0.268047	0.0038079	0.292058
ENSG00000204271.13	SPIN3	protein_coding	73.3266	0.705051	0.526795	0.00383867	0.29283
ENSG00000171552.14	BCL2L1	protein_coding	3385.63	-0.381117	0.226075	0.00385398	0.29283
ENSG00000107719.9	PALD1	protein_coding	53.8624	0.0510239	0.127938	0.0038785	0.293323
ENSG00000100075.10	SLC25A1	protein_coding	1516.68	-0.461137	0.30305	0.00390728	0.294119
ENSG00000105401.9	CDC37	protein_coding	8580.55	-0.319398	0.172926	0.00394256	0.294119
ENSG00000120708.17	TGFBI	protein_coding	9842.38	1.10551	0.857874	0.00394329	0.294119
ENSG00000137478.15	FCHSD2	protein_coding	846.744	0.427866	0.2617	0.00401154	0.294675
ENSG00000226281.4	RP1-80N2.2	lncRNA	334.897	-0.699385	0.599059	0.00402021	0.294675
ENSG00000143774.17	GUK1	protein_coding	4367.38	-0.511762	0.372717	0.00403576	0.294675
ENSG00000167207.14	NOD2	protein_coding	67.9297	0.05545	0.131119	0.00403578	0.294675
ENSG00000022556.16	NLRP2	protein_coding	530.751	-0.662697	0.543575	0.00405168	0.294675
ENSG00000130592.17	LSP1	protein_coding	20661.4	-0.462643	0.311396	0.0040929	0.294675
ENSG00000185669.6	SNAI3	protein_coding	770.923	-0.565983	0.431265	0.00410779	0.294675
ENSG00000244405.8	ETV5	protein_coding	226.442	0.558506	0.370192	0.0041212	0.294675
ENSG00000075790.12	BCAP29	protein_coding	21.6481	-0.0514616	0.128063	0.00412537	0.294675
ENSG00000197381.17	ADARB1	protein_coding	929.271	-0.487502	0.343115	0.00413197	0.294675
ENSG00000109861.17	CTSC	protein_coding	4994.87	0.611891	0.423784	0.00422571	0.296507
ENSG00000114770.17	ABCC5	protein_coding	963.159	0.502876	0.32859	0.00423677	0.296507
ENSG00000230778.2	ANKRD63	protein_coding	340.015	-0.163628	0.390019	0.00426876	0.296507
ENSG00000140932.10	CMTM2	protein_coding	16.8307	-0.0449721	0.123794	0.00429099	0.296507
ENSG00000171224.9	FAM241B	protein_coding	22.0451	-0.0548818	0.130585	0.00431012	0.296507
ENSG00000221890.6	NPTXR	protein_coding	87.0952	-0.0631022	0.137354	0.00431225	0.296507
ENSG00000116824.5	CD2	protein_coding	33.0678	-0.0306194	0.116744	0.00431432	0.296507
ENSG00000110436.13	SLC1A2	protein_coding	44.4146	0.0513267	0.127935	0.00432384	0.296507
ENSG00000123685.9	BATF3	protein_coding	123.441	-0.0843176	0.160737	0.00438224	0.296507
ENSG00000223466.2	LINC01825	lncRNA	8.02151	-0.0167224	0.112536	0.00438313	0.296507
ENSG00000144426.19	NBEAL1	protein_coding	168.892	0.615933	0.490276	0.0043892	0.296507
ENSG00000149428.19	HYOU1	protein_coding	2846.02	0.556595	0.371945	0.00439848	0.296507
ENSG00000105197.11	TIMM50	protein_coding	1113.97	-0.341499	0.201592	0.00444473	0.296507
ENSG00000197852.12	INKA2	protein_coding	571.287	-0.467553	0.377987	0.00448281	0.296507
ENSG00000156017.13	CARNMT1	protein_coding	213.941	0.476849	0.321047	0.00449426	0.296507
ENSG00000121653.11	MAPK8IP1	protein_coding	38.1397	-0.0974006	0.180747	0.00449755	0.296507
ENSG00000185825.17	BCAP31	protein_coding	18749.3	-0.335382	0.196372	0.00449936	0.296507
ENSG00000277258.5	PCGF2	protein_coding	45.6544	0.0600735	0.134739	0.00451312	0.296507
ENSG00000271933.1	RP11-338I21.1	lncRNA	15.6295	0.0462507	0.12466	0.00452161	0.296507
ENSG00000054611.14	TBC1D22A	protein_coding	1127.48	-0.2941	0.158226	0.00454124	0.296507
ENSG00000196139.14	AKR1C3	protein_coding	239.289	1.0456	0.862091	0.00455084	0.296507
ENSG00000033867.16	SLC4A7	protein_coding	433.862	0.708634	0.609826	0.00455884	0.296507
ENSG00000129534.14	MIS18BP1	protein_coding	316.019	0.506968	0.362078	0.00459243	0.297502
ENSG00000106397.12	PLOD3	protein_coding	1841.95	0.421095	0.260146	0.00467118	0.301402
ENSG00000168172.9	HOOK3	protein_coding	1172.22	0.41291	0.271157	0.00480528	0.30883
ENSG00000054219.11	LY75	protein_coding	107.021	0.0629774	0.137171	0.00487031	0.311776
ENSG00000129244.9	ATP1B2	protein_coding	155.75	-0.0174756	0.112716	0.00489336	0.312024
ENSG00000105926.16	MPP6	protein_coding	41.2377	0.108394	0.200731	0.00498341	0.316525
ENSG00000158186.13	MRAS	protein_coding	4087.01	-0.392417	0.286896	0.00500958	0.316948
ENSG00000167074.15	TEF	protein_coding	346.208	0.51026	0.381844	0.005191	0.327154
ENSG00000197568.14	HHLA3	lncRNA	124.469	-0.107451	0.19858	0.00524346	0.329184
ENSG00000167705.12	RILP	protein_coding	1287.11	-0.375432	0.261038	0.00530999	0.332079
ENSG00000160097.20	FNDC5	protein_coding	42.5145	-0.0271121	0.115485	0.00535863	0.333837
ENSG00000157107.14	FCHO2	protein_coding	1368.65	0.477527	0.482358	0.00546278	0.339026
ENSG00000185361.9	TNFAIP8L1	protein_coding	989.355	-0.147754	0.3039	0.00557377	0.343771
ENSG00000177888.8	ZBTB41	protein_coding	215.295	0.528138	0.443794	0.00560051	0.343771
ENSG00000010610.10	CD4	protein_coding	2204.17	0.100766	0.185784	0.0056145	0.343771
ENSG00000157450.16	RNF111	protein_coding	572.655	0.461157	0.375601	0.00563371	0.343771
ENSG00000244486.9	SCARF2	protein_coding	23.3309	-0.0363846	0.119172	0.00564495	0.343771
ENSG00000238042.5	LINC02257	lncRNA	42.2389	-0.0440756	0.123215	0.00568267	0.344777
ENSG00000172935.9	MRGPRF	protein_coding	146.274	-0.0471436	0.125072	0.00575456	0.345925
ENSG00000037897.17	METTL1	protein_coding	766.108	-0.350564	0.243073	0.00576518	0.345925
ENSG00000124635.9	H2BC11	protein_coding	36.9858	-0.0638175	0.137547	0.00576835	0.345925
ENSG00000053372.5	MRTO4	protein_coding	2045.09	-0.429273	0.379823	0.00579333	0.345925
ENSG00000005513.10	SOX8	protein_coding	263.566	-0.0619445	0.13614	0.00580797	0.345925
ENSG00000091536.19	MYO15A	protein_coding	115.136	-0.0555747	0.130731	0.00586622	0.34812
ENSG00000214140.11	PRCD	protein_coding	74.6209	-0.0546424	0.13025	0.00594439	0.351475
ENSG00000238164.6	TNFRSF14-AS1	lncRNA	1002.24	-0.432868	0.50253	0.00598021	0.352173
ENSG00000171988.19	JMJD1C	protein_coding	636.204	0.58833	0.677163	0.00600576	0.352173
ENSG00000137177.20	KIF13A	protein_coding	796.708	0.395833	0.281185	0.00602117	0.352173
ENSG00000232485.3	RPL37A-DT	lncRNA	41.5017	-0.0778254	0.15205	0.00610985	0.356079
ENSG00000138606.19	SHF	protein_coding	41.339	-0.0515677	0.127936	0.00617346	0.356775
ENSG00000187017.17	ESPN	protein_coding	72.378	-0.0372824	0.119631	0.00620027	0.356775
ENSG00000260188.1	CTA-331P3.1	lncRNA	95.3695	-0.0585604	0.133194	0.00620609	0.356775
ENSG00000002587.10	HS3ST1	protein_coding	33.6418	0.0428388	0.122572	0.00622693	0.356775
ENSG00000162702.8	ZNF281	protein_coding	330.479	0.516423	0.488558	0.00623149	0.356775
ENSG00000173517.11	PEAK1	protein_coding	402.787	0.426582	0.36275	0.00629425	0.35737
ENSG00000132376.20	INPP5K	protein_coding	849.46	-0.389317	0.380208	0.0063088	0.35737
ENSG00000163823.4	CCR1	protein_coding	3706.48	0.484554	0.394454	0.00633585	0.35737
ENSG00000163453.11	IGFBP7	protein_coding	158.067	-0.0506042	0.127217	0.00634823	0.35737
ENSG00000228109.1	MELTF-AS1	lncRNA	22.7189	-0.0470942	0.125005	0.00636068	0.35737
ENSG00000171940.14	ZNF217	protein_coding	682.329	0.40118	0.289893	0.00637376	0.35737
ENSG00000168137.19	SETD5	protein_coding	980.772	0.355932	0.247908	0.00650925	0.362767
ENSG00000181350.12	LRRC75A	protein_coding	93.3403	-0.0669285	0.14026	0.00652425	0.362767
ENSG00000100228.14	RAB36	protein_coding	124.283	-0.0551946	0.130413	0.00654125	0.362767
ENSG00000149418.11	ST14	protein_coding	3704.51	-0.444369	0.646576	0.00657492	0.362767
ENSG00000132819.17	RBM38	protein_coding	1852.53	-0.298002		0.0066027	0.362767
ENSG00000144741.18	SLC25A26	protein_coding	398.123	-0.340727	0.240575	0.00660387	0.362767
ENSG00000080345.18	RIF1	protein_coding	515.967	0.34816	0.240772	0.00663708	0.363363
ENSG00000122591.13	FAM126A	protein_coding	172.367	0.143734	0.298061	0.00671294	0.365941
ENSG00000132879.14	FBXO44	protein_coding	412.824	-0.399374	0.486949	0.00672953	0.365941
ENSG00000198783.6	ZNF830	protein_coding	276.746	-0.374593	0.308301	0.00677617	0.365941
ENSG00000164543.7	STK17A	protein_coding	805.683	-0.41112	0.721226	0.00677704	0.365941
ENSG00000138448.12	ITGAV	protein_coding	1233.84	0.401349		0.0067967	0.365941
ENSG00000211445.12	GPX3	protein_coding	5919.98	-0.0928292	0.171336	0.00701542	0.367382
ENSG00000103227.19	LMF1	protein_coding	172.45	-0.434119	0.570482	0.00702288	0.367382
ENSG00000029363.17	BCLAF1	protein_coding	1176.92	0.274228	0.160855	0.00709325	0.367382
ENSG00000185504.17	FAAP100	protein_coding	1450.92	-0.354201	0.289012	0.00709572	0.367382
ENSG00000163293.12	NIPAL1	protein_coding	149.412	-0.0422218	0.121816	0.00711903	0.367382
ENSG00000107736.22	CDH23	protein_coding	1236.67	-0.0593451	0.133812	0.0071219	0.367382
ENSG00000178691.11	SUZ12	protein_coding	454.083	0.411409	0.458021	0.0071459	0.367382
ENSG00000164983.8	TMEM65	protein_coding	381.031	0.441021	0.376847	0.00716252	0.367382
ENSG00000273855.1	RP11-133K1.12	lncRNA	69.6294	-0.0659811	0.139508	0.00716887	0.367382
ENSG00000183092.17	BEGAIN	protein_coding	79.3735	-0.0417812	0.121849	0.00718254	0.367382
ENSG00000178467.18	P4HTM	protein_coding	718.681	-0.351611	0.296741	0.00719972	0.367382
ENSG00000117318.9	ID3	protein_coding	385.317	-0.0754651	0.149057	0.00722514	0.367382
ENSG00000170855.4	TRIAP1	protein_coding	748.788	-0.184619	0.552641	0.00725064	0.367382
ENSG00000139278.10	GLIPR1	protein_coding	1937.62	-0.115778	0.21135	0.00725596	0.367382
ENSG00000116898.12	MRPS15	protein_coding	1639.56	-0.407863	0.496421	0.00727128	0.367382
ENSG00000175294.6	CATSPER1	protein_coding	231.473	-0.0608538	0.134998	0.00727605	0.367382
ENSG00000239998.6	LILRA2	protein_coding	1282.4	-0.0810633	0.154285	0.00728086	0.367382
ENSG00000106546.14	AHR	protein_coding	525.384	0.346927	0.241303	0.00728876	0.367382
ENSG00000185442.13	FAM174B	protein_coding	44.4464	0.0513561	0.127896	0.00729109	0.367382
ENSG00000254401.2	LINC02752	lncRNA	16.9328	-0.0234806	0.114255	0.00731927	0.367382
ENSG00000071794.16	HLTF	protein_coding	74.8427	0.105031	0.192505	0.00732862	0.367382
ENSG00000178567.8	EPM2AIP1	protein_coding	352.164	0.427432	0.360568	0.00733218	0.367382
ENSG00000182197.13	EXT1	protein_coding	34.2276	0.0521779	0.128033	0.00734312	0.367382
ENSG00000232187.1	FTH1P7	processed_pseudogene	242.721	-0.0884885	0.165075	0.00744875	0.371524
ENSG00000173372.17	C1QA	protein_coding	4501.65	0.0613558	0.135582	0.0074739	0.371638
ENSG00000070961.16	ATP2B1	protein_coding	819.546	0.466707	0.536077	0.00755174	0.37395
ENSG00000105464.4	GRIN2D	protein_coding	58.5162	0.077278	0.151146	0.00758073	0.37395
ENSG00000196420.7	S100A5	protein_coding	19.3073	-0.0351463	0.118435	0.00758939	0.37395
ENSG00000101365.21	IDH3B	protein_coding	1582.64	-0.299125	0.206466	0.00773679	0.380061
ENSG00000102547.19	CAB39L	protein_coding	961.133	-0.128491	0.242684	0.00785734	0.38482
ENSG00000075218.19	GTSE1	protein_coding	13.8848	0.0437212	0.122824	0.00789601	0.384972
ENSG00000140479.18	PCSK6	protein_coding	414.412	0.093133	0.172483	0.00791578	0.384972
ENSG00000118193.12	KIF14	protein_coding	8.71776	0.0270978	0.115412	0.00793147	0.384972
ENSG00000107130.10	NCS1	protein_coding	2114.85	-0.305424	0.228325	0.00798841	0.386387
ENSG00000143167.12	GPA33	protein_coding	68.5436	-0.0467973	0.124664	0.00800815	0.386387
ENSG00000163888.4	CAMK2N2	protein_coding	10.4956	-0.0207431	0.113487	0.00809718	0.389527
ENSG00000139908.15	TSSK4	protein_coding	32.9868	0.0681417	0.141317	0.00819646	0.39314
ENSG00000270673.1	YTHDF3-DT	lncRNA	46.8019	-0.0578256	0.132058	0.00825226	0.394652
ENSG00000142347.19	MYO1F	protein_coding	7398.58	-0.339492	0.306009	0.00828889	0.395198
ENSG00000184675.11	AMER1	protein_coding	36.1055	0.0488867	0.125727	0.00831459	0.395198
ENSG00000271503.6	CCL5	protein_coding	108.618	0.0341395	0.117927	0.00834761	0.395198
ENSG00000196968.11	FUT11	protein_coding	335.163	0.383663	0.34091	0.00836088	0.395198
ENSG00000211455.8	STK38L	protein_coding	265.929	0.175332	0.444893	0.00839307	0.395569
ENSG00000174307.7	PHLDA3	protein_coding	7118.32	-0.336296	0.406351	0.00857198	0.401824
ENSG00000110844.14	PRPF40B	protein_coding	35.8772	0.0846874	0.160001	0.00862242	0.401824
ENSG00000262488.1	RP11-876N24.1	processed_pseudogene	15.7292	-0.0376982	0.119658	0.00862322	0.401824
ENSG00000127022.16	CANX	protein_coding	12483.6	0.386902	0.343145	0.00862463	0.401824
ENSG00000156170.13	NDUFAF6	protein_coding	308.4	-0.341673	0.454533	0.00865267	0.401978
ENSG00000247317.3	LY6E-DT	lncRNA	12.3021	-0.026859	0.115251	0.00869934	0.402654
ENSG00000109685.19	NSD2	protein_coding	839.835	0.363059	0.337334	0.00871674	0.402654
ENSG00000017260.20	ATP2C1	protein_coding	1968.66	0.412498	0.538891	0.0088161	0.40609
ENSG00000100503.26	NIN	protein_coding	1282.88	0.304586	0.220449	0.00884788	0.406403
ENSG00000147854.17	UHRF2	protein_coding	461.319	0.346821	0.294037	0.00890808	0.408002
ENSG00000145685.14	LHFPL2	protein_coding	4994.2	0.29417	0.199484	0.0089332	0.408002
ENSG00000277778.2	PGM5P2	transcribed_unprocessed_pseudogene	15.6665	0.0443513	0.123174	0.00897707	0.408002
ENSG00000171101.13	SIGLEC17P	transcribed_unprocessed_pseudogene	50.0415	-0.045434	0.123884	0.00898308	0.408002
ENSG00000117298.16	ECE1	protein_coding	737.736	-0.31146	0.607169	0.00909182	0.411346
ENSG00000137807.16	KIF23	protein_coding	94.9235	0.0574146	0.132237	0.00910729	0.411346
ENSG00000167987.11	VPS37C	protein_coding	1431.35	0.343979	0.281523	0.00918211	0.413577
ENSG00000106327.13	TFR2	protein_coding	17.185	0.0356353	0.118735	0.00939234	0.421877
ENSG00000100281.14	HMGXB4	protein_coding	193.93	0.345965	0.64656	0.00944597	0.422605
ENSG00000269713.7	NBPF9	protein_coding	200.207	0.415703	0.559793	0.0094887	0.422605
ENSG00000137942.18	FNBP1L	protein_coding	116.294	0.0770467	0.14914	0.00950795	0.422605
ENSG00000137871.21	ZNF280D	protein_coding	98.9625	0.210605	0.727163	0.00954346	0.422605
ENSG00000130449.6	ZSWIM6	protein_coding	439.691	0.350867	0.365248	0.00961649	0.422605
ENSG00000101230.6	ISM1	protein_coding	11.4573	-0.0133126	0.111862	0.00962402	0.422605
ENSG00000260193.1	LINC02846	lncRNA	122.472	-0.0363763	0.119107	0.00962799	0.422605
ENSG00000213619.11	NDUFS3	protein_coding	2380.22	-0.328021	0.387799	0.00963885	0.422605
ENSG00000136643.12	RPS6KC1	protein_coding	374.569	0.290027	0.208685	0.00964247	0.422605
ENSG00000165959.12	CLMN	protein_coding	491.399	0.326771	0.275554	0.0097704	0.425302
ENSG00000159714.12	ZDHHC1	protein_coding	115.776	-0.0834705	0.157838	0.00977616	0.425302
ENSG00000215283.3	HMGB3P24	processed_pseudogene	9.5087	-0.0181006	0.112845	0.00978246	0.425302
ENSG00000166503.9	HDGFL3	protein_coding	309.884	0.153285	0.317879	0.00986123	0.427583
ENSG00000011426.11	ANLN	protein_coding	24.0535	0.039823	0.120704	0.00997803	0.431497
ENSG00000005436.14	GCFC2	protein_coding	145.185	0.33787	0.592047	0.0100443	0.433212
ENSG00000095303.17	PTGS1	protein_coding	323.488	0.0845816	0.159419	0.0101525	0.435911
ENSG00000197372.10	ZNF675	protein_coding	101.23	0.280905	1.19668	0.0101605	0.435911
ENSG00000145908.13	ZNF300	protein_coding	26.8088	0.0537705	0.129022	0.0102198	0.4373
ENSG00000101752.12	MIB1	protein_coding	420.608	0.277051	0.193072	0.0103675	0.441032
ENSG00000119535.18	CSF3R	protein_coding	2975.84	-0.099576	0.180458	0.0103756	0.441032
ENSG00000228224.3	NACA4P	transcribed_processed_pseudogene	6.25992	-0.0217626	0.113762	0.0104137	0.441032
ENSG00000151718.16	WWC2	protein_coding	141.889	0.140662	0.272167	0.0104155	0.441032
ENSG00000094804.12	CDC6	protein_coding	38.9735	0.0393051	0.120365	0.0105055	0.443347
ENSG00000273321.1	RP11-621L6.3	lncRNA	14.9864	-0.0443985	0.123095	0.0105398	0.443347
ENSG00000185634.12	SHC4	protein_coding	30.8854	0.0223801	0.113858	0.010552	0.443347
ENSG00000059728.11	MXD1	protein_coding	723.687	0.117803	0.213671	0.010599	0.444177
ENSG00000109063.15	MYH3	protein_coding	89.2978	-0.0979369	0.17736	0.0107072	0.447554
ENSG00000100036.13	SLC35E4	protein_coding	296.59	-0.0535253	0.128787	0.0108793	0.450826
ENSG00000156976.17	EIF4A2	protein_coding	2865.17	0.292114	0.226134	0.0109048	0.450826
ENSG00000176533.13	GNG7	protein_coding	131.473	-0.0536205	0.128837	0.0109206	0.450826
ENSG00000055609.21	KMT2C	protein_coding	910.237	0.333624	0.384369	0.0109642	0.450826
ENSG00000152133.16	GPATCH11	protein_coding	323.117	0.332064	0.393457	0.0109968	0.450826
ENSG00000105655.19	ISYNA1	protein_coding	617.555	-0.0546843	0.129701	0.0110031	0.450826
ENSG00000239445.6	ST3GAL6-AS1	lncRNA	615.444	-0.0605127	0.133262	0.011034	0.450826
ENSG00000177791.12	MYOZ1	protein_coding	154.198	-0.0404279	0.120827	0.0110516	0.450826
ENSG00000230513.2	THAP7-AS1	lncRNA	20.8091	-0.0364092	0.11906	0.0110589	0.450826
ENSG00000256508.2	MRGPRF-AS1	lncRNA	45.1146	-0.0390503	0.120263	0.0111171	0.450826
ENSG00000282458.1	WASH5P	transcribed_processed_pseudogene	36.5473	0.0311758	0.116668	0.0111582	0.450826
ENSG00000076641.4	PAG1	protein_coding	606.536	0.250824	0.936753	0.011181	0.450826
ENSG00000092051.17	JPH4	protein_coding	84.0016	0.0705532	0.143327	0.0111867	0.450826
ENSG00000143333.7	RGS16	protein_coding	30.117	0.0245556	0.114325	0.011196	0.450826
ENSG00000117691.10	NENF	protein_coding	1375.35	-0.287137	0.508269	0.0112013	0.450826
ENSG00000152556.17	PFKM	protein_coding	187.234	0.0735727	0.146518	0.0113389	0.455236
ENSG00000278095.1	RP11-283G6.6	lncRNA	18.0574	-0.0364045	0.119031	0.0114021	0.456644
ENSG00000253729.8	PRKDC	protein_coding	1042.46	0.311337	0.281617	0.0115501	0.46085
ENSG00000185483.12	ROR1	protein_coding	68.9692	-0.0290917	0.116016	0.0116152	0.46085
ENSG00000286207.1	RP11-17G11.2	lncRNA	55.2132	0.072821	0.144776	0.0116199	0.46085
ENSG00000102893.16	PHKB	protein_coding	601.047	0.234937	0.148006	0.0116204	0.46085
ENSG00000245522.2	LINC02709	lncRNA	14.9995	-0.0365007	0.119068	0.01167	0.461691
ENSG00000136603.14	SKIL	protein_coding	342.953	0.189465	0.429622	0.0118457	0.463721
ENSG00000116285.13	ERRFI1	protein_coding	127.039	0.0901998	0.165775	0.0118573	0.463721
ENSG00000155304.6	HSPA13	protein_coding	543.895	0.287655	0.545419	0.0118758	0.463721
ENSG00000122966.17	CIT	protein_coding	16.2795	0.0462923	0.124262	0.0118792	0.463721
ENSG00000115525.18	ST3GAL5	protein_coding	2122.39	-0.273019	0.351578	0.0118848	0.463721
ENSG00000127920.6	GNG11	protein_coding	14.4481	0.0272155	0.115386	0.0118992	0.463721
ENSG00000006327.14	TNFRSF12A	protein_coding	1161.94	-0.143709	0.264484	0.011921	0.463721
ENSG00000137673.9	MMP7	protein_coding	1201.85	0.0220555	0.113807	0.0120248	0.466644
ENSG00000117448.14	AKR1A1	protein_coding	6918.75	-0.262125	0.208228	0.0121429	0.470104
ENSG00000213339.9	QTRT1	protein_coding	494.002	-0.183151	0.395468	0.012258	0.473297
ENSG00000237638.2	LINC02245	lncRNA	152.978	-0.141346	0.266905	0.0123358	0.473297
ENSG00000177119.17	ANO6	protein_coding	1154.21	0.292328	0.272882	0.012395	0.473297
ENSG00000182134.16	TDRKH	protein_coding	52.8523	0.0619648	0.135362	0.0123975	0.473297
ENSG00000104969.11	SGTA	protein_coding	2350.05	-0.209209	0.434005	0.0124011	0.473297
ENSG00000076604.15	TRAF4	protein_coding	366.415	-0.113793	0.203225	0.0124159	0.473297
ENSG00000228594.4	FNDC10	protein_coding	772.409	-0.103941	0.185822	0.0124291	0.473297
ENSG00000152154.11	TMEM178A	protein_coding	111.957	-0.0853504	0.159241	0.0125513	0.474611
ENSG00000072954.7	TMEM38A	protein_coding	31.6185	-0.045711	0.123732	0.0125591	0.474611
ENSG00000041982.16	TNC	protein_coding	104.332	0.0285382	0.115963	0.0125749	0.474611
ENSG00000182903.16	ZNF721	protein_coding	159.573	0.217702	0.513561	0.0125804	0.474611
ENSG00000178307.10	TMEM11	protein_coding	501.097	-0.264709	0.422821	0.0126591	0.4763
ENSG00000164081.13	TEX264	protein_coding	1639.11	-0.237373	0.481292	0.0127241	0.4763
ENSG00000278535.5	DHRS11	protein_coding	1527.52	-0.0642953	0.137119	0.0127763	0.4763
ENSG00000103811.18	CTSH	protein_coding	15046.1	-0.107576	0.189401	0.0127977	0.4763
ENSG00000102796.12	DHRS12	protein_coding	76.1619	-0.063038	0.136175	0.0128139	0.4763
ENSG00000161920.11	MED11	protein_coding	255.15	-0.22893	0.504693	0.0128578	0.4763
ENSG00000171115.4	GIMAP8	protein_coding	39.9279	0.0474581	0.124809	0.012865	0.4763
ENSG00000054118.15	THRAP3	protein_coding	1707.34	0.238868	0.15976	0.0128966	0.4763
ENSG00000162551.14	ALPL	protein_coding	112.442	-0.0459744	0.123742	0.0129476	0.4763
ENSG00000108506.13	INTS2	protein_coding	211.672	0.297186	0.384272	0.0129575	0.4763
ENSG00000111530.13	CAND1	protein_coding	1041.15	0.274653	0.233758	0.0129613	0.4763
ENSG00000169021.6	UQCRFS1	protein_coding	2501.51	-0.257618	0.224349	0.0129767	0.4763
ENSG00000136231.14	IGF2BP3	protein_coding	48.5557	0.0689173	0.141371	0.013039	0.476583
ENSG00000231160.10	KLF3-AS1	lncRNA	26.2645	-0.0430611	0.122115	0.0130842	0.476583
ENSG00000049759.20	NEDD4L	protein_coding	188.401	0.164452	0.343671	0.0131001	0.476583
ENSG00000277075.2	H2AC8	protein_coding	15.0909	-0.0376975	0.119571	0.0131016	0.476583
ENSG00000179627.10	ZBTB42	protein_coding	207.595	-0.175335	0.351295	0.013242	0.480044
ENSG00000149599.16	DUSP15	protein_coding	50.0452	-0.0415108	0.121421	0.0132558	0.480044
ENSG00000175471.19	MCTP1	protein_coding	521.925	0.257668	0.485566	0.0133242	0.481449
ENSG00000137225.13	CAPN11	protein_coding	356.537	-0.0426864	0.122006	0.0134166	0.483712
ENSG00000112234.9	FBXL4	protein_coding	192.769	0.204552	0.457574	0.013512	0.485677
ENSG00000103502.14	CDIPT	protein_coding	2108.05	-0.261792	0.240548	0.0135319	0.485677
ENSG00000085224.23	ATRX	protein_coding	572.504	0.264545	0.222694	0.0135634	0.485677
ENSG00000110218.9	PANX1	protein_coding	259.724	0.274212	0.440199	0.0136207	0.485677
ENSG00000107290.14	SETX	protein_coding	1521.87	0.235873	0.163103	0.0136286	0.485677
ENSG00000198862.14	LTN1	protein_coding	415.916	0.188025	0.424366	0.0136503	0.485677
ENSG00000242474.3	AC093627.9	lncRNA	369.528	-0.0568277	0.131003	0.0136909	0.485699
ENSG00000137757.11	CASP5	protein_coding	6.69558	0.0161597	0.1121	0.0137405	0.485699
ENSG00000117676.14	RPS6KA1	protein_coding	10458.1	-0.256385	0.226434	0.0137566	0.485699
ENSG00000171421.13	MRPL36	protein_coding	202.859	-0.217289	0.438206	0.0137882	0.485699
ENSG00000143344.16	RGL1	protein_coding	433.91	0.0456476	0.123875	0.0138237	0.485699
ENSG00000184634.16	MED12	protein_coding	815.304	0.271722	0.452518	0.0138424	0.485699
ENSG00000103260.9	METRN	protein_coding	416.152	-0.10017	0.179044	0.01386	0.485699
ENSG00000232679.2	LINC01705	lncRNA	174.195	-0.0568932	0.131253	0.0139155	0.485733
ENSG00000009950.16	MLXIPL	protein_coding	122.514	-0.0232637	0.11412	0.0140047	0.485733
ENSG00000160194.18	NDUFV3	protein_coding	880.756	-0.168545	0.336767	0.0140321	0.485733
ENSG00000182326.15	C1S	protein_coding	28.526	0.0612833	0.13466	0.0140381	0.485733
ENSG00000140262.18	TCF12	protein_coding	594.3	0.174242	0.352862	0.0141083	0.485733
ENSG00000108387.16	SEPTIN4	protein_coding	97.1907	-0.0385246	0.119916	0.0141124	0.485733
ENSG00000130821.17	SLC6A8	protein_coding	865.495	-0.123961	0.219767	0.0141322	0.485733
ENSG00000132646.11	PCNA	protein_coding	937.938	-0.143054	0.263394	0.0141356	0.485733
ENSG00000122884.13	P4HA1	protein_coding	800.719	0.15163	0.2954	0.0141558	0.485733
ENSG00000128311.14	TST	protein_coding	517.406	-0.0663053	0.138131	0.0141597	0.485733
ENSG00000134574.12	DDB2	protein_coding	1714.78	-0.128618	0.229942	0.014244	0.486085
ENSG00000212907.2	MT-ND4L	protein_coding	13959.2	0.0562316	0.130498	0.0142719	0.486085
ENSG00000196323.14	ZBTB44	protein_coding	488.258	0.271186	0.251018	0.0142982	0.486085
ENSG00000011114.15	BTBD7	protein_coding	514.103	0.266306	0.386177	0.0143075	0.486085
ENSG00000171954.13	CYP4F22	protein_coding	56.6469	-0.0266264	0.114895	0.0143195	0.486085
ENSG00000125814.17	NAPB	protein_coding	258.214	0.207755	0.446701	0.0143978	0.486443
ENSG00000115194.11	SLC30A3	protein_coding	1202.14	-0.0621899	0.133742	0.0144282	0.486443
ENSG00000158321.18	AUTS2	protein_coding	21.9967	0.0354866	0.118546	0.0144827	0.486443
ENSG00000151553.15	FAM160B1	protein_coding	359.057	0.235325	0.427705	0.014492	0.486443
ENSG00000126266.3	FFAR1	protein_coding	12.7532	-0.0224213	0.113883	0.0145144	0.486443
ENSG00000048740.18	CELF2	protein_coding	1011.86	0.270709	0.300251	0.014526	0.486443
ENSG00000219481.10	NBPF1	protein_coding	465.95	0.10392	0.184617	0.0145394	0.486443
ENSG00000243802.2	RP11-390K5.1	processed_pseudogene	11.5422	-0.0264775	0.115117	0.0146181	0.488069
ENSG00000115216.14	NRBP1	protein_coding	4755.47	-0.253795	0.233846	0.0147598	0.490153
ENSG00000196628.20	TCF4	protein_coding	202.96	0.0438364	0.122636	0.0147939	0.490153
ENSG00000165948.11	IFI27L1	protein_coding	86.3383	-0.0785334	0.150501	0.0148164	0.490153
ENSG00000126264.10	HCST	protein_coding	877.875	-0.0801569	0.152496	0.0148286	0.490153
ENSG00000274824.1	MIR7152	miRNA	8.35254	-0.0194645	0.113141	0.0148312	0.490153
ENSG00000276718.1	RP1-102E24.10	lncRNA	12.1992	-0.0379548	0.119605	0.0148979	0.490526
ENSG00000107164.16	FUBP3	protein_coding	786.456	0.264497	0.261979	0.0149051	0.490526
ENSG00000091513.16	TF	protein_coding	9.54867	-0.0195515	0.113134	0.014933	0.490526
ENSG00000157087.20	ATP2B2	protein_coding	128.611	-0.0397434	0.120456	0.0150288	0.492466
ENSG00000160932.11	LY6E	protein_coding	12448.8	-0.096646	0.172934	0.0150987	0.492466
ENSG00000240463.1	RPS19P3	processed_pseudogene	9.54632	-0.0340509	0.117901	0.0151032	0.492466
ENSG00000138814.17	PPP3CA	protein_coding	874.11	0.230547	0.475626	0.0151132	0.492466
ENSG00000134369.15	NAV1	protein_coding	154.418	0.0623179	0.135327	0.0152518	0.49599
ENSG00000033122.21	LRRC7	protein_coding	6.13804	0.0291021	0.115954	0.0152861	0.496112
ENSG00000074370.18	ATP2A3	protein_coding	1852.25	-0.0888072	0.162264	0.0153554	0.496966
ENSG00000169255.15	B3GALNT1	protein_coding	45.5895	0.0494266	0.126053	0.0153735	0.496966
ENSG00000115232.14	ITGA4	protein_coding	143.141	0.0558175	0.130393	0.0154727	0.497451
ENSG00000184209.15	SNRNP35	protein_coding	368.564	-0.135555	0.241851	0.0155316	0.497451
ENSG00000157193.18	LRP8	protein_coding	413.446	0.109506	0.194661	0.0155506	0.497451
ENSG00000178726.7	THBD	protein_coding	100.06	0.0436578	0.12247	0.0155721	0.497451
ENSG00000261211.1	RP1-80N2.3	lncRNA	46.0185	-0.0575331	0.1315	0.0156195	0.497451
ENSG00000047410.14	TPR	protein_coding	962.909	0.25546	0.326032	0.0156517	0.497451
ENSG00000078808.19	SDF4	protein_coding	6446.71	-0.235504	0.198078	0.0156545	0.497451
ENSG00000135519.8	KCNH3	protein_coding	37.9334	-0.0325202	0.117019	0.0156628	0.497451
ENSG00000090863.12	GLG1	protein_coding	2476.79	0.271991	0.29079	0.0156639	0.497451
ENSG00000104081.14	BMF	protein_coding	339.181	0.145511	0.273192	0.0157563	0.498629
ENSG00000187051.9	RPS19BP1	protein_coding	2552.48	-0.147683	0.270402	0.0157833	0.498629
ENSG00000204186.10	ZDBF2	protein_coding	20.9646	0.0401685	0.120316	0.015793	0.498629
ENSG00000167566.17	NCKAP5L	protein_coding	1141.22	0.191786	0.406763	0.0158357	0.49901
ENSG00000119431.10	HDHD3	protein_coding	474.72	-0.177709	0.328233	0.0159504	0.500176
ENSG00000246859.3	STARD4-AS1	lncRNA	10.6264	0.0303371	0.116415	0.0159555	0.500176
ENSG00000158270.12	COLEC12	protein_coding	1466.01	0.0587984	0.132642	0.015965	0.500176
ENSG00000115963.14	RND3	protein_coding	60.7708	0.0446955	0.123039	0.0160956	0.503298
ENSG00000159210.10	SNF8	protein_coding	1050.36	-0.234547	0.208134	0.0161425	0.503794
ENSG00000198087.7	CD2AP	protein_coding	272.998	0.132693	0.236861	0.0162418	0.505923
ENSG00000116852.15	KIF21B	protein_coding	267.42	0.104168	0.184601	0.0163099	0.506228
ENSG00000172059.11	KLF11	protein_coding	339.629	0.119581	0.206983	0.0163139	0.506228
ENSG00000167315.18	ACAA2	protein_coding	2604.75	-0.118907	0.207407	0.016369	0.506972
ENSG00000197702.14	PARVA	protein_coding	24.4297	0.0226317	0.113867	0.0166021	0.512918
ENSG00000177706.9	FAM20C	protein_coding	3259.03	-0.11805	0.202032	0.0166241	0.512918
ENSG00000212719.13	LINC02693	lncRNA	238.348	0.190264	0.394935	0.0167022	0.513494
ENSG00000155506.18	LARP1	protein_coding	2489.7	0.216649	0.405953	0.0167059	0.513494
ENSG00000112033.14	PPARD	protein_coding	2286.81	-0.187569	0.316992	0.0167446	0.513711
ENSG00000120963.12	ZNF706	protein_coding	3026.56	-0.202891	0.348166	0.0168341	0.514227
ENSG00000122359.18	ANXA11	protein_coding	20008.5	-0.147935	0.260923	0.0168557	0.514227
ENSG00000071054.16	MAP4K4	protein_coding	3124.64	-0.236563	0.251144	0.0168563	0.514227
ENSG00000162383.13	SLC1A7	protein_coding	22.983	-0.024121	0.114292	0.0169361	0.515586
ENSG00000266302.6	RP11-219A15.1	protein_coding	10.1975	0.00933418	0.111306	0.0169642	0.515586
ENSG00000287245.1	RP11-361A21.4	lncRNA	13.3827	-0.0277197	0.115456	0.0171115	0.51794
ENSG00000125821.13	DTD1	protein_coding	185.448	-0.127574	0.222054	0.0171371	0.51794
ENSG00000174600.14	CMKLR1	protein_coding	199.321	0.023031	0.114002	0.0171626	0.51794
ENSG00000174680.10	GRIK1-AS1	lncRNA	18.8645	-0.0333423	0.117441	0.0172107	0.51794
ENSG00000197256.11	KANK2	protein_coding	28.3714	0.0359527	0.118358	0.0172164	0.51794
ENSG00000288700.1	RP11-22E12.2	lncRNA	32.1958	-0.036101	0.118679	0.0172328	0.51794
ENSG00000265787.2	CYP4F35P	transcribed_unprocessed_pseudogene	19.2215	-0.0112783	0.111528	0.0173923	0.520934
ENSG00000198805.12	PNP	protein_coding	1433.68	-0.193422	0.308698	0.0173965	0.520934
ENSG00000174718.12	RESF1	protein_coding	331.846	0.175606	0.330469	0.0175241	0.523791
ENSG00000052126.15	PLEKHA5	protein_coding	60.6346	0.0531429	0.128079	0.0175731	0.523921
ENSG00000160007.19	ARHGAP35	protein_coding	858.714	0.217834	0.39464	0.0175929	0.523921
ENSG00000188042.8	ARL4C	protein_coding	638.052	0.0541315	0.129095	0.0176279	0.524004
ENSG00000101974.15	ATP11C	protein_coding	228.659	0.205885	0.381527	0.0177735	0.524578
ENSG00000132635.17	PCED1A	protein_coding	1130.74	-0.13928	0.244267	0.0177939	0.524578
ENSG00000198743.7	SLC5A3	protein_coding	648.04	0.0933227	0.168384	0.0177977	0.524578
ENSG00000204971.3	RP11-807H22.7	lncRNA	155.578	-0.058379	0.131943	0.0178365	0.524578
ENSG00000245060.8	LINC00847	lncRNA	338.49	-0.132034	0.231524	0.0178972	0.524578
ENSG00000133246.12	PRAM1	protein_coding	1955.66	-0.0665956	0.13866	0.0179192	0.524578
ENSG00000081320.11	STK17B	protein_coding	236.299	0.0797313	0.15163	0.0179799	0.524578
ENSG00000271361.1	HTATSF1P2	processed_pseudogene	91.8257	-0.0649651	0.136481	0.0179848	0.524578
ENSG00000165775.18	FUNDC2	protein_coding	1022.15	-0.221006	0.183087	0.0179957	0.524578
ENSG00000126005.17	MMP24OS	protein_coding	1354.37	-0.137625	0.24072	0.0180014	0.524578
ENSG00000162599.17	NFIA	protein_coding	14.9773	0.0465422	0.123951	0.0180341	0.524578
ENSG00000158079.16	PTPDC1	protein_coding	123.329	0.179102	0.344448	0.0180565	0.524578
ENSG00000161956.13	SENP3	protein_coding	415.38	0.200376	0.383641	0.0180825	0.524578
ENSG00000215424.10	MCM3AP-AS1	lncRNA	69.1171	0.0669752	0.138773	0.0180989	0.524578
ENSG00000084093.19	REST	protein_coding	654.824	0.237691	0.283858	0.0181889	0.525821
ENSG00000267100.1	ILF3-DT	lncRNA	181.491	-0.101539	0.177629	0.0182065	0.525821
ENSG00000204252.14	HLA-DOA	protein_coding	288.817	0.027245	0.115351	0.0182417	0.525903
ENSG00000273891.1	RP11-500G22.5	lncRNA	9.66228	0.0261263	0.11471	0.0183263	0.527344
ENSG00000095739.11	BAMBI	protein_coding	26.4619	0.0383381	0.11969	0.0183581	0.527344
ENSG00000100364.19	KIAA0930	protein_coding	24739.6	-0.222512	0.294637	0.0184704	0.527344
ENSG00000167468.18	GPX4	protein_coding	9203.56	-0.139996	0.245932	0.0184708	0.527344
ENSG00000249494.6	CTB-161M19.4	lncRNA	8.48515	-0.0213099	0.113535	0.0184786	0.527344
ENSG00000158106.14	RHPN1	protein_coding	361.777	-0.0439939	0.122723	0.0185306	0.527344
ENSG00000179855.9	GIPC3	protein_coding	536.858	-0.0640328	0.136346	0.0185404	0.527344
ENSG00000169914.6	OTUD3	protein_coding	167.944	0.12145	0.211334	0.0185776	0.527344
ENSG00000270062.1	RP11-248J18.3	lncRNA	7.02013	0.0263193	0.114845	0.0185841	0.527344
ENSG00000095787.24	WAC	protein_coding	1832.26	0.215078	0.16485	0.018644	0.527344
ENSG00000188735.13	TMEM120B	protein_coding	550.029	-0.218333	0.286109	0.0186484	0.527344
ENSG00000086288.12	NME8	protein_coding	64.3599	-0.0374567	0.119337	0.0187101	0.527772
ENSG00000179862.7	CITED4	protein_coding	124.682	-0.0337645	0.117683	0.0187467	0.527772
ENSG00000099625.13	CBARP	protein_coding	372.821	-0.0493545	0.125603	0.0187609	0.527772
ENSG00000119715.15	ESRRB	protein_coding	40.4853	-0.0339674	0.117647	0.0188775	0.528538
ENSG00000162817.7	C1orf115	protein_coding	118.537	-0.0306917	0.11652	0.018909	0.528538
ENSG00000127837.10	AAMP	protein_coding	2554.63	-0.214765	0.182435	0.0189444	0.528538
ENSG00000132405.19	TBC1D14	protein_coding	510.798	0.108758	0.18842	0.018945	0.528538
ENSG00000267612.1	CTD-3116E22.7	lncRNA	10.9554	-0.0238045	0.114239	0.0189506	0.528538
ENSG00000114993.17	RTKN	protein_coding	215.102	-0.114288	0.196905	0.0190015	0.52905
ENSG00000102390.11	PBDC1	protein_coding	1307.26	-0.208053	0.317073	0.019076	0.529162
ENSG00000132329.11	RAMP1	protein_coding	236.747	-0.0472865	0.12456	0.0191054	0.529162
ENSG00000261270.1	RP11-325K4.3	lncRNA	21.4452	0.047905	0.125027	0.0191385	0.529162
ENSG00000259834.1	RP11-284N8.3	lncRNA	12.536	0.0274452	0.115278	0.0191781	0.529162
ENSG00000102760.13	RGCC	protein_coding	10146.4	-0.0847306	0.154713	0.0191783	0.529162
ENSG00000260941.1	LINC00622	lncRNA	136.689	-0.0800916	0.150575	0.0192009	0.529162
ENSG00000175894.18	TSPEAR	protein_coding	15.2306	-0.0193429	0.113044	0.0193202	0.53138
ENSG00000023516.9	AKAP11	protein_coding	598.163	0.194829	0.346753	0.0193467	0.53138
ENSG00000272128.1	KB-1836B5.4	lncRNA	4.90046	-0.0126704	0.11173	0.0195294	0.533318
ENSG00000143476.18	DTL	protein_coding	7.72944	0.0184694	0.112855	0.0195385	0.533318
ENSG00000165804.16	ZNF219	protein_coding	2751.57	-0.0922171	0.164775	0.0195886	0.533318
ENSG00000170364.12	SETMAR	protein_coding	168.219	-0.115197	0.196598	0.0195985	0.533318
ENSG00000121988.18	ZRANB3	protein_coding	46.5808	0.0791943	0.150607	0.0196014	0.533318
ENSG00000233276.8	GPX1	protein_coding	11869.7	-0.114638	0.198288	0.0196243	0.533318
ENSG00000173482.17	PTPRM	protein_coding	730.558	0.195012	0.352674	0.0196635	0.533318
ENSG00000244119.1	PDCL3P4	processed_pseudogene	13.4696	-0.0264139	0.115003	0.0197089	0.533318
ENSG00000242960.1	FTH1P23	processed_pseudogene	84.7319	-0.0429597	0.122055	0.0197508	0.533318
ENSG00000213199.8	ASIC3	protein_coding	405.607	-0.0719515	0.142999	0.0197737	0.533318
ENSG00000145431.11	PDGFC	protein_coding	337.778	0.169355	0.308817	0.0197926	0.533318
ENSG00000203797.12	DDO	protein_coding	1712.04	-0.0542177	0.127995	0.0198108	0.533318
ENSG00000108639.8	SYNGR2	protein_coding	7033.54	-0.219729	0.204826	0.0198618	0.533544
ENSG00000170385.10	SLC30A1	protein_coding	636.059	-0.198415	0.308576	0.0198849	0.533544
ENSG00000174371.17	EXO1	protein_coding	11.8273	0.0293594	0.115999	0.0199805	0.534435
ENSG00000269981.1	RP11-34P13.16	processed_pseudogene	83.5611	-0.0265329	0.114984	0.0200091	0.534435
ENSG00000104866.11	PPP1R37	protein_coding	2108.03	-0.153227	0.260045	0.0200167	0.534435
ENSG00000106701.13	FSD1L	protein_coding	207.859	0.213327	0.318483	0.0200755	0.535128
ENSG00000154016.14	GRAP	protein_coding	25.2725	-0.0364924	0.118821	0.0201115	0.535155
ENSG00000188778.6	ADRB3	protein_coding	5.04478	0.0142325	0.11201	0.020169	0.535155
ENSG00000118514.14	ALDH8A1	protein_coding	20.8627	-0.0388691	0.119845	0.0202462	0.535155
ENSG00000147548.17	NSD3	protein_coding	711.105	0.221235	0.189109	0.0202553	0.535155
ENSG00000119986.7	AVPI1	protein_coding	1290.29	-0.15977	0.275475	0.0202795	0.535155
ENSG00000140575.13	IQGAP1	protein_coding	6278.11	0.166622	0.297535	0.0202869	0.535155
ENSG00000092820.18	EZR	protein_coding	2166.51	0.210024	0.157481	0.0204203	0.535155
ENSG00000123104.12	ITPR2	protein_coding	1094.3	0.139833	0.243835	0.0204249	0.535155
ENSG00000183688.4	RFLNB	protein_coding	539.204	-0.0558301	0.129994	0.0204607	0.535155
ENSG00000254602.2	AP000662.4	lncRNA	15.6165	-0.0338423	0.117559	0.020467	0.535155
ENSG00000159640.17	ACE	protein_coding	1639.54	0.0710518	0.142799	0.0204893	0.535155
ENSG00000108700.5	CCL8	protein_coding	23.0315	0.0207276	0.113426	0.0205197	0.535155
ENSG00000168268.11	NT5DC2	protein_coding	298.466	0.0665724	0.138498	0.0206051	0.535155
ENSG00000137841.12	PLCB2	protein_coding	11052.1	-0.152586	0.256443	0.0206593	0.535155
ENSG00000174744.14	BRMS1	protein_coding	1130.69	-0.106585	0.184695	0.0206682	0.535155
ENSG00000185070.12	FLRT2	protein_coding	641.154	-0.0577191	0.130786	0.0206944	0.535155
ENSG00000115884.11	SDC1	protein_coding	482.58	-0.0531849	0.128126	0.0208226	0.535155
ENSG00000157227.14	MMP14	protein_coding	9017.7	0.0883774	0.161363	0.0208293	0.535155
ENSG00000237973.1	MTCO1P12	unprocessed_pseudogene	1454.09	0.0648124	0.137055	0.0208471	0.535155
ENSG00000105058.12	FAM32A	protein_coding	1610.94	-0.210296	0.260078	0.0208884	0.535155
ENSG00000115685.15	PPP1R7	protein_coding	1179.26	-0.140554	0.241318	0.0208895	0.535155
ENSG00000122707.12	RECK	protein_coding	66.2394	0.120607	0.209386	0.020923	0.535155
ENSG00000238142.2	RP11-108M9.4	lncRNA	65.1451	-0.0320684	0.117007	0.0209299	0.535155
ENSG00000158517.15	NCF1	protein_coding	466.661	-0.0340013	0.117655	0.0209701	0.535155
ENSG00000137819.14	PAQR5	protein_coding	961.909	0.0628814	0.13543	0.0210703	0.535155
ENSG00000160075.12	SSU72	protein_coding	2809.45	-0.176037	0.291328	0.0210894	0.535155
ENSG00000245694.10	CRNDE	lncRNA	43.2033	-0.0446736	0.122912	0.0211615	0.535155
ENSG00000161911.11	TREML1	protein_coding	401.916	-0.057448	0.131109	0.0211725	0.535155
ENSG00000156011.17	PSD3	protein_coding	504.477	0.0750106	0.145416	0.0211874	0.535155
ENSG00000076108.12	BAZ2A	protein_coding	1071.72	0.222497	0.232144	0.0211955	0.535155
ENSG00000136485.15	DCAF7	protein_coding	2311.48	0.154118	0.27348	0.0212486	0.535155
ENSG00000167676.4	PLIN4	protein_coding	148.19	-0.0513236	0.126902	0.0212733	0.535155
ENSG00000116221.15	MRPL37	protein_coding	2107.09	-0.112034	0.191166	0.0212789	0.535155
ENSG00000227038.3	GTF2IP7	transcribed_unprocessed_pseudogene	14.1057	-0.0273272	0.115238	0.0213109	0.535155
ENSG00000125812.16	GZF1	protein_coding	258.459	0.201949	0.324816	0.0213124	0.535155
ENSG00000132840.10	BHMT2	protein_coding	10.9491	0.0108285	0.111503	0.0213163	0.535155
ENSG00000109572.14	CLCN3	protein_coding	1046.53	0.219725	0.259758	0.021383	0.535155
ENSG00000151632.17	AKR1C2	protein_coding	22.7568	0.030292	0.116385	0.0213946	0.535155
ENSG00000108055.10	SMC3	protein_coding	442.64	0.222847	0.24208	0.0214113	0.535155
ENSG00000135835.12	KIAA1614	protein_coding	43.7772	0.00573982	0.110175	0.0214285	0.535155
ENSG00000177106.16	EPS8L2	protein_coding	702.534	-0.0688915	0.139209	0.0215094	0.535155
ENSG00000059915.17	PSD	protein_coding	146.393	-0.0698139	0.140783	0.0215232	0.535155
ENSG00000116731.22	PRDM2	protein_coding	498.446	0.218457	0.198643	0.0216189	0.535155
ENSG00000162458.13	FBLIM1	protein_coding	32.4139	0.0411587	0.121137	0.0216246	0.535155
ENSG00000125650.4	PSPN	protein_coding	69.4581	-0.0548957	0.129199	0.0216306	0.535155
ENSG00000157216.16	SSBP3	protein_coding	2972.19	-0.0743322	0.144942	0.0216588	0.535155
ENSG00000136631.15	VPS45	protein_coding	608.94	-0.206961	0.248264	0.021738	0.535155
ENSG00000171488.15	LRRC8C	protein_coding	319.516	0.144372	0.244733	0.0218308	0.535155
ENSG00000172927.8	MYEOV	protein_coding	8.59941	0.0157994	0.112276	0.0218515	0.535155
ENSG00000198203.10	SULT1C2	protein_coding	453.497	0.0403583	0.120874	0.0218519	0.535155
ENSG00000172037.14	LAMB2	protein_coding	1140.87	0.0654433	0.137453	0.0219105	0.535155
ENSG00000164038.16	SLC9B2	protein_coding	22.1415	0.0405845	0.120863	0.0219318	0.535155
ENSG00000259341.2	RP11-20G13.1	lncRNA	25.2456	-0.0400622	0.120438	0.0219367	0.535155
ENSG00000162490.7	DRAXIN	protein_coding	764.502	-0.0418316	0.121021	0.0219477	0.535155
ENSG00000167110.18	GOLGA2	protein_coding	1724.78	0.217041	0.257486	0.0220123	0.535155
ENSG00000204745.4	AC083899.3	unprocessed_pseudogene	12.5366	-0.024501	0.114326	0.0220283	0.535155
ENSG00000154277.13	UCHL1	protein_coding	4774.02	-0.0768359	0.147798	0.0220373	0.535155
ENSG00000139718.11	SETD1B	protein_coding	585.601	0.152558	0.265589	0.0220982	0.535155
ENSG00000150995.21	ITPR1	protein_coding	941.781	0.0790781	0.149925	0.0221057	0.535155
ENSG00000167548.17	KMT2D	protein_coding	1303.49	0.155864	0.273123	0.0221152	0.535155
ENSG00000197019.5	SERTAD1	protein_coding	867.079	-0.146436	0.242042	0.0221269	0.535155
ENSG00000085433.16	WDR47	protein_coding	255.218	0.0725321	0.14255	0.0221767	0.535155
ENSG00000256667.6	KLRA1P	transcribed_unprocessed_pseudogene	33.6097	-0.0455417	0.123177	0.0221804	0.535155
ENSG00000088356.6	PDRG1	protein_coding	476.713	-0.202645	0.261596	0.0221829	0.535155
ENSG00000170677.6	SOCS6	protein_coding	274.906	0.15621	0.266207	0.0224109	0.539854
ENSG00000138835.22	RGS3	protein_coding	459.096	-0.118896	0.201047	0.0224662	0.540384
ENSG00000163349.22	HIPK1	protein_coding	945.372	0.207576	0.264856	0.0225466	0.5411
ENSG00000167971.16	CASKIN1	protein_coding	28.4177	-0.0270607	0.115073	0.0225941	0.5411
ENSG00000164088.18	PPM1M	protein_coding	2960.12	-0.207052	0.198786	0.0226516	0.5411
ENSG00000159579.14	RSPRY1	protein_coding	305.361	0.149989	0.253475	0.0226597	0.5411
ENSG00000118762.8	PKD2	protein_coding	638.341	0.0805776	0.151278	0.0226643	0.5411
ENSG00000129757.15	CDKN1C	protein_coding	41.8281	-0.0334954	0.117531	0.0226956	0.5411
ENSG00000185000.12	DGAT1	protein_coding	1494.35	-0.205147	0.189736	0.0227393	0.54135
ENSG00000083814.13	ZNF671	protein_coding	73.0785	0.0775022	0.148219	0.0229177	0.544388
ENSG00000169860.7	P2RY1	protein_coding	425.859	0.0801847	0.151221	0.022934	0.544388
ENSG00000187097.13	ENTPD5	protein_coding	207.362	0.106212	0.181871	0.02316	0.54753
ENSG00000164031.17	DNAJB14	protein_coding	658.608	0.174207	0.271876	0.0232369	0.54753
ENSG00000125534.10	PPDPF	protein_coding	4551.6	-0.0966373	0.169777	0.0232405	0.54753
ENSG00000100731.16	PCNX1	protein_coding	925.177	0.215623	0.262173	0.0232586	0.54753
ENSG00000130203.10	APOE	protein_coding	131375	-0.101426	0.176364	0.0232857	0.54753
ENSG00000174403.16	MIR1-1HG-AS1	lncRNA	48.7002	-0.0339791	0.117731	0.023291	0.54753
ENSG00000197872.11	CYRIA	protein_coding	559.787	0.106552	0.183173	0.023302	0.54753
ENSG00000143110.12	C1orf162	protein_coding	3065.3	-0.0758873	0.146559	0.023446	0.550023
ENSG00000112282.18	MED23	protein_coding	414.467	0.152397	0.253222	0.0234813	0.550023
ENSG00000113068.10	PFDN1	protein_coding	810.925	-0.157843	0.256217	0.0235254	0.550023
ENSG00000066855.16	MTFR1	protein_coding	267.835	0.207932	0.247089	0.0235434	0.550023
ENSG00000163734.4	CXCL3	protein_coding	96.1093	0.0307257	0.116575	0.0237155	0.551768
ENSG00000279382.1	RP11-449J21.3	TEC	63.0999	0.0471115	0.12435	0.023744	0.551768
ENSG00000162636.16	FAM102B	protein_coding	697.199	0.104913	0.179289	0.0237444	0.551768
ENSG00000147121.16	KRBOX4	protein_coding	39.3155	0.0632336	0.135134	0.023774	0.551768
ENSG00000054148.18	PHPT1	protein_coding	3023.89	-0.093044	0.165043	0.0237926	0.551768
ENSG00000243716.10	NPIPB5	protein_coding	294.763	-0.0838097	0.153873	0.0238244	0.551768
ENSG00000128340.15	RAC2	protein_coding	13341.1	-0.0959031	0.166899	0.0238557	0.551768
ENSG00000158793.14	NIT1	protein_coding	898.93	-0.195454	0.241365	0.0239495	0.552426
ENSG00000051825.15	MPHOSPH9	protein_coding	137.59	0.13141	0.223935	0.0239768	0.552426
ENSG00000125912.11	NCLN	protein_coding	6276.8	-0.164592	0.257597	0.023986	0.552426
ENSG00000213638.6	ADAT3	protein_coding	146.558	-0.0962131	0.168739	0.0240721	0.553624
ENSG00000258810.1	RP11-219E7.1	lncRNA	40.1382	-0.0618342	0.133895	0.0241913	0.554502
ENSG00000140280.14	LYSMD2	protein_coding	100.769	0.0570833	0.130202	0.0242202	0.554502
ENSG00000083457.12	ITGAE	protein_coding	424.145	-0.126616	0.212031	0.0243147	0.554502
ENSG00000180357.9	ZNF609	protein_coding	651.338	0.134552	0.222985	0.0243611	0.554502
ENSG00000166348.19	USP54	protein_coding	120.251	0.0551794	0.128879	0.0243863	0.554502
ENSG00000121933.19	TMIGD3	protein_coding	30.5879	0.0232153	0.11393	0.0244093	0.554502
ENSG00000153914.16	SREK1	protein_coding	987.721	0.206653	0.19163	0.0244178	0.554502
ENSG00000171953.16	ATPAF2	protein_coding	838.392	-0.153238	0.243977	0.0244273	0.554502
ENSG00000157036.13	EXOG	protein_coding	159.781	-0.176239	0.268197	0.0244395	0.554502
ENSG00000135926.15	TMBIM1	protein_coding	13073	-0.188845	0.248431	0.0244931	0.554502
ENSG00000151651.16	ADAM8	protein_coding	883.644	0.0402696	0.12044	0.0245107	0.554502
ENSG00000078900.15	TP73	protein_coding	8.74124	0.0192375	0.112973	0.0245195	0.554502
ENSG00000210144.1	MT-TY	Mt_tRNA	170.833	0.0385217	0.119757	0.0246199	0.555268
ENSG00000154642.11	C21orf91	protein_coding	51.2628	0.0479167	0.124526	0.0246282	0.555268
ENSG00000177595.19	PIDD1	protein_coding	760.026	-0.0603572	0.132908	0.0246923	0.555268
ENSG00000197021.9	EOLA2	protein_coding	339.551	-0.18267	0.253807	0.0247119	0.555268
ENSG00000128513.16	POT1	protein_coding	177.351	0.121107	0.205006	0.0247241	0.555268
ENSG00000235897.1	TM4SF19-AS1	lncRNA	1706	-0.109716	0.18099	0.0248016	0.555583
ENSG00000143390.18	RFX5	protein_coding	552.294	0.131828	0.220625	0.0248523	0.555583
ENSG00000224945.1	RP11-82L18.2	lncRNA	8.61122	0.0218865	0.113645	0.0248681	0.555583
ENSG00000117713.20	ARID1A	protein_coding	876.914	0.185432	0.278081	0.0248978	0.555583
ENSG00000119865.9	CNRIP1	protein_coding	247.397	0.0964429	0.169241	0.024909	0.555583
ENSG00000099377.14	HSD3B7	protein_coding	2630.01	-0.0744004	0.14486	0.0249661	0.555664
ENSG00000007255.10	TRAPPC6A	protein_coding	512.895	-0.0723736	0.143041	0.024981	0.555664
ENSG00000124743.6	KLHL31	protein_coding	5.04343	0.025158	0.114596	0.0250463	0.556356
ENSG00000185608.9	MRPL40	protein_coding	606.291	-0.14115	0.23085	0.0251477	0.557847
ENSG00000148985.20	PGAP2	protein_coding	309.428	-0.126961	0.210265	0.025193	0.55809
ENSG00000172845.18	SP3	protein_coding	963.425	0.206437	0.213564	0.0252468	0.558522
ENSG00000090905.19	TNRC6A	protein_coding	624.472	0.161779	0.257181	0.0255492	0.564442
ENSG00000111725.11	PRKAB1	protein_coding	522.431	-0.190682	0.232447	0.0256007	0.564814
ENSG00000269524.1	CTB-83J4.1	lncRNA	7.72834	-0.0240919	0.114269	0.0257309	0.565893
ENSG00000100350.15	FOXRED2	protein_coding	158.756	0.0736719	0.144265	0.0257326	0.565893
ENSG00000112667.13	DNPH1	protein_coding	1172.99	-0.0903516	0.160875	0.0257947	0.565893
ENSG00000186314.12	PRELID2	protein_coding	23.8642	-0.0338536	0.11766	0.0258035	0.565893
ENSG00000107036.12	RIC1	protein_coding	426.009	0.0900851	0.160861	0.0258443	0.565893
ENSG00000261526.2	CTB-31O20.2	lncRNA	27.5926	-0.0498135	0.125616	0.0258687	0.565893
ENSG00000204172.12	AGAP9	protein_coding	163	0.0655857	0.136798	0.0258964	0.565893
ENSG00000123360.12	PDE1B	protein_coding	910.281	-0.0774653	0.147682	0.0259281	0.565893
ENSG00000186231.17	KLHL32	protein_coding	40.5276	-0.0301962	0.116165	0.0259991	0.566287
ENSG00000243989.9	ACY1	protein_coding	9.28604	0.0211548	0.113398	0.0260551	0.566287
ENSG00000198265.12	HELZ	protein_coding	560.644	0.154201	0.248424	0.0260738	0.566287
ENSG00000268903.1	RP11-34P13.15	processed_pseudogene	108.337	-0.018321	0.112738	0.0260854	0.566287
ENSG00000180488.15	MIGA1	protein_coding	152.748	0.0610877	0.132901	0.0261459	0.566292
ENSG00000104823.9	ECH1	protein_coding	1298.01	-0.132242	0.217149	0.0261553	0.566292
ENSG00000124783.14	SSR1	protein_coding	3200.19	0.203976	0.213752	0.026299	0.568647
ENSG00000174514.13	MFSD4A	protein_coding	111.21	-0.0359024	0.118044	0.0264086	0.570254
ENSG00000120738.8	EGR1	protein_coding	91.2736	0.0263683	0.114749	0.0264979	0.570254
ENSG00000165288.11	BRWD3	protein_coding	195.691	0.103908	0.17763	0.0265195	0.570254
ENSG00000141873.11	SLC39A3	protein_coding	676.731	-0.0858626	0.155986	0.0265605	0.570254
ENSG00000197375.13	SLC22A5	protein_coding	308.61	0.101393	0.175157	0.0265826	0.570254
ENSG00000162402.14	USP24	protein_coding	862.887	0.176209	0.261818	0.026594	0.570254
ENSG00000132793.12	LPIN3	protein_coding	87.3994	0.0579506	0.130427	0.0266189	0.570254
ENSG00000234975.6	FTH1P2	processed_pseudogene	157.559	-0.0643869	0.135914	0.0266862	0.570944
ENSG00000272994.1	C2orf49-DT	lncRNA	24.5298	0.0328338	0.117055	0.026802	0.572496
ENSG00000112182.15	BACH2	protein_coding	14.4816	-0.0185845	0.112823	0.0268377	0.572496
ENSG00000110987.9	BCL7A	protein_coding	121.67	-0.0403791	0.120324	0.0268644	0.572496
ENSG00000121152.10	NCAPH	protein_coding	6731.01	-0.0482874	0.124335	0.0270163	0.573915
ENSG00000136021.19	SCYL2	protein_coding	1088.02	0.172737	0.248908	0.0270458	0.573915
ENSG00000183943.6	PRKX	protein_coding	1664.2	-0.0859023	0.155764	0.0270562	0.573915
ENSG00000188215.10	DCUN1D3	protein_coding	227.56	0.10276	0.177289	0.0270721	0.573915
ENSG00000135605.13	TEC	protein_coding	167.392	0.0826667	0.153189	0.0271645	0.574726
ENSG00000164951.16	PDP1	protein_coding	303.8	0.0846694	0.154938	0.0271811	0.574726
ENSG00000198502.6	HLA-DRB5	protein_coding	6499.52	0.0255402	0.114702	0.0272516	0.575468
ENSG00000168297.16	PXK	protein_coding	373.719	0.146271	0.240162	0.0272968	0.575675
ENSG00000198961.10	PJA2	protein_coding	2461.24	0.188073	0.233684	0.0273991	0.577084
ENSG00000169554.22	ZEB2	protein_coding	2985.95	0.183082	0.257326	0.0275051	0.577952
ENSG00000164885.13	CDK5	protein_coding	746.365	-0.0835034	0.152914	0.0275114	0.577952
ENSG00000175215.11	CTDSP2	protein_coding	1881.03	0.139224	0.228675	0.027552	0.578059
ENSG00000107949.17	BCCIP	protein_coding	502.947	-0.183986	0.231141	0.0277986	0.581141
ENSG00000136950.13	ARPC5L	protein_coding	1037.5	-0.17243	0.237714	0.0278057	0.581141
ENSG00000145494.12	NDUFS6	protein_coding	1208.33	-0.0753956	0.145146	0.0278267	0.581141
ENSG00000119314.16	PTBP3	protein_coding	1973.34	0.194332	0.227676	0.0278419	0.581141
ENSG00000100105.18	PATZ1	protein_coding	154.074	0.100401	0.17339	0.0278926	0.581198
ENSG00000137720.8	C11orf1	protein_coding	173.149	-0.0651874	0.136296	0.0279959	0.581198
ENSG00000095015.6	MAP3K1	protein_coding	262.796	0.124943	0.206937	0.0279968	0.581198
ENSG00000204842.18	ATXN2	protein_coding	395.079	0.187485	0.152962	0.0279994	0.581198
ENSG00000139192.12	TAPBPL	protein_coding	604.625	-0.16204	0.24086	0.0280409	0.581198
ENSG00000145632.15	PLK2	protein_coding	103.994	-0.0418377	0.121243	0.0280591	0.581198
ENSG00000157827.20	FMNL2	protein_coding	3404.53	0.117536	0.193528	0.0283613	0.586529
ENSG00000054965.11	FAM168A	protein_coding	566.029	0.188704	0.238959	0.0283886	0.586529
ENSG00000122299.12	ZC3H7A	protein_coding	692.433	0.169942	0.242432	0.028536	0.586734
ENSG00000073670.14	ADAM11	protein_coding	14.3921	-0.031093	0.116476	0.0285443	0.586734
ENSG00000135451.13	TROAP	protein_coding	8.60263	0.0205439	0.113295	0.0285648	0.586734
ENSG00000171357.6	LURAP1	protein_coding	8.90012	0.0116677	0.111601	0.0285866	0.586734
ENSG00000085063.17	CD59	protein_coding	4492	0.173977	0.253079	0.0286197	0.586734
ENSG00000137161.17	CNPY3	protein_coding	2673.4	-0.11162	0.187284	0.0286326	0.586734
ENSG00000136457.10	CHAD	protein_coding	21.9825	0.0531241	0.127704	0.0286757	0.586734
ENSG00000105701.16	FKBP8	protein_coding	6361.4	-0.146265	0.229308	0.0287251	0.586734
ENSG00000014164.7	ZC3H3	protein_coding	878.081	-0.0700861	0.13978	0.0287559	0.586734
ENSG00000116641.18	DOCK7	protein_coding	565.301	0.105462	0.179183	0.0287594	0.586734
ENSG00000214465.3	SMARCE1P6	processed_pseudogene	8.19451	-0.0209171	0.113389	0.0288131	0.586943
ENSG00000273199.1	AP000692.10	lncRNA	17.6834	-0.0280314	0.115323	0.0288994	0.586943
ENSG00000114450.11	GNB4	protein_coding	1453.1	0.105836	0.179668	0.0289087	0.586943
ENSG00000198380.13	GFPT1	protein_coding	1443.84	0.150312	0.237982	0.028914	0.586943
ENSG00000171094.18	ALK	protein_coding	67.2478	0.0394857	0.120023	0.0289589	0.587121
ENSG00000176340.4	COX8A	protein_coding	2084.33	-0.129233	0.206454	0.0290105	0.587435
ENSG00000131725.14	WDR44	protein_coding	241.64	0.111661	0.185799	0.0290841	0.588193
ENSG00000152818.18	UTRN	protein_coding	1119.66	0.114432	0.189593	0.0292567	0.589927
ENSG00000115641.19	FHL2	protein_coding	13.4022	-0.0272952	0.115186	0.0292767	0.589927
ENSG00000257103.9	LSM14A	protein_coding	1007.17	0.186859	0.225737	0.0292833	0.589927
ENSG00000067955.15	CBFB	protein_coding	916.758	0.1865	0.226792	0.0293149	0.589927
ENSG00000198814.13	GK	protein_coding	1182.8	0.0813037	0.1511	0.029422	0.591349
ENSG00000285551.2	RP11-13A2.4	lncRNA	40.3478	-0.0262456	0.114873	0.0295142	0.592471
ENSG00000128791.12	TWSG1	protein_coding	662.958	0.104664	0.174855	0.0296239	0.593939
ENSG00000138777.20	PPA2	protein_coding	1504.58	-0.118513	0.194055	0.0296842	0.594112
ENSG00000136010.14	ALDH1L2	protein_coding	622.491	0.0905631	0.160468	0.0297066	0.594112
ENSG00000176225.15	RTTN	protein_coding	42.1012	0.048525	0.12484	0.0297457	0.594112
ENSG00000155530.3	LRGUK	protein_coding	65.1875	-0.020638	0.11323	0.0297798	0.594112
ENSG00000075223.14	SEMA3C	protein_coding	951.443	0.0659817	0.136782	0.0298189	0.594112
ENSG00000203747.12	FCGR3A	protein_coding	1099.77	0.0606661	0.132893	0.0298725	0.594112
ENSG00000137601.17	NEK1	protein_coding	91.9279	0.0990064	0.170419	0.0299073	0.594112
ENSG00000152705.8	CATSPER3	protein_coding	12.8986	-0.0227848	0.113862	0.0299248	0.594112
ENSG00000115966.17	ATF2	protein_coding	504.378	0.124396	0.200448	0.0300058	0.59476
ENSG00000177932.7	ZNF354C	protein_coding	19.5576	0.045545	0.122735	0.0300596	0.59476
ENSG00000196642.19	RABL6	protein_coding	2985.77	-0.120931	0.197317	0.0300979	0.59476
ENSG00000139053.3	PDE6H	protein_coding	8.87072	-0.0254323	0.114567	0.0301038	0.59476
ENSG00000165138.18	ANKS6	protein_coding	141.49	-0.0558489	0.129244	0.0301768	0.595479
ENSG00000180481.11	GLIPR1L2	protein_coding	5.60052	-0.014926	0.112094	0.0302402	0.596008
ENSG00000151208.17	DLG5	protein_coding	29.1897	0.0397792	0.120205	0.0303342	0.596592
ENSG00000182154.8	MRPL41	protein_coding	1558.83	-0.0896286	0.1591	0.0303929	0.596592
ENSG00000101336.18	HCK	protein_coding	3562.18	-0.179881	0.163671	0.0305108	0.596592
ENSG00000197992.7	CLEC9A	protein_coding	11.2298	-0.0192828	0.112957	0.0305742	0.596592
ENSG00000164244.21	PRRC1	protein_coding	1243.51	0.172568	0.235658	0.0305877	0.596592
ENSG00000119737.6	GPR75	protein_coding	22.5188	0.0650204	0.136424	0.03061	0.596592
ENSG00000113282.14	CLINT1	protein_coding	1087.55	0.123879	0.198511	0.0306548	0.596592
ENSG00000160917.15	CPSF4	protein_coding	645.698	-0.166329	0.22238	0.0306974	0.596592
ENSG00000149541.10	B3GAT3	protein_coding	1314.06	-0.118005	0.192955	0.0307022	0.596592
ENSG00000256262.1	USP30-AS1	lncRNA	35.6499	-0.042347	0.1214	0.0307426	0.596592
ENSG00000162148.11	PPP1R32	protein_coding	82.5629	-0.0785393	0.147649	0.0307687	0.596592
ENSG00000249237.5	RP11-376N17.4	transcribed_unitary_pseudogene	6.277	-0.0167566	0.112457	0.030774	0.596592
ENSG00000287725.1	RP11-554A11.11	protein_coding	14.4379	-0.0153355	0.112148	0.030803	0.596592
ENSG00000133134.12	BEX2	protein_coding	132.276	-0.047324	0.123616	0.0309097	0.596592
ENSG00000111348.9	ARHGDIB	protein_coding	11765.1	-0.135769	0.213276	0.030954	0.596592
ENSG00000172738.12	TMEM217	protein_coding	106.232	-0.0523344	0.126527	0.0309649	0.596592
ENSG00000004700.16	RECQL	protein_coding	554.286	0.122932	0.201424	0.0309759	0.596592
ENSG00000255224.1	CTD-3065J16.9	lncRNA	52.9666	-0.061848	0.133588	0.0310009	0.596592
ENSG00000132950.19	ZMYM5	protein_coding	129.091	0.137966	0.219361	0.0310212	0.596592
ENSG00000056586.16	RC3H2	protein_coding	567.957	0.118866	0.192924	0.0310954	0.596592
ENSG00000116747.13	RO60	protein_coding	319.168	0.117596	0.19183	0.0311232	0.596592
ENSG00000181031.16	RPH3AL	protein_coding	70.2962	-0.0463783	0.123439	0.0311442	0.596592
ENSG00000131747.15	TOP2A	protein_coding	27.8781	0.0225853	0.113853	0.0311637	0.596592
ENSG00000088179.9	PTPN4	protein_coding	193.987	0.178261	0.222283	0.0312533	0.596592
ENSG00000164221.13	CCDC112	protein_coding	144.518	0.142145	0.224816	0.0312772	0.596592
ENSG00000277715.1	RP11-651L5.3	lncRNA	16.0853	-0.0250601	0.114464	0.0313345	0.596592
ENSG00000117266.16	CDK18	protein_coding	1037.32	-0.0964617	0.166333	0.0313412	0.596592
ENSG00000176894.10	PXMP2	protein_coding	19.1798	-0.0436211	0.121929	0.0313836	0.596592
ENSG00000197646.8	PDCD1LG2	protein_coding	319.496	0.0740278	0.143423	0.0314164	0.596592
ENSG00000257696.1	RP11-175P13.2	lncRNA	8.62068	-0.0205119	0.113278	0.031473	0.596592
ENSG00000139505.12	MTMR6	protein_coding	986.752	0.168917	0.232232	0.0315592	0.596592
ENSG00000169660.17	HEXD	protein_coding	797.267	-0.0757731	0.145144	0.0315787	0.596592
ENSG00000155903.13	RASA2	protein_coding	385.656	0.184758	0.205178	0.0316033	0.596592
ENSG00000133302.13	SLF1	protein_coding	51.1983	0.0917218	0.16159	0.0316062	0.596592
ENSG00000001629.10	ANKIB1	protein_coding	575.536	0.11087	0.182571	0.0316435	0.596592
ENSG00000111907.21	TPD52L1	protein_coding	74.6856	0.0565442	0.129471	0.031654	0.596592
ENSG00000124784.9	RIOK1	protein_coding	219.128	0.140647	0.222472	0.0316858	0.596592
ENSG00000139668.9	WDFY2	protein_coding	326.826	0.0724158	0.142618	0.0317168	0.596592
ENSG00000205213.14	LGR4	protein_coding	117.524	0.0406178	0.120543	0.0317969	0.596592
ENSG00000255284.2	AP006621.5	lncRNA	130.906	-0.0566712	0.129976	0.0318037	0.596592
ENSG00000284707.2	RP5-1090P18.1	lncRNA	44.4844	-0.0392418	0.11971	0.0318075	0.596592
ENSG00000178904.19	DPY19L3	protein_coding	263.449	0.121296	0.196958	0.0318109	0.596592
ENSG00000127914.19	AKAP9	protein_coding	650.473	0.159895	0.222251	0.0319422	0.597741
ENSG00000108854.16	SMURF2	protein_coding	390.053	0.130854	0.205451	0.0319653	0.597741
ENSG00000166689.16	PLEKHA7	protein_coding	128.169	0.043443	0.121726	0.0320014	0.597741
ENSG00000198040.11	ZNF84	protein_coding	317.806	0.167323	0.232986	0.0320425	0.597741
ENSG00000214063.11	TSPAN4	protein_coding	2179.04	0.110863	0.18505	0.032056	0.597741
ENSG00000099337.5	KCNK6	protein_coding	2902.02	-0.178617	0.193749	0.032274	0.600694
ENSG00000101955.15	SRPX	protein_coding	26.8121	0.0305517	0.116305	0.0323421	0.600694
ENSG00000135821.19	GLUL	protein_coding	31979.5	0.0622765	0.133998	0.0324325	0.600694
ENSG00000131080.15	EDA2R	protein_coding	189.388	-0.0380775	0.11932	0.0324414	0.600694
ENSG00000118482.12	PHF3	protein_coding	507.633	0.141835	0.216371	0.0324781	0.600694
ENSG00000163590.14	PPM1L	protein_coding	173.911	0.1126	0.185436	0.0324863	0.600694
ENSG00000177917.11	ARL6IP6	protein_coding	235.274	0.128475	0.205943	0.0325156	0.600694
ENSG00000185818.8	NAT8L	protein_coding	111.776	-0.0630411	0.134142	0.0325208	0.600694
ENSG00000287255.1	RP11-206M19.1	lncRNA	138.468	-0.0555472	0.128747	0.0325468	0.600694
ENSG00000107077.19	KDM4C	protein_coding	362.117	0.125489	0.203634	0.032685	0.602559
ENSG00000179292.5	TMEM151A	protein_coding	232.652	-0.0343314	0.117708	0.0327483	0.603043
ENSG00000096070.19	BRPF3	protein_coding	602.407	0.113561	0.186808	0.0328709	0.603937
ENSG00000183742.13	MACC1	protein_coding	112.882	0.0338574	0.117294	0.0328711	0.603937
ENSG00000042753.12	AP2S1	protein_coding	6957.04	-0.110505	0.182449	0.0330286	0.605467
ENSG00000165671.21	NSD1	protein_coding	909.05	0.179178	0.196918	0.0330557	0.605467
ENSG00000213563.7	C8orf82	protein_coding	889.847	-0.140024	0.212805	0.0330661	0.605467
ENSG00000188070.9	C11orf95	protein_coding	41.9637	0.0376103	0.118884	0.0331104	0.605596
ENSG00000082512.15	TRAF5	protein_coding	174.33	0.12132	0.19761	0.033176	0.606114
ENSG00000156970.13	BUB1B	protein_coding	8.78249	0.0217991	0.113562	0.0332595	0.606393
ENSG00000214783.9	POLR2J4	lncRNA	43.2382	-0.0659229	0.136262	0.0332882	0.606393
ENSG00000124562.10	SNRPC	protein_coding	866.197	-0.152026	0.216404	0.0333451	0.606393
ENSG00000144233.11	AMMECR1L	protein_coding	314.087	0.152895	0.226407	0.0333495	0.606393
ENSG00000121454.6	LHX4	protein_coding	15.1968	0.0311195	0.116388	0.0333961	0.606393
ENSG00000172123.13	SLFN12	protein_coding	87.3653	0.0681621	0.138642	0.0334702	0.606393
ENSG00000110090.13	CPT1A	protein_coding	875.483	0.166823	0.226927	0.0334952	0.606393
ENSG00000130487.9	KLHDC7B	protein_coding	73.1997	-0.0441957	0.121773	0.0335031	0.606393
ENSG00000136802.12	LRRC8A	protein_coding	2732.61	-0.0984367	0.164006	0.0335269	0.606393
ENSG00000159189.12	C1QC	protein_coding	4152.75	0.027707	0.115341	0.0335876	0.606409
ENSG00000137770.14	CTDSPL2	protein_coding	272.068	0.113661	0.185235	0.0336335	0.606409
ENSG00000004142.12	POLDIP2	protein_coding	1720.58	-0.174559	0.168102	0.0336397	0.606409
ENSG00000219507.4	FTH1P8	processed_pseudogene	243.038	-0.0598082	0.131854	0.0337063	0.606462
ENSG00000100600.15	LGMN	protein_coding	1757.57	0.0428919	0.121669	0.0337172	0.606462
ENSG00000257727.6	CNPY2	protein_coding	90.2795	0.0981433	0.167777	0.0339521	0.60966
ENSG00000181192.12	DHTKD1	protein_coding	233.729	0.113092	0.184927	0.03397	0.60966
ENSG00000089558.9	KCNH4	protein_coding	10.6511	-0.023913	0.114134	0.0341427	0.611871
ENSG00000167447.13	SMG8	protein_coding	233.391	0.112744	0.185192	0.0341915	0.611871
ENSG00000019991.18	HGF	protein_coding	10.126	0.0182493	0.112465	0.034206	0.611871
ENSG00000107262.26	BAG1	protein_coding	2306.05	-0.153802	0.215949	0.0343891	0.61447
ENSG00000065833.9	ME1	protein_coding	1158.61	0.0607696	0.132579	0.0344567	0.615001
ENSG00000175595.16	ERCC4	protein_coding	189.209	0.114581	0.184554	0.0345446	0.615894
ENSG00000143442.22	POGZ	protein_coding	634.846	0.171604	0.208101	0.0346758	0.617556
ENSG00000009724.17	MASP2	protein_coding	30.3116	0.0560989	0.129311	0.0347736	0.618095
ENSG00000108306.13	FBXL20	protein_coding	441.26	0.173367	0.192488	0.0348251	0.618095
ENSG00000107249.24	GLIS3	protein_coding	20.1099	0.027922	0.115294	0.0348562	0.618095
ENSG00000129317.15	PUS7L	protein_coding	174.73	0.162449	0.219447	0.0348757	0.618095
ENSG00000168813.17	ZNF507	protein_coding	11.5735	-0.0235613	0.113927	0.0348962	0.618095
ENSG00000234072.1	AC074117.10	lncRNA	235.356	-0.0764512	0.145264	0.035043	0.618583
ENSG00000131378.14	RFTN1	protein_coding	1379.44	-0.0822872	0.149647	0.0351381	0.618583
ENSG00000103742.12	IGDCC4	protein_coding	19.1549	-0.0272735	0.115017	0.0351477	0.618583
ENSG00000223960.7	CHROMR	lncRNA	297.824	0.151334	0.2164	0.0352199	0.618583
ENSG00000154582.17	ELOC	protein_coding	2296.72	-0.108973	0.178469	0.0353075	0.618583
ENSG00000234608.8	MAPKAPK5-AS1	lncRNA	429.918	-0.123162	0.193494	0.0353083	0.618583
ENSG00000105518.14	TMEM205	protein_coding	229.834	-0.0638795	0.134666	0.0353499	0.618583
ENSG00000267272.5	LINC01140	lncRNA	9.92342	0.0243817	0.114219	0.0353834	0.618583
ENSG00000116544.12	DLGAP3	protein_coding	15.6412	0.0325322	0.116784	0.0354528	0.618583
ENSG00000232112.3	TMA7	protein_coding	714.861	-0.07622	0.144647	0.0354651	0.618583
ENSG00000163975.12	MELTF	protein_coding	131.775	-0.0505293	0.125747	0.0355545	0.618583
ENSG00000104825.17	NFKBIB	protein_coding	1144.49	-0.161319	0.204052	0.0355877	0.618583
ENSG00000108582.12	CPD	protein_coding	1158.23	0.119385	0.192334	0.0356318	0.618583
ENSG00000286757.2	RP11-134O15.3	lncRNA	22.1726	-0.0310774	0.116346	0.035723	0.618583
ENSG00000184524.6	CEND1	protein_coding	9.42429	0.0124509	0.11111	0.0357491	0.618583
ENSG00000055070.17	SZRD1	protein_coding	2248.01	-0.166404	0.142934	0.0357518	0.618583
ENSG00000281195.1	RP11-236P2.2	lncRNA	6.10188	0.0201961	0.11314	0.0357634	0.618583
ENSG00000100485.12	SOS2	protein_coding	575.749	0.092601	0.160078	0.0358132	0.618583
ENSG00000175463.12	TBC1D10C	protein_coding	2309.16	-0.075996	0.144566	0.0358676	0.618583
ENSG00000162896.6	PIGR	protein_coding	25.8599	-0.0220738	0.113548	0.0358807	0.618583
ENSG00000104611.12	SH2D4A	protein_coding	11.0999	0.0247868	0.114294	0.0359164	0.618583
ENSG00000139624.14	CERS5	protein_coding	1245.3	-0.106851	0.175523	0.0359471	0.618583
ENSG00000225231.2	LINC02470	lncRNA	8.7318	-0.022624	0.113755	0.03598	0.618583
ENSG00000134215.16	VAV3	protein_coding	247.889	0.0741306	0.143234	0.0359903	0.618583
ENSG00000115129.14	TP53I3	protein_coding	579.487	-0.0603101	0.131899	0.0360083	0.618583
ENSG00000273151.1	RP11-449P15.2	lncRNA	81.1697	0.0750843	0.143858	0.0360799	0.618583
ENSG00000242861.1	RP11-285F7.2	lncRNA	145.604	-0.0632996	0.134074	0.0361175	0.618583
ENSG00000105327.18	BBC3	protein_coding	990.809	-0.0657912	0.13577	0.036204	0.618583
ENSG00000089022.14	MAPKAPK5	protein_coding	983.522	-0.158213	0.1994	0.03622	0.618583
ENSG00000155850.8	SLC26A2	protein_coding	298.875	0.105416	0.174557	0.0362207	0.618583
ENSG00000179588.9	ZFPM1	protein_coding	243.209	-0.0764093	0.145005	0.0362828	0.618583
ENSG00000286408.1	RP11-485M7.4	lncRNA	7.84401	-0.0246954	0.114393	0.036435	0.618583
ENSG00000143851.15	PTPN7	protein_coding	706.776	-0.0889617	0.156223	0.0364614	0.618583
ENSG00000112304.11	ACOT13	protein_coding	1160.51	-0.159069	0.206914	0.0364804	0.618583
ENSG00000111669.15	TPI1	protein_coding	7777.11	-0.158557	0.195564	0.0365351	0.618583
ENSG00000155660.11	PDIA4	protein_coding	3942.5	0.150188	0.222438	0.0365853	0.618583
ENSG00000184060.11	ADAP2	protein_coding	875.056	0.142554	0.21323	0.0366512	0.618583
ENSG00000072415.10	MPP5	protein_coding	308.745	0.137224	0.206526	0.0367103	0.618583
ENSG00000108654.16	DDX5	protein_coding	8477.27	0.173438	0.192355	0.0367402	0.618583
ENSG00000112299.8	VNN1	protein_coding	286.885	0.0374829	0.119056	0.0368038	0.618583
ENSG00000288021.1	RP11-486D20.1	lncRNA	13.2852	-0.0141224	0.111904	0.0368105	0.618583
ENSG00000214026.11	MRPL23	protein_coding	862.106	-0.0637544	0.134534	0.0369015	0.618583
ENSG00000235979.9	AC004448.5	lncRNA	12.8777	-0.0225859	0.11375	0.0369143	0.618583
ENSG00000189060.6	H1-0	protein_coding	862.552	-0.0904511	0.15766	0.0369399	0.618583
ENSG00000135002.12	RFK	protein_coding	390.693	0.136048	0.206843	0.0369538	0.618583
ENSG00000102743.15	SLC25A15	protein_coding	49.4884	-0.056532	0.129141	0.0370751	0.618583
ENSG00000229320.3	KRT8P12	transcribed_processed_pseudogene	250.02	-0.0852216	0.153247	0.0371106	0.618583
ENSG00000106034.18	CPED1	protein_coding	181.326	0.0696456	0.138577	0.0371219	0.618583
ENSG00000226564.1	FTH1P20	processed_pseudogene	214.828	-0.0534089	0.127351	0.0371434	0.618583
ENSG00000229474.8	PATL2	protein_coding	136.637	-0.104572	0.171886	0.0371456	0.618583
ENSG00000124788.19	ATXN1	protein_coding	1283.5	0.107499	0.176796	0.0371465	0.618583
ENSG00000235652.9	FBXO30-DT	lncRNA	54.262	0.0688142	0.138597	0.0371492	0.618583
ENSG00000180917.18	CMTR2	protein_coding	471.856	0.167705	0.201288	0.0371629	0.618583
ENSG00000136731.13	UGGT1	protein_coding	1848.18	0.153412	0.218395	0.0371708	0.618583
ENSG00000275700.6	AATF	protein_coding	902.891	-0.152283	0.20542	0.0371747	0.618583
ENSG00000100151.16	PICK1	protein_coding	806.672	-0.129809	0.197761	0.0371888	0.618583
ENSG00000186174.13	BCL9L	protein_coding	111.352	0.0368941	0.118463	0.037197	0.618583
ENSG00000136111.14	TBC1D4	protein_coding	582.207	0.0592516	0.131383	0.0372232	0.618583
ENSG00000126882.13	FAM78A	protein_coding	1387.18	-0.166821	0.158531	0.0372587	0.618583
ENSG00000074416.15	MGLL	protein_coding	4224.85	-0.0579627	0.130299	0.0373254	0.618583
ENSG00000100027.17	YPEL1	protein_coding	10.533	0.0279524	0.115103	0.0373971	0.618583
ENSG00000265519.1	CTD-3157E16.1	lncRNA	5.00594	0.0167555	0.112319	0.0374221	0.618583
ENSG00000107902.14	LHPP	protein_coding	487.989	-0.109801	0.178812	0.0374367	0.618583
ENSG00000148219.18	ASTN2	protein_coding	32.3101	-0.0422131	0.121198	0.0374455	0.618583
ENSG00000187240.17	DYNC2H1	protein_coding	30.4595	0.0430396	0.121595	0.0375008	0.618583
ENSG00000279649.1	RP11-96D1.8	TEC	12.3083	0.0280308	0.11524	0.0375066	0.618583
ENSG00000105671.12	DDX49	protein_coding	802.878	-0.166857	0.16312	0.0375909	0.618583
ENSG00000122008.15	POLK	protein_coding	258.895	0.079338	0.147598	0.0375954	0.618583
ENSG00000125657.5	TNFSF9	protein_coding	239.888	-0.0404875	0.120223	0.0376027	0.618583
ENSG00000105669.14	COPE	protein_coding	2545.53	-0.12973	0.196038	0.0376052	0.618583
ENSG00000184014.9	DENND5A	protein_coding	1147.39	0.0904031	0.15837	0.0376248	0.618583
ENSG00000144199.12	FAHD2B	protein_coding	9.95671	-0.0178966	0.11263	0.0377834	0.620564
ENSG00000158234.12	FAIM	protein_coding	739.715	-0.120411	0.186566	0.0378723	0.620783
ENSG00000233384.3	CNIH3-AS2	lncRNA	130.18	-0.0556336	0.128776	0.0378731	0.620783
ENSG00000236747.3	LINC01282	lncRNA	28.0447	0.0270235	0.114947	0.0379609	0.621595
ENSG00000265791.1	CTD-2349P21.10	lncRNA	6.65067	0.0221892	0.113558	0.0380778	0.622882
ENSG00000060656.20	PTPRU	protein_coding	29.1173	-0.0346968	0.117775	0.0381849	0.624006
ENSG00000275342.5	PRAG1	protein_coding	1971.61	-0.0713725	0.139616	0.0382462	0.624306
ENSG00000088340.17	FER1L4	transcribed_unitary_pseudogene	14.445	-0.0279724	0.115286	0.0382955	0.624306
ENSG00000135540.11	NHSL1	protein_coding	151.157	0.135353	0.205513	0.0384313	0.624306
ENSG00000087460.29	GNAS	protein_coding	16512.9	-0.111058	0.177682	0.0384569	0.624306
ENSG00000157110.16	RBPMS	protein_coding	12.2426	-0.0239994	0.114112	0.0384613	0.624306
ENSG00000177675.9	CD163L1	protein_coding	29.8064	0.035263	0.118152	0.0385004	0.624306
ENSG00000187634.13	SAMD11	protein_coding	7.02722	-0.0195586	0.11303	0.0385079	0.624306
ENSG00000285533.2	RELA-DT	lncRNA	139.514	-0.0637975	0.134167	0.0385595	0.624306
ENSG00000101972.19	STAG2	protein_coding	862.866	0.141823	0.209522	0.0385719	0.624306
ENSG00000103485.19	QPRT	protein_coding	327.413	-0.0627745	0.13386	0.0385872	0.624306
ENSG00000266338.6	NBPF15	protein_coding	132.442	0.0616735	0.132965	0.0386467	0.624648
ENSG00000248964.7	RP11-94H18.1	lncRNA	6.70486	-0.0207907	0.113302	0.0389251	0.628459
ENSG00000226312.7	CFLAR-AS1	lncRNA	25.2449	0.0383802	0.119327	0.0389796	0.628459
ENSG00000155792.10	DEPTOR	protein_coding	44.7266	0.0363112	0.117871	0.039034	0.628459
ENSG00000128731.18	HERC2	protein_coding	985.634	0.135364	0.202015	0.0390371	0.628459
ENSG00000166159.11	LRTM2	protein_coding	16.0978	-0.0186771	0.112798	0.039141	0.629507
ENSG00000261596.2	CTB-31N19.3	lncRNA	482.367	-0.0717558	0.140686	0.0392472	0.630519
ENSG00000164604.14	GPR85	protein_coding	69.9555	0.0340558	0.117551	0.0392814	0.630519
ENSG00000100139.14	MICALL1	protein_coding	2219.39	-0.113408	0.176785	0.0395183	0.632614
ENSG00000135905.20	DOCK10	protein_coding	1327.51	0.11584	0.184095	0.0395222	0.632614
ENSG00000187607.16	ZNF286A	protein_coding	20.7865	0.0377401	0.119059	0.0395286	0.632614
ENSG00000103145.11	HCFC1R1	protein_coding	828.584	-0.0838449	0.150613	0.0397432	0.634916
ENSG00000136932.14	TRMO	protein_coding	360.809	-0.13562	0.198868	0.0397857	0.634916
ENSG00000006534.16	ALDH3B1	protein_coding	3855.2	-0.157212	0.192553	0.0397896	0.634916
ENSG00000006625.18	GGCT	protein_coding	663.973	-0.124639	0.191078	0.0399056	0.634952
ENSG00000200033.1	RNU6-403P	snRNA	8.89495	-0.0172941	0.112453	0.0399307	0.634952
ENSG00000128185.10	DGCR6L	protein_coding	845.248	-0.0739496	0.142336	0.039943	0.634952
ENSG00000267980.1	AC007292.6	lncRNA	82.847	-0.0481818	0.124178	0.0399481	0.634952
ENSG00000166002.7	SMCO4	protein_coding	1026.48	-0.115497	0.182448	0.0400182	0.635445
ENSG00000143158.11	MPC2	protein_coding	1173.8	-0.143263	0.195569	0.0400988	0.635632
ENSG00000113555.6	PCDH12	protein_coding	63.0797	-0.0710104	0.139372	0.0401081	0.635632
ENSG00000196188.12	CTSE	protein_coding	13.0687	-0.033916	0.117347	0.0401796	0.636055
ENSG00000159788.19	RGS12	protein_coding	8141.05	-0.0586059	0.130668	0.0404521	0.636055
ENSG00000012061.16	ERCC1	protein_coding	1017.19	-0.064527	0.134191	0.0404653	0.636055
ENSG00000250722.6	SELENOP	protein_coding	40.7409	0.0299544	0.11601	0.0404847	0.636055
ENSG00000171453.20	POLR1C	protein_coding	221.467	-0.128778	0.1924	0.040498	0.636055
ENSG00000287825.1	RP3-475N16.9	lncRNA	116.497	-0.056722	0.129061	0.0405331	0.636055
ENSG00000108786.11	HSD17B1	protein_coding	8.91172	-0.0250193	0.114422	0.0405518	0.636055
ENSG00000151704.16	KCNJ1	protein_coding	1086.54	-0.0394738	0.119467	0.0405731	0.636055
ENSG00000124731.13	TREM1	protein_coding	61.9674	0.0214708	0.113501	0.0405951	0.636055
ENSG00000173465.8	ZNRD2	protein_coding	337.998	-0.123805	0.187909	0.0406073	0.636055
ENSG00000287263.1	CTD-2201E18.8	lncRNA	119.481	-0.101073	0.166321	0.0406441	0.636055
ENSG00000189129.14	PLAC9	protein_coding	223.964	-0.0513363	0.125289	0.0406618	0.636055
ENSG00000188707.6	ZBED6CL	protein_coding	102.891	0.0591069	0.13127	0.040718	0.636055
ENSG00000147180.17	ZNF711	protein_coding	115.579	-0.0384121	0.118751	0.0407282	0.636055
ENSG00000166432.15	ZMAT1	protein_coding	141.836	0.0931594	0.160595	0.0407355	0.636055
ENSG00000163485.17	ADORA1	protein_coding	88.7348	-0.0358784	0.118197	0.0407607	0.636055
ENSG00000138135.7	CH25H	protein_coding	188.016	0.0393249	0.119902	0.0408612	0.636727
ENSG00000160200.18	CBS	protein_coding	110.427	0.0302254	0.115805	0.0408821	0.636727
ENSG00000000971.16	CFH	protein_coding	20.9848	0.0230587	0.113861	0.0409772	0.637598
ENSG00000102265.12	TIMP1	protein_coding	901.778	0.0497256	0.125097	0.041059	0.638259
ENSG00000143147.15	GPR161	protein_coding	93.7543	0.0422482	0.120771	0.0412494	0.6385
ENSG00000139372.15	TDG	protein_coding	621.304	0.132006	0.194969	0.0412961	0.6385
ENSG00000136144.12	RCBTB1	protein_coding	365.506	0.0743427	0.142626	0.041298	0.6385
ENSG00000167515.10	TRAPPC2L	protein_coding	1106.05	-0.0665292	0.136269	0.0413109	0.6385
ENSG00000119421.7	NDUFA8	protein_coding	894.168	-0.129891	0.192406	0.0413357	0.6385
ENSG00000067082.15	KLF6	protein_coding	3341.28	0.125179	0.192349	0.0413466	0.6385
ENSG00000166046.11	TCP11L2	protein_coding	101.57	0.0453597	0.122234	0.0413766	0.6385
ENSG00000093134.15	VNN3	protein_coding	25.6532	-0.0346419	0.117703	0.0413886	0.6385
ENSG00000145819.18	ARHGAP26	protein_coding	634.818	0.111017	0.179498	0.0415449	0.639701
ENSG00000169379.17	ARL13B	protein_coding	71.3722	0.0765106	0.14448	0.0415452	0.639701
ENSG00000270882.2	H4C14	protein_coding	11.3118	-0.0197196	0.113034	0.0416717	0.640723
ENSG00000173846.13	PLK3	protein_coding	1385.93	-0.0703459	0.13766	0.0417299	0.640723
ENSG00000139921.13	TMX1	protein_coding	1022.73	0.127495	0.192301	0.0418714	0.640723
ENSG00000060971.19	ACAA1	protein_coding	2379.92	-0.149169	0.190248	0.0418776	0.640723
ENSG00000169375.16	SIN3A	protein_coding	357.733	0.121043	0.187852	0.0419247	0.640723
ENSG00000107485.18	GATA3	protein_coding	10.2794	0.018087	0.112685	0.0419454	0.640723
ENSG00000233426.3	EIF3FP3	processed_pseudogene	11.3202	-0.022727	0.113755	0.0419724	0.640723
ENSG00000173218.15	VANGL1	protein_coding	64.7889	0.0425271	0.120965	0.0420203	0.640723
ENSG00000132128.17	LRRC41	protein_coding	1007.73	0.164181	0.155343	0.0420735	0.640723
ENSG00000182759.4	MAFA	protein_coding	16.5037	-0.0130191	0.111723	0.0421032	0.640723
ENSG00000161594.7	KLHL10	protein_coding	9.70021	0.0177385	0.112604	0.0421179	0.640723
ENSG00000085491.17	SLC25A24	protein_coding	1081.51	0.0886026	0.155151	0.0421495	0.640723
ENSG00000075618.18	FSCN1	protein_coding	5848.3	-0.0776138	0.142815	0.042165	0.640723
ENSG00000114857.18	NKTR	protein_coding	1239.32	0.1035	0.170019	0.0423344	0.640723
ENSG00000267322.2	SNHG22	lncRNA	7.17776	-0.019152	0.112899	0.0423495	0.640723
ENSG00000125384.7	PTGER2	protein_coding	97.3586	-0.0619024	0.131452	0.0423593	0.640723
ENSG00000273017.1	AP000240.9	lncRNA	14.5784	-0.0222109	0.113621	0.0423643	0.640723
ENSG00000188051.7	TMEM221	protein_coding	9.12636	-0.0176693	0.112577	0.0424138	0.640723
ENSG00000123268.9	ATF1	protein_coding	283.19	0.0949322	0.160881	0.0424451	0.640723
ENSG00000186638.17	KIF24	protein_coding	51.5555	0.0511784	0.125741	0.042465	0.640723
ENSG00000080546.13	SESN1	protein_coding	669.41	-0.108504	0.173298	0.0424674	0.640723
ENSG00000169105.8	CHST14	protein_coding	42.2426	0.0409042	0.120381	0.0425732	0.640723
ENSG00000148154.10	UGCG	protein_coding	1333.44	0.0933229	0.160382	0.0426243	0.640723
ENSG00000111077.18	TNS2	protein_coding	801.423	-0.05809	0.130005	0.0426326	0.640723
ENSG00000149503.13	INCENP	protein_coding	275.256	0.0810516	0.148206	0.0426355	0.640723
ENSG00000146587.18	RBAK	protein_coding	194.391	0.107811	0.173989	0.0426493	0.640723
ENSG00000231312.7	MAP4K3-DT	lncRNA	518.232	-0.106959	0.171676	0.0426956	0.640723
ENSG00000161640.15	SIGLEC11	protein_coding	17.8895	0.0250216	0.114411	0.0427149	0.640723
ENSG00000132563.16	REEP2	protein_coding	6.74039	-0.0197657	0.113036	0.0428299	0.640982
ENSG00000239264.9	TXNDC5	protein_coding	123.737	0.0540618	0.127285	0.0429005	0.640982
ENSG00000260196.1	RP1-239B22.5	lncRNA	145.355	-0.0400386	0.119801	0.0429361	0.640982
ENSG00000137338.6	PGBD1	protein_coding	6.49097	0.0195874	0.112942	0.0429625	0.640982
ENSG00000178093.14	TSSK6	protein_coding	36.6463	-0.0585481	0.130124	0.043011	0.640982
ENSG00000026751.17	SLAMF7	protein_coding	6264.59	-0.0551303	0.128056	0.0430775	0.640982
ENSG00000170734.12	POLH	protein_coding	455.399	-0.12511	0.188659	0.0430995	0.640982
ENSG00000128309.17	MPST	protein_coding	711.174	-0.0793382	0.145737	0.0431282	0.640982
ENSG00000068097.15	HEATR6	protein_coding	378.858	0.142754	0.197312	0.0431359	0.640982
ENSG00000198324.14	PHETA1	protein_coding	1594.67	-0.0938101	0.158779	0.0431736	0.640982
ENSG00000198945.8	L3MBTL3	protein_coding	65.7197	0.0590176	0.130821	0.0431953	0.640982
ENSG00000160796.18	NBEAL2	protein_coding	1582.41	-0.104031	0.16916	0.0432052	0.640982
ENSG00000198682.13	PAPSS2	protein_coding	451.031	0.078011	0.145132	0.0432796	0.641033
ENSG00000243176.6	RP11-550I24.2	lncRNA	114.403	-0.0783715	0.145176	0.0432874	0.641033
ENSG00000113273.17	ARSB	protein_coding	1629.11	0.077262	0.145089	0.0434164	0.642188
ENSG00000167136.7	ENDOG	protein_coding	230.44	-0.0596715	0.130751	0.0434445	0.642188
ENSG00000272419.6	LINC01145	transcribed_unprocessed_pseudogene	24.9927	0.0385044	0.119215	0.0435002	0.642429
ENSG00000162946.23	DISC1	protein_coding	71.4964	0.0572041	0.128778	0.0435939	0.643227
ENSG00000178623.12	GPR35	protein_coding	71.5524	-0.0403768	0.120048	0.0438654	0.646191
ENSG00000228716.7	DHFR	protein_coding	198.373	0.0674146	0.136964	0.0438947	0.646191
ENSG00000170264.13	FAM161A	protein_coding	23.378	0.0366677	0.118145	0.0439581	0.646191
ENSG00000082898.19	XPO1	protein_coding	2138.49	0.157565	0.190676	0.0439971	0.646191
ENSG00000129214.15	SHBG	protein_coding	16.2435	-0.0268454	0.114933	0.0440259	0.646191
ENSG00000010256.11	UQCRC1	protein_coding	4316.35	-0.155716	0.163993	0.0440332	0.646191
ENSG00000122705.17	CLTA	protein_coding	3667.74	-0.145283	0.186561	0.0441175	0.646844
ENSG00000197535.15	MYO5A	protein_coding	1964.3	0.116041	0.180796	0.0443384	0.649498
ENSG00000165731.21	RET	protein_coding	85.6872	0.0388024	0.119444	0.0444993	0.651267
ENSG00000177311.12	ZBTB38	protein_coding	552.08	0.0814074	0.147125	0.0445648	0.651639
ENSG00000168273.8	SMIM4	protein_coding	257.029	-0.104324	0.169146	0.0446571	0.652038
ENSG00000187210.14	GCNT1	protein_coding	134.973	0.0694953	0.138348	0.0446723	0.652038
ENSG00000178199.14	ZC3H12D	protein_coding	46.2671	0.043039	0.121393	0.0449736	0.655849
ENSG00000196329.12	GIMAP5	protein_coding	14.3767	0.025894	0.114495	0.0451073	0.657208
ENSG00000146592.17	CREB5	protein_coding	212.273	0.0395583	0.119743	0.0452614	0.657389
ENSG00000186198.4	SLC51B	protein_coding	6.48559	0.0180845	0.112728	0.0452615	0.657389
ENSG00000122873.12	CISD1	protein_coding	281.123	-0.0888583	0.154423	0.0452678	0.657389
ENSG00000008869.12	HEATR5B	protein_coding	565.953	0.125014	0.186589	0.0453608	0.657389
ENSG00000111452.13	ADGRD1	protein_coding	87.9489	-0.0267386	0.114537	0.0454823	0.657389
ENSG00000178172.7	SPINK6	protein_coding	34.5913	0.0201466	0.113039	0.0454828	0.657389
ENSG00000168904.15	LRRC28	protein_coding	2874.22	-0.0593556	0.130425	0.0455049	0.657389
ENSG00000245667.2	RP5-940J5.8	lncRNA	9.08289	0.0120536	0.111203	0.0455088	0.657389
ENSG00000205730.7	ITPRIPL2	protein_coding	1031	0.101801	0.167458	0.0455162	0.657389
ENSG00000117305.15	HMGCL	protein_coding	1451.84	-0.0961761	0.160972	0.045524	0.657389
ENSG00000130227.17	XPO7	protein_coding	852.522	0.122773	0.182878	0.0455737	0.657511
ENSG00000117139.18	KDM5B	protein_coding	557.068	0.109461	0.173563	0.0456482	0.657511
ENSG00000104979.9	C19orf53	protein_coding	1249.63	-0.111709	0.17468	0.0456538	0.657511
ENSG00000204568.12	MRPS18B	protein_coding	1141.94	-0.106463	0.169604	0.0458771	0.660143
ENSG00000103266.11	STUB1	protein_coding	1290.66	-0.115711	0.176378	0.0460617	0.661672
ENSG00000172469.17	MANEA	protein_coding	176.665	0.0593366	0.13045	0.0460647	0.661672
ENSG00000109536.12	FRG1	protein_coding	865.749	-0.0925657	0.156983	0.0461694	0.662139
ENSG00000269858.6	EGLN2	protein_coding	207.222	0.0793499	0.146783	0.0462104	0.662139
ENSG00000180340.7	FZD2	protein_coding	57.2203	0.0407423	0.120305	0.0462194	0.662139
ENSG00000122477.13	LRRC39	protein_coding	20.8662	-0.0378859	0.118696	0.0463261	0.662759
ENSG00000136819.15	C9orf78	protein_coding	1205.15	-0.143326	0.182342	0.0463442	0.662759
ENSG00000233913.7	RPL10P9	processed_pseudogene	26.8481	-0.0289082	0.115527	0.0466819	0.663994
ENSG00000224831.3	TMEM183B	processed_pseudogene	24.5034	-0.0315235	0.116121	0.0466843	0.663994
ENSG00000188290.11	HES4	protein_coding	66.9705	-0.0420067	0.120805	0.0467254	0.663994
ENSG00000119927.14	GPAM	protein_coding	114.252	0.0798107	0.146414	0.0467328	0.663994
ENSG00000234518.2	PTGES3P1	processed_pseudogene	26.3817	-0.0385898	0.119076	0.0467397	0.663994
ENSG00000125744.12	RTN2	protein_coding	770.746	-0.0745717	0.14123	0.0468662	0.663994
ENSG00000141506.15	PIK3R5	protein_coding	1684.41	0.102955	0.167808	0.046957	0.663994
ENSG00000123983.15	ACSL3	protein_coding	1772.31	0.0994391	0.164989	0.0470032	0.663994
ENSG00000172301.11	COPRS	protein_coding	1291.21	-0.108308	0.171328	0.0470612	0.663994
ENSG00000188613.7	NANOS1	protein_coding	644.349	-0.0340016	0.116813	0.0470838	0.663994
ENSG00000187840.5	EIF4EBP1	protein_coding	1786.63	-0.0856765	0.15122	0.0471502	0.663994
ENSG00000223878.1	PPIAP53	processed_pseudogene	5.96813	0.020058	0.113096	0.0472202	0.663994
ENSG00000224186.8	C5orf66	lncRNA	18.1348	0.0260183	0.114504	0.0472215	0.663994
ENSG00000151623.15	NR3C2	protein_coding	7.44469	0.0211522	0.113194	0.0472549	0.663994
ENSG00000144306.15	SCRN3	protein_coding	215.73	0.0844567	0.149715	0.0472658	0.663994
ENSG00000197249.14	SERPINA1	protein_coding	2846.19	0.0431925	0.121506	0.0472696	0.663994
ENSG00000133997.12	MED6	protein_coding	411.889	-0.137765	0.184654	0.0472797	0.663994
ENSG00000115073.8	ACTR1B	protein_coding	1411.6	-0.0967879	0.158759	0.0473044	0.663994
ENSG00000177485.7	ZBTB33	protein_coding	461.577	0.137389	0.191138	0.0474155	0.663994
ENSG00000268093.1	AC022154.7	lncRNA	7.17273	0.0252963	0.114286	0.0474165	0.663994
ENSG00000243449.7	C4orf48	protein_coding	690.529	-0.0505981	0.1253	0.0474607	0.663994
ENSG00000158604.15	TMED4	protein_coding	1231.13	0.154998	0.162054	0.0476084	0.663994
ENSG00000186818.12	LILRB4	protein_coding	3308.01	0.0746201	0.142329	0.0477002	0.663994
ENSG00000185591.10	SP1	protein_coding	1662.61	0.13681	0.190915	0.047713	0.663994
ENSG00000124177.16	CHD6	protein_coding	223.871	0.0568558	0.128939	0.0477656	0.663994
ENSG00000166471.11	TMEM41B	protein_coding	467.432	0.0816895	0.14754	0.0477703	0.663994
ENSG00000115942.9	ORC2	protein_coding	190.993	0.117934	0.18024	0.047796	0.663994
ENSG00000036828.17	CASR	protein_coding	26.9721	0.0332135	0.117156	0.0477982	0.663994
ENSG00000255446.1	CTD-2531D15.4	lncRNA	9.26339	0.0220434	0.113553	0.0478142	0.663994
ENSG00000165175.16	MID1IP1	protein_coding	1463.8	0.122299	0.184936	0.0478622	0.663994
ENSG00000181218.5	H2AW	protein_coding	45.7308	-0.0357057	0.117964	0.047883	0.663994
ENSG00000073008.15	PVR	protein_coding	407.447	0.0850822	0.151406	0.0478945	0.663994
ENSG00000272690.6	LINC02018	lncRNA	32.3719	0.0339023	0.117303	0.0479109	0.663994
ENSG00000006756.16	ARSD	protein_coding	803.587	-0.0765648	0.143566	0.0479125	0.663994
ENSG00000132356.11	PRKAA1	protein_coding	511.787	0.096589	0.161375	0.0479464	0.663994
ENSG00000133561.15	GIMAP6	protein_coding	76.9128	0.0484207	0.124284	0.0479598	0.663994
ENSG00000124766.7	SOX4	protein_coding	370.114	0.0777634	0.14473	0.047964	0.663994
ENSG00000144485.11	HES6	protein_coding	534.038	-0.0310975	0.11615	0.0479925	0.663994
ENSG00000007168.14	PAFAH1B1	protein_coding	1925.26	0.148952	0.180319	0.0480968	0.663994
ENSG00000163013.12	FBXO41	protein_coding	444.673	0.0954829	0.161289	0.0481971	0.663994
ENSG00000166897.16	ELFN2	protein_coding	57.6377	-0.0283316	0.115346	0.0482204	0.663994
ENSG00000255363.3	LINC02757	lncRNA	16.5657	-0.026634	0.11482	0.0482384	0.663994
ENSG00000113522.14	RAD50	protein_coding	41.164	0.0529403	0.126711	0.0483347	0.663994
ENSG00000142405.22	NLRP12	protein_coding	170.135	0.058579	0.13027	0.0483472	0.663994
ENSG00000018408.15	WWTR1	protein_coding	275.8	-0.0496656	0.124697	0.0483473	0.663994
ENSG00000100722.20	ZC3H14	protein_coding	498.976	0.128318	0.184931	0.0484173	0.663994
ENSG00000108590.11	MED31	protein_coding	80.431	-0.0664686	0.135263	0.0485696	0.663994
ENSG00000131507.11	NDFIP1	protein_coding	2464.24	0.15241	0.134539	0.0486148	0.663994
ENSG00000054116.12	TRAPPC3	protein_coding	1221.85	-0.15073	0.155646	0.0486904	0.663994
ENSG00000166387.14	PPFIBP2	protein_coding	193.464	0.0859228	0.151669	0.0487123	0.663994
ENSG00000197180.2	CH17-340M24.3	lncRNA	402.098	-0.0815199	0.14755	0.0487994	0.663994
ENSG00000099866.16	MADCAM1	protein_coding	34.7414	-0.0490935	0.124297	0.0488442	0.663994
ENSG00000159374.18	M1AP	protein_coding	295.247	-0.0586634	0.130203	0.0488493	0.663994
ENSG00000181827.16	RFX7	protein_coding	164.405	0.0491393	0.123921	0.0488847	0.663994
ENSG00000139405.16	RITA1	protein_coding	209.126	-0.0637887	0.133633	0.0488891	0.663994
ENSG00000275765.5	RP11-54C4.3	lncRNA	26.8195	-0.0308116	0.115985	0.0489777	0.663994
ENSG00000198887.9	SMC5	protein_coding	452.046	0.136648	0.188334	0.0489873	0.663994
ENSG00000119185.13	ITGB1BP1	protein_coding	3418.19	-0.0796196	0.145334	0.0490839	0.663994
ENSG00000186088.16	GSAP	protein_coding	888.531	0.0801578	0.146303	0.0491596	0.663994
ENSG00000107968.10	MAP3K8	protein_coding	229.131	0.0766041	0.14381	0.0491669	0.663994
ENSG00000112096.19	SOD2	protein_coding	9841.75	0.0937814	0.156821	0.0492399	0.663994
ENSG00000134594.5	RAB33A	protein_coding	6.00841	0.0185517	0.112704	0.0492853	0.663994
ENSG00000088826.18	SMOX	protein_coding	254.527	0.0861136	0.152804	0.0493238	0.663994
ENSG00000278540.5	ACACA	protein_coding	408.008	0.111701	0.175173	0.0493269	0.663994
ENSG00000259760.1	RP11-20G13.2	lncRNA	1425.17	-0.0712697	0.138637	0.0494285	0.663994
ENSG00000123545.6	NDUFAF4	protein_coding	308.946	-0.072745	0.139781	0.0494613	0.663994
ENSG00000213985.4	AC078899.1	processed_pseudogene	7.92223	0.0285316	0.115355	0.0494687	0.663994
ENSG00000165714.11	BORCS5	protein_coding	362.072	-0.10982	0.169263	0.049509	0.663994
ENSG00000040933.16	INPP4A	protein_coding	629.064	0.10897	0.172438	0.0495166	0.663994
ENSG00000110077.15	MS4A6A	protein_coding	346.157	0.0470651	0.123387	0.0495211	0.663994
ENSG00000214941.8	ZSWIM7	protein_coding	525.215	-0.0948098	0.158835	0.0495537	0.663994
ENSG00000033178.13	UBA6	protein_coding	812.279	0.119877	0.180733	0.0496118	0.663994
ENSG00000116539.14	ASH1L	protein_coding	521.831	0.080044	0.145946	0.0496238	0.663994
ENSG00000066336.12	SPI1	protein_coding	15258	-0.137953	0.179245	0.0496719	0.663994
ENSG00000110011.13	DNAJC4	protein_coding	1016.87	-0.0764975	0.142961	0.0496871	0.663994
ENSG00000198382.9	UVRAG	protein_coding	413.202	0.14078	0.17743	0.0496975	0.663994
ENSG00000083799.18	CYLD	protein_coding	685.562	0.127615	0.182077	0.0497208	0.663994
ENSG00000256806.6	C17orf100	protein_coding	31.4586	-0.0292095	0.115343	0.0497316	0.663994
ENSG00000259590.1	LINC02244	lncRNA	2245.79	-0.051112	0.125363	0.0497875	0.663994
ENSG00000100307.13	CBX7	protein_coding	389.614	-0.0881786	0.153039	0.0497884	0.663994
ENSG00000140379.9	BCL2A1	protein_coding	3879.31	-0.0743981	0.141405	0.0498082	0.663994
ENSG00000246090.7	RP11-696N14.1	lncRNA	11.4283	-0.0247588	0.114243	0.049838	0.663994
ENSG00000133316.16	WDR74	protein_coding	336.545	-0.0820104	0.146025	0.0498628	0.663994
ENSG00000179115.11	FARSA	protein_coding	2212.15	-0.145263	0.126081	0.049866	0.663994
ENSG00000036672.16	USP2	protein_coding	1140.61	-0.0580777	0.128597	0.0499266	0.663994
ENSG00000117226.12	GBP3	protein_coding	302.029	-0.0335127	0.116762	0.0499424	0.663994
ENSG00000276148.1	RP11-278C7.4	lncRNA	23.3757	-0.031439	0.116419	0.0500289	0.66453
ENSG00000214253.9	FIS1	protein_coding	1878.22	-0.0868329	0.151353	0.0500781	0.66453
ENSG00000277957.1	SENP3-EIF4A1	protein_coding	47.2714	0.0295217	0.115636	0.050195	0.66453
ENSG00000179091.5	CYC1	protein_coding	2631.54	-0.130592	0.17477	0.050227	0.66453
ENSG00000278112.1	RP11-972P1.11	lncRNA	9.60658	-0.0219148	0.1135	0.0502879	0.66453
ENSG00000162298.19	SYVN1	protein_coding	1999.33	0.136411	0.188462	0.0503757	0.66453
ENSG00000139725.8	RHOF	protein_coding	307.616	-0.0566744	0.127833	0.0504375	0.66453
ENSG00000106537.8	TSPAN13	protein_coding	126.961	0.0566631	0.128663	0.0504731	0.66453
ENSG00000146918.20	NCAPG2	protein_coding	149.253	0.0670735	0.136369	0.0504829	0.66453
ENSG00000232788.1	ITGA6-AS1	lncRNA	21.2954	-0.0293444	0.11559	0.0505133	0.66453
ENSG00000127483.19	HP1BP3	protein_coding	2250.35	0.145512	0.176634	0.0505135	0.66453
ENSG00000231663.1	COA6-AS1	lncRNA	11.6854	-0.0174949	0.112497	0.0505171	0.66453
ENSG00000161267.12	BDH1	protein_coding	511.537	-0.0762127	0.141824	0.0505437	0.66453
ENSG00000134072.11	CAMK1	protein_coding	666.773	-0.0545307	0.1273	0.0506605	0.66453
ENSG00000075711.21	DLG1	protein_coding	395.778	0.145767	0.175681	0.0506764	0.66453
ENSG00000078747.16	ITCH	protein_coding	1132.61	0.120152	0.177136	0.0507373	0.66453
ENSG00000171867.18	PRNP	protein_coding	4773.59	0.0719995	0.139936	0.0508054	0.66453
ENSG00000106799.13	TGFBR1	protein_coding	2181.19	0.0957992	0.160145	0.0508337	0.66453
ENSG00000159921.20	GNE	protein_coding	157.786	0.0729845	0.140543	0.0508659	0.66453
ENSG00000175073.8	VCPIP1	protein_coding	448.549	0.110237	0.172237	0.0508775	0.66453
ENSG00000258056.2	RP11-644F5.11	lncRNA	150.979	-0.0655621	0.134592	0.0509323	0.66453
ENSG00000198786.2	MT-ND5	protein_coding	73388	0.0483458	0.123979	0.050936	0.66453
ENSG00000139428.12	MMAB	protein_coding	282.862	-0.0348778	0.117624	0.0509818	0.66453
ENSG00000161944.16	ASGR2	protein_coding	6.79075	0.0129733	0.111747	0.0510004	0.66453
ENSG00000170619.10	COMMD5	protein_coding	973.727	-0.127432	0.179168	0.051023	0.66453
ENSG00000103479.17	RBL2	protein_coding	677.009	0.0830639	0.147669	0.0510454	0.66453
ENSG00000132780.17	NASP	protein_coding	585.859	0.120392	0.180916	0.0512076	0.665133
ENSG00000156030.13	MIDEAS	protein_coding	516.102	0.109429	0.170491	0.0512288	0.665133
ENSG00000177238.14	TRIM72	protein_coding	65.539	-0.0206442	0.11301	0.0512499	0.665133
ENSG00000100201.23	DDX17	protein_coding	6125.4	0.150923	0.145183	0.0512796	0.665133
ENSG00000169249.13	ZRSR2	protein_coding	395.39	-0.0580888	0.129614	0.0512962	0.665133
ENSG00000223891.6	OSER1-DT	lncRNA	89.55	-0.0607286	0.131263	0.0513447	0.665231
ENSG00000149218.5	ENDOD1	protein_coding	93.7838	-0.0460231	0.122672	0.0515661	0.665792
ENSG00000179639.10	FCER1A	protein_coding	20.1929	0.0161984	0.112152	0.0515793	0.665792
ENSG00000278599.6	TBC1D3E	protein_coding	5.88804	0.0214487	0.11337	0.0516621	0.665792
ENSG00000130755.13	GMFG	protein_coding	2386.57	-0.061305	0.13163	0.051711	0.665792
ENSG00000121957.15	GPSM2	protein_coding	69.1023	0.070071	0.137761	0.0517161	0.665792
ENSG00000007384.15	RHBDF1	protein_coding	1169.8	-0.0894702	0.151016	0.0517189	0.665792
ENSG00000237945.7	LINC00649	lncRNA	36.5362	-0.0212357	0.113263	0.0517384	0.665792
ENSG00000082805.20	ERC1	protein_coding	580.339	0.0712973	0.138612	0.0518244	0.665792
ENSG00000123575.9	FAM199X	protein_coding	657.282	0.144093	0.173512	0.0519321	0.665792
ENSG00000138160.7	KIF11	protein_coding	43.7571	0.0613795	0.131773	0.051945	0.665792
ENSG00000070371.16	CLTCL1	protein_coding	24.194	0.0342672	0.117388	0.0520271	0.665792
ENSG00000273568.1	RP11-417L19.6	lncRNA	14.4355	0.0363612	0.118114	0.0520481	0.665792
ENSG00000129255.16	MPDU1	protein_coding	1959.96	-0.0964024	0.159087	0.052078	0.665792
ENSG00000149016.16	TUT1	protein_coding	294.325	-0.104691	0.16311	0.0521437	0.665792
ENSG00000143970.18	ASXL2	protein_coding	559.248	0.0985849	0.160165	0.0521681	0.665792
ENSG00000268204.1	CTD-3214H19.6	lncRNA	19.7228	0.0355804	0.11802	0.0521683	0.665792
ENSG00000116962.15	NID1	protein_coding	43.2726	0.0304533	0.11593	0.0521979	0.665792
ENSG00000067064.12	IDI1	protein_coding	843.286	-0.0782947	0.144078	0.0522253	0.665792
ENSG00000145390.11	USP53	protein_coding	241.885	0.0484983	0.123616	0.0522504	0.665792
ENSG00000134247.10	PTGFRN	protein_coding	600.371	-0.0493266	0.124269	0.0523023	0.665792
ENSG00000088367.23	EPB41L1	protein_coding	1580.69	-0.0472611	0.123246	0.0523442	0.665792
ENSG00000127366.5	TAS2R5	protein_coding	7.87834	0.0222172	0.113543	0.0523626	0.665792
ENSG00000111602.12	TIMELESS	protein_coding	295.666	0.12005	0.179077	0.0524223	0.665792
ENSG00000106070.20	GRB10	protein_coding	188.205	0.0578909	0.129471	0.0524294	0.665792
ENSG00000204103.4	MAFB	protein_coding	1236.85	0.0638215	0.133591	0.0524328	0.665792
ENSG00000274021.1	RP11-823E8.3	lncRNA	9.99472	0.0212842	0.113236	0.0524724	0.665792
ENSG00000099957.16	P2RX6	protein_coding	29.0763	-0.028681	0.115069	0.0525177	0.665792
ENSG00000143398.20	PIP5K1A	protein_coding	499.24	0.120034	0.176306	0.0525345	0.665792
ENSG00000250479.9	CHCHD10	protein_coding	3824.32	-0.0918982	0.154828	0.0526349	0.666545
ENSG00000257335.8	MGAM	protein_coding	60.6127	0.0255846	0.114645	0.0527016	0.66687
ENSG00000138378.19	STAT4	protein_coding	123.889	-0.0301895	0.115908	0.0527647	0.667149
ENSG00000224067.2	RP11-430K21.2	processed_pseudogene	6.80453	-0.0109889	0.111445	0.0528341	0.66725
ENSG00000233429.9	HOTAIRM1	lncRNA	165.432	-0.0653514	0.133104	0.0528874	0.66725
ENSG00000185432.12	METTL7A	protein_coding	1005.24	-0.0600489	0.130748	0.0529321	0.66725
ENSG00000013725.14	CD6	protein_coding	86.3127	-0.0451744	0.122091	0.0529368	0.66725
ENSG00000110446.12	SLC15A3	protein_coding	14294.2	-0.0703924	0.138085	0.0530276	0.667679
ENSG00000135363.12	LMO2	protein_coding	1247.44	-0.0495078	0.124401	0.0531624	0.667679
ENSG00000198315.11	ZKSCAN8	protein_coding	168.17	0.071809	0.138681	0.0531861	0.667679
ENSG00000148120.18	AOPEP	protein_coding	32.1464	0.0542483	0.127268	0.0532153	0.667679
ENSG00000139832.5	RAB20	protein_coding	2461.89	-0.0847496	0.149405	0.05327	0.667679
ENSG00000131791.8	PRKAB2	protein_coding	181.616	0.0505499	0.124569	0.0533574	0.667679
ENSG00000115756.13	HPCAL1	protein_coding	3505.49	-0.114522	0.170808	0.0533592	0.667679
ENSG00000182621.18	PLCB1	protein_coding	13.0145	0.0295977	0.115692	0.0533879	0.667679
ENSG00000145246.14	ATP10D	protein_coding	378.375	0.087041	0.151458	0.0534002	0.667679
ENSG00000131435.13	PDLIM4	protein_coding	2040.49	-0.0634573	0.131657	0.053433	0.667679
ENSG00000160799.12	CCDC12	protein_coding	575.555	-0.0928064	0.155341	0.0534544	0.667679
ENSG00000143013.13	LMO4	protein_coding	977.371	0.057559	0.129231	0.0534869	0.667679
ENSG00000151117.9	TMEM86A	protein_coding	324.331	0.0967861	0.159338	0.0535574	0.667679
ENSG00000242992.3	FTH1P4	processed_pseudogene	29.8683	-0.0434961	0.121189	0.0535752	0.667679
ENSG00000130560.9	UBAC1	protein_coding	1332.72	-0.134394	0.171131	0.0536019	0.667679
ENSG00000258227.7	CLEC5A	protein_coding	1301.83	0.0235362	0.113977	0.0536659	0.667679
ENSG00000173578.9	XCR1	protein_coding	9.27055	0.0209036	0.113252	0.0537355	0.667679
ENSG00000177971.9	IMP3	protein_coding	499.073	-0.113454	0.16993	0.0537676	0.667679
ENSG00000078061.14	ARAF	protein_coding	1578.51	-0.142979	0.136264	0.053772	0.667679
ENSG00000225026.1	AC091492.2	processed_pseudogene	20.3522	-0.0277331	0.115066	0.0538015	0.667679
ENSG00000105341.19	DMAC2	protein_coding	977.138	-0.141995	0.148475	0.0538332	0.667679
ENSG00000175449.14	RFESD	protein_coding	12.0705	-0.0241791	0.114009	0.0539217	0.668267
ENSG00000134668.12	SPOCD1	protein_coding	4396.22	-0.065996	0.134376	0.0540845	0.669001
ENSG00000105186.16	ANKRD27	protein_coding	344.968	0.104871	0.165939	0.054132	0.669001
ENSG00000189376.12	C8orf76	protein_coding	103.261	-0.0663694	0.134764	0.0541494	0.669001
ENSG00000250303.4	LINC02762	lncRNA	22.9428	0.0452911	0.122117	0.0541534	0.669001
ENSG00000083223.18	TUT7	protein_coding	691.679	0.137072	0.175797	0.0542127	0.669001
ENSG00000163344.6	PMVK	protein_coding	668.361	-0.0872402	0.150954	0.0543999	0.669001
ENSG00000135127.11	BICDL1	protein_coding	465.325	-0.0388392	0.118686	0.0544383	0.669001
ENSG00000158406.6	H4C8	protein_coding	153.006	-0.0335343	0.117107	0.054578	0.669001
ENSG00000128626.12	MRPS12	protein_coding	647.547	-0.0758421	0.141685	0.0545845	0.669001
ENSG00000172292.15	CERS6	protein_coding	435.918	0.0595055	0.130329	0.0546214	0.669001
ENSG00000161040.16	FBXL13	protein_coding	34.0479	0.00665434	0.110643	0.0546235	0.669001
ENSG00000140526.18	ABHD2	protein_coding	2923.48	0.0847404	0.149748	0.054763	0.669001
ENSG00000160191.18	PDE9A	protein_coding	8.02205	-0.0127916	0.111693	0.0548158	0.669001
ENSG00000115271.11	GCA	protein_coding	1448.11	-0.128132	0.171574	0.054906	0.669001
ENSG00000165029.17	ABCA1	protein_coding	4450.36	0.0630484	0.132527	0.0549172	0.669001
ENSG00000102595.20	UGGT2	protein_coding	245.507	0.115067	0.174727	0.0549336	0.669001
ENSG00000148737.17	TCF7L2	protein_coding	524.753	0.0831539	0.147684	0.0549354	0.669001
ENSG00000271533.1	RP3-368A4.6	lncRNA	127.716	0.0696089	0.13739	0.0549677	0.669001
ENSG00000219665.8	ZNF433-AS1	lncRNA	89.4111	-0.0537795	0.126826	0.0549945	0.669001
ENSG00000163482.12	STK36	protein_coding	124.493	0.0492517	0.124085	0.0550035	0.669001
ENSG00000065883.16	CDK13	protein_coding	615.987	0.139078	0.170203	0.0550065	0.669001
ENSG00000188811.14	NHLRC3	protein_coding	856.951	0.131474	0.177412	0.0550076	0.669001
ENSG00000203780.12	FANK1	protein_coding	9.94447	-0.0190937	0.112843	0.0550082	0.669001
ENSG00000112149.10	CD83	protein_coding	3840.14	-0.114343	0.170302	0.0550281	0.669001
ENSG00000257337.7	RP11-983P16.4	lncRNA	59.9397	-0.0565386	0.128134	0.055046	0.669001
ENSG00000146540.15	C7orf50	protein_coding	1710.27	-0.0705804	0.137614	0.0550506	0.669001
ENSG00000133169.6	BEX1	protein_coding	14.4804	-0.017125	0.11247	0.0551481	0.66947
ENSG00000169718.18	DUS1L	protein_coding	1717.15	-0.115081	0.171009	0.055209	0.66947
ENSG00000107104.20	KANK1	protein_coding	96.5203	0.0545788	0.127329	0.0552127	0.66947
ENSG00000014138.9	POLA2	protein_coding	95.9089	-0.0531549	0.126422	0.0553281	0.670369
ENSG00000119943.13	PYROXD2	protein_coding	91.2445	-0.0405489	0.119845	0.0554415	0.671011
ENSG00000134690.11	CDCA8	protein_coding	29.4261	0.0416922	0.120475	0.0555281	0.671011
ENSG00000143674.11	MAP3K21	protein_coding	79.5185	0.0590616	0.129772	0.0557014	0.671011
ENSG00000103994.18	ZNF106	protein_coding	1600.67	0.115632	0.172674	0.0557338	0.671011
ENSG00000137976.8	DNASE2B	protein_coding	1015.32	-0.0358893	0.117979	0.0557341	0.671011
ENSG00000161277.11	THAP8	protein_coding	218.521	-0.0942127	0.156334	0.0558153	0.671011
ENSG00000158473.8	CD1D	protein_coding	23.3921	0.0322252	0.116582	0.0558282	0.671011
ENSG00000102401.20	ARMCX3	protein_coding	1177.45	0.131851	0.175899	0.0558497	0.671011
ENSG00000196843.17	ARID5A	protein_coding	1573.65	-0.111212	0.167153	0.0559885	0.671011
ENSG00000136536.15	MARCHF7	protein_coding	832.929	0.104708	0.16389	0.056037	0.671011
ENSG00000182912.6	TSPEAR-AS2	lncRNA	82.3174	-0.0152237	0.112081	0.0560544	0.671011
ENSG00000124541.7	RRP36	protein_coding	694.051	-0.128438	0.170474	0.0560904	0.671011
ENSG00000113119.13	TMCO6	protein_coding	66.743	0.0433417	0.121227	0.0561057	0.671011
ENSG00000125257.16	ABCC4	protein_coding	127.199	0.0627203	0.131772	0.0561152	0.671011
ENSG00000145555.15	MYO10	protein_coding	149.911	0.0431336	0.121196	0.056143	0.671011
ENSG00000168061.17	SAC3D1	protein_coding	395.821	-0.0784939	0.143516	0.056147	0.671011
ENSG00000095370.20	SH2D3C	protein_coding	455.27	-0.0824932	0.146354	0.0561557	0.671011
ENSG00000227258.6	SMIM2-AS1	lncRNA	16.1771	-0.0326922	0.116577	0.0562249	0.671011
ENSG00000100934.15	SEC23A	protein_coding	1016.41	0.107245	0.165733	0.0562599	0.671011
ENSG00000179057.14	IGSF22	protein_coding	20.4745	0.0259892	0.114575	0.0563545	0.671011
ENSG00000133858.17	ZFC3H1	protein_coding	783.539	0.141405	0.164707	0.0563566	0.671011
ENSG00000142512.15	SIGLEC10	protein_coding	163.016	-0.0553832	0.127724	0.0563599	0.671011
ENSG00000117410.14	ATP6V0B	protein_coding	9728.66	-0.134802	0.166425	0.056373	0.671011
ENSG00000213453.3	FTH1P3	processed_pseudogene	17.5935	-0.031295	0.116202	0.0564919	0.671011
ENSG00000198856.13	OSTC	protein_coding	1586.96	0.0911373	0.154087	0.0565069	0.671011
ENSG00000143379.12	SETDB1	protein_coding	467.271	0.118096	0.174895	0.0565406	0.671011
ENSG00000116774.12	OLFML3	protein_coding	19.7993	0.0193766	0.112856	0.0565418	0.671011
ENSG00000167553.16	TUBA1C	protein_coding	1725.85	0.135758	0.176447	0.0565603	0.671011
ENSG00000151883.19	PARP8	protein_coding	755.081	-0.132901	0.167169	0.0565914	0.671011
ENSG00000273611.5	ZNHIT3	protein_coding	331.346	-0.116492	0.170225	0.0566191	0.671011
ENSG00000167264.18	DUS2	protein_coding	558.171	-0.0886046	0.150983	0.0566923	0.671297
ENSG00000143797.12	MBOAT2	protein_coding	38.1703	0.0352972	0.117727	0.0567424	0.671297
ENSG00000163141.20	BNIPL	protein_coding	8.51384	0.0120116	0.111136	0.0567672	0.671297
ENSG00000225234.1	TRAPPC12-AS1	lncRNA	14.5396	0.0230225	0.113522	0.0568329	0.671524
ENSG00000049656.14	CLPTM1L	protein_coding	2272.04	-0.135983	0.164338	0.0569057	0.671524
ENSG00000232818.2	RPS2P32	processed_pseudogene	10.4352	0.0246188	0.114172	0.0569102	0.671524
ENSG00000197448.14	GSTK1	protein_coding	2707.17	-0.127074	0.168525	0.057034	0.671795
ENSG00000224877.4	NDUFAF8	protein_coding	1194.09	-0.057387	0.128974	0.057192	0.671795
ENSG00000143256.5	PFDN2	protein_coding	810.86	-0.133989	0.165613	0.0572151	0.671795
ENSG00000147144.13	CCDC120	protein_coding	89.564	0.0537543	0.126749	0.0572497	0.671795
ENSG00000182487.12	NCF1B	transcribed_unprocessed_pseudogene	60.5218	-0.0195538	0.112867	0.0572981	0.671795
ENSG00000155096.15	AZIN1	protein_coding	2132	0.080529	0.145475	0.0573417	0.671795
ENSG00000128524.5	ATP6V1F	protein_coding	6088.5	-0.084297	0.148038	0.0573689	0.671795
ENSG00000054267.22	ARID4B	protein_coding	418.706	0.101964	0.161964	0.0573923	0.671795
ENSG00000118058.23	KMT2A	protein_coding	262.112	0.0544365	0.126648	0.0574565	0.671795
ENSG00000149809.17	TM7SF2	protein_coding	215.873	-0.048108	0.123586	0.0574592	0.671795
ENSG00000012171.20	SEMA3B	protein_coding	37.2044	-0.0236428	0.11386	0.0575596	0.671795
ENSG00000164746.14	C7orf57	protein_coding	22.2208	-0.0308884	0.116222	0.0576695	0.671795
ENSG00000099817.12	POLR2E	protein_coding	2938.66	-0.119818	0.167522	0.0577273	0.671795
ENSG00000213057.5	C1orf220	lncRNA	6.38556	0.0229396	0.113679	0.0578252	0.671795
ENSG00000235437.8	LINC01278	lncRNA	204.814	0.0857547	0.149634	0.0578358	0.671795
ENSG00000273369.1	RP11-700J17.1	lncRNA	8.73931	0.0179735	0.112522	0.0578972	0.671795
ENSG00000091409.16	ITGA6	protein_coding	666.777	0.0398673	0.119685	0.0579863	0.671795
ENSG00000273343.1	XXbac-B444P24.13	lncRNA	6.15197	0.0205062	0.113071	0.0581717	0.671795
ENSG00000150347.17	ARID5B	protein_coding	193.337	0.0605083	0.130764	0.0581741	0.671795
ENSG00000161643.13	SIGLEC16	polymorphic_pseudogene	63.9871	0.0353573	0.117628	0.0581883	0.671795
ENSG00000115170.16	ACVR1	protein_coding	478.505	0.0884071	0.152032	0.0582371	0.671795
ENSG00000205744.10	DENND1C	protein_coding	1426.61	-0.125264	0.169685	0.0583165	0.671795
ENSG00000129292.21	PHF20L1	protein_coding	582.13	0.126635	0.169047	0.0583783	0.671795
ENSG00000186193.9	SAPCD2	protein_coding	46.7265	0.0380721	0.118652	0.0583808	0.671795
ENSG00000184983.11	NDUFA6	protein_coding	1139.12	-0.0646089	0.133095	0.0584715	0.671795
ENSG00000131626.19	PPFIA1	protein_coding	1408.95	0.0966286	0.158055	0.0585123	0.671795
ENSG00000198646.14	NCOA6	protein_coding	540.467	0.129373	0.169966	0.0585247	0.671795
ENSG00000143751.10	SDE2	protein_coding	384.666	0.115119	0.170201	0.058528	0.671795
ENSG00000129460.16	NGDN	protein_coding	263.636	-0.104357	0.161515	0.0585421	0.671795
ENSG00000022277.13	RTF2	protein_coding	1541.34	-0.137312	0.14788	0.0586567	0.671795
ENSG00000011405.13	PIK3C2A	protein_coding	418.149	0.124957	0.169901	0.0586887	0.671795
ENSG00000197157.11	SND1	protein_coding	4285.51	0.142915	0.135846	0.0587493	0.671795
ENSG00000259805.1	RP11-382A20.5	lncRNA	23.778	-0.023359	0.113791	0.0588131	0.671795
ENSG00000138617.16	PARP16	protein_coding	125.016	-0.0515651	0.12531	0.0588263	0.671795
ENSG00000225663.8	MCRIP1	protein_coding	1712.5	-0.0568486	0.128569	0.0588456	0.671795
ENSG00000286646.1	RP11-549D23.1	lncRNA	4806.87	-0.0513145	0.125175	0.0588862	0.671795
ENSG00000099814.16	CEP170B	protein_coding	352.737	0.0597663	0.129968	0.0589114	0.671795
ENSG00000117399.14	CDC20	protein_coding	25.467	0.0271837	0.11469	0.0589201	0.671795
ENSG00000106615.10	RHEB	protein_coding	3027.93	-0.137253	0.149199	0.0589992	0.671795
ENSG00000179361.18	ARID3B	protein_coding	261.675	0.0952311	0.157093	0.0590224	0.671795
ENSG00000126432.14	PRDX5	protein_coding	2438.67	-0.120861	0.165691	0.0590288	0.671795
ENSG00000288663.1	RP11-680A11.7	lncRNA	25.9551	0.0404153	0.119846	0.059118	0.671795
ENSG00000275106.1	RP11-309L24.10	TEC	6.70999	-0.0135991	0.111845	0.0591372	0.671795
ENSG00000173473.11	SMARCC1	protein_coding	963.496	0.118115	0.170267	0.059161	0.671795
ENSG00000270231.4	NBPF8	transcribed_unprocessed_pseudogene	154.26	0.0547766	0.127315	0.0591633	0.671795
ENSG00000131242.18	RAB11FIP4	protein_coding	784.427	-0.0492627	0.123427	0.0592045	0.671795
ENSG00000147133.17	TAF1	protein_coding	416.215	0.128979	0.171293	0.0592174	0.671795
ENSG00000163449.11	TMEM169	protein_coding	7.56493	0.0205346	0.113127	0.0592698	0.671795
ENSG00000101004.15	NINL	protein_coding	512.103	-0.0355277	0.117427	0.0592702	0.671795
ENSG00000084112.15	SSH1	protein_coding	927.239	0.0903605	0.152387	0.0593423	0.671795
ENSG00000025156.13	HSF2	protein_coding	77.2211	0.0676688	0.1356	0.0593512	0.671795
ENSG00000263002.8	ZNF234	protein_coding	175.406	0.122449	0.171875	0.0593784	0.671795
ENSG00000213221.5	DNLZ	protein_coding	6.26793	0.0188828	0.11276	0.0594289	0.671795
ENSG00000136492.10	BRIP1	protein_coding	9.44165	0.0212308	0.113121	0.0594388	0.671795
ENSG00000188739.15	RBM34	protein_coding	12.5925	0.018981	0.112532	0.0594897	0.671795
ENSG00000115255.12	REEP6	protein_coding	53.984	-0.0400542	0.119569	0.0594958	0.671795
ENSG00000198746.13	GPATCH3	protein_coding	375.878	-0.121333	0.167566	0.0595327	0.671795
ENSG00000164039.15	BDH2	protein_coding	139.769	0.0437222	0.121134	0.0595333	0.671795
ENSG00000178449.9	COX14	protein_coding	715.756	-0.0846846	0.147878	0.0595851	0.671795
ENSG00000065320.9	NTN1	protein_coding	25.9433	-0.02345	0.113728	0.0597003	0.671795
ENSG00000088808.18	PPP1R13B	protein_coding	564.012	-0.050271	0.123985	0.0597142	0.671795
ENSG00000197558.13	SSPOP	transcribed_unitary_pseudogene	9.95825	0.0172096	0.112456	0.0597206	0.671795
ENSG00000105519.18	CAPS	protein_coding	458.008	-0.0688818	0.135912	0.0597273	0.671795
ENSG00000153815.17	CMIP	protein_coding	1070.31	0.133761	0.167265	0.0597452	0.671795
ENSG00000065243.20	PKN2	protein_coding	303.476	0.133124	0.164448	0.0597507	0.671795
ENSG00000210195.2	MT-TT	Mt_tRNA	12.8454	0.034473	0.117532	0.0597546	0.671795
ENSG00000147155.11	EBP	protein_coding	385.769	-0.0343093	0.11722	0.0598129	0.671795
ENSG00000124614.16	RPS10	protein_coding	25.8398	-0.0335882	0.117066	0.0598993	0.671795
ENSG00000100393.14	EP300	protein_coding	1259.23	0.0827488	0.146477	0.0599938	0.671795
ENSG00000164674.17	SYTL3	protein_coding	288.77	-0.0674743	0.135361	0.0600176	0.671795
ENSG00000163945.19	UVSSA	protein_coding	981.637	0.109904	0.167221	0.0600362	0.671795
ENSG00000119408.17	NEK6	protein_coding	6041.91	-0.0730435	0.137507	0.0600448	0.671795
ENSG00000200090.1	Y_RNA	misc_RNA	8.84862	0.0245423	0.114051	0.0600492	0.671795
ENSG00000269929.3	MIRLET7A1HG	lncRNA	126.712	-0.0596574	0.129953	0.0600749	0.671795
ENSG00000250644.3	RP11-295K3.1	protein_coding	129.19	0.0224563	0.113606	0.0601265	0.671795
ENSG00000279692.1	RP11-1055B8.1	TEC	10.4753	0.0242324	0.11411	0.0601332	0.671795
ENSG00000180611.7	MB21D2	protein_coding	181.918	0.0715856	0.137335	0.0601337	0.671795
ENSG00000163606.11	CD200R1	protein_coding	39.9653	0.0186821	0.112758	0.0601558	0.671795
ENSG00000115825.11	PRKD3	protein_coding	549.267	0.0690269	0.135363	0.0602365	0.672234
ENSG00000198711.5	SSBP3-AS1	lncRNA	115.822	-0.0452372	0.122008	0.0604019	0.67285
ENSG00000115464.15	USP34	protein_coding	747.46	0.0805579	0.144587	0.0604102	0.67285
ENSG00000227354.7	RBM26-AS1	lncRNA	36.2987	-0.0532907	0.126163	0.0604158	0.67285
ENSG00000050405.13	LIMA1	protein_coding	468.649	0.080235	0.145031	0.0607527	0.676139
ENSG00000213465.8	ARL2	protein_coding	377.476	-0.0616236	0.131372	0.0609248	0.677421
ENSG00000142235.13	LMTK3	protein_coding	40.982	-0.0501034	0.124412	0.0609705	0.677421
ENSG00000141905.19	NFIC	protein_coding	1026.07	0.121701	0.171206	0.0610097	0.677421
ENSG00000181800.6	CELF2-AS1	lncRNA	6.69127	0.0171815	0.112413	0.0610345	0.677421
ENSG00000141480.18	ARRB2	protein_coding	9086.18	-0.117114	0.162922	0.0613236	0.679719
ENSG00000139146.14	SINHCAF	protein_coding	159.782	0.0763108	0.141597	0.0613427	0.679719
ENSG00000118496.5	FBXO30	protein_coding	390.262	0.0997354	0.159167	0.061367	0.679719
ENSG00000089327.15	FXYD5	protein_coding	3831.3	-0.0707313	0.137311	0.0614659	0.679817
ENSG00000275854.1	RP11-278C7.5	lncRNA	9.32479	0.0214497	0.113193	0.0614939	0.679817
ENSG00000103051.20	COG4	protein_coding	987.69	-0.106986	0.161313	0.0615547	0.679817
ENSG00000133119.13	RFC3	protein_coding	66.1515	0.0874673	0.150504	0.0616291	0.679817
ENSG00000175029.17	CTBP2	protein_coding	526.466	0.128503	0.167903	0.0616867	0.679817
ENSG00000125726.11	CD70	protein_coding	23.401	-0.0133143	0.11172	0.0617206	0.679817
ENSG00000196388.8	INCA1	protein_coding	44.9746	0.0460364	0.12242	0.0617365	0.679817
ENSG00000170027.7	YWHAG	protein_coding	4610.91	0.120833	0.168077	0.0618222	0.679817
ENSG00000130312.7	MRPL34	protein_coding	1021.94	-0.100532	0.158048	0.0618234	0.679817
ENSG00000086189.11	DIMT1	protein_coding	177.892	0.0689838	0.135955	0.061931	0.679817
ENSG00000176490.5	DIRAS1	protein_coding	753.742	-0.0681631	0.13468	0.0619383	0.679817
ENSG00000176320.2	RP11-404O13.5	lncRNA	14.7722	0.013652	0.111843	0.06194	0.679817
ENSG00000138594.14	TMOD3	protein_coding	1013.23	0.124037	0.167924	0.0619535	0.679817
ENSG00000102178.13	UBL4A	protein_coding	1376.91	-0.127551	0.158382	0.0619612	0.679817
ENSG00000159216.19	RUNX1	protein_coding	1146.89	0.0860232	0.149356	0.0620252	0.680061
ENSG00000051382.9	PIK3CB	protein_coding	1284.99	0.0968724	0.156848	0.0621151	0.680587
ENSG00000131115.16	ZNF227	protein_coding	75.6542	0.0602392	0.129857	0.0622745	0.680675
ENSG00000163794.6	UCN	protein_coding	122.398	-0.0399412	0.119586	0.0623633	0.680675
ENSG00000228223.3	HCG11	lncRNA	163.415	0.0867989	0.149873	0.0624103	0.680675
ENSG00000206127.11	GOLGA8O	protein_coding	11.1442	0.0184917	0.112679	0.0624398	0.680675
ENSG00000152147.11	GEMIN6	protein_coding	194.827	-0.071987	0.138204	0.0624736	0.680675
ENSG00000189079.17	ARID2	protein_coding	200.374	0.106672	0.16325	0.062492	0.680675
ENSG00000169692.13	AGPAT2	protein_coding	2535.79	-0.0710981	0.137493	0.0626232	0.680675
ENSG00000126773.13	PCNX4	protein_coding	498.551	0.106598	0.161289	0.0626626	0.680675
ENSG00000204366.4	ZBTB12	protein_coding	35.1108	0.0501886	0.124539	0.0626815	0.680675
ENSG00000105854.13	PON2	protein_coding	272.739	0.0719828	0.138015	0.0627346	0.680675
ENSG00000100354.21	TNRC6B	protein_coding	398.951	0.100727	0.159371	0.0627417	0.680675
ENSG00000057704.13	TMCC3	protein_coding	515.084	0.0616954	0.130808	0.0627562	0.680675
ENSG00000164933.12	SLC25A32	protein_coding	9.20674	0.0184943	0.112692	0.0627743	0.680675
ENSG00000142765.18	SYTL1	protein_coding	2071.67	-0.0361368	0.117512	0.0628	0.680675
ENSG00000180610.10	ZBTB12BP	processed_pseudogene	7.88312	0.0240057	0.113957	0.0628269	0.680675
ENSG00000237512.6	UNC5B-AS1	lncRNA	5.89814	-0.0104592	0.111397	0.062833	0.680675
ENSG00000134853.12	PDGFRA	protein_coding	140.105	-0.0607832	0.130482	0.0628927	0.680675
ENSG00000235169.11	SMIM1	protein_coding	22.3677	-0.0212272	0.113264	0.0629746	0.680675
ENSG00000001167.15	NFYA	protein_coding	432.547	0.0914549	0.151788	0.0630804	0.680675
ENSG00000163568.15	AIM2	protein_coding	13.4209	0.0279746	0.115198	0.0632984	0.680675
ENSG00000232630.1	PRPS1P2	processed_pseudogene	11.6324	0.0282754	0.115106	0.0633086	0.680675
ENSG00000165275.10	TRMT10B	protein_coding	78.2134	0.0596116	0.129929	0.0633644	0.680675
ENSG00000103226.19	NOMO3	protein_coding	112.105	0.0273632	0.114696	0.0633729	0.680675
ENSG00000188636.4	RTL6	protein_coding	369.21	0.0599524	0.130099	0.0633831	0.680675
ENSG00000110422.12	HIPK3	protein_coding	1625.33	0.0970572	0.154828	0.0633883	0.680675
ENSG00000160213.9	CSTB	protein_coding	46740.3	-0.0891374	0.150151	0.0635171	0.680675
ENSG00000187498.16	COL4A1	protein_coding	18.8026	-0.0157162	0.112136	0.0635265	0.680675
ENSG00000132781.20	MUTYH	protein_coding	7.5389	0.019619	0.11282	0.0636506	0.680675
ENSG00000181444.13	ZNF467	protein_coding	106.808	0.028881	0.115363	0.063653	0.680675
ENSG00000118113.12	MMP8	protein_coding	478.225	0.0244961	0.114184	0.0637583	0.680675
ENSG00000102580.15	DNAJC3	protein_coding	2393.14	0.109213	0.165257	0.0637621	0.680675
ENSG00000008394.13	MGST1	protein_coding	5460.38	-0.0542607	0.126631	0.0637668	0.680675
ENSG00000162851.8	TFB2M	protein_coding	152.679	0.0680113	0.135178	0.0637681	0.680675
ENSG00000060237.19	WNK1	protein_coding	2238.1	0.099373	0.156999	0.0637946	0.680675
ENSG00000185436.12	IFNLR1	protein_coding	384.203	-0.0334924	0.116335	0.0638359	0.680675
ENSG00000256148.1	RP11-809N8.5	processed_pseudogene	8.33927	0.025868	0.11451	0.0638702	0.680675
ENSG00000116793.16	PHTF1	protein_coding	409.848	0.0714296	0.13761	0.0638774	0.680675
ENSG00000164850.15	GPER1	protein_coding	218.987	-0.0330647	0.116448	0.0638888	0.680675
ENSG00000136738.15	STAM	protein_coding	356.283	0.0961475	0.155177	0.0639167	0.680675
ENSG00000180066.10	LINC02870	lncRNA	40.4445	-0.0267543	0.114663	0.0639394	0.680675
ENSG00000140749.9	IGSF6	protein_coding	9368.5	-0.072724	0.138562	0.063987	0.680675
ENSG00000172803.18	SNX32	protein_coding	122.026	-0.0324842	0.116612	0.064063	0.680675
ENSG00000129968.17	ABHD17A	protein_coding	3639.33	-0.0841919	0.146327	0.0640654	0.680675
ENSG00000125734.15	GPR108	protein_coding	1839.37	-0.123072	0.161321	0.0640705	0.680675
ENSG00000165985.10	C1QL3	protein_coding	12.5478	0.0156283	0.112168	0.0641167	0.680675
ENSG00000198162.12	MAN1A2	protein_coding	476.044	0.0939052	0.153973	0.0641249	0.680675
ENSG00000104517.13	UBR5	protein_coding	1537.91	0.0923399	0.153249	0.0641715	0.680675
ENSG00000010072.16	SPRTN	protein_coding	126.745	0.0566682	0.127946	0.0642402	0.680675
ENSG00000223552.1	CCR5AS	lncRNA	207.848	-0.0423266	0.120551	0.0642548	0.680675
ENSG00000164440.15	TXLNB	protein_coding	125.835	0.0459364	0.12247	0.064289	0.680675
ENSG00000100526.20	CDKN3	protein_coding	18.1728	0.0288111	0.115331	0.0642992	0.680675
ENSG00000169193.12	CCDC126	protein_coding	94.8939	0.0655158	0.133269	0.0643207	0.680675
ENSG00000169299.14	PGM2	protein_coding	782.334	-0.0763183	0.140468	0.0644086	0.680675
ENSG00000135617.4	PRADC1	protein_coding	423.354	-0.0575279	0.128269	0.0644473	0.680675
ENSG00000172943.20	PHF8	protein_coding	375.404	0.083583	0.146289	0.0644587	0.680675
ENSG00000198208.12	RPS6KL1	protein_coding	76.8043	-0.0349884	0.117397	0.0644898	0.680675
ENSG00000147459.18	DOCK5	protein_coding	796.771	0.0977912	0.157463	0.0645236	0.680675
ENSG00000140406.4	TLNRD1	protein_coding	885.853	0.0665785	0.134603	0.0645511	0.680675
ENSG00000113810.16	SMC4	protein_coding	261.327	0.057077	0.128341	0.0646292	0.680686
ENSG00000169432.18	SCN9A	protein_coding	85.3022	0.0372873	0.11838	0.0646358	0.680686
ENSG00000105171.10	POP4	protein_coding	963.337	-0.116918	0.157866	0.0646968	0.680887
ENSG00000115718.18	PROC	protein_coding	244.329	-0.0269487	0.114439	0.0647726	0.680985
ENSG00000284693.1	LINC02606	lncRNA	7.19399	-0.0241739	0.114002	0.0647899	0.680985
ENSG00000269906.1	RP11-248J18.2	lncRNA	7.38269	0.0204638	0.112912	0.0649118	0.681826
ENSG00000133101.10	CCNA1	protein_coding	265.343	-0.0471958	0.122608	0.0649664	0.681958
ENSG00000109118.14	PHF12	protein_coding	544.048	0.132136	0.162434	0.0650841	0.682197
ENSG00000113732.9	ATP6V0E1	protein_coding	4462.45	-0.111751	0.162095	0.0651375	0.682197
ENSG00000106346.11	USP42	protein_coding	156.36	0.114445	0.166668	0.0651634	0.682197
ENSG00000275393.1	RP11-568J23.8	lncRNA	14.4655	-0.0165904	0.112292	0.0652017	0.682197
ENSG00000204991.11	SPIRE2	protein_coding	328.132	-0.0668766	0.133652	0.0652289	0.682197
ENSG00000168538.16	TRAPPC11	protein_coding	765.088	0.11996	0.164171	0.0652483	0.682197
ENSG00000141378.15	PTRH2	protein_coding	376.976	-0.0809198	0.143682	0.065294	0.682197
ENSG00000221916.4	C19orf73	protein_coding	7.71259	-0.0222716	0.113462	0.0653545	0.682197
ENSG00000130939.20	UBE4B	protein_coding	1144.3	0.136192	0.146785	0.0655027	0.682197
ENSG00000163512.14	AZI2	protein_coding	224.474	0.0846355	0.146838	0.0655342	0.682197
ENSG00000213362.3	FTH1P12	processed_pseudogene	42.923	-0.0379789	0.118388	0.0655767	0.682197
ENSG00000086062.13	B4GALT1	protein_coding	1543.09	0.131602	0.156403	0.0656793	0.682197
ENSG00000166166.13	TRMT61A	protein_coding	431.294	-0.100828	0.156905	0.0656856	0.682197
ENSG00000135048.14	CEMIP2	protein_coding	799.1	0.0540958	0.126631	0.0657188	0.682197
ENSG00000075539.15	FRYL	protein_coding	427.262	0.108962	0.163414	0.0657993	0.682197
ENSG00000154227.14	CERS3	protein_coding	5.52303	-0.00940697	0.111271	0.0658177	0.682197
ENSG00000118971.9	CCND2	protein_coding	2183.04	-0.0640496	0.131742	0.0658418	0.682197
ENSG00000102755.12	FLT1	protein_coding	1447.42	-0.0444243	0.121392	0.0658665	0.682197
ENSG00000196712.18	NF1	protein_coding	529.65	0.0934766	0.153611	0.0658838	0.682197
ENSG00000225361.4	PPP1R26-AS1	lncRNA	13.9192	-0.0319359	0.116162	0.065896	0.682197
ENSG00000198736.12	MSRB1	protein_coding	2024.03	-0.0484884	0.123318	0.0659358	0.682197
ENSG00000144815.16	NXPE3	protein_coding	345.449	0.0994957	0.158012	0.0659711	0.682197
ENSG00000228140.2	RP3-467K16.4	lncRNA	9.90436	0.0191475	0.112788	0.0659912	0.682197
ENSG00000108256.9	NUFIP2	protein_coding	1878.18	0.108191	0.16128	0.0661633	0.682197
ENSG00000196597.13	ZNF782	protein_coding	34.7817	0.0426602	0.120509	0.0661634	0.682197
ENSG00000126368.6	NR1D1	protein_coding	86.0984	0.0273297	0.114692	0.066173	0.682197
ENSG00000119772.18	DNMT3A	protein_coding	553.71	0.0907175	0.151711	0.0662018	0.682197
ENSG00000147439.13	BIN3	protein_coding	227.928	-0.109991	0.160614	0.0662394	0.682197
ENSG00000115020.17	PIKFYVE	protein_coding	890.612	0.0729391	0.138405	0.0663126	0.682197
ENSG00000139211.7	AMIGO2	protein_coding	335.824	0.0387752	0.119013	0.0663978	0.682197
ENSG00000225828.1	FAM229A	protein_coding	123.626	-0.0389366	0.118911	0.0664257	0.682197
ENSG00000272183.1	RP11-523H20.3	lncRNA	12.2328	-0.0268751	0.114604	0.066556	0.682197
ENSG00000167588.13	GPD1	protein_coding	4826.07	-0.031696	0.116218	0.0665681	0.682197
ENSG00000101363.13	MANBAL	protein_coding	486.001	-0.0705099	0.136616	0.0666906	0.682197
ENSG00000119537.18	KDSR	protein_coding	876.085	0.111559	0.162155	0.0667422	0.682197
ENSG00000247271.7	ZBED5-AS1	lncRNA	544.535	-0.0518261	0.125109	0.0667831	0.682197
ENSG00000184730.11	APOBR	protein_coding	6655.78	-0.0740694	0.138421	0.0668141	0.682197
ENSG00000114554.12	PLXNA1	protein_coding	1860.71	0.0719873	0.13787	0.0668469	0.682197
ENSG00000141424.13	SLC39A6	protein_coding	968.463	0.0929557	0.152373	0.0668519	0.682197
ENSG00000147274.14	RBMX	protein_coding	1365.51	0.130538	0.160092	0.0668631	0.682197
ENSG00000173275.13	ZNF449	protein_coding	42.2507	0.0274408	0.114643	0.0668987	0.682197
ENSG00000037749.13	MFAP3	protein_coding	451.22	0.11972	0.162346	0.0669101	0.682197
ENSG00000060982.15	BCAT1	protein_coding	4062.55	0.0799598	0.142391	0.0669443	0.682197
ENSG00000102384.14	CENPI	protein_coding	25.6484	0.0474654	0.122975	0.0669655	0.682197
ENSG00000196155.13	PLEKHG4	protein_coding	263.331	-0.070401	0.13619	0.0670342	0.682197
ENSG00000280212.1	RP11-49K24.3	TEC	18.5844	-0.024702	0.11408	0.0670547	0.682197
ENSG00000147874.11	HAUS6	protein_coding	243.322	0.0889936	0.150547	0.0670699	0.682197
ENSG00000163297.18	ANTXR2	protein_coding	598.763	0.0670066	0.135205	0.0670897	0.682197
ENSG00000274523.5	RCC1L	protein_coding	1475.56	-0.0948808	0.152291	0.0671706	0.682197
ENSG00000133398.4	MED10	protein_coding	789.084	-0.125013	0.153541	0.0672524	0.682197
ENSG00000167604.15	NFKBID	protein_coding	873.765	-0.0621821	0.130781	0.0672892	0.682197
ENSG00000259642.2	ST20-AS1	lncRNA	296.152	-0.079068	0.141231	0.0672915	0.682197
ENSG00000136908.18	DPM2	protein_coding	740.786	-0.0837755	0.144878	0.0673194	0.682197
ENSG00000230415.1	LINC01786	lncRNA	10.2045	0.0220867	0.113506	0.0673707	0.682197
ENSG00000185339.9	TCN2	protein_coding	310.867	0.043446	0.121039	0.0673893	0.682197
ENSG00000152784.16	PRDM8	protein_coding	7.81552	0.0241502	0.114044	0.0673951	0.682197
ENSG00000126821.8	SGPP1	protein_coding	779.999	0.0722972	0.137193	0.0674345	0.682197
ENSG00000102781.14	KATNAL1	protein_coding	141.128	0.0586241	0.128717	0.0675537	0.682197
ENSG00000276043.5	UHRF1	protein_coding	33.4628	0.0371283	0.118408	0.0675923	0.682197
ENSG00000170802.16	FOXN2	protein_coding	340.566	0.119758	0.1615	0.0676516	0.682197
ENSG00000233625.1	RP5-905G11.3	lncRNA	7.52792	-0.022176	0.113425	0.0676539	0.682197
ENSG00000164022.18	AIMP1	protein_coding	787.403	-0.128427	0.147381	0.0676595	0.682197
ENSG00000082212.13	ME2	protein_coding	1972.89	0.0665512	0.134178	0.0677557	0.682197
ENSG00000235531.11	MSC-AS1	lncRNA	343.463	0.0709965	0.137336	0.0677738	0.682197
ENSG00000114416.18	FXR1	protein_coding	918.635	0.124424	0.161493	0.0677754	0.682197
ENSG00000121858.11	TNFSF10	protein_coding	121.704	0.0339285	0.11695	0.0678038	0.682197
ENSG00000234424.2	RP11-213G2.1	unprocessed_pseudogene	11.9328	0.0102848	0.110967	0.0678601	0.682197
ENSG00000225313.5	RP11-415J8.3	lncRNA	31.1039	0.0391581	0.119014	0.0679918	0.682197
ENSG00000167258.15	CDK12	protein_coding	726.287	0.0875087	0.148753	0.0680024	0.682197
ENSG00000242616.4	GNG10	protein_coding	34.0536	-0.0261169	0.114463	0.0680311	0.682197
ENSG00000156802.13	ATAD2	protein_coding	126.482	0.0594298	0.129729	0.0680496	0.682197
ENSG00000169891.18	REPS2	protein_coding	49.8961	0.0503231	0.123975	0.0680515	0.682197
ENSG00000173258.13	ZNF483	protein_coding	15.9015	0.0328956	0.116543	0.0681439	0.682197
ENSG00000268500.6	SIGLEC5	protein_coding	33.6608	-0.0153017	0.112066	0.0681622	0.682197
ENSG00000120733.14	KDM3B	protein_coding	998.724	0.105041	0.158766	0.0681833	0.682197
ENSG00000198873.12	GRK5	protein_coding	31.648	0.0479342	0.123133	0.0682152	0.682197
ENSG00000196510.14	ANAPC7	protein_coding	1498.29	-0.109629	0.159458	0.0682548	0.682197
ENSG00000131143.10	COX4I1	protein_coding	7131.86	-0.0815946	0.143606	0.0682616	0.682197
ENSG00000100311.17	PDGFB	protein_coding	72.3259	0.0232633	0.113774	0.0683163	0.682324
ENSG00000166446.15	CDYL2	protein_coding	146.508	0.0578905	0.128196	0.0684573	0.682805
ENSG00000081237.20	PTPRC	protein_coding	5360.37	0.082652	0.145153	0.0685512	0.682805
ENSG00000232433.2	GXYLT1P3	processed_pseudogene	13.691	-0.0101735	0.111344	0.0685977	0.682805
ENSG00000197102.14	DYNC1H1	protein_coding	4096.17	0.0993453	0.157177	0.0686079	0.682805
ENSG00000129473.11	BCL2L2	protein_coding	453.683	0.107079	0.160726	0.0686448	0.682805
ENSG00000176531.10	PHLDB3	protein_coding	107.772	-0.0408663	0.119808	0.0687125	0.682805
ENSG00000196511.14	TPK1	protein_coding	662.258	-0.120356	0.155465	0.0687205	0.682805
ENSG00000272269.1	NUP153-AS1	lncRNA	15.5046	-0.0240837	0.113933	0.0687439	0.682805
ENSG00000196865.4	NHLRC2	protein_coding	290.608	0.088606	0.148525	0.0687655	0.682805
ENSG00000099822.3	HCN2	protein_coding	87.3376	-0.0463245	0.122319	0.0688659	0.682805
ENSG00000033011.14	ALG1	protein_coding	467.346	-0.120615	0.156202	0.068942	0.682805
ENSG00000111846.19	GCNT2	protein_coding	261.288	0.0740493	0.139157	0.0690009	0.682805
ENSG00000273154.3	RP4-583P15.15	protein_coding	7.63983	0.0184611	0.112642	0.0690936	0.682805
ENSG00000001561.7	ENPP4	protein_coding	527.138	0.041426	0.119924	0.0691061	0.682805
ENSG00000096996.16	IL12RB1	protein_coding	123.491	0.0495779	0.123878	0.0691454	0.682805
ENSG00000123836.15	PFKFB2	protein_coding	265.248	0.0843318	0.145522	0.0691506	0.682805
ENSG00000118200.14	CAMSAP2	protein_coding	681.032	0.0674267	0.13432	0.0691681	0.682805
ENSG00000008128.23	CDK11A	protein_coding	135.618	-0.0473921	0.122551	0.0691767	0.682805
ENSG00000104863.12	LIN7B	protein_coding	188.386	-0.0592577	0.129016	0.0691862	0.682805
ENSG00000137074.20	APTX	protein_coding	626.01	-0.108279	0.157808	0.0692217	0.682805
ENSG00000196605.7	ZNF846	protein_coding	205.76	-0.0965975	0.152359	0.0693184	0.682805
ENSG00000100865.15	CINP	protein_coding	615.414	-0.0767401	0.140396	0.0693403	0.682805
ENSG00000133422.14	MORC2	protein_coding	330.416	0.122461	0.160334	0.0693616	0.682805
ENSG00000158716.9	DUSP23	protein_coding	905.926	-0.0695254	0.135674	0.0695626	0.682805
ENSG00000125746.18	EML2	protein_coding	598.954	0.127932	0.156769	0.0695677	0.682805
ENSG00000198464.14	ZNF480	protein_coding	39.0034	0.0376457	0.118437	0.069608	0.682805
ENSG00000007080.11	CCDC124	protein_coding	1018.48	-0.103049	0.155859	0.0696295	0.682805
ENSG00000247708.8	STX18-AS1	lncRNA	94.0243	-0.0216407	0.113112	0.0697602	0.682805
ENSG00000219410.6	RP4-761J14.8	lncRNA	5.51733	0.0201495	0.112992	0.0697728	0.682805
ENSG00000268049.1	CTD-2619J13.9	lncRNA	9.25915	-0.0181173	0.11256	0.06978	0.682805
ENSG00000230084.6	RP4-613B23.1	lncRNA	29.0289	0.0321186	0.116301	0.0698182	0.682805
ENSG00000174013.8	FBXO45	protein_coding	514.812	-0.103503	0.153517	0.0698194	0.682805
ENSG00000140416.23	TPM1	protein_coding	130.821	-0.0768839	0.140627	0.0698291	0.682805
ENSG00000275385.2	CCL18	protein_coding	411.806	0.0157663	0.11217	0.069831	0.682805
ENSG00000272989.1	LINC02012	lncRNA	8.69973	-0.0146601	0.111959	0.0698343	0.682805
ENSG00000120519.15	SLC10A7	protein_coding	132.432	0.066353	0.133727	0.0699212	0.683057
ENSG00000184887.14	BTBD6	protein_coding	661.234	-0.0695018	0.13551	0.0699441	0.683057
ENSG00000277443.3	MARCKS	protein_coding	1549.9	0.0573715	0.128207	0.0700271	0.683458
ENSG00000198959.12	TGM2	protein_coding	8760.21	0.0461832	0.122285	0.0700899	0.68365
ENSG00000242588.6	RP11-274B21.14	lncRNA	65.9759	0.0309579	0.115938	0.0701308	0.68365
ENSG00000141933.9	TPGS1	protein_coding	531.107	-0.0469387	0.122651	0.0702187	0.684096
ENSG00000175505.11	CLCF1	protein_coding	95.3389	0.0358625	0.117937	0.0702665	0.684151
ENSG00000087077.14	TRIP6	protein_coding	1537.84	-0.0983293	0.152643	0.0704166	0.685203
ENSG00000131437.16	KIF3A	protein_coding	57.3718	0.0557714	0.127243	0.0704979	0.685272
ENSG00000101282.9	RSPO4	protein_coding	41.0449	-0.0178767	0.112422	0.070508	0.685272
ENSG00000260351.1	RP11-382A20.6	lncRNA	18.6781	-0.0193836	0.112823	0.0705702	0.685467
ENSG00000124508.17	BTN2A2	protein_coding	338.234	0.0576451	0.128414	0.0706441	0.685775
ENSG00000107566.14	ERLIN1	protein_coding	649.508	0.115996	0.159359	0.0707353	0.686251
ENSG00000114268.12	PFKFB4	protein_coding	265.072	-0.0772319	0.140439	0.0707825	0.686279
ENSG00000034152.19	MAP2K3	protein_coding	3339.17	-0.103615	0.151553	0.0708226	0.686279
ENSG00000119383.21	PTPA	protein_coding	2996.23	-0.105941	0.156751	0.0709334	0.686943
ENSG00000105393.16	BABAM1	protein_coding	577.508	-0.0700437	0.135673	0.0710361	0.687214
ENSG00000119514.7	GALNT12	protein_coding	632.089	-0.0312908	0.11602	0.0710591	0.687214
ENSG00000157426.14	AASDH	protein_coding	144.209	0.0777786	0.1414	0.0712138	0.687214
ENSG00000130414.13	NDUFA10	protein_coding	1957.78	-0.112537	0.154689	0.0712232	0.687214
ENSG00000124831.19	LRRFIP1	protein_coding	6537.94	0.115597	0.160529	0.0712409	0.687214
ENSG00000230753.6	ZNF341-AS1	lncRNA	6.59471	-0.0116787	0.111527	0.0712731	0.687214
ENSG00000142556.19	ZNF614	protein_coding	76.19	0.0727252	0.137364	0.0712748	0.687214
ENSG00000184281.15	TSSC4	protein_coding	686.398	-0.0785357	0.141306	0.0713361	0.687214
ENSG00000135404.12	CD63	protein_coding	38629.5	-0.117182	0.154944	0.0713939	0.687214
ENSG00000130827.6	PLXNA3	protein_coding	1651.49	0.0869877	0.14753	0.0714585	0.687214
ENSG00000138100.14	TRIM54	protein_coding	1280.83	-0.0306154	0.115231	0.0714671	0.687214
ENSG00000167004.13	PDIA3	protein_coding	5529.38	0.119472	0.161802	0.0715058	0.687214
ENSG00000205268.11	PDE7A	protein_coding	447.914	0.0632623	0.131863	0.0715109	0.687214
ENSG00000234380.2	LINC01426	lncRNA	114.209	-0.0374681	0.118245	0.0715648	0.687281
ENSG00000286018.1	RP1-100J12.2	lncRNA	24.7444	-0.0481469	0.122786	0.0716357	0.687281
ENSG00000012660.14	ELOVL5	protein_coding	1307.1	0.0937376	0.150682	0.0716685	0.687281
ENSG00000163219.12	ARHGAP25	protein_coding	2626.36	-0.0884116	0.146838	0.0716869	0.687281
ENSG00000143457.11	GOLPH3L	protein_coding	152.314	0.0819835	0.144039	0.0717326	0.687314
ENSG00000108443.14	RPS6KB1	protein_coding	314.209	0.0923383	0.149414	0.0718886	0.687763
ENSG00000241886.1	RP11-242C19.2	lncRNA	18.6648	0.0198964	0.112788	0.0720001	0.687763
ENSG00000271553.1	RP11-274B21.10	lncRNA	11.0273	-0.0210892	0.113182	0.0720314	0.687763
ENSG00000148429.14	USP6NL	protein_coding	286.532	0.0729833	0.137224	0.0720363	0.687763
ENSG00000160209.19	PDXK	protein_coding	11939.7	-0.116416	0.155324	0.0720442	0.687763
ENSG00000189077.11	TMEM120A	protein_coding	560.095	-0.0767079	0.140192	0.072048	0.687763
ENSG00000204217.15	BMPR2	protein_coding	742.311	0.0957565	0.150799	0.0720755	0.687763
ENSG00000163412.13	EIF4E3	protein_coding	590.062	-0.055708	0.12695	0.0722419	0.688935
ENSG00000136161.13	RCBTB2	protein_coding	5085.68	-0.0426626	0.120227	0.0723028	0.688935
ENSG00000187605.16	TET3	protein_coding	814.16	0.0630998	0.1317	0.0723255	0.688935
ENSG00000166073.11	GPR176	protein_coding	17.9216	-0.0175253	0.112216	0.0724182	0.689414
ENSG00000243224.1	RP5-1157M23.2	lncRNA	8.24176	-0.0221044	0.113414	0.0724712	0.689515
ENSG00000284882.1	RP11-118B23.6	lncRNA	165.254	-0.0627043	0.130951	0.0726829	0.6904
ENSG00000256229.8	ZNF486	protein_coding	51.6908	0.0377487	0.11823	0.0727028	0.6904
ENSG00000175634.15	RPS6KB2	protein_coding	842.58	-0.0749185	0.138215	0.0727275	0.6904
ENSG00000285646.2	RP5-934G17.7	lncRNA	7.54292	0.0246744	0.114047	0.072734	0.6904
ENSG00000286315.1	RP11-139E5.1	lncRNA	19.0422	0.0309117	0.116003	0.0729443	0.691992
ENSG00000284862.3	CCDC39	protein_coding	7.13759	0.0194106	0.112801	0.073081	0.692463
ENSG00000143772.10	ITPKB	protein_coding	2404.99	-0.0956387	0.150073	0.0731896	0.692463
ENSG00000157212.19	PAXIP1	protein_coding	108.216	0.0563645	0.127112	0.0732424	0.692463
ENSG00000036565.15	SLC18A1	protein_coding	5.31497	0.01081	0.111355	0.0732596	0.692463
ENSG00000168615.13	ADAM9	protein_coding	4523.1	0.0698464	0.135892	0.0732715	0.692463
ENSG00000116127.20	ALMS1	protein_coding	130.266	0.067955	0.134523	0.0733749	0.692463
ENSG00000158882.15	TOMM40L	protein_coding	351.469	-0.0603284	0.1292	0.073385	0.692463
ENSG00000186715.11	MST1L	transcribed_unprocessed_pseudogene	14.9033	-0.0287785	0.115113	0.0734742	0.692463
ENSG00000000938.13	FGR	protein_coding	13626.1	-0.0953284	0.148931	0.0734889	0.692463
ENSG00000152217.20	SETBP1	protein_coding	17.3961	-0.0218891	0.113314	0.0735163	0.692463
ENSG00000151849.16	CENPJ	protein_coding	130.298	0.0668553	0.134136	0.0735491	0.692463
ENSG00000214401.4	KANSL1-AS1	lncRNA	68.3684	-0.0361662	0.117869	0.0735549	0.692463
ENSG00000283236.1	AC074141.3	transcribed_unprocessed_pseudogene	23.3185	-0.0314479	0.115965	0.0735926	0.692463
ENSG00000104643.10	MTMR9	protein_coding	203.462	0.106582	0.156188	0.0736662	0.692463
ENSG00000121741.17	ZMYM2	protein_coding	585.674	0.0851926	0.145895	0.0736844	0.692463
ENSG00000166188.3	ZNF319	protein_coding	172.008	0.0580354	0.128517	0.0737401	0.692463
ENSG00000183307.4	TMEM121B	protein_coding	326.828	-0.0458861	0.121494	0.0737552	0.692463
ENSG00000231389.7	HLA-DPA1	protein_coding	10749.4	0.0431518	0.120769	0.0737605	0.692463
ENSG00000147649.10	MTDH	protein_coding	2982.95	0.107221	0.157487	0.0738464	0.692869
ENSG00000088812.18	ATRN	protein_coding	993.176	0.0940801	0.151823	0.0740581	0.694314
ENSG00000180389.7	ATP5F1EP2	processed_pseudogene	6.23274	-0.0179215	0.112514	0.0741235	0.694314
ENSG00000153234.15	NR4A2	protein_coding	36.2265	0.0265884	0.114307	0.0741499	0.694314
ENSG00000188060.8	RAB42	protein_coding	720.842	0.0761808	0.139917	0.0741719	0.694314
ENSG00000285761.1	XXbac-BPG170G13.34	lncRNA	16.6268	0.0288907	0.115016	0.0742138	0.694314
ENSG00000279059.1	RP11-257O5.2	TEC	37.0527	0.04761	0.122828	0.0743277	0.694685
ENSG00000128335.14	APOL2	protein_coding	3029.67	-0.083201	0.143389	0.074339	0.694685
ENSG00000173889.16	PHC3	protein_coding	661.588	0.0931989	0.149936	0.0744317	0.695061
ENSG00000213347.10	MXD3	protein_coding	205.775	-0.0407312	0.119605	0.0745008	0.695061
ENSG00000136937.13	NCBP1	protein_coding	596.452	0.118336	0.157358	0.0745493	0.695061
ENSG00000159352.16	PSMD4	protein_coding	1994.96	-0.105896	0.153933	0.0745724	0.695061
ENSG00000223705.9	NSUN5P1	transcribed_unprocessed_pseudogene	505.657	-0.0668538	0.133204	0.0745929	0.695061
ENSG00000131844.17	MCCC2	protein_coding	846.478	0.113093	0.157267	0.0746605	0.695292
ENSG00000185813.11	PCYT2	protein_coding	721.03	-0.0869233	0.146158	0.0747668	0.695484
ENSG00000122035.7	RASL11A	protein_coding	57.2508	-0.0341852	0.116871	0.0747928	0.695484
ENSG00000184076.13	UQCR10	protein_coding	804.246	-0.060303	0.129446	0.0748094	0.695484
ENSG00000129472.15	RAB2B	protein_coding	312.234	0.087917	0.146764	0.0749536	0.696231
ENSG00000077514.9	POLD3	protein_coding	248.345	0.0793822	0.141758	0.0749754	0.696231
ENSG00000131023.13	LATS1	protein_coding	380.954	0.0888764	0.147048	0.0752145	0.698004
ENSG00000179241.13	LDLRAD3	protein_coding	83.4014	0.0434579	0.120862	0.0752712	0.698004
ENSG00000127980.16	PEX1	protein_coding	99.2903	0.0571981	0.12749	0.0752951	0.698004
ENSG00000189057.11	FAM111B	protein_coding	12.9396	0.0167079	0.112359	0.075397	0.69855
ENSG00000179085.8	DPM3	protein_coding	377.714	-0.0686967	0.134572	0.0754485	0.698629
ENSG00000119801.13	YPEL5	protein_coding	1280.71	0.119568	0.150765	0.0756723	0.699332
ENSG00000131845.15	ZNF304	protein_coding	97.5388	0.0505345	0.123864	0.0757295	0.699332
ENSG00000115145.10	STAM2	protein_coding	548.053	0.0955538	0.151251	0.0757338	0.699332
ENSG00000118412.13	CASP8AP2	protein_coding	136.619	0.0794792	0.14227	0.0757354	0.699332
ENSG00000182400.15	TRAPPC6B	protein_coding	97.0632	0.0433709	0.120145	0.0757746	0.699332
ENSG00000176273.15	SLC35G1	protein_coding	24.3114	0.039911	0.119134	0.0757909	0.699332
ENSG00000110841.14	PPFIBP1	protein_coding	413.614	0.0819693	0.143567	0.0758255	0.699332
ENSG00000143569.19	UBAP2L	protein_coding	1985.06	0.108482	0.156375	0.0758999	0.699621
ENSG00000170242.19	USP47	protein_coding	590.134	0.0957734	0.151235	0.0759556	0.699738
ENSG00000279140.1	RP11-477I4.4	TEC	10.9906	-0.0184682	0.112643	0.0760535	0.700243
ENSG00000178252.18	WDR6	protein_coding	2439.76	0.0928935	0.150712	0.0761348	0.700595
ENSG00000116199.12	FAM20B	protein_coding	636.196	0.0812789	0.141534	0.0762009	0.700807
ENSG00000224596.8	ZMIZ1-AS1	lncRNA	1796.82	-0.0469292	0.121975	0.0762695	0.701042
ENSG00000185267.10	CDNF	protein_coding	18.7965	-0.0309585	0.115883	0.0763128	0.701043
ENSG00000126861.5	OMG	protein_coding	155.992	-0.0276446	0.11485	0.0764167	0.701485
ENSG00000272948.2	AP001412.1	lncRNA	7.67263	-0.0157908	0.112097	0.0764472	0.701485
ENSG00000185798.8	WDR53	protein_coding	107.776	-0.0764361	0.139	0.0765685	0.701567
ENSG00000078246.17	TULP3	protein_coding	95.3905	0.0449983	0.121322	0.0765955	0.701567
ENSG00000251143.1	RP11-849H4.4	lncRNA	9.97719	-0.019561	0.112802	0.0765995	0.701567
ENSG00000141458.13	NPC1	protein_coding	4601.32	0.0576857	0.128171	0.0766288	0.701567
ENSG00000154451.14	GBP5	protein_coding	95.5124	-0.0615687	0.130191	0.0767172	0.701982
ENSG00000029364.12	SLC39A9	protein_coding	1100.16	0.125722	0.136558	0.0767991	0.702052
ENSG00000214087.9	ARL16	protein_coding	457.696	-0.0585467	0.127895	0.0768112	0.702052
ENSG00000205583.13	STAG3L1	transcribed_unprocessed_pseudogene	5.67715	-0.0122251	0.111605	0.0769655	0.703067
ENSG00000034677.13	RNF19A	protein_coding	732.364	0.076392	0.140553	0.0770559	0.703456
ENSG00000170653.19	ATF7	protein_coding	334.348	0.104467	0.153715	0.0770946	0.703456
ENSG00000110693.19	SOX6	protein_coding	6.77357	0.019477	0.112778	0.0772418	0.704248
ENSG00000177125.5	ZBTB34	protein_coding	405.308	0.0821468	0.143267	0.0772826	0.704248
ENSG00000168397.17	ATG4B	protein_coding	2931.98	-0.0860386	0.143242	0.0773513	0.704248
ENSG00000138964.17	PARVG	protein_coding	5499.5	-0.0628099	0.130676	0.0773861	0.704248
ENSG00000008056.14	SYN1	protein_coding	12.8872	-0.0228114	0.113565	0.0774771	0.704248
ENSG00000163536.13	SERPINI1	protein_coding	106.614	-0.0326516	0.116325	0.0774782	0.704248
ENSG00000162521.19	RBBP4	protein_coding	1243.37	0.10178	0.15351	0.0774846	0.704248
ENSG00000122877.17	EGR2	protein_coding	4728.79	-0.0771042	0.135583	0.0777107	0.70495
ENSG00000261087.1	ZNNT1	lncRNA	108.307	-0.0350623	0.117243	0.0777611	0.70495
ENSG00000154102.11	C16orf74	protein_coding	11.6666	-0.017772	0.112438	0.0777876	0.70495
ENSG00000176209.12	SMIM19	protein_coding	294.19	-0.0661625	0.132723	0.0777967	0.70495
ENSG00000213015.9	ZNF580	protein_coding	528.278	-0.0740234	0.136803	0.0779	0.70495
ENSG00000164323.14	CFAP97	protein_coding	318.633	0.0858907	0.144128	0.0779204	0.70495
ENSG00000010704.19	HFE	protein_coding	377.883	0.0761873	0.139293	0.0779403	0.70495
ENSG00000233695.2	GAS6-AS1	lncRNA	301.79	0.0343251	0.117071	0.0780228	0.70495
ENSG00000257514.5	RP11-755O11.2	lncRNA	21.2827	-0.0172965	0.112413	0.0781468	0.70495
ENSG00000110344.10	UBE4A	protein_coding	669.715	0.0533239	0.125216	0.078169	0.70495
ENSG00000174370.11	C11orf45	protein_coding	1185.63	-0.0566804	0.125986	0.0781896	0.70495
ENSG00000140931.20	CMTM3	protein_coding	2753.01	-0.0890191	0.145864	0.078193	0.70495
ENSG00000213853.10	EMP2	protein_coding	10.1066	0.0221152	0.113429	0.0782018	0.70495
ENSG00000183625.16	CCR3	protein_coding	6.29311	0.0163121	0.112213	0.0782227	0.70495
ENSG00000118579.13	MED28	protein_coding	750.411	0.12491	0.137966	0.0782954	0.70495
ENSG00000157106.17	SMG1	protein_coding	1818.36	0.082806	0.143289	0.0783812	0.70495
ENSG00000143409.16	MINDY1	protein_coding	749.173	-0.0764648	0.138788	0.0783852	0.70495
ENSG00000121297.8	TSHZ3	protein_coding	74.0301	0.036145	0.117624	0.0783948	0.70495
ENSG00000070540.13	WIPI1	protein_coding	640.695	0.0775147	0.139054	0.0784284	0.70495
ENSG00000176014.13	TUBB6	protein_coding	4468.88	-0.0731121	0.136449	0.0784289	0.70495
ENSG00000279812.1	CTD-2545G14.4	TEC	13.9833	0.0247592	0.11391	0.078686	0.706869
ENSG00000176473.14	WDR25	protein_coding	130.573	-0.0557904	0.126355	0.0787769	0.707106
ENSG00000005810.19	MYCBP2	protein_coding	992.142	0.0746532	0.138489	0.0788388	0.707106
ENSG00000134644.16	PUM1	protein_coding	953.943	0.0974734	0.149528	0.0788943	0.707106
ENSG00000225793.3	TMEM30A-DT	lncRNA	35.3426	-0.0349864	0.11709	0.0789694	0.707106
ENSG00000105607.13	GCDH	protein_coding	379.951	-0.0938864	0.147659	0.0789933	0.707106
ENSG00000110917.8	MLEC	protein_coding	3944.55	0.125873	0.137113	0.0790297	0.707106
ENSG00000197054.12	ZNF763	protein_coding	38.2502	-0.0379456	0.118329	0.0790361	0.707106
ENSG00000104804.8	TULP2	protein_coding	6.72958	-0.0134559	0.111733	0.0790601	0.707106
ENSG00000263276.1	RP11-96D1.10	lncRNA	11.4114	0.0217637	0.113244	0.0791791	0.707446
ENSG00000126247.11	CAPNS1	protein_coding	6421.6	-0.0879019	0.145269	0.0791852	0.707446
ENSG00000232388.5	SMIM26	protein_coding	373.827	-0.0711698	0.135638	0.0792833	0.707787
ENSG00000113580.15	NR3C1	protein_coding	1017.71	0.0874053	0.145845	0.0793105	0.707787
ENSG00000214867.3	SRSF9P1	processed_pseudogene	19.2036	-0.0265618	0.11458	0.0793682	0.707914
ENSG00000170236.16	USP50	protein_coding	11.6378	-0.025741	0.114137	0.079499	0.708456
ENSG00000138433.16	CIR1	protein_coding	11915.8	-0.0561482	0.126851	0.0795162	0.708456
ENSG00000226791.7	LINC02611	lncRNA	7.79878	0.01687	0.112331	0.0796882	0.7096
ENSG00000215784.6	FAM72D	protein_coding	11.9813	0.00414413	0.110232	0.0797848	0.710045
ENSG00000236164.1	RP11-268F1.3	lncRNA	5.69009	-0.00718029	0.111052	0.0798311	0.710045
ENSG00000277687.1	RP11-427L15.2	lncRNA	19.7886	0.0213654	0.112892	0.0799413	0.710045
ENSG00000163382.13	NAXE	protein_coding	913.964	-0.0811143	0.141516	0.0799724	0.710045
ENSG00000198718.13	TOGARAM1	protein_coding	125.284	0.060435	0.129195	0.0799736	0.710045
ENSG00000164597.15	COG5	protein_coding	511.088	0.0612547	0.129921	0.0800001	0.710045
ENSG00000115204.15	MPV17	protein_coding	2107.92	-0.106924	0.149849	0.0802909	0.710688
ENSG00000147684.10	NDUFB9	protein_coding	3904.04	-0.0797467	0.140297	0.0802962	0.710688
ENSG00000183808.12	RBM12B	protein_coding	197.694	0.0821772	0.143241	0.0803355	0.710688
ENSG00000279233.1	RP11-158L12.4	TEC	25.6362	0.0358004	0.117608	0.0803364	0.710688
ENSG00000122642.11	FKBP9	protein_coding	249.708	0.0487413	0.123027	0.0803594	0.710688
ENSG00000131748.16	STARD3	protein_coding	2100.23	-0.0876144	0.14543	0.0803602	0.710688
ENSG00000173230.15	GOLGB1	protein_coding	1228.75	0.113366	0.152459	0.0804488	0.710688
ENSG00000225721.5	RP11-269F19.10	lncRNA	10.9607	-0.0152856	0.111976	0.0805097	0.710688
ENSG00000161638.11	ITGA5	protein_coding	4148.04	0.0741956	0.138515	0.0805928	0.710688
ENSG00000112200.17	ZNF451	protein_coding	394.16	0.0928594	0.148497	0.0806421	0.710688
ENSG00000179454.14	KLHL28	protein_coding	271.46	0.0673228	0.132567	0.0807081	0.710688
ENSG00000259529.2	RP11-468E2.4	protein_coding	10.7231	0.021492	0.113311	0.0808356	0.710688
ENSG00000198363.18	ASPH	protein_coding	2839.05	0.0632095	0.131189	0.0808502	0.710688
ENSG00000116717.13	GADD45A	protein_coding	873.415	-0.0422538	0.119997	0.080857	0.710688
ENSG00000275023.5	MLLT6	protein_coding	1726.98	0.0624797	0.130695	0.0808672	0.710688
ENSG00000119714.11	GPR68	protein_coding	1210.45	-0.0426516	0.11971	0.080886	0.710688
ENSG00000122335.17	SERAC1	protein_coding	250.943	0.0646851	0.131578	0.0808986	0.710688
ENSG00000228506.2	RP11-98I9.4	lncRNA	45.4895	-0.0315638	0.116044	0.0809037	0.710688
ENSG00000174437.18	ATP2A2	protein_coding	5638.76	0.0761979	0.13946	0.0809375	0.710688
ENSG00000123144.11	TRIR	protein_coding	3396.58	-0.094202	0.147851	0.0809691	0.710688
ENSG00000033170.17	FUT8	protein_coding	69.8183	0.0425368	0.120268	0.0809905	0.710688
ENSG00000112039.5	FANCE	protein_coding	640.864	-0.0457155	0.120784	0.0811185	0.711083
ENSG00000196976.7	LAGE3	protein_coding	603.613	-0.0768553	0.138912	0.0811229	0.711083
ENSG00000117394.24	SLC2A1	protein_coding	536.244	0.0620757	0.130672	0.081231	0.711492
ENSG00000182165.18	TP53TG1	lncRNA	63.4643	-0.038634	0.118565	0.0812899	0.711492
ENSG00000266733.7	TBC1D29P	transcribed_unprocessed_pseudogene	9.40915	-0.0205513	0.112996	0.0813008	0.711492
ENSG00000004897.12	CDC27	protein_coding	841.661	0.108311	0.150712	0.0813954	0.711794
ENSG00000100448.4	CTSG	protein_coding	28.9652	-0.0153486	0.112056	0.081425	0.711794
ENSG00000286369.1	RP11-856M9.1	lncRNA	10.3878	-0.0229034	0.113587	0.0814745	0.711794
ENSG00000175318.12	GRAMD2A	protein_coding	7.75848	-0.0166261	0.112251	0.0815105	0.711794
ENSG00000198468.9	FLVCR1-DT	lncRNA	45.1186	-0.0252027	0.114109	0.0816519	0.712647
ENSG00000115163.15	CENPA	protein_coding	22.6269	0.0204813	0.113039	0.0817518	0.713135
ENSG00000255198.4	SNHG9	lncRNA	33.8354	-0.0267656	0.114559	0.0818054	0.71322
ENSG00000187953.10	PMS2CL	transcribed_unprocessed_pseudogene	99.6299	0.0476345	0.122361	0.0820652	0.714435
ENSG00000065882.16	TBC1D1	protein_coding	1817.37	-0.0748587	0.137475	0.0821618	0.714435
ENSG00000025796.14	SEC63	protein_coding	1413.61	0.0922646	0.147563	0.0821788	0.714435
ENSG00000187688.15	TRPV2	protein_coding	6563.98	-0.0898546	0.144905	0.0822092	0.714435
ENSG00000115548.17	KDM3A	protein_coding	737.067	0.0994011	0.150713	0.0822534	0.714435
ENSG00000204291.11	COL15A1	protein_coding	26.5706	-0.028007	0.11484	0.082293	0.714435
ENSG00000175874.10	CREG2	protein_coding	26.7104	0.0228591	0.113481	0.082338	0.714435
ENSG00000163960.12	UBXN7	protein_coding	813.444	0.0812239	0.141326	0.0823472	0.714435
ENSG00000225792.2	AC004540.4	lncRNA	47.4967	0.0317774	0.115854	0.0823552	0.714435
ENSG00000075651.16	PLD1	protein_coding	523.807	0.0655294	0.132219	0.0823841	0.714435
ENSG00000119326.15	CTNNAL1	protein_coding	300.275	-0.0401318	0.118282	0.082436	0.714504
ENSG00000204469.13	PRRC2A	protein_coding	2721.54	0.0857353	0.145084	0.0825037	0.714555
ENSG00000173542.9	MOB1B	protein_coding	1082.78	0.109	0.149512	0.0825298	0.714555
ENSG00000167700.9	MFSD3	protein_coding	433.699	-0.0345752	0.116999	0.0825901	0.714654
ENSG00000104915.15	STX10	protein_coding	2255.6	-0.068077	0.133398	0.0826291	0.714654
ENSG00000238078.1	LINC01352	lncRNA	9.30836	-0.0174674	0.112393	0.0826739	0.714661
ENSG00000274211.6	SOCS7	protein_coding	365.953	0.10621	0.152267	0.0829328	0.716518
ENSG00000047315.17	POLR2B	protein_coding	1160.51	0.122439	0.135566	0.0830623	0.717256
ENSG00000253123.4	RP11-527N22.1	lncRNA	155.475	-0.0306833	0.115686	0.0831141	0.717323
ENSG00000114166.8	KAT2B	protein_coding	304.672	0.068832	0.133376	0.0831801	0.717501
ENSG00000211696.2	TRGV8	TR_V_gene	13.1703	0.0261851	0.114294	0.0832368	0.717501
ENSG00000205269.6	TMEM170B	protein_coding	538.364	0.0592604	0.128466	0.0833459	0.717501
ENSG00000164366.4	CCDC127	protein_coding	365.599	-0.112131	0.146021	0.0833528	0.717501
ENSG00000131171.13	SH3BGRL	protein_coding	7292.16	-0.0748762	0.136821	0.0833554	0.717501
ENSG00000242259.9	C22orf39	protein_coding	340.143	-0.104963	0.149261	0.0835149	0.717971
ENSG00000176597.12	B3GNT5	protein_coding	262.216	0.0453487	0.12119	0.0836033	0.717971
ENSG00000117280.13	RAB29	protein_coding	559.265	0.0792655	0.139678	0.0836326	0.717971
ENSG00000105364.14	MRPL4	protein_coding	931.359	-0.0859721	0.142625	0.0836801	0.717971
ENSG00000149932.17	TMEM219	protein_coding	2818.81	-0.0729801	0.136239	0.0837092	0.717971
ENSG00000107882.12	SUFU	protein_coding	1189.44	-0.0795202	0.138598	0.083728	0.717971
ENSG00000285331.2	RP11-323F24.5	lncRNA	23.8883	0.0283238	0.114776	0.0837969	0.717971
ENSG00000124215.17	CDH26	protein_coding	28.4211	-0.0363105	0.117651	0.0838142	0.717971
ENSG00000141504.12	SAT2	protein_coding	1359.71	-0.0754056	0.137762	0.0839374	0.717971
ENSG00000115902.11	SLC1A4	protein_coding	3495.46	-0.0585856	0.12698	0.0839703	0.717971
ENSG00000128512.23	DOCK4	protein_coding	1014.27	0.0512084	0.123869	0.0839925	0.717971
ENSG00000176472.10	ZNF575	protein_coding	51.9328	-0.0454507	0.121081	0.0840098	0.717971
ENSG00000149474.14	KAT14	protein_coding	115.363	-0.0495269	0.123174	0.0840157	0.717971
ENSG00000076351.13	SLC46A1	protein_coding	29.1563	0.0405319	0.11935	0.0840282	0.717971
ENSG00000267838.2	AC008746.12	lncRNA	14.5966	-0.0264468	0.114559	0.0842392	0.719246
ENSG00000100092.24	SH3BP1	protein_coding	1216.59	-0.0720766	0.134868	0.0843511	0.719246
ENSG00000167985.7	SDHAF2	protein_coding	309.607	-0.0650868	0.131419	0.0843516	0.719246
ENSG00000122482.21	ZNF644	protein_coding	320.307	0.106726	0.149741	0.0843543	0.719246
ENSG00000169413.3	RNASE6	protein_coding	1822.58	-0.0634303	0.130762	0.0845117	0.72021
ENSG00000117335.20	CD46	protein_coding	2593.12	0.111799	0.147214	0.0847449	0.721323
ENSG00000068831.19	RASGRP2	protein_coding	63.3443	0.0424383	0.120185	0.0847641	0.721323
ENSG00000188487.12	INSC	protein_coding	4.34724	0.00881698	0.111206	0.0847951	0.721323
ENSG00000230628.1	RP4-781K5.6	lncRNA	6.85111	-0.0151834	0.111962	0.0848844	0.721323
ENSG00000131375.10	CAPN7	protein_coding	441.593	0.107161	0.151142	0.0849387	0.721323
ENSG00000138688.16	KIAA1109	protein_coding	688.275	0.0753088	0.13763	0.084959	0.721323
ENSG00000143793.13	C1orf35	protein_coding	650.804	-0.0555039	0.125801	0.085076	0.721323
ENSG00000173272.16	MZT2A	protein_coding	510.617	-0.0508401	0.123721	0.0851307	0.721323
ENSG00000147065.17	MSN	protein_coding	7710.21	0.0851679	0.143599	0.0851817	0.721323
ENSG00000131368.8	MRPS25	protein_coding	1636.78	-0.0849507	0.141524	0.0852019	0.721323
ENSG00000138071.14	ACTR2	protein_coding	8916.48	0.112976	0.146141	0.0852086	0.721323
ENSG00000183856.11	IQGAP3	protein_coding	265.169	-0.0496606	0.123467	0.0852499	0.721323
ENSG00000163393.13	SLC22A15	protein_coding	310.955	0.0584239	0.127472	0.085354	0.721323
ENSG00000272853.1	SUV39H2-DT	lncRNA	17.2999	0.0336424	0.116713	0.0854708	0.721323
ENSG00000144455.14	SUMF1	protein_coding	1668.82	-0.0998831	0.147354	0.0855735	0.721323
ENSG00000164465.19	DCBLD1	protein_coding	246.611	0.0433131	0.120176	0.085586	0.721323
ENSG00000054392.13	HHAT	protein_coding	237.512	-0.0692724	0.13396	0.0855934	0.721323
ENSG00000149357.10	LAMTOR1	protein_coding	2759.7	-0.0844868	0.142143	0.0856736	0.721323
ENSG00000171657.6	GPR82	protein_coding	474.332	-0.0390019	0.118441	0.0856781	0.721323
ENSG00000100483.14	VCPKMT	protein_coding	201.337	-0.0877245	0.142944	0.0856808	0.721323
ENSG00000099624.8	ATP5F1D	protein_coding	2263.58	-0.0500728	0.123272	0.0857171	0.721323
ENSG00000272221.1	XXbac-BPG181B23.7	lncRNA	37.0809	-0.0255973	0.114248	0.0857359	0.721323
ENSG00000144827.9	ABHD10	protein_coding	1205.51	-0.086748	0.141897	0.0857362	0.721323
ENSG00000165480.16	SKA3	protein_coding	6.15449	0.0171792	0.112377	0.0858101	0.721323
ENSG00000179630.11	LACC1	protein_coding	553.622	0.0545208	0.125827	0.0858451	0.721323
ENSG00000187736.13	NHEJ1	protein_coding	42.3964	0.0409652	0.118881	0.0858574	0.721323
ENSG00000131069.20	ACSS2	protein_coding	2494.02	-0.113027	0.143442	0.0859303	0.721323
ENSG00000175315.3	CST6	protein_coding	82.7161	-0.040574	0.119162	0.0859788	0.721323
ENSG00000005483.21	KMT2E	protein_coding	669.794	0.0795586	0.138857	0.0860099	0.721323
ENSG00000143702.16	CEP170	protein_coding	1229.93	0.0876099	0.144496	0.0860251	0.721323
ENSG00000215267.8	AKR1C7P	transcribed_unprocessed_pseudogene	22.569	0.0231226	0.113625	0.0862191	0.721323
ENSG00000260032.2	NORAD	lncRNA	4330.52	0.100849	0.149728	0.0862573	0.721323
ENSG00000179593.16	ALOX15B	protein_coding	985.101	-0.0379596	0.118238	0.0862844	0.721323
ENSG00000121989.15	ACVR2A	protein_coding	191.245	0.053432	0.125258	0.0863689	0.721323
ENSG00000164306.11	PRIMPOL	protein_coding	57.4013	0.0498564	0.122965	0.0863831	0.721323
ENSG00000188389.11	PDCD1	protein_coding	10.297	-0.0140236	0.111834	0.08644	0.721323
ENSG00000121774.18	KHDRBS1	protein_coding	1836.9	0.120927	0.132348	0.0864432	0.721323
ENSG00000176809.11	LRRC37A3	protein_coding	132.36	-0.0656839	0.131263	0.0864528	0.721323
ENSG00000117523.17	PRRC2C	protein_coding	1861.3	0.0896865	0.145395	0.0864722	0.721323
ENSG00000256746.5	MADD-AS1	lncRNA	62.3793	0.0277878	0.114537	0.0865174	0.721323
ENSG00000130520.11	LSM4	protein_coding	2052.27	-0.0557724	0.126026	0.0865302	0.721323
ENSG00000251322.9	SHANK3	protein_coding	154.844	-0.0310419	0.115592	0.0865627	0.721323
ENSG00000166685.12	COG1	protein_coding	358.975	0.111084	0.146557	0.0865842	0.721323
ENSG00000054983.17	GALC	protein_coding	643.291	0.0829329	0.142034	0.0865943	0.721323
ENSG00000158220.14	ESYT3	protein_coding	58.8493	-0.0329612	0.116297	0.0867674	0.722396
ENSG00000183475.13	ASB7	protein_coding	187.982	0.0810857	0.140353	0.0868717	0.722756
ENSG00000110717.13	NDUFS8	protein_coding	1858.11	-0.067961	0.13274	0.086927	0.722756
ENSG00000251369.9	ZNF550	protein_coding	81.5154	0.0439756	0.12062	0.0870303	0.722756
ENSG00000174405.14	LIG4	protein_coding	410.107	0.0877157	0.144878	0.0870537	0.722756
ENSG00000285679.2	RP11-692P14.1	lncRNA	5.7155	0.0118773	0.11139	0.0871988	0.722756
ENSG00000065485.20	PDIA5	protein_coding	139.68	0.0539504	0.125619	0.0872194	0.722756
ENSG00000166670.10	MMP10	protein_coding	43.6073	0.017631	0.112424	0.0872463	0.722756
ENSG00000126947.13	ARMCX1	protein_coding	373.557	0.0690948	0.134008	0.0872692	0.722756
ENSG00000135829.17	DHX9	protein_coding	1737.33	0.119198	0.138472	0.087347	0.722756
ENSG00000286219.1	NOTCH2NLC	protein_coding	18.8117	0.0225619	0.113395	0.0874004	0.722756
ENSG00000139410.15	SDSL	protein_coding	598.918	-0.0568771	0.127007	0.0874589	0.722756
ENSG00000196792.12	STRN3	protein_coding	319.705	0.0703255	0.133588	0.0874935	0.722756
ENSG00000181026.15	AEN	protein_coding	694.627	-0.0716299	0.134899	0.0875355	0.722756
ENSG00000100055.21	CYTH4	protein_coding	4868.48	-0.0755992	0.136243	0.0875827	0.722756
ENSG00000107819.13	SFXN3	protein_coding	2712.19	-0.105018	0.141305	0.0876144	0.722756
ENSG00000100605.17	ITPK1	protein_coding	2471.96	-0.0737107	0.135931	0.0876318	0.722756
ENSG00000167208.15	SNX20	protein_coding	556.896	0.0851137	0.142661	0.0876499	0.722756
ENSG00000107185.10	RGP1	protein_coding	442.984	0.107708	0.148582	0.0876714	0.722756
ENSG00000157992.12	KRTCAP3	protein_coding	56.6342	-0.0382838	0.118245	0.0877049	0.722756
ENSG00000143842.15	SOX13	protein_coding	516.207	0.0768576	0.138002	0.0877203	0.722756
ENSG00000047457.14	CP	protein_coding	14.7166	0.0163638	0.11219	0.0877605	0.722756
ENSG00000165732.13	DDX21	protein_coding	1465.46	0.0713366	0.135618	0.0878347	0.722756
ENSG00000159199.14	ATP5MC1	protein_coding	1179.69	-0.0683377	0.132511	0.0878798	0.722756
ENSG00000153147.6	SMARCA5	protein_coding	1077.71	0.110536	0.148395	0.0879007	0.722756
ENSG00000136068.16	FLNB	protein_coding	550.648	-0.0501859	0.123442	0.0879808	0.722756
ENSG00000132436.12	FIGNL1	protein_coding	97.4501	0.0752407	0.137758	0.0880268	0.722756
ENSG00000065970.9	FOXJ2	protein_coding	440.424	0.103053	0.147657	0.0880363	0.722756
ENSG00000188186.10	LAMTOR4	protein_coding	1239.2	-0.0508889	0.123903	0.088064	0.722756
ENSG00000189195.15	BTBD8	protein_coding	55.7844	0.0230806	0.113078	0.0880998	0.722756
ENSG00000279759.1	CTC-425O23.5	TEC	57.8187	0.048382	0.122221	0.0881471	0.72278
ENSG00000111052.8	LIN7A	protein_coding	31.5446	0.0244791	0.113921	0.0882626	0.723102
ENSG00000060491.17	OGFR	protein_coding	2785.01	-0.0854738	0.14218	0.0883246	0.723102
ENSG00000136930.13	PSMB7	protein_coding	1827.26	-0.103159	0.144909	0.0883423	0.723102
ENSG00000198848.13	CES1	protein_coding	874.328	0.0153961	0.112072	0.0883643	0.723102
ENSG00000172531.16	PPP1CA	protein_coding	4531.8	-0.0841127	0.140997	0.0884181	0.723178
ENSG00000274893.1	RP11-15E1.5	lncRNA	14.2277	-0.0115171	0.111448	0.0884836	0.72335
ENSG00000139055.7	ERP27	protein_coding	31.6942	-0.0297152	0.115304	0.0885783	0.723423
ENSG00000180228.14	PRKRA	protein_coding	409.493	0.0752675	0.13623	0.0886177	0.723423
ENSG00000198824.7	CHAMP1	protein_coding	315.132	0.0754778	0.137076	0.0886781	0.723423
ENSG00000175826.12	CTDNEP1	protein_coding	3334.99	-0.0803822	0.139414	0.0888218	0.723423
ENSG00000177707.11	NECTIN3	protein_coding	8.37159	-0.00932227	0.111233	0.0888595	0.723423
ENSG00000158290.19	CUL4B	protein_coding	678.494	0.0930264	0.146185	0.0888728	0.723423
[truncated: 14,633 more rows]

## Sheet: Table S15
## Differentially expressed genes
# Comparison: NHD vs carrier (Tdel)
# Treatment: LPS
# Covariate: APOE epsilon genotype
gene_id	gene_name	gene_type	baseMean	log2FoldChange	lfcSE	pvalue	padj
ENSG00000276168.1	RN7SL1	misc_RNA	1035.27	3.02635	0.318364	1.01916e-22	1.27507e-18
ENSG00000011600.12	TYROBP	protein_coding	4841.07	-12.8075	1.33186	1.73007e-19	1.08225e-15
ENSG00000148926.10	ADM	protein_coding	435.107	1.49679	0.220474	2.56648e-13	1.07031e-09
ENSG00000143333.7	RGS16	protein_coding	190.143	1.49916	0.250635	1.22543e-10	3.02571e-07
ENSG00000227825.4	SLC9A7P1	transcribed_processed_pseudogene	131.354	1.82673	0.309414	1.31445e-10	3.02571e-07
ENSG00000170004.18	CHD3	protein_coding	836.351	1.0945	0.183656	1.45106e-10	3.02571e-07
ENSG00000185885.17	IFITM1	protein_coding	315.89	3.30403	0.64626	2.33742e-10	4.17764e-07
ENSG00000143344.16	RGL1	protein_coding	620.655	1.51096	0.26046	3.7979e-10	5.93944e-07
ENSG00000102575.13	ACP5	protein_coding	13356.9	-0.926093	0.164262	8.38347e-10	1.1654e-06
ENSG00000101460.13	MAP1LC3A	protein_coding	660.013	1.48885	0.27683	2.38835e-09	2.98807e-06
ENSG00000187764.12	SEMA4D	protein_coding	962.575	1.27195	0.240362	3.28848e-09	3.7402e-06
ENSG00000163071.11	SPATA18	protein_coding	1071.66	-1.29748	0.249939	4.01318e-09	4.1536e-06
ENSG00000084234.18	APLP2	protein_coding	26146.1	-0.689337	0.12952	4.35615e-09	4.1536e-06
ENSG00000159189.12	C1QC	protein_coding	4359.79	1.64389	0.308816	4.64794e-09	4.1536e-06
ENSG00000173372.17	C1QA	protein_coding	6636.88	1.69803	0.322234	6.42356e-09	5.35768e-06
ENSG00000167992.13	VWCE	protein_coding	709.439	-1.77272	0.368106	7.57731e-09	5.92498e-06
ENSG00000198203.10	SULT1C2	protein_coding	132.725	2.88081	0.550574	1.00633e-08	7.05103e-06
ENSG00000229807.13	XIST	lncRNA	557.875	-0.00196796	0.119165	1.01446e-08	7.05103e-06
ENSG00000137462.9	TLR2	protein_coding	1795.02	1.70136	0.343367	1.14693e-08	7.55225e-06
ENSG00000129538.14	RNASE1	protein_coding	73.4834	2.34549	0.478461	5.74039e-08	3.5909e-05
ENSG00000076356.7	PLXNA2	protein_coding	295.72	-1.43142	0.300895	6.17704e-08	3.68005e-05
ENSG00000139278.10	GLIPR1	protein_coding	1423.75	-0.878771	0.185878	7.6109e-08	4.32818e-05
ENSG00000170190.16	SLC16A5	protein_coding	393.838	-1.13384	0.23734	8.16182e-08	4.43967e-05
ENSG00000169245.6	CXCL10	protein_coding	402.732	2.27351	0.517318	1.19e-07	6.20335e-05
ENSG00000065923.10	SLC9A7	protein_coding	1791.46	-1.11839	0.247782	1.99232e-07	9.78211e-05
ENSG00000162654.9	GBP4	protein_coding	1064.8	1.96513	0.4769	2.03289e-07	9.78211e-05
ENSG00000157510.14	AFAP1L1	protein_coding	209.523	-2.46925	0.544624	2.16398e-07	0.000100272
ENSG00000167207.14	NOD2	protein_coding	402.636	1.81116	0.433777	2.52863e-07	0.000109419
ENSG00000155287.11	SLC25A28	protein_coding	746.369	1.03028	0.229026	2.53628e-07	0.000109419
ENSG00000170458.14	CD14	protein_coding	5082.53	1.42042	0.325706	3.82729e-07	0.000159611
ENSG00000141574.8	SECTM1	protein_coding	128.577	2.45508	0.638069	4.03667e-07	0.000162912
ENSG00000138316.11	ADAMTS14	protein_coding	312.171	1.59045	0.363963	4.16887e-07	0.00016299
ENSG00000174403.16	MIR1-1HG-AS1	lncRNA	144.79	-1.73236	0.397354	4.8479e-07	0.000183794
ENSG00000160179.19	ABCG1	protein_coding	3117.61	-1.00701	0.229073	5.13052e-07	0.000187671
ENSG00000106952.8	TNFSF8	protein_coding	482.9	1.28207	0.301279	5.25017e-07	0.000187671
ENSG00000132718.9	SYT11	protein_coding	752.775	0.853143	0.195619	5.86318e-07	0.000203762
ENSG00000087245.13	MMP2	protein_coding	93.7895	2.47755	0.584462	6.68832e-07	0.000226156
ENSG00000085265.11	FCN1	protein_coding	249.745	1.775	0.407079	7.80904e-07	0.000257102
ENSG00000100285.10	NEFH	protein_coding	214.595	1.43	0.350752	8.9603e-07	0.000287442
ENSG00000122729.19	ACO1	protein_coding	3362.66	-0.878427	0.206838	9.65012e-07	0.00030163
ENSG00000155265.11	GOLGA7B	protein_coding	572.936	-1.27969	0.301713	9.88478e-07	0.00030163
ENSG00000030110.13	BAK1	protein_coding	2086.71	0.709718	0.167023	1.03219e-06	0.00030747
ENSG00000149131.17	SERPING1	protein_coding	452.898	2.02688	0.520539	1.07564e-06	0.00031296
ENSG00000181374.8	CCL13	protein_coding	366.579	1.9386	0.470432	1.13605e-06	0.000323027
ENSG00000149418.11	ST14	protein_coding	1276.47	-0.952603	0.234453	1.19354e-06	0.000331831
ENSG00000122643.23	NT5C3A	protein_coding	909.609	1.5545	0.39899	1.55202e-06	0.000422116
ENSG00000107798.18	LIPA	protein_coding	35189.3	-0.883308	0.221329	2.04331e-06	0.000543911
ENSG00000161544.10	CYGB	protein_coding	163.21	-1.91537	0.486603	2.41514e-06	0.000621358
ENSG00000183307.4	TMEM121B	protein_coding	139.409	-1.3224	0.33122	2.43358e-06	0.000621358
ENSG00000105639.20	JAK3	protein_coding	876.735	0.694969	0.171379	3.05446e-06	0.000764287
ENSG00000128284.19	APOL3	protein_coding	2476.2	1.36926	0.367365	3.19057e-06	0.000782691
ENSG00000135218.19	CD36	protein_coding	5414.18	-0.903857	0.229138	3.63777e-06	0.000875233
ENSG00000125148.7	MT2A	protein_coding	21820.2	0.781138	0.203996	4.21079e-06	0.000984685
ENSG00000116729.14	WLS	protein_coding	254.597	2.18312	0.569596	4.31676e-06	0.000984685
ENSG00000115594.12	IL1R1	protein_coding	490.867	-0.792941	0.203206	4.37418e-06	0.000984685
ENSG00000169248.13	CXCL11	protein_coding	88.2482	2.99162	0.831157	4.40751e-06	0.000984685
ENSG00000188215.10	DCUN1D3	protein_coding	618.775	0.788503	0.200359	4.73034e-06	0.00103827
ENSG00000262406.3	MMP12	protein_coding	612.707	1.7468	0.496563	4.88044e-06	0.00105274
ENSG00000134602.16	STK26	protein_coding	880.443	1.17273	0.319403	4.96475e-06	0.00105278
ENSG00000205517.13	RGL3	protein_coding	157.018	-1.39361	0.362412	5.14493e-06	0.0010728
ENSG00000105246.6	EBI3	protein_coding	2018	1.22124	0.333054	5.35451e-06	0.0010982
ENSG00000171858.18	RPS21	protein_coding	2003.87	0.585869	0.150555	6.84067e-06	0.00138038
ENSG00000117318.9	ID3	protein_coding	259.362	-1.27583	0.35184	7.64713e-06	0.00150107
ENSG00000004468.13	CD38	protein_coding	463.643	1.76046	0.60965	7.67871e-06	0.00150107
ENSG00000174442.12	ZWILCH	protein_coding	238.33	0.899922	0.236662	7.84527e-06	0.00151003
ENSG00000170525.21	PFKFB3	protein_coding	2201.87	0.895374	0.246739	8.88014e-06	0.00168332
ENSG00000099194.6	SCD	protein_coding	25726.3	-0.800844	0.215579	9.8149e-06	0.00183275
ENSG00000145365.11	TIFA	protein_coding	305.374	0.839501	0.225655	1.00564e-05	0.00185022
ENSG00000117228.11	GBP1	protein_coding	3497.24	1.54729	0.45198	1.08644e-05	0.00192157
ENSG00000247271.7	ZBED5-AS1	lncRNA	405.424	-0.762004	0.208082	1.09365e-05	0.00192157
ENSG00000124942.14	AHNAK	protein_coding	24779	-0.526582	0.142813	1.10211e-05	0.00192157
ENSG00000204397.9	CARD16	transcribed_unprocessed_pseudogene	561.999	0.966647	0.269932	1.10585e-05	0.00192157
ENSG00000159166.15	LAD1	protein_coding	161.571	1.88911	0.598292	1.13558e-05	0.00194621
ENSG00000183397.6	C19orf71	protein_coding	360.678	-0.869383	0.244697	1.27566e-05	0.00212127
ENSG00000122547.11	EEPD1	protein_coding	375.934	-1.54359	0.432366	1.27702e-05	0.00212127
ENSG00000140545.15	MFGE8	protein_coding	208.925	-1.27774	0.362255	1.2886e-05	0.00212127
ENSG00000116667.15	C1orf21	protein_coding	321.228	1.35486	0.383308	1.36981e-05	0.00222567
ENSG00000152766.6	ANKRD22	protein_coding	103.66	1.8665	0.612331	1.4035e-05	0.00225118
ENSG00000167191.12	GPRC5B	protein_coding	63.3704	1.84597	0.506796	1.73116e-05	0.00274159
ENSG00000177301.16	KCNA2	protein_coding	147.957	-1.5965	0.459146	1.81658e-05	0.00284091
ENSG00000068079.8	IFI35	protein_coding	2253.24	1.29075	0.402955	1.93439e-05	0.00295345
ENSG00000010030.14	ETV7	protein_coding	130.89	2.0657	0.668224	1.93752e-05	0.00295345
ENSG00000111331.14	OAS3	protein_coding	5568.7	1.46266	0.485552	1.95937e-05	0.00295345
ENSG00000184500.16	PROS1	protein_coding	201.279	-1.10754	0.321064	2.09838e-05	0.00312534
ENSG00000078804.13	TP53INP2	protein_coding	1149.31	0.567392	0.161722	2.13326e-05	0.00313991
ENSG00000120802.14	TMPO	protein_coding	1136.6	0.780629	0.221428	2.35155e-05	0.00339698
ENSG00000135929.9	CYP27A1	protein_coding	10854.1	-0.778708	0.224527	2.37826e-05	0.00339698
ENSG00000110042.8	DTX4	protein_coding	4037.33	-0.564337	0.161807	2.38937e-05	0.00339698
ENSG00000143013.13	LMO4	protein_coding	3521.77	0.803222	0.229113	2.47345e-05	0.003477
ENSG00000151651.16	ADAM8	protein_coding	645.476	1.07116	0.326901	2.57099e-05	0.00349939
ENSG00000167261.14	DPEP2	protein_coding	502.361	-0.790768	0.232048	2.59542e-05	0.00349939
ENSG00000130303.14	BST2	protein_coding	4985.01	0.952775	0.282269	2.59939e-05	0.00349939
ENSG00000146386.8	ABRACL	protein_coding	673.174	0.719888	0.210419	2.60126e-05	0.00349939
ENSG00000102265.12	TIMP1	protein_coding	3413.36	1.04695	0.319739	2.63495e-05	0.00350701
ENSG00000166278.15	C2	protein_coding	126.845	1.47422	0.448752	2.96979e-05	0.00387831
ENSG00000072274.13	TFRC	protein_coding	32676.1	-0.712063	0.215263	3.01502e-05	0.00387831
ENSG00000130589.16	HELZ2	protein_coding	3003.56	1.01148	0.323366	3.02392e-05	0.00387831
ENSG00000081320.11	STK17B	protein_coding	863.975	0.747049	0.220826	3.05036e-05	0.00387831
ENSG00000164400.6	CSF2	protein_coding	313.468	1.86135	0.567116	3.06892e-05	0.00387831
ENSG00000164329.14	TENT2	protein_coding	1590.58	0.624568	0.17991	3.12689e-05	0.00391205
ENSG00000155760.3	FZD7	protein_coding	188.707	-0.939207	0.280354	3.18431e-05	0.00394445
ENSG00000137145.21	DENND4C	protein_coding	1992.3	-0.518679	0.151894	3.3721e-05	0.00413612
ENSG00000100342.21	APOL1	protein_coding	1556.31	1.04303	0.317777	3.46999e-05	0.00418482
ENSG00000116514.17	RNF19B	protein_coding	2788.37	1.02323	0.307635	3.47871e-05	0.00418482
ENSG00000131171.13	SH3BGRL	protein_coding	6443.76	-0.475616	0.138754	3.65278e-05	0.00435238
ENSG00000107796.13	ACTA2	protein_coding	361.585	-0.849818	0.260727	3.8469e-05	0.00453414
ENSG00000243649.9	CFB	protein_coding	101.777	1.92865	0.652187	3.87781e-05	0.00453414
ENSG00000166165.13	CKB	protein_coding	1446.56	1.49799	0.532388	4.05764e-05	0.00470048
ENSG00000173786.17	CNP	protein_coding	1762.47	0.775412	0.239385	4.24409e-05	0.00484085
ENSG00000198133.9	TMEM229B	protein_coding	151.77	1.09283	0.332603	4.2562e-05	0.00484085
ENSG00000107736.22	CDH23	protein_coding	870.506	-1.21211	0.379409	5.4872e-05	0.00618472
ENSG00000123610.5	TNFAIP6	protein_coding	8379.05	1.21796	0.427052	5.59766e-05	0.00622952
ENSG00000112299.8	VNN1	protein_coding	326.738	0.867368	0.265462	5.62653e-05	0.00622952
ENSG00000139318.8	DUSP6	protein_coding	867.068	1.15588	0.371918	5.72187e-05	0.0062795
ENSG00000100911.16	PSME2	protein_coding	7639.22	0.660062	0.207038	6.12118e-05	0.00665214
ENSG00000185818.8	NAT8L	protein_coding	119.592	-1.59298	0.511234	6.16776e-05	0.00665214
ENSG00000140511.12	HAPLN3	protein_coding	149.752	1.97201	0.723424	6.34337e-05	0.00678307
ENSG00000061918.14	GUCY1B1	protein_coding	200.346	1.34955	0.440922	6.83704e-05	0.007249
ENSG00000196405.13	EVL	protein_coding	5646.99	-0.865001	0.277964	7.23617e-05	0.00760771
ENSG00000168062.10	BATF2	protein_coding	158.494	1.49821	0.563182	7.34541e-05	0.00763093
ENSG00000182541.18	LIMK2	protein_coding	1627.62	0.859408	0.28803	7.38025e-05	0.00763093
ENSG00000162645.13	GBP2	protein_coding	1569.05	1.00671	0.340206	7.91028e-05	0.00811193
ENSG00000108107.15	RPL28	protein_coding	7817.94	0.397701	0.120134	8.01804e-05	0.00815559
ENSG00000225492.6	GBP1P1	transcribed_unprocessed_pseudogene	54.4055	2.48054	0.831846	8.42273e-05	0.00849813
ENSG00000157227.14	MMP14	protein_coding	19438.6	0.47442	0.148285	8.66467e-05	0.0086723
ENSG00000205903.7	ZNF316	protein_coding	3705.05	-0.519902	0.164681	9.05252e-05	0.00898858
ENSG00000184979.10	USP18	protein_coding	545.95	1.49435	0.61144	9.15722e-05	0.00902095
ENSG00000128383.13	APOBEC3A	protein_coding	948.766	0.039939	0.129041	9.45348e-05	0.00924004
ENSG00000282826.2	FRG1CP	transcribed_unprocessed_pseudogene	378.755	1.21661	0.441032	9.56989e-05	0.00928131
ENSG00000148677.7	ANKRD1	protein_coding	217.155	2.17867	0.698387	9.75959e-05	0.00939247
ENSG00000164086.10	DUSP7	protein_coding	580.458	-0.69754	0.230399	0.000102592	0.00979792
ENSG00000181804.15	SLC9A9	protein_coding	148.059	1.20965	0.391637	0.000105443	0.00999395
ENSG00000185433.10	LINC00158	lncRNA	83.5272	0.0743713	0.155597	0.00010992	0.0103399
ENSG00000150347.17	ARID5B	protein_coding	638.974	0.890396	0.307295	0.000112934	0.0104978
ENSG00000115267.9	IFIH1	protein_coding	2058.07	1.07876	0.389973	0.000113276	0.0104978
ENSG00000205413.8	SAMD9	protein_coding	1073.99	1.25218	0.473042	0.000118986	0.0108921
ENSG00000147650.12	LRP12	protein_coding	968.514	0.686238	0.229264	0.000119273	0.0108921
ENSG00000099797.15	TECR	protein_coding	2073.14	-0.712231	0.238933	0.00012135	0.0109587
ENSG00000040608.14	RTN4R	protein_coding	234.791	-0.995587	0.338313	0.000122522	0.0109587
ENSG00000123728.10	RAP2C	protein_coding	2442.44	0.568588	0.18808	0.000122668	0.0109587
ENSG00000186818.12	LILRB4	protein_coding	6767.79	0.793565	0.26716	0.000123614	0.0109587
ENSG00000167702.13	KIFC2	protein_coding	880.842	-0.681625	0.228041	0.000124937	0.0109587
ENSG00000137752.24	CASP1	protein_coding	2014.34	0.617102	0.205533	0.000125258	0.0109587
ENSG00000181444.13	ZNF467	protein_coding	114.288	1.46337	0.486559	0.00012921	0.011226
ENSG00000188786.10	MTF1	protein_coding	1565.85	0.550843	0.183624	0.000132225	0.0113402
ENSG00000145107.16	TM4SF19	protein_coding	1269.36	-0.931734	0.329915	0.000132337	0.0113402
ENSG00000197635.11	DPP4	protein_coding	48.3568	1.88289	0.72109	0.000135358	0.0115202
ENSG00000155363.18	MOV10	protein_coding	1210.78	0.627751	0.212476	0.000143211	0.0120845
ENSG00000168675.19	LDLRAD4	protein_coding	394.716	-0.984622	0.34883	0.000143921	0.0120845
ENSG00000163297.18	ANTXR2	protein_coding	753.571	1.03882	0.378176	0.000146474	0.0122169
ENSG00000162711.18	NLRP3	protein_coding	153.924	1.48825	0.52242	0.000153219	0.0126774
ENSG00000143891.17	GALM	protein_coding	362.198	0.927035	0.317854	0.000154021	0.0126774
ENSG00000188313.13	PLSCR1	protein_coding	2222.19	0.939482	0.354155	0.000158332	0.0128812
ENSG00000139514.13	SLC7A1	protein_coding	1530.51	-0.564593	0.194879	0.000158557	0.0128812
ENSG00000111335.14	OAS2	protein_coding	4712.38	1.15722	0.487328	0.000163221	0.0131609
ENSG00000139572.4	GPR84	protein_coding	827.147	0.878004	0.331009	0.000164103	0.0131609
ENSG00000164116.17	GUCY1A1	protein_coding	50.5162	1.65668	0.680184	0.000169305	0.0133353
ENSG00000142089.17	IFITM3	protein_coding	2265.38	0.0646366	0.145858	0.000169469	0.0133353
ENSG00000210144.1	MT-TY	Mt_tRNA	191.019	1.02131	0.349055	0.000169476	0.0133353
ENSG00000088538.13	DOCK3	protein_coding	1807.56	-0.810954	0.286439	0.000172383	0.0134793
ENSG00000059573.9	ALDH18A1	protein_coding	263.944	0.775395	0.266691	0.000173462	0.0134794
ENSG00000168899.5	VAMP5	protein_coding	298.086	1.336	0.478988	0.000175669	0.0135666
ENSG00000106605.11	BLVRA	protein_coding	1970.61	0.662105	0.226937	0.000185603	0.0142459
ENSG00000238164.6	TNFRSF14-AS1	lncRNA	451.577	-0.833982	0.313701	0.000187368	0.0142936
ENSG00000180448.11	ARHGAP45	protein_coding	1726.9	0.590589	0.202122	0.000191672	0.0145307
ENSG00000166396.13	SERPINB7	protein_coding	30.2239	1.7907	0.79142	0.000192841	0.0145307
ENSG00000087586.18	AURKA	protein_coding	365.12	0.604379	0.209736	0.000193959	0.0145307
ENSG00000111817.19	DSE	protein_coding	1578.34	0.572264	0.198365	0.000205971	0.0153387
ENSG00000269713.7	NBPF9	protein_coding	602.291	0.940233	0.331083	0.000211198	0.0156349
ENSG00000108679.13	LGALS3BP	protein_coding	4478.83	1.11255	0.443939	0.000213047	0.015679
ENSG00000204267.16	TAP2	protein_coding	2224.6	0.568371	0.197722	0.000215921	0.0157976
ENSG00000197249.14	SERPINA1	protein_coding	7844.63	0.983996	0.358849	0.000218142	0.0158673
ENSG00000139178.12	C1RL	protein_coding	151.373	1.50648	0.672555	0.000220741	0.0159635
ENSG00000158062.20	UBXN11	protein_coding	1036.82	-0.613075	0.218905	0.000222739	0.015965
ENSG00000123095.6	BHLHE41	protein_coding	4076.2	-0.416181	0.14306	0.000223313	0.015965
ENSG00000136732.16	GYPC	protein_coding	1417.25	0.737167	0.265799	0.000225246	0.0160116
ENSG00000111674.9	ENO2	protein_coding	752.229	-0.68389	0.250128	0.000228304	0.0161374
ENSG00000238042.5	LINC02257	lncRNA	35.079	-0.0413332	0.129828	0.000235921	0.0165821
ENSG00000188158.16	NHS	protein_coding	103.006	1.04752	0.394959	0.000244793	0.0171095
ENSG00000132432.14	SEC61G	protein_coding	1406.73	0.501652	0.175668	0.000253527	0.0176216
ENSG00000163568.15	AIM2	protein_coding	52.4996	0.0525652	0.136271	0.000256983	0.017763
ENSG00000162144.10	CYB561A3	protein_coding	3774.09	-0.516041	0.185305	0.000258614	0.0177776
ENSG00000113580.15	NR3C1	protein_coding	1597.69	0.51275	0.181279	0.000262352	0.017936
ENSG00000164047.6	CAMP	protein_coding	32.9882	0.0499205	0.134932	0.000266762	0.0181384
ENSG00000214026.11	MRPL23	protein_coding	615.802	-0.513269	0.18485	0.000268632	0.0181668
ENSG00000115415.20	STAT1	protein_coding	9021.49	0.881795	0.346539	0.00027565	0.0184004
ENSG00000162337.12	LRP5	protein_coding	96.8371	-0.102456	0.19676	0.000276525	0.0184004
ENSG00000165949.12	IFI27	protein_coding	572.774	0.0356351	0.127038	0.000277752	0.0184004
ENSG00000133561.15	GIMAP6	protein_coding	67.9746	1.39503	0.53478	0.000277969	0.0184004
ENSG00000226004.1	LINC02528	lncRNA	58.4643	1.75521	0.838063	0.000291242	0.0191723
ENSG00000271503.6	CCL5	protein_coding	11244.2	0.0548892	0.137797	0.000292695	0.0191723
ENSG00000122644.13	ARL4A	protein_coding	420.556	0.638487	0.233124	0.000294488	0.0191893
ENSG00000175130.7	MARCKSL1	protein_coding	738.804	0.726934	0.26928	0.000299477	0.0194132
ENSG00000129116.19	PALLD	protein_coding	466.687	1.58213	0.599338	0.000307226	0.0198129
ENSG00000133392.18	MYH11	protein_coding	96.4517	1.38672	0.580041	0.000311661	0.0199744
ENSG00000157870.17	PRXL2B	protein_coding	3595.89	-0.532092	0.193554	0.000312924	0.0199744
ENSG00000088367.23	EPB41L1	protein_coding	803.11	-1.10191	0.432588	0.000324282	0.0205037
ENSG00000135047.16	CTSL	protein_coding	11471.4	0.692028	0.275388	0.000324493	0.0205037
ENSG00000078401.7	EDN1	protein_coding	234.722	0.0734472	0.15336	0.000333655	0.0209203
ENSG00000163220.11	S100A9	protein_coding	2682.73	1.21507	0.455408	0.000334461	0.0209203
ENSG00000159788.19	RGS12	protein_coding	3059.07	-0.634373	0.255233	0.000336103	0.0209203
ENSG00000184988.8	TMEM106A	protein_coding	752.728	0.802296	0.30954	0.000340946	0.0211167
ENSG00000228526.7	MIR34AHG	lncRNA	1096.72	-0.5204	0.194768	0.000343564	0.021174
ENSG00000134470.21	IL15RA	protein_coding	898.713	1.1775	0.53374	0.000345559	0.0211926
ENSG00000033627.17	ATP6V0A1	protein_coding	3451.59	-0.424583	0.153883	0.000347507	0.0212081
ENSG00000090339.9	ICAM1	protein_coding	5589.54	0.621179	0.234389	0.000362435	0.0220118
ENSG00000154127.10	UBASH3B	protein_coding	675.547	-0.780688	0.305104	0.000369153	0.0223114
ENSG00000204642.14	HLA-F	protein_coding	3039.49	0.585947	0.221685	0.000371949	0.0223724
ENSG00000274180.1	NATD1	protein_coding	381.696	-0.668405	0.261659	0.000377089	0.022573
ENSG00000185507.21	IRF7	protein_coding	2098.97	0.975948	0.4481	0.000379002	0.0225739
ENSG00000021355.13	SERPINB1	protein_coding	1756.91	0.715446	0.275751	0.000380712	0.0225739
ENSG00000178860.9	MSC	protein_coding	5424.09	0.414447	0.148078	0.000389584	0.0229909
ENSG00000134574.12	DDB2	protein_coding	1571.81	-0.603518	0.245446	0.000396083	0.0232647
ENSG00000188820.13	CALHM6	protein_coding	115.012	1.3941	0.632131	0.000398364	0.0232894
ENSG00000175899.15	A2M	protein_coding	13342.7	-0.77271	0.307999	0.000403851	0.0235003
ENSG00000146278.11	PNRC1	protein_coding	6192.11	0.683808	0.273284	0.000406288	0.0235327
ENSG00000170915.9	PAQR8	protein_coding	301.505	-0.90043	0.370195	0.000412165	0.0237631
ENSG00000148158.17	SNX30	protein_coding	922.349	-0.475454	0.178804	0.000418847	0.0240376
ENSG00000135899.19	SP110	protein_coding	899.267	0.925394	0.404187	0.00042419	0.024233
ENSG00000089127.15	OAS1	protein_coding	2792.25	1.05519	0.498525	0.000429984	0.0244524
ENSG00000124882.4	EREG	protein_coding	424.277	1.02143	0.530425	0.000438417	0.0247784
ENSG00000148411.8	NACC2	protein_coding	1424.3	-0.542184	0.212871	0.000439678	0.0247784
ENSG00000073060.17	SCARB1	protein_coding	1470.46	-0.745187	0.296761	0.000446555	0.0250531
ENSG00000185477.5	GPRIN3	protein_coding	2058.45	-0.615619	0.241422	0.000455741	0.0254543
ENSG00000131979.20	GCH1	protein_coding	1816.85	0.958593	0.461807	0.000460642	0.0256138
ENSG00000136026.14	CKAP4	protein_coding	2442	0.461075	0.173634	0.000477655	0.0264422
ENSG00000180817.12	PPA1	protein_coding	722.118	0.662423	0.258752	0.000495731	0.027309
ENSG00000107175.12	CREB3	protein_coding	1267.34	0.423461	0.157929	0.000497678	0.027309
ENSG00000243716.10	NPIPB5	protein_coding	354.216	-0.919857	0.430828	0.000501755	0.0274125
ENSG00000163947.12	ARHGEF3	protein_coding	597.916	-0.566	0.232464	0.000504176	0.0274159
ENSG00000137198.10	GMPR	protein_coding	265.453	0.0892542	0.172711	0.0005062	0.0274159
ENSG00000138642.15	HERC6	protein_coding	761.894	1.20761	0.57496	0.00051156	0.0275867
ENSG00000138646.9	HERC5	protein_coding	656.009	1.09567	0.53116	0.000525442	0.0280942
ENSG00000104951.16	IL4I1	protein_coding	3493.63	0.691351	0.294322	0.000525462	0.0280942
ENSG00000273604.2	EPOP	protein_coding	3275.49	0.88362	0.412784	0.000539573	0.028726
ENSG00000136514.3	RTP4	protein_coding	173.697	1.20376	0.535847	0.000552669	0.0292095
ENSG00000162493.17	PDPN	protein_coding	263.649	1.36451	0.649386	0.000553326	0.0292095
ENSG00000107104.20	KANK1	protein_coding	174.295	0.877336	0.405155	0.000575492	0.030252
ENSG00000140280.14	LYSMD2	protein_coding	399.805	0.771923	0.327719	0.000585059	0.0304971
ENSG00000172183.16	ISG20	protein_coding	782.022	0.0499309	0.13439	0.000585075	0.0304971
ENSG00000105122.13	RASAL3	protein_coding	218.552	1.04333	0.443467	0.000587467	0.0304971
ENSG00000080546.13	SESN1	protein_coding	572.082	-0.591768	0.252044	0.000608078	0.0314366
ENSG00000107331.17	ABCA2	protein_coding	750.758	-0.771966	0.326387	0.000618735	0.0318559
ENSG00000135253.15	KCP	protein_coding	1275.55	-0.995872	0.473607	0.00062506	0.0320497
ENSG00000087085.16	ACHE	protein_coding	39.072	1.32473	0.581526	0.00062988	0.032165
ENSG00000171943.12	SRGAP2C	protein_coding	265.048	0.610688	0.248057	0.000635053	0.0322974
ENSG00000177200.18	CHD9	protein_coding	985.888	-0.486793	0.199503	0.000646968	0.0327701
ENSG00000125827.9	TMX4	protein_coding	990.503	-0.429392	0.171733	0.000652295	0.0329067
ENSG00000111801.16	BTN3A3	protein_coding	526.798	0.742603	0.318702	0.000655836	0.0329525
ENSG00000122986.14	HVCN1	protein_coding	576.507	-0.712364	0.305827	0.000660738	0.0329584
ENSG00000214135.8	AC024560.3	transcribed_unprocessed_pseudogene	452.082	-0.477473	0.193998	0.000661223	0.0329584
ENSG00000083290.20	ULK2	protein_coding	597.476	0.62959	0.263017	0.000666365	0.0330829
ENSG00000171115.4	GIMAP8	protein_coding	111.787	1.09922	0.485907	0.000687136	0.0339793
ENSG00000088808.18	PPP1R13B	protein_coding	338.16	-0.897057	0.445775	0.000697811	0.0342414
ENSG00000185215.11	TNFAIP2	protein_coding	27214	0.632905	0.270667	0.000697927	0.0342414
ENSG00000139173.10	TMEM117	protein_coding	164.479	-0.818662	0.36904	0.000700646	0.0342414
ENSG00000130881.14	LRP3	protein_coding	603.993	-0.762204	0.33184	0.000714328	0.0347742
ENSG00000186815.13	TPCN1	protein_coding	547.717	-0.802546	0.360255	0.000717876	0.0347949
ENSG00000254338.1	MAFA-AS1	lncRNA	65.1367	-0.0819118	0.164374	0.000726294	0.0347949
ENSG00000189266.13	PNRC2	protein_coding	1895.3	0.481694	0.19667	0.000726314	0.0347949
ENSG00000130653.16	PNPLA7	protein_coding	417.645	-0.738925	0.320019	0.000730649	0.0347949
ENSG00000095319.14	NUP188	protein_coding	2419.15	-0.349082	0.135236	0.0007309	0.0347949
ENSG00000169184.6	MN1	protein_coding	137.442	1.05364	0.551059	0.000731441	0.0347949
ENSG00000163069.13	SGCB	protein_coding	818.792	-0.712653	0.32377	0.000745957	0.035351
ENSG00000163840.10	DTX3L	protein_coding	2121.72	0.694648	0.322301	0.000779298	0.0367917
ENSG00000138496.17	PARP9	protein_coding	2115.25	0.949657	0.531193	0.000793162	0.0373055
ENSG00000147394.18	ZNF185	protein_coding	265.975	-0.651731	0.291234	0.000813034	0.0380969
ENSG00000285533.2	RELA-DT	lncRNA	64.114	-1.07723	0.541899	0.000824529	0.0384913
ENSG00000140464.20	PML	protein_coding	2519.32	0.700771	0.32677	0.000851134	0.0395856
ENSG00000196189.13	SEMA4A	protein_coding	692.953	0.700498	0.309176	0.000860576	0.0398765
ENSG00000198729.5	PPP1R14C	protein_coding	248.721	-1.17867	0.559791	0.000868781	0.0401082
ENSG00000049249.9	TNFRSF9	protein_coding	1068.84	0.594914	0.259834	0.0008739	0.0401962
ENSG00000103319.12	EEF2K	protein_coding	1388.08	-0.469457	0.198899	0.000889693	0.0405882
ENSG00000153147.6	SMARCA5	protein_coding	1564.54	0.480797	0.202578	0.000890704	0.0405882
ENSG00000175463.12	TBC1D10C	protein_coding	542.543	-0.630742	0.28153	0.000892155	0.0405882
ENSG00000023902.14	PLEKHO1	protein_coding	6881.1	0.342819	0.133436	0.000920058	0.0416073
ENSG00000136068.16	FLNB	protein_coding	606.111	-0.763072	0.357617	0.000921207	0.0416073
ENSG00000253320.7	MAILR	lncRNA	207.915	0.660284	0.299174	0.000928431	0.0417827
ENSG00000169715.15	MT1E	protein_coding	2251.25	0.472734	0.211775	0.000939865	0.0421268
ENSG00000160932.11	LY6E	protein_coding	9827	0.785532	0.365451	0.000942811	0.0421268
ENSG00000108771.13	DHX58	protein_coding	1324.75	0.737005	0.348968	0.000952523	0.0424093
ENSG00000177409.12	SAMD9L	protein_coding	3785.43	0.804454	0.401629	0.000965765	0.0428464
ENSG00000166923.12	GREM1	protein_coding	350.768	1.34298	0.603389	0.000972142	0.0429769
ENSG00000100605.17	ITPK1	protein_coding	1983.48	-0.418452	0.17762	0.000978202	0.0430925
ENSG00000101282.9	RSPO4	protein_coding	29.6391	-1.83915	0.902484	0.00099663	0.0437503
ENSG00000133639.6	BTG1	protein_coding	5989.69	0.735997	0.347352	0.00101285	0.0443067
ENSG00000197971.16	MBP	protein_coding	1234.95	-0.551831	0.248278	0.00104835	0.0456998
ENSG00000162551.14	ALPL	protein_coding	92.4697	-1.30409	0.665779	0.00105587	0.0458678
ENSG00000072310.18	SREBF1	protein_coding	2927.07	-0.45071	0.197453	0.00110565	0.0478642
ENSG00000166922.8	SCG5	protein_coding	260.319	1.25292	0.648545	0.00111326	0.0480276
ENSG00000132199.20	ENOSF1	protein_coding	853.432	-0.412947	0.180027	0.00112804	0.048498
ENSG00000163736.4	PPBP	protein_coding	398.699	0.0832723	0.164077	0.00115211	0.049363
ENSG00000154451.14	GBP5	protein_coding	1275.73	0.065212	0.145637	0.00116934	0.0499306
ENSG00000175505.11	CLCF1	protein_coding	303.052	1.02824	0.451055	0.0011916	0.050708
ENSG00000134028.14	ADAMDEC1	protein_coding	370.159	0.0930587	0.176938	0.00121161	0.0513847
ENSG00000163823.4	CCR1	protein_coding	2864.54	0.616397	0.283045	0.00124293	0.0524527
ENSG00000185070.12	FLRT2	protein_coding	319.914	-0.971458	0.55143	0.00124723	0.0524527
ENSG00000137877.10	SPTBN5	protein_coding	272.069	1.03644	0.532428	0.00124937	0.0524527
ENSG00000133835.18	HSD17B4	protein_coding	2791.9	-0.376076	0.162038	0.00126268	0.0528223
ENSG00000110514.19	MADD	protein_coding	5681.14	-0.397524	0.176352	0.00126963	0.0528223
ENSG00000166527.8	CLEC4D	protein_coding	174.017	0.716923	0.341807	0.00127084	0.0528223
ENSG00000235897.1	TM4SF19-AS1	lncRNA	715.871	-0.740939	0.39453	0.00127562	0.0528455
ENSG00000116016.14	EPAS1	protein_coding	2444.28	-0.639547	0.308276	0.00131496	0.0542954
ENSG00000181652.19	ATG9B	protein_coding	71.9038	-0.0629833	0.144293	0.00133214	0.0547132
ENSG00000100024.15	UPB1	protein_coding	83.787	1.32487	1.00824	0.00133508	0.0547132
ENSG00000064651.14	SLC12A2	protein_coding	159.259	-0.672431	0.334791	0.00134629	0.0547132
ENSG00000043143.22	JADE2	protein_coding	988.29	0.513649	0.244343	0.00134679	0.0547132
ENSG00000134780.10	DAGLA	protein_coding	1549.48	-0.542206	0.264509	0.00134736	0.0547132
ENSG00000183943.6	PRKX	protein_coding	1498.13	-0.765864	0.39997	0.00135132	0.0547132
ENSG00000198417.7	MT1F	protein_coding	1556.3	0.622559	0.306946	0.00136439	0.0550642
ENSG00000105875.15	WDR91	protein_coding	687.959	-0.48748	0.225121	0.00137312	0.0552383
ENSG00000145730.21	PAM	protein_coding	1119.55	-0.585909	0.285764	0.00139653	0.056
ENSG00000111684.11	LPCAT3	protein_coding	265.189	-0.535867	0.26016	0.00141223	0.0564488
ENSG00000111912.20	NCOA7	protein_coding	553.413	0.551735	0.262117	0.00142696	0.0568557
ENSG00000069424.15	KCNAB2	protein_coding	5620.27	-0.569149	0.276753	0.00144942	0.0575674
ENSG00000277117.5	CH507-9B2.1	protein_coding	354.771	-1.08009	0.567394	0.00145435	0.0575803
ENSG00000223745.8	CCDC18-AS1	lncRNA	425.051	-0.772638	0.399231	0.00149014	0.0586395
ENSG00000251322.9	SHANK3	protein_coding	115.801	-1.16078	0.633199	0.00149048	0.0586395
ENSG00000140406.4	TLNRD1	protein_coding	1705.23	0.52012	0.252245	0.00151363	0.0593637
ENSG00000144655.15	CSRNP1	protein_coding	594.9	0.681517	0.372109	0.00154362	0.060196
ENSG00000204592.9	HLA-E	protein_coding	18712.3	0.556784	0.273761	0.00155338	0.060196
ENSG00000125247.16	TMTC4	protein_coding	93.852	-0.125113	0.241714	0.00155371	0.060196
ENSG00000149476.16	TKFC	protein_coding	415.453	-0.431068	0.202964	0.0015541	0.060196
ENSG00000165915.14	SLC39A13	protein_coding	2273.77	0.335271	0.143019	0.00157498	0.0608167
ENSG00000172037.14	LAMB2	protein_coding	806.88	0.619578	0.295917	0.00158668	0.0610797
ENSG00000100220.12	RTCB	protein_coding	2057.9	0.483594	0.228742	0.00159996	0.0613714
ENSG00000162694.14	EXTL2	protein_coding	236.054	0.515583	0.246383	0.00160407	0.0613714
ENSG00000137959.17	IFI44L	protein_coding	2255.05	0.048953	0.133587	0.00163875	0.0625074
ENSG00000274605.2	PCCA-DT	lncRNA	46.9705	-0.0836636	0.16559	0.00165371	0.0627141
ENSG00000126458.4	RRAS	protein_coding	1265.75	0.392481	0.178136	0.00165511	0.0627141
ENSG00000154429.11	CCSAP	protein_coding	733.699	-0.374851	0.16991	0.00165921	0.0627141
ENSG00000126947.13	ARMCX1	protein_coding	364.521	0.61525	0.313384	0.00166829	0.0627536
ENSG00000145428.15	RNF175	protein_coding	49.496	0.0769563	0.156713	0.00167558	0.0627536
ENSG00000258018.2	LINC02457	lncRNA	55.3793	-0.0684794	0.149078	0.00167764	0.0627536
ENSG00000136250.12	AOAH	protein_coding	838.75	0.619655	0.300345	0.00168032	0.0627536
ENSG00000163666.10	HESX1	protein_coding	36.4111	0.0508646	0.134586	0.00172546	0.0641884
ENSG00000134243.12	SORT1	protein_coding	2371.82	-0.577765	0.294263	0.001729	0.0641884
ENSG00000166793.13	YPEL4	protein_coding	559.764	-0.679674	0.376817	0.00173827	0.0643416
ENSG00000163590.14	PPM1L	protein_coding	103.354	-0.8029	0.438124	0.00176808	0.065252
ENSG00000165490.13	DDIAS	protein_coding	180.081	-0.127428	0.250204	0.00178778	0.065785
ENSG00000008853.17	RHOBTB2	protein_coding	587.764	-0.511212	0.260432	0.00179914	0.0660089
ENSG00000228594.4	FNDC10	protein_coding	637.923	-0.611443	0.318529	0.0018056	0.0660523
ENSG00000258919.1	RP11-1029J19.4	lncRNA	34.0111	-0.0467856	0.132557	0.00181203	0.0660755
ENSG00000272899.4	ATP6V1FNB	protein_coding	91.3675	-0.0628866	0.144075	0.0018168	0.0660755
ENSG00000204252.14	HLA-DOA	protein_coding	139.037	0.991933	0.56821	0.00184811	0.0670194
ENSG00000099785.11	MARCHF2	protein_coding	905.696	-0.398634	0.190381	0.00187525	0.067807
ENSG00000133657.16	ATP13A3	protein_coding	11615.9	-0.375117	0.176289	0.00189009	0.0680286
ENSG00000265972.6	TXNIP	protein_coding	3091.91	0.406251	0.189393	0.00189432	0.0680286
ENSG00000122862.5	SRGN	protein_coding	19881.8	0.774067	0.484155	0.00189769	0.0680286
ENSG00000086062.13	B4GALT1	protein_coding	5200.35	0.523181	0.270662	0.00192542	0.0686387
ENSG00000196954.14	CASP4	protein_coding	2015.24	0.478181	0.233637	0.00193039	0.0686387
ENSG00000071054.16	MAP4K4	protein_coding	3212.09	-0.411165	0.209914	0.00193117	0.0686387
ENSG00000100364.19	KIAA0930	protein_coding	13269.7	-0.414373	0.205674	0.00195253	0.0692014
ENSG00000277258.5	PCGF2	protein_coding	102.875	1.18492	0.753824	0.00195995	0.0692681
ENSG00000018280.17	SLC11A1	protein_coding	6915.94	-0.461377	0.225862	0.00196943	0.0693374
ENSG00000236423.6	LINC01134	lncRNA	143.098	-0.676866	0.383048	0.00197299	0.0693374
ENSG00000125910.6	S1PR4	protein_coding	130.079	-0.18832	0.719439	0.00199871	0.0699254
ENSG00000111276.12	CDKN1B	protein_coding	555.394	0.426363	0.203253	0.0020009	0.0699254
ENSG00000172935.9	MRGPRF	protein_coding	34.8407	-0.0424211	0.130131	0.00202618	0.0706012
ENSG00000150991.15	UBC	protein_coding	23857.4	0.424626	0.205228	0.00203153	0.0706012
ENSG00000163812.15	ZDHHC3	protein_coding	2392.12	-0.30048	0.132293	0.00204156	0.0707534
ENSG00000186654.21	PRR5	protein_coding	404.16	-0.62179	0.336065	0.00205436	0.0708689
ENSG00000197043.14	ANXA6	protein_coding	1698.04	0.622839	0.359797	0.00205622	0.0708689
ENSG00000108106.14	UBE2S	protein_coding	814.145	0.419291	0.203319	0.00208464	0.0716508
ENSG00000136231.14	IGF2BP3	protein_coding	40.9715	0.101477	0.190649	0.00209443	0.0717903
ENSG00000174799.11	CEP135	protein_coding	702.08	0.702682	0.425132	0.00210288	0.071883
ENSG00000197006.14	METTL9	protein_coding	3076.21	-0.329941	0.150966	0.0021151	0.0720456
ENSG00000169429.11	CXCL8	protein_coding	69167.7	0.140382	0.271716	0.00211916	0.0720456
ENSG00000172817.4	CYP7B1	protein_coding	46.4999	1.19939	0.68847	0.00213593	0.0723467
ENSG00000140526.18	ABHD2	protein_coding	1628.31	-0.49878	0.268442	0.00213958	0.0723467
ENSG00000011132.12	APBA3	protein_coding	504.662	0.444363	0.218393	0.00214819	0.0724421
ENSG00000187608.10	ISG15	protein_coding	6242.76	0.0451682	0.131137	0.00215785	0.0725521
ENSG00000254838.5	GVINP1	transcribed_unprocessed_pseudogene	92.9661	0.82471	0.457862	0.00216305	0.0725521
ENSG00000178685.14	PARP10	protein_coding	3719.47	0.513032	0.27446	0.00217843	0.0728727
ENSG00000140950.16	MEAK7	protein_coding	154.855	0.585218	0.312956	0.00218482	0.0728915
ENSG00000150401.15	DCUN1D2	protein_coding	362.654	-0.494632	0.263156	0.00219481	0.07303
ENSG00000110721.12	CHKA	protein_coding	718.09	-0.395016	0.196289	0.00225078	0.0746935
ENSG00000104635.15	SLC39A14	protein_coding	370.974	0.831992	0.49917	0.00225815	0.0747399
ENSG00000075391.17	RASAL2	protein_coding	1871.16	-0.426341	0.219764	0.00230727	0.0761642
ENSG00000112773.16	TENT5A	protein_coding	375.516	0.47363	0.237117	0.00232168	0.0761744
ENSG00000120254.16	MTHFD1L	protein_coding	632.739	-0.429223	0.219573	0.00232267	0.0761744
ENSG00000227191.8	TRGC2	TR_C_gene	104.8	0.704946	0.414454	0.00232725	0.0761744
ENSG00000130513.6	GDF15	protein_coding	3366.71	-0.536879	0.416222	0.00233193	0.0761744
ENSG00000008517.19	IL32	protein_coding	284.376	0.707827	0.434363	0.0023588	0.076737
ENSG00000055732.13	MCOLN3	protein_coding	1058.46	-0.784586	0.507638	0.00236142	0.076737
ENSG00000090006.18	LTBP4	protein_coding	226.665	0.751158	0.440276	0.00238432	0.0770447
ENSG00000119535.18	CSF3R	protein_coding	847.06	-0.720341	0.459888	0.00239089	0.0770447
ENSG00000100453.13	GZMB	protein_coding	63.6746	1.74802	0.856576	0.00239148	0.0770447
ENSG00000172667.11	ZMAT3	protein_coding	1251.64	-0.531996	0.297677	0.00239552	0.0770447
ENSG00000145901.16	TNIP1	protein_coding	12486.7	0.47898	0.268379	0.00240855	0.0772652
ENSG00000138796.18	HADH	protein_coding	309.923	-0.826121	0.518242	0.00245482	0.0784477
ENSG00000149806.11	FAU	protein_coding	2958.47	0.302005	0.134217	0.00245796	0.0784477
ENSG00000069399.15	BCL3	protein_coding	1358.38	0.437095	0.218106	0.00247992	0.0788156
ENSG00000138385.16	SSB	protein_coding	1136.43	0.438976	0.228923	0.00248208	0.0788156
ENSG00000177542.11	SLC25A22	protein_coding	542.506	0.488965	0.253522	0.00249026	0.0788752
ENSG00000257621.8	PSMA3-AS1	lncRNA	842.102	-0.417771	0.214885	0.00250997	0.0792987
ENSG00000115963.14	RND3	protein_coding	251.912	0.0783247	0.157203	0.00253896	0.0800123
ENSG00000132530.17	XAF1	protein_coding	1101.16	0.70545	0.566221	0.00255944	0.0804551
ENSG00000164929.17	BAALC	protein_coding	573.552	0.0898237	0.170708	0.00258137	0.080941
ENSG00000144959.11	NCEH1	protein_coding	3349.02	-0.40496	0.215333	0.00259567	0.0811862
ENSG00000100906.11	NFKBIA	protein_coding	10023.8	0.426355	0.217472	0.00260498	0.0812741
ENSG00000004455.17	AK2	protein_coding	1308.04	0.393797	0.191404	0.00263187	0.0819087
ENSG00000131238.18	PPT1	protein_coding	11975.3	-0.606494	0.407756	0.00264887	0.0820517
ENSG00000184588.18	PDE4B	protein_coding	1124.37	0.591002	0.825904	0.00264958	0.0820517
ENSG00000196628.20	TCF4	protein_coding	516.436	0.546929	0.301173	0.00265888	0.0821363
ENSG00000092010.15	PSME1	protein_coding	2849.24	0.439473	0.234566	0.00267592	0.0822836
ENSG00000272886.6	DCP1A	protein_coding	798.477	0.479531	0.263511	0.00268239	0.0822836
ENSG00000137807.16	KIF23	protein_coding	36.4883	0.0824999	0.163196	0.00268967	0.0822836
ENSG00000178234.13	GALNT11	protein_coding	984.923	-0.389981	0.198527	0.00268995	0.0822836
ENSG00000075826.17	SEC31B	protein_coding	217.012	-0.530385	0.313212	0.0027086	0.082652
ENSG00000161091.14	MFSD12	protein_coding	11754.4	-0.310534	0.147094	0.00272579	0.0829741
ENSG00000125841.13	NRSN2	protein_coding	236.216	0.781823	0.483295	0.00279827	0.0849735
ENSG00000078124.13	ACER3	protein_coding	1081.23	-0.465909	0.256088	0.00282991	0.0857263
ENSG00000188060.8	RAB42	protein_coding	429.581	-0.445599	0.240453	0.00284886	0.086092
ENSG00000124181.14	PLCG1	protein_coding	220.516	-0.643017	0.400635	0.00287945	0.0868069
ENSG00000113108.20	APBB3	protein_coding	328.428	0.653223	0.373093	0.00288798	0.0868546
ENSG00000166592.12	RRAD	protein_coding	273.122	0.918688	0.876454	0.00289974	0.0869248
ENSG00000184640.20	SEPTIN9	protein_coding	6776.38	-0.402865	0.214761	0.00290421	0.0869248
ENSG00000117091.10	CD48	protein_coding	2312.06	0.431876	0.240507	0.00291729	0.0871078
ENSG00000184867.14	ARMCX2	protein_coding	80.3256	0.0662639	0.146505	0.00293391	0.0872964
ENSG00000172508.10	CARNS1	protein_coding	82.6388	-0.0900905	0.172342	0.00293756	0.0872964
ENSG00000188707.6	ZBED6CL	protein_coding	118.361	1.02316	0.689959	0.00295584	0.0876317
ENSG00000079337.16	RAPGEF3	protein_coding	431.343	-0.544047	0.340162	0.00296708	0.0877567
ENSG00000152990.14	ADGRA3	protein_coding	37.8794	-0.0758428	0.155971	0.00297434	0.0877642
ENSG00000260997.1	RP4-647J21.1	lncRNA	306.944	0.717275	0.602482	0.00298892	0.0879867
ENSG00000198018.7	ENTPD7	protein_coding	418.703	0.478575	0.275126	0.00303232	0.0888529
ENSG00000185442.13	FAM174B	protein_coding	31.9139	0.0966816	0.182049	0.00303256	0.0888529
ENSG00000275342.5	PRAG1	protein_coding	753.647	-0.540322	0.33805	0.00303965	0.0888529
ENSG00000173801.17	JUP	protein_coding	1341.09	0.771264	0.495506	0.00307327	0.0896263
ENSG00000167208.15	SNX20	protein_coding	1119.89	0.493605	0.276478	0.00308162	0.0896607
ENSG00000124256.15	ZBP1	protein_coding	66.1449	0.0338256	0.125792	0.00309818	0.0898713
ENSG00000154642.11	C21orf91	protein_coding	95.2835	0.808457	0.538849	0.00310322	0.0898713
ENSG00000126368.6	NR1D1	protein_coding	138.983	0.0958458	0.180018	0.00312426	0.0902716
ENSG00000203797.12	DDO	protein_coding	493.96	-0.449245	0.271947	0.0031694	0.0912477
ENSG00000172613.8	RAD9A	protein_coding	328.809	0.423664	0.22415	0.00317263	0.0912477
ENSG00000225964.6	NRIR	lncRNA	68.2545	0.0771701	0.156486	0.00319198	0.0915938
ENSG00000090382.7	LYZ	protein_coding	48580.6	0.500924	0.275237	0.00320124	0.0916492
ENSG00000055332.19	EIF2AK2	protein_coding	1752.13	0.604899	0.582489	0.0032262	0.0919538
ENSG00000156587.16	UBE2L6	protein_coding	3945.21	0.510645	0.318436	0.00322658	0.0919538
ENSG00000147324.11	MFHAS1	protein_coding	2970.45	-0.415697	0.238492	0.00330442	0.0936146
ENSG00000196611.6	MMP1	protein_coding	157.341	0.0300073	0.124574	0.0033054	0.0936146
ENSG00000138964.17	PARVG	protein_coding	2407.68	-0.433314	0.246597	0.0033136	0.0936146
ENSG00000161013.17	MGAT4B	protein_coding	4889.72	-0.370286	0.201567	0.00331478	0.0936146
ENSG00000105327.18	BBC3	protein_coding	1327.73	-0.320292	0.165807	0.00336204	0.0947353
ENSG00000108828.16	VAT1	protein_coding	10961.3	-0.384686	0.207427	0.00338441	0.0951513
ENSG00000116260.17	QSOX1	protein_coding	6699.59	0.483882	0.276904	0.00343373	0.0963215
ENSG00000168256.18	NKIRAS2	protein_coding	1536.32	0.34746	0.177046	0.00346845	0.0970777
ENSG00000238152.2	OR7E140P	unprocessed_pseudogene	95.7793	-0.760495	0.538443	0.00347722	0.0971061
ENSG00000163644.15	PPM1K	protein_coding	586.884	0.611787	0.453591	0.00350076	0.0975457
ENSG00000260565.7	ERVK13-1	lncRNA	277.206	-0.508621	0.321675	0.0035319	0.0981947
ENSG00000138035.15	PNPT1	protein_coding	710.713	0.476456	0.290064	0.00355035	0.0984887
ENSG00000138449.11	SLC40A1	protein_coding	56.5522	-0.0521617	0.135631	0.00361446	0.0995976
ENSG00000182372.10	CLN8	protein_coding	2246.22	-0.429566	0.257736	0.00361847	0.0995976
ENSG00000163171.8	CDC42EP3	protein_coding	727.572	-0.568667	0.480108	0.00361921	0.0995976
ENSG00000169495.5	HTRA4	protein_coding	250.98	-0.792296	0.6303	0.00362216	0.0995976
ENSG00000131459.13	GFPT2	protein_coding	101.371	0.072032	0.152375	0.00369526	0.101385
ENSG00000110987.9	BCL7A	protein_coding	129.919	-0.587943	0.423347	0.00370358	0.101391
ENSG00000146425.11	DYNLT1	protein_coding	1463.33	0.471546	0.292541	0.00371846	0.101431
ENSG00000172927.8	MYEOV	protein_coding	34.0824	0.0549609	0.137313	0.00372127	0.101431
ENSG00000137965.11	IFI44	protein_coding	1876.15	0.0565703	0.138213	0.00373161	0.101492
ENSG00000183023.18	SLC8A1	protein_coding	989.892	-0.469024	0.324657	0.00377138	0.102351
ENSG00000105655.19	ISYNA1	protein_coding	162.566	-0.567324	0.414669	0.00383519	0.103857
ENSG00000107864.15	CPEB3	protein_coding	123.659	0.617656	0.397642	0.00387033	0.104582
ENSG00000110900.16	TSPAN11	protein_coding	45.9125	-0.109057	0.201524	0.00388303	0.104699
ENSG00000104763.20	ASAH1	protein_coding	10092.8	-0.302909	0.154058	0.00393038	0.105708
ENSG00000134321.13	RSAD2	protein_coding	3458.05	0.0320245	0.125084	0.00393733	0.105708
ENSG00000061938.21	TNK2	protein_coding	1320.78	0.402933	0.222395	0.00394813	0.105771
ENSG00000106089.12	STX1A	protein_coding	73.4521	0.692736	0.556692	0.00396381	0.105801
ENSG00000106178.7	CCL24	protein_coding	2331.16	0.0618322	0.142746	0.0039678	0.105801
ENSG00000142798.20	HSPG2	protein_coding	147.089	-0.68498	0.561458	0.00397463	0.105801
ENSG00000234883.6	MIR155HG	lncRNA	748.985	0.632106	0.516816	0.00399113	0.106015
ENSG00000211459.2	MT-RNR1	Mt_rRNA	33711.1	0.566936	0.358667	0.00403479	0.106947
ENSG00000132514.14	CLEC10A	protein_coding	30.5711	-0.0411882	0.129159	0.00407403	0.10776
ENSG00000152778.10	IFIT5	protein_coding	648.053	0.559644	0.765823	0.00412717	0.108935
ENSG00000096696.15	DSP	protein_coding	217.901	-0.0878804	0.169766	0.00413695	0.108963
ENSG00000214872.8	SMTNL1	protein_coding	53.5877	0.0555824	0.137121	0.00417203	0.109656
ENSG00000196116.8	TDRD7	protein_coding	606.785	0.489655	0.339034	0.00419818	0.110112
ENSG00000136816.16	TOR1B	protein_coding	1327.84	0.58709	0.48435	0.00422412	0.110561
ENSG00000100226.16	GTPBP1	protein_coding	1247.89	0.474417	0.31743	0.00424027	0.110751
ENSG00000185201.17	IFITM2	protein_coding	266.763	0.923664	0.655364	0.00428055	0.111571
ENSG00000091039.17	OSBPL8	protein_coding	3907.56	-0.336633	0.188313	0.00433422	0.112584
ENSG00000128973.13	CLN6	protein_coding	531.266	-0.37258	0.217452	0.00434378	0.112584
ENSG00000198743.7	SLC5A3	protein_coding	1489.76	0.503201	0.392464	0.00434644	0.112584
ENSG00000125772.14	GPCPD1	protein_coding	1968.55	-0.315499	0.172744	0.00436246	0.112766
ENSG00000135373.13	EHF	protein_coding	63.5964	0.0821454	0.163163	0.00439009	0.113103
ENSG00000246363.3	LINC02458	lncRNA	55.5582	0.0221409	0.121802	0.0044009	0.113103
ENSG00000130066.17	SAT1	protein_coding	14968.6	0.465942	0.347244	0.00440261	0.113103
ENSG00000173209.23	AHSA2P	transcribed_unitary_pseudogene	1433.83	-0.368944	0.214561	0.00442094	0.113341
ENSG00000275302.2	CCL4	protein_coding	15287	0.157952	0.32299	0.00444719	0.113781
ENSG00000124299.15	PEPD	protein_coding	2779.65	-0.340086	0.188972	0.00446376	0.113972
ENSG00000135605.13	TEC	protein_coding	111.709	0.600163	0.404343	0.00451263	0.114985
ENSG00000164300.17	SERINC5	protein_coding	1330.17	-0.45331	0.321255	0.0045256	0.115081
ENSG00000140379.9	BCL2A1	protein_coding	4822.29	0.418723	0.265303	0.00455166	0.115475
ENSG00000260314.3	MRC1	protein_coding	18420.8	-0.60477	0.501113	0.00456782	0.115475
ENSG00000074964.17	ARHGEF10L	protein_coding	1284.08	0.490037	0.316651	0.00458082	0.115475
ENSG00000172803.18	SNX32	protein_coding	51.5543	-0.102814	0.190382	0.00458508	0.115475
ENSG00000143384.14	MCL1	protein_coding	7541.37	0.433857	0.277223	0.00458726	0.115475
ENSG00000171223.6	JUNB	protein_coding	5142.6	0.323064	0.172036	0.00461708	0.115993
ENSG00000152229.18	PSTPIP2	protein_coding	2285.77	0.463647	0.351339	0.00462778	0.116028
ENSG00000104112.9	SCG3	protein_coding	36.2858	1.10398	0.81413	0.00465196	0.116401
ENSG00000125629.15	INSIG2	protein_coding	1647.72	0.429655	0.309138	0.00467531	0.116752
ENSG00000209082.1	MT-TL1	Mt_tRNA	101.066	0.948558	0.641681	0.00468825	0.116842
ENSG00000161835.11	TAMALIN	protein_coding	456.783	0.406004	0.276024	0.0047046	0.117016
ENSG00000100767.17	PAPLN	protein_coding	1376.69	-0.493496	0.363541	0.00476489	0.118281
ENSG00000129472.15	RAB2B	protein_coding	580.525	0.395414	0.242582	0.00479111	0.118696
ENSG00000284753.2	EEF1AKMT4	protein_coding	98.4514	0.610049	0.444815	0.00482877	0.119393
ENSG00000226950.8	DANCR	lncRNA	105.499	-0.625493	0.548476	0.00484204	0.119485
ENSG00000173193.15	PARP14	protein_coding	6669.22	0.53563	0.462736	0.00485649	0.119605
ENSG00000134955.12	SLC37A2	protein_coding	1054.41	-0.540973	0.440418	0.004896	0.120342
ENSG00000183486.14	MX2	protein_coding	1823.17	0.0430063	0.129787	0.0049111	0.120476
ENSG00000104921.15	FCER2	protein_coding	158.59	-0.0659357	0.146069	0.00496027	0.121316
ENSG00000152270.9	PDE3B	protein_coding	1198.31	-0.389541	0.24591	0.00496917	0.121316
ENSG00000120742.11	SERP1	protein_coding	4771.39	0.303434	0.160036	0.00497443	0.121316
ENSG00000068615.19	REEP1	protein_coding	66.3661	-0.0501429	0.134327	0.00500144	0.121423
ENSG00000130939.20	UBE4B	protein_coding	998.67	-0.331587	0.190934	0.00500503	0.121423
ENSG00000107902.14	LHPP	protein_coding	506.995	-0.38844	0.241833	0.00500793	0.121423
ENSG00000249173.6	LINC01093	lncRNA	32.7127	0.0767754	0.155358	0.00502943	0.121583
ENSG00000143772.10	ITPKB	protein_coding	1283.99	-0.47909	0.380657	0.00503396	0.121583
ENSG00000117475.14	BLZF1	protein_coding	793.945	0.530858	0.410364	0.00504751	0.121675
ENSG00000117090.15	SLAMF1	protein_coding	591.748	0.59441	0.530737	0.0050796	0.122213
ENSG00000154277.13	UCHL1	protein_coding	2226.63	-0.121238	0.223874	0.0051127	0.122713
ENSG00000145362.21	ANK2	protein_coding	193.414	-0.689135	0.918452	0.00511999	0.122713
ENSG00000188483.8	IER5L	protein_coding	368.971	-0.542811	0.463665	0.00513732	0.122893
ENSG00000070081.17	NUCB2	protein_coding	222.471	0.643584	0.579729	0.00522023	0.124638
ENSG00000146072.6	TNFRSF21	protein_coding	598.116	-0.112307	0.206039	0.00527672	0.125747
ENSG00000072210.19	ALDH3A2	protein_coding	2186.63	-0.408774	0.294732	0.00531463	0.126409
ENSG00000151135.10	TMEM263	protein_coding	764.306	0.444034	0.288957	0.00532614	0.126443
ENSG00000167987.11	VPS37C	protein_coding	1635.19	0.38301	0.24348	0.00543498	0.128294
ENSG00000138433.16	CIR1	protein_coding	5307.45	-0.459129	0.393363	0.00544639	0.128294
ENSG00000168904.15	LRRC28	protein_coding	1958.4	-0.446917	0.347676	0.00545298	0.128294
ENSG00000262370.6	RP11-473M20.9	lncRNA	441.85	-0.362708	0.242378	0.00545424	0.128294
ENSG00000118785.15	SPP1	protein_coding	37422	0.443794	0.620884	0.00545539	0.128294
ENSG00000130202.10	NECTIN2	protein_coding	3605.49	0.350963	0.209952	0.00551236	0.129122
ENSG00000079308.20	TNS1	protein_coding	3709.29	-0.400721	0.280913	0.00553468	0.129122
ENSG00000182307.14	C8orf33	protein_coding	983.713	-0.341983	0.210491	0.00553623	0.129122
ENSG00000155530.3	LRGUK	protein_coding	32.5955	-0.0496166	0.134043	0.00554356	0.129122
ENSG00000117748.10	RPA2	protein_coding	908.283	0.434095	0.282675	0.00555003	0.129122
ENSG00000170293.9	CMTM8	protein_coding	30.916	-0.0604578	0.141348	0.00555253	0.129122
ENSG00000002726.21	AOC1	protein_coding	93.2995	-0.0348109	0.126362	0.00559248	0.129584
ENSG00000138678.11	GPAT3	protein_coding	2418.02	-0.464044	0.359907	0.00559312	0.129584
ENSG00000123700.5	KCNJ2	protein_coding	342.943	0.619819	0.510201	0.00563621	0.130341
ENSG00000008130.15	NADK	protein_coding	3731.14	0.328392	0.197602	0.00567237	0.130705
ENSG00000163395.17	IGFN1	protein_coding	66.4997	0.0377613	0.127389	0.00567446	0.130705
ENSG00000128309.17	MPST	protein_coding	571.656	-0.408755	0.393715	0.0056833	0.130705
ENSG00000133106.15	EPSTI1	protein_coding	1108.68	0.0504246	0.133868	0.00569515	0.130738
ENSG00000178385.15	PLEKHM3	protein_coding	1029.04	0.439063	0.351457	0.00570755	0.130782
ENSG00000137628.18	DDX60	protein_coding	891.48	0.432496	0.856242	0.00575497	0.13134
ENSG00000167535.8	CACNB3	protein_coding	179.691	0.611386	0.502996	0.00575999	0.13134
ENSG00000053254.16	FOXN3	protein_coding	1166.58	-0.344166	0.21557	0.00576961	0.13134
ENSG00000163872.16	YEATS2	protein_coding	693.604	0.316601	0.178725	0.00577387	0.13134
ENSG00000170581.14	STAT2	protein_coding	7718.88	0.446497	0.383757	0.00579568	0.13141
ENSG00000166848.7	TERF2IP	protein_coding	1559.48	0.327416	0.192088	0.00580753	0.13141
ENSG00000173369.17	C1QB	protein_coding	5412.92	0.448853	0.371666	0.00580845	0.13141
ENSG00000107738.20	VSIR	protein_coding	935.738	0.419286	0.276419	0.00583851	0.131851
ENSG00000022556.16	NLRP2	protein_coding	348.068	-0.571919	0.609378	0.00588159	0.132585
ENSG00000050730.16	TNIP3	protein_coding	529.882	0.0757923	0.152551	0.00589636	0.132679
ENSG00000180616.9	SSTR2	protein_coding	213.172	0.0473767	0.13141	0.00594386	0.133507
ENSG00000008382.16	MPND	protein_coding	614.024	-0.481551	0.427669	0.00597439	0.133512
ENSG00000162576.17	MXRA8	protein_coding	107.256	-0.0994978	0.185083	0.00597543	0.133512
ENSG00000002549.13	LAP3	protein_coding	6027.17	0.507095	0.431617	0.00597607	0.133512
ENSG00000225886.3	RP11-288L9.4	lncRNA	64.2782	0.0642948	0.143487	0.00599441	0.133683
[truncated: 14,959 more rows]

## Sheet: Table S16
## Differentially expressed proteins
[truncated: 7,561 more rows]

[truncated: 1 more sheets: Table S17]
